# Supplementary material for: Machine Learning-Assisted Network Inference Approach to Identify a New Class of Genes that Coordinate the Functionality of Cancer Networks
Source: Sci Rep. 2017 Aug 1;7:6993. doi: 10.1038/s41598-017-07481-5 (PMC5539301; doi:10.1038/s41598-017-07481-5)
Supplement: Supplementary file 2 — Supplementary Dataset 1 [file 41598_2017_7481_MOESM2_ESM.xlsx]

## Sheet: pancreatic
sample_id	description1	description2	exp_id	file_name	tissue
GSM388076	pancreas	endoderm	GSE15471	GSM388076.CEL	normal
GSM388077	pancreas	endoderm	GSE15471	GSM388077.CEL	normal
GSM388078	pancreas	endoderm	GSE15471	GSM388078.CEL	normal
GSM388079	pancreas	endoderm	GSE15471	GSM388079.CEL	normal
GSM388080	pancreas	endoderm	GSE15471	GSM388080.CEL	normal
GSM388081	pancreas	endoderm	GSE15471	GSM388081.CEL	normal
GSM388082	pancreas	endoderm	GSE15471	GSM388082.CEL	normal
GSM388083	pancreas	endoderm	GSE15471	GSM388083.CEL	normal
GSM388084	pancreas	endoderm	GSE15471	GSM388084.CEL	normal
GSM388085	pancreas	endoderm	GSE15471	GSM388085.CEL	normal
GSM388086	pancreas	endoderm	GSE15471	GSM388086.CEL	normal
GSM388087	pancreas	endoderm	GSE15471	GSM388087.CEL	normal
GSM388088	pancreas	endoderm	GSE15471	GSM388088.CEL	normal
GSM388089	pancreas	endoderm	GSE15471	GSM388089.CEL	normal
GSM388090	pancreas	endoderm	GSE15471	GSM388090.CEL	normal
GSM388091	pancreas	endoderm	GSE15471	GSM388091.CEL	normal
GSM388092	pancreas	endoderm	GSE15471	GSM388092.CEL	normal
GSM388093	pancreas	endoderm	GSE15471	GSM388093.CEL	normal
GSM388094	pancreas	endoderm	GSE15471	GSM388094.CEL	normal
GSM388095	pancreas	endoderm	GSE15471	GSM388095.CEL	normal
GSM388096	pancreas	endoderm	GSE15471	GSM388096.CEL	normal
GSM388097	pancreas	endoderm	GSE15471	GSM388097.CEL	normal
GSM388098	pancreas	endoderm	GSE15471	GSM388098.CEL	normal
GSM388099	pancreas	endoderm	GSE15471	GSM388099.CEL	normal
GSM388100	pancreas	endoderm	GSE15471	GSM388100.CEL	normal
GSM388101	pancreas	endoderm	GSE15471	GSM388101.CEL	normal
GSM388102	pancreas	endoderm	GSE15471	GSM388102.CEL	normal
GSM388103	pancreas	endoderm	GSE15471	GSM388103.CEL	normal
GSM388104	pancreas	endoderm	GSE15471	GSM388104.CEL	normal
GSM388105	pancreas	endoderm	GSE15471	GSM388105.CEL	normal
GSM388106	pancreas	endoderm	GSE15471	GSM388106.CEL	normal
GSM388107	pancreas	endoderm	GSE15471	GSM388107.CEL	normal
GSM388108	pancreas	endoderm	GSE15471	GSM388108.CEL	normal
GSM388109	pancreas	endoderm	GSE15471	GSM388109.CEL	normal
GSM388110	pancreas	endoderm	GSE15471	GSM388110.CEL	normal
GSM388111	pancreas	endoderm	GSE15471	GSM388111.CEL	normal
GSM388112	pancreas	endoderm	GSE15471	GSM388112.CEL	normal
GSM388113	pancreas	endoderm	GSE15471	GSM388113.CEL	normal
GSM388114	pancreas	endoderm	GSE15471	GSM388114.CEL	normal
GSM414928	pancreas	endoderm	GSE16515	GSM414928.cel	normal
GSM414930	pancreas	endoderm	GSE16515	GSM414930.cel	normal
GSM414932	pancreas	endoderm	GSE16515	GSM414932.cel	normal
GSM414934	pancreas	endoderm	GSE16515	GSM414934.cel	normal
GSM414938	pancreas	endoderm	GSE16515	GSM414938.cel	normal
GSM414940	pancreas	endoderm	GSE16515	GSM414940.cel	normal
GSM414942	pancreas	endoderm	GSE16515	GSM414942.cel	normal
GSM414947	pancreas	endoderm	GSE16515	GSM414947.cel	normal
GSM414953	pancreas	endoderm	GSE16515	GSM414953.cel	normal
GSM414955	pancreas	endoderm	GSE16515	GSM414955.cel	normal
GSM414957	pancreas	endoderm	GSE16515	GSM414957.cel	normal
GSM414963	pancreas	endoderm	GSE16515	GSM414963.cel	normal
GSM414966	pancreas	endoderm	GSE16515	GSM414966.cel	normal
GSM414970	pancreas	endoderm	GSE16515	GSM414970.cel	normal
GSM414972	pancreas	endoderm	GSE16515	GSM414972.cel	normal
GSM414975	pancreas	endoderm	GSE16515	GSM414975.cel	normal
GSM490138	pancreas	endoderm	GSE19650	GSM490138.CEL	normal
GSM490139	pancreas	endoderm	GSE19650	GSM490139.CEL	normal
GSM490140	pancreas	endoderm	GSE19650	GSM490140.CEL	normal
GSM490141	pancreas	endoderm	GSE19650	GSM490141.CEL	normal
GSM490142	pancreas	endoderm	GSE19650	GSM490142.CEL	normal
GSM490143	pancreas	endoderm	GSE19650	GSM490143.CEL	normal
GSM490144	pancreas	endoderm	GSE19650	GSM490144.CEL	normal
GSM563305	pancreas	endoderm	GSE22780	GSM563305.CEL	normal
GSM563307	pancreas	endoderm	GSE22780	GSM563307.CEL	normal
GSM563309	pancreas	endoderm	GSE22780	GSM563309.CEL	normal
GSM563311	pancreas	endoderm	GSE22780	GSM563311.CEL	normal
GSM563313	pancreas	endoderm	GSE22780	GSM563313.CEL	normal
GSM563315	pancreas	endoderm	GSE22780	GSM563315.CEL	normal
GSM563317	pancreas	endoderm	GSE22780	GSM563317.CEL	normal
GSM563319	pancreas	endoderm	GSE22780	GSM563319.CEL	normal
GSM688786	pancreas	endoderm	GSE27890	GSM688786.CEL	normal
GSM688788	pancreas	endoderm	GSE27890	GSM688788.CEL	normal
GSM688791	pancreas	endoderm	GSE27890	GSM688791.CEL	normal
GSM688792	pancreas	endoderm	GSE27890	GSM688792.CEL	normal
GSM811029	pancreas	endoderm	GSE32688	GSM811029_22403A.CEL	normal
GSM811030	pancreas	endoderm	GSE32688	GSM811030_22635A.CEL	normal
GSM811031	pancreas	endoderm	GSE32688	GSM811031_22852A.CEL	normal
GSM811032	pancreas	endoderm	GSE32688	GSM811032_25716A.CEL	normal
GSM811033	pancreas	endoderm	GSE32688	GSM811033_25927A.CEL	normal
GSM811034	pancreas	endoderm	GSE32688	GSM811034_26642A.CEL	normal
GSM811035	pancreas	endoderm	GSE32688	GSM811035_28890A.CEL	normal
GSM388115	pancreas	endoderm	GSE15471	GSM388115.CEL	tumor
GSM388116	pancreas	endoderm	GSE15471	GSM388116.CEL	tumor
GSM388117	pancreas	endoderm	GSE15471	GSM388117.CEL	tumor
GSM388118	pancreas	endoderm	GSE15471	GSM388118.CEL	tumor
GSM388119	pancreas	endoderm	GSE15471	GSM388119.CEL	tumor
GSM388120	pancreas	endoderm	GSE15471	GSM388120.CEL	tumor
GSM388121	pancreas	endoderm	GSE15471	GSM388121.CEL	tumor
GSM388122	pancreas	endoderm	GSE15471	GSM388122.CEL	tumor
GSM388123	pancreas	endoderm	GSE15471	GSM388123.CEL	tumor
GSM388124	pancreas	endoderm	GSE15471	GSM388124.CEL	tumor
GSM388125	pancreas	endoderm	GSE15471	GSM388125.CEL	tumor
GSM388126	pancreas	endoderm	GSE15471	GSM388126.CEL	tumor
GSM388127	pancreas	endoderm	GSE15471	GSM388127.CEL	tumor
GSM388128	pancreas	endoderm	GSE15471	GSM388128.CEL	tumor
GSM388129	pancreas	endoderm	GSE15471	GSM388129.CEL	tumor
GSM388130	pancreas	endoderm	GSE15471	GSM388130.CEL	tumor
GSM388131	pancreas	endoderm	GSE15471	GSM388131.CEL	tumor
GSM388132	pancreas	endoderm	GSE15471	GSM388132.CEL	tumor
GSM388133	pancreas	endoderm	GSE15471	GSM388133.CEL	tumor
GSM388134	pancreas	endoderm	GSE15471	GSM388134.CEL	tumor
GSM388135	pancreas	endoderm	GSE15471	GSM388135.CEL	tumor
GSM388136	pancreas	endoderm	GSE15471	GSM388136.CEL	tumor
GSM388137	pancreas	endoderm	GSE15471	GSM388137.CEL	tumor
GSM388138	pancreas	endoderm	GSE15471	GSM388138.CEL	tumor
GSM388139	pancreas	endoderm	GSE15471	GSM388139.CEL	tumor
GSM388140	pancreas	endoderm	GSE15471	GSM388140.CEL	tumor
GSM388141	pancreas	endoderm	GSE15471	GSM388141.CEL	tumor
GSM388142	pancreas	endoderm	GSE15471	GSM388142.CEL	tumor
GSM388143	pancreas	endoderm	GSE15471	GSM388143.CEL	tumor
GSM388144	pancreas	endoderm	GSE15471	GSM388144.CEL	tumor
GSM388145	pancreas	endoderm	GSE15471	GSM388145.CEL	tumor
GSM388146	pancreas	endoderm	GSE15471	GSM388146.CEL	tumor
GSM388147	pancreas	endoderm	GSE15471	GSM388147.CEL	tumor
GSM388148	pancreas	endoderm	GSE15471	GSM388148.CEL	tumor
GSM388149	pancreas	endoderm	GSE15471	GSM388149.CEL	tumor
GSM388150	pancreas	endoderm	GSE15471	GSM388150.CEL	tumor
GSM388151	pancreas	endoderm	GSE15471	GSM388151.CEL	tumor
GSM388152	pancreas	endoderm	GSE15471	GSM388152.CEL	tumor
GSM388153	pancreas	endoderm	GSE15471	GSM388153.CEL	tumor
GSM414924	pancreas	endoderm	GSE16515	GSM414924.cel	tumor
GSM414925	pancreas	endoderm	GSE16515	GSM414925.cel	tumor
GSM414926	pancreas	endoderm	GSE16515	GSM414926.cel	tumor
GSM414927	pancreas	endoderm	GSE16515	GSM414927.cel	tumor
GSM414929	pancreas	endoderm	GSE16515	GSM414929.cel	tumor
GSM414931	pancreas	endoderm	GSE16515	GSM414931.cel	tumor
GSM414933	pancreas	endoderm	GSE16515	GSM414933.cel	tumor
GSM414935	pancreas	endoderm	GSE16515	GSM414935.cel	tumor
GSM414936	pancreas	endoderm	GSE16515	GSM414936.cel	tumor
GSM414937	pancreas	endoderm	GSE16515	GSM414937.cel	tumor
GSM414939	pancreas	endoderm	GSE16515	GSM414939.cel	tumor
GSM414941	pancreas	endoderm	GSE16515	GSM414941.cel	tumor
GSM414943	pancreas	endoderm	GSE16515	GSM414943.cel	tumor
GSM414944	pancreas	endoderm	GSE16515	GSM414944.cel	tumor
GSM414945	pancreas	endoderm	GSE16515	GSM414945.cel	tumor
GSM414946	pancreas	endoderm	GSE16515	GSM414946.cel	tumor
GSM414948	pancreas	endoderm	GSE16515	GSM414948.cel	tumor
GSM414949	pancreas	endoderm	GSE16515	GSM414949.cel	tumor
GSM414950	pancreas	endoderm	GSE16515	GSM414950.cel	tumor
GSM414951	pancreas	endoderm	GSE16515	GSM414951.cel	tumor
GSM414952	pancreas	endoderm	GSE16515	GSM414952.cel	tumor
GSM414954	pancreas	endoderm	GSE16515	GSM414954.cel	tumor
GSM414956	pancreas	endoderm	GSE16515	GSM414956.cel	tumor
GSM414958	pancreas	endoderm	GSE16515	GSM414958.cel	tumor
GSM414959	pancreas	endoderm	GSE16515	GSM414959.cel	tumor
GSM414960	pancreas	endoderm	GSE16515	GSM414960.cel	tumor
GSM414961	pancreas	endoderm	GSE16515	GSM414961.cel	tumor
GSM414962	pancreas	endoderm	GSE16515	GSM414962.cel	tumor
GSM414964	pancreas	endoderm	GSE16515	GSM414964.cel	tumor
GSM414965	pancreas	endoderm	GSE16515	GSM414965.cel	tumor
GSM414967	pancreas	endoderm	GSE16515	GSM414967.cel	tumor
GSM414968	pancreas	endoderm	GSE16515	GSM414968.cel	tumor
GSM414969	pancreas	endoderm	GSE16515	GSM414969.cel	tumor
GSM414971	pancreas	endoderm	GSE16515	GSM414971.cel	tumor
GSM414973	pancreas	endoderm	GSE16515	GSM414973.cel	tumor
GSM414974	pancreas	endoderm	GSE16515	GSM414974.cel	tumor
GSM446731	pancreas	endoderm	GSE17891	GSM446731_AGR08-480.CEL	tumor
GSM446732	pancreas	endoderm	GSE17891	GSM446732_AGR08-479.CEL	tumor
GSM446733	pancreas	endoderm	GSE17891	GSM446733_AGR08-472.CEL	tumor
GSM446734	pancreas	endoderm	GSE17891	GSM446734_AGR07-1326.CEL	tumor
GSM446735	pancreas	endoderm	GSE17891	GSM446735_AGR07-1325.CEL	tumor
GSM446736	pancreas	endoderm	GSE17891	GSM446736_AGR07-1324.CEL	tumor
GSM446737	pancreas	endoderm	GSE17891	GSM446737_AGR07-1322.CEL	tumor
GSM446738	pancreas	endoderm	GSE17891	GSM446738_AGR06-1120.CEL	tumor
GSM446739	pancreas	endoderm	GSE17891	GSM446739_AGR06-1118.CEL	tumor
GSM446740	pancreas	endoderm	GSE17891	GSM446740_AGR06-0933.CEL	tumor
GSM446741	pancreas	endoderm	GSE17891	GSM446741_AGR06-0930.CEL	tumor
GSM446742	pancreas	endoderm	GSE17891	GSM446742_AGR06-0932.CEL	tumor
GSM446743	pancreas	endoderm	GSE17891	GSM446743_AGR06-1119.CEL	tumor
GSM446744	pancreas	endoderm	GSE17891	GSM446744_AGR06-1129.CEL	tumor
GSM446745	pancreas	endoderm	GSE17891	GSM446745_AGR06-1124.CEL	tumor
GSM446746	pancreas	endoderm	GSE17891	GSM446746_AGR06-0931.CEL	tumor
GSM446747	pancreas	endoderm	GSE17891	GSM446747_AGR06-1125.CEL	tumor
GSM446748	pancreas	endoderm	GSE17891	GSM446748_AGR06-1128.CEL	tumor
GSM446749	pancreas	endoderm	GSE17891	GSM446749_AGR06-1127.CEL	tumor
GSM446750	pancreas	endoderm	GSE17891	GSM446750_AGR06-1126.CEL	tumor
GSM446751	pancreas	endoderm	GSE17891	GSM446751_AGR06-0929.CEL	tumor
GSM446752	pancreas	endoderm	GSE17891	GSM446752_AGR06-1121.CEL	tumor
GSM446753	pancreas	endoderm	GSE17891	GSM446753_AGR08-469.CEL	tumor
GSM446754	pancreas	endoderm	GSE17891	GSM446754_AGR08-477.CEL	tumor
GSM446755	pancreas	endoderm	GSE17891	GSM446755_AGR06-1130.CEL	tumor
GSM446756	pancreas	endoderm	GSE17891	GSM446756_AGR07-1320.CEL	tumor
GSM446757	pancreas	endoderm	GSE17891	GSM446757_AGR08-475.CEL	tumor
GSM563306	pancreas	endoderm	GSE22780	GSM563306.CEL	tumor
GSM563308	pancreas	endoderm	GSE22780	GSM563308.CEL	tumor
GSM563310	pancreas	endoderm	GSE22780	GSM563310.CEL	tumor
GSM563312	pancreas	endoderm	GSE22780	GSM563312.CEL	tumor
GSM563314	pancreas	endoderm	GSE22780	GSM563314.CEL	tumor
GSM563316	pancreas	endoderm	GSE22780	GSM563316.CEL	tumor
GSM563318	pancreas	endoderm	GSE22780	GSM563318.CEL	tumor
GSM563320	pancreas	endoderm	GSE22780	GSM563320.CEL	tumor
GSM1039221	pancreas	endoderm	GSE42404	GSM1039221_hyb9131.CEL	tumor
GSM1039222	pancreas	endoderm	GSE42404	GSM1039222_hyb9132.CEL	tumor
GSM1039223	pancreas	endoderm	GSE42404	GSM1039223_hyb9133.CEL	tumor
GSM1039224	pancreas	endoderm	GSE42404	GSM1039224_hyb9134.CEL	tumor
GSM1039225	pancreas	endoderm	GSE42404	GSM1039225_hyb9135.CEL	tumor
GSM1039226	pancreas	endoderm	GSE42404	GSM1039226_hyb9136.CEL	tumor
GSM1039227	pancreas	endoderm	GSE42404	GSM1039227_hyb9137.CEL	tumor
GSM1039228	pancreas	endoderm	GSE42404	GSM1039228_hyb9138.CEL	tumor
GSM1039229	pancreas	endoderm	GSE42404	GSM1039229_hyb9139.CEL	tumor
GSM1039230	pancreas	endoderm	GSE42404	GSM1039230_hyb9140.CEL	tumor
GSM1039231	pancreas	endoderm	GSE42404	GSM1039231_hyb9141.CEL	tumor
GSM1039232	pancreas	endoderm	GSE42404	GSM1039232_hyb9142.CEL	tumor
GSM1039233	pancreas	endoderm	GSE42404	GSM1039233_hyb9143.CEL	tumor
GSM1039234	pancreas	endoderm	GSE42404	GSM1039234_hyb9144.CEL	tumor
GSM1039235	pancreas	endoderm	GSE42404	GSM1039235_hyb9145.CEL	tumor
GSM1039236	pancreas	endoderm	GSE42404	GSM1039236_hyb9146.CEL	tumor
GSM1039237	pancreas	endoderm	GSE42404	GSM1039237_hyb9147.CEL	tumor
GSM1039238	pancreas	endoderm	GSE42404	GSM1039238_hyb9148.CEL	tumor
GSM1039239	pancreas	endoderm	GSE42404	GSM1039239_hyb9149.CEL	tumor
GSM1039240	pancreas	endoderm	GSE42404	GSM1039240_hyb9150.CEL	tumor
GSM1039241	pancreas	endoderm	GSE42404	GSM1039241_hyb9151.CEL	tumor
GSM1039242	pancreas	endoderm	GSE42404	GSM1039242_hyb9152.CEL	tumor
GSM325790	pancreas	endoderm	GSE2109	GSM325790.CEL	tumor
GSM325838	pancreas	endoderm	GSE2109	GSM325838.CEL	tumor
GSM277701	pancreas	endoderm	GSE2109	GSM277701.CEL	tumor
GSM277726	pancreas	endoderm	GSE2109	GSM277726.CEL	tumor
GSM277736	pancreas	endoderm	GSE2109	GSM277736.CEL	tumor
GSM231922	pancreas	endoderm	GSE2109	GSM231922.CEL	tumor
GSM203675	pancreas	endoderm	GSE2109	GSM203675.CEL	tumor
GSM203703	pancreas	endoderm	GSE2109	GSM203703.CEL	tumor
GSM203761	pancreas	endoderm	GSE2109	GSM203761.CEL	tumor
GSM179781	pancreas	endoderm	GSE2109	GSM179781.CEL	tumor
GSM179869	pancreas	endoderm	GSE2109	GSM179869.CEL	tumor
GSM152744	pancreas	endoderm	GSE2109	GSM152744.CEL	tumor
GSM137938	pancreas	endoderm	GSE2109	GSM137938.CEL	tumor
GSM137958	pancreas	endoderm	GSE2109	GSM137958.CEL	tumor
GSM117645	pancreas	endoderm	GSE2109	GSM117645.CEL	tumor
GSM117647	pancreas	endoderm	GSE2109	GSM117647.CEL	tumor
GSM117762	pancreas	endoderm	GSE2109	GSM117762.CEL	tumor
GSM89045	pancreas	endoderm	GSE2109	GSM89045.CEL	tumor
GSM89080	pancreas	endoderm	GSE2109	GSM89080.CEL	tumor
GSM76631	pancreas	endoderm	GSE2109	GSM76631.CEL	tumor
GSM53046	pancreas	endoderm	GSE2109	GSM53046.CEL	tumor
GSM811004	pancreas	endoderm	GSE32688	GSM811004_14000A.CEL	tumor
GSM811005	pancreas	endoderm	GSE32688	GSM811005_26T.CEL	tumor
GSM811006	pancreas	endoderm	GSE32688	GSM811006_15T.CEL	tumor
GSM811007	pancreas	endoderm	GSE32688	GSM811007_32T.CEL	tumor
GSM811008	pancreas	endoderm	GSE32688	GSM811008_33196A.CEL	tumor
GSM811009	pancreas	endoderm	GSE32688	GSM811009_34831A.CEL	tumor
GSM811010	pancreas	endoderm	GSE32688	GSM811010_17T.CEL	tumor
GSM811011	pancreas	endoderm	GSE32688	GSM811011_30T.CEL	tumor
GSM811012	pancreas	endoderm	GSE32688	GSM811012_33742A.CEL	tumor
GSM811013	pancreas	endoderm	GSE32688	GSM811013_34755.CEL	tumor
GSM811014	pancreas	endoderm	GSE32688	GSM811014_12868A.CEL	tumor
GSM811015	pancreas	endoderm	GSE32688	GSM811015_14T.CEL	tumor
GSM811016	pancreas	endoderm	GSE32688	GSM811016_25T.CEL	tumor
GSM811017	pancreas	endoderm	GSE32688	GSM811017_33541A.CEL	tumor
GSM811018	pancreas	endoderm	GSE32688	GSM811018_22T.CEL	tumor
GSM811019	pancreas	endoderm	GSE32688	GSM811019_23T.CEL	tumor
GSM811020	pancreas	endoderm	GSE32688	GSM811020_34992A.CEL	tumor
GSM811021	pancreas	endoderm	GSE32688	GSM811021_3T.CEL	tumor
GSM811022	pancreas	endoderm	GSE32688	GSM811022_20T.CEL	tumor
GSM811023	pancreas	endoderm	GSE32688	GSM811023_21T.CEL	tumor
GSM811024	pancreas	endoderm	GSE32688	GSM811024_32582.CEL	tumor
GSM811025	pancreas	endoderm	GSE32688	GSM811025_24T.CEL	tumor
GSM811026	pancreas	endoderm	GSE32688	GSM811026_2T.CEL	tumor
GSM811027	pancreas	endoderm	GSE32688	GSM811027_33292A.CEL	tumor
GSM811028	pancreas	endoderm	GSE32688	GSM811028_35062A.CEL	tumor

## Sheet: prostate
sample_id	description1	description2	exp_id	file_name	tissue
GSM74875	prostate	endoderm	GSE3325	GSM74875.CEL	normal
GSM74876	prostate	endoderm	GSE3325	GSM74876.CEL	normal
GSM74877	prostate	endoderm	GSE3325	GSM74877.CEL	normal
GSM74878	prostate	endoderm	GSE3325	GSM74878.CEL	normal
GSM74879	prostate	endoderm	GSE3325	GSM74879.CEL	normal
GSM74880	prostate	endoderm	GSE3325	GSM74880.CEL	normal
GSM662756	prostate	endoderm	GSE26910	GSM662756.CEL	normal
GSM662758	prostate	endoderm	GSE26910	GSM662758.CEL	normal
GSM662760	prostate	endoderm	GSE26910	GSM662760.CEL	normal
GSM662762	prostate	endoderm	GSE26910	GSM662762.CEL	normal
GSM662764	prostate	endoderm	GSE26910	GSM662764.CEL	normal
GSM662766	prostate	endoderm	GSE26910	GSM662766.CEL	normal
GSM802808	prostate	endoderm	GSE32448	GSM802808_HomoProstate_N_WD_1.CEL	normal
GSM802810	prostate	endoderm	GSE32448	GSM802810_HomoProstate_N_WD_2.CEL	normal
GSM802812	prostate	endoderm	GSE32448	GSM802812_HomoProstate_N_WD_3.CEL	normal
GSM802814	prostate	endoderm	GSE32448	GSM802814_HomoProstate_N_WD_4.CEL	normal
GSM802816	prostate	endoderm	GSE32448	GSM802816_HomoProstate_N_WD_5.CEL	normal
GSM802818	prostate	endoderm	GSE32448	GSM802818_HomoProstate_N_WD_6.CEL	normal
GSM802820	prostate	endoderm	GSE32448	GSM802820_HomoProstate_N_WD_7.CEL	normal
GSM802822	prostate	endoderm	GSE32448	GSM802822_HomoProstate_N_WD_8.CEL	normal
GSM802824	prostate	endoderm	GSE32448	GSM802824_HomoProstate_N_WD_9.CEL	normal
GSM802826	prostate	endoderm	GSE32448	GSM802826_HomoProstate_N_WD_10.CEL	normal
GSM802828	prostate	endoderm	GSE32448	GSM802828_HomoProstate_N_WD_11.CEL	normal
GSM802830	prostate	endoderm	GSE32448	GSM802830_HomoProstate_N_WD_12.CEL	normal
GSM802832	prostate	endoderm	GSE32448	GSM802832_HomoProstate_N_WD_13.CEL	normal
GSM802834	prostate	endoderm	GSE32448	GSM802834_HomoProstate_N_WD_14.CEL	normal
GSM802836	prostate	endoderm	GSE32448	GSM802836_HomoProstate_N_WD_15.CEL	normal
GSM802838	prostate	endoderm	GSE32448	GSM802838_HomoProstate_N_WD_16.CEL	normal
GSM802840	prostate	endoderm	GSE32448	GSM802840_HomoProstate_N_WD_17.CEL	normal
GSM802842	prostate	endoderm	GSE32448	GSM802842_HomoProstate_N_WD_18.CEL	normal
GSM802844	prostate	endoderm	GSE32448	GSM802844_HomoProstate_N_WD_19.CEL	normal
GSM802846	prostate	endoderm	GSE32448	GSM802846_HomoProstate_N_WD_20.CEL	normal
GSM802848	prostate	endoderm	GSE32448	GSM802848_HomoProstate_N_PD_21.CEL	normal
GSM802850	prostate	endoderm	GSE32448	GSM802850_HomoProstate_N_PD_22.CEL	normal
GSM802852	prostate	endoderm	GSE32448	GSM802852_HomoProstate_N_PD_23.CEL	normal
GSM802854	prostate	endoderm	GSE32448	GSM802854_HomoProstate_N_PD_24.CEL	normal
GSM802856	prostate	endoderm	GSE32448	GSM802856_HomoProstate_N_PD_25.CEL	normal
GSM802858	prostate	endoderm	GSE32448	GSM802858_HomoProstate_N_PD_26.CEL	normal
GSM802860	prostate	endoderm	GSE32448	GSM802860_HomoProstate_N_PD_27.CEL	normal
GSM802864	prostate	endoderm	GSE32448	GSM802864_HomoProstate_N_PD_29.CEL	normal
GSM802866	prostate	endoderm	GSE32448	GSM802866_HomoProstate_N_PD_30.CEL	normal
GSM802868	prostate	endoderm	GSE32448	GSM802868_HomoProstate_N_PD_31.CEL	normal
GSM802870	prostate	endoderm	GSE32448	GSM802870_HomoProstate_N_PD_32.CEL	normal
GSM802872	prostate	endoderm	GSE32448	GSM802872_HomoProstate_N_PD_33.CEL	normal
GSM802874	prostate	endoderm	GSE32448	GSM802874_HomoProstate_N_PD_34.CEL	normal
GSM802876	prostate	endoderm	GSE32448	GSM802876_HomoProstate_N_PD_35.CEL	normal
GSM802878	prostate	endoderm	GSE32448	GSM802878_HomoProstate_N_PD_36.CEL	normal
GSM802880	prostate	endoderm	GSE32448	GSM802880_HomoProstate_N_PD_37.CEL	normal
GSM802882	prostate	endoderm	GSE32448	GSM802882_HomoProstate_N_PD_38.CEL	normal
GSM802884	prostate	endoderm	GSE32448	GSM802884_HomoProstate_N_PD_39.CEL	normal
GSM802886	prostate	endoderm	GSE32448	GSM802886_HomoProstate_N_PD_40.CEL	normal
GSM1348946	prostate	endoderm	GSE55945	GSM1348946_110607_HGU133_PLUS_2.0_MS_36C6.CEL	normal
GSM1348947	prostate	endoderm	GSE55945	GSM1348947_110607_HGU133_PLUS_2.0_MS_36C7.CEL	normal
GSM1348949	prostate	endoderm	GSE55945	GSM1348949_011508_HGU133_PLUS_2.0_MS_36D3.CEL	normal
GSM1348950	prostate	endoderm	GSE55945	GSM1348950_011508_HGU133_PLUS_2.0_MS_36D4.CEL	normal
GSM1348951	prostate	endoderm	GSE55945	GSM1348951_011508_HGU133_PLUS_2.0_MS_36D5.CEL	normal
GSM1348952	prostate	endoderm	GSE55945	GSM1348952_110807_HGU133_PLUS_2.0_MS_36A4.CEL	normal
GSM1348953	prostate	endoderm	GSE55945	GSM1348953_110807_HGU133_PLUS_2.0_MS_36A5.CEL	normal
GSM816971	prostate	endoderm	GSE32982	GSM816971.CEL	normal
GSM816972	prostate	endoderm	GSE32982	GSM816972.CEL	normal
GSM816973	prostate	endoderm	GSE32982	GSM816973.CEL	normal
GSM175923	prostate	endoderm	GSE7307	GSM175923.CEL	normal
GSM175924	prostate	endoderm	GSE7307	GSM175924.CEL	normal
GSM175925	prostate	endoderm	GSE7307	GSM175925.CEL	normal
GSM175926	prostate	endoderm	GSE7307	GSM175926.CEL	normal
GSM175927	prostate	endoderm	GSE7307	GSM175927.CEL	normal
GSM175928	prostate	endoderm	GSE7307	GSM175928.CEL	normal
GSM175938	prostate	endoderm	GSE7307	GSM175938.CEL	normal
GSM175955	prostate	endoderm	GSE7307	GSM175955.CEL	normal
GSM176277	prostate	endoderm	GSE7307	GSM176277.CEL	normal
GSM176278	prostate	endoderm	GSE7307	GSM176278.CEL	normal
GSM176325	prostate	endoderm	GSE7307	GSM176325.CEL	normal
GSM176326	prostate	endoderm	GSE7307	GSM176326.CEL	normal
GSM176327	prostate	endoderm	GSE7307	GSM176327.CEL	normal
GSM80805	prostate	endoderm	GSE3526	GSM80805.CEL	normal
GSM80806	prostate	endoderm	GSE3526	GSM80806.CEL	normal
GSM80824	prostate	endoderm	GSE3526	GSM80824.CEL	normal
GSM449238	prostate	endoderm	GSE17951	GSM449238.CEL	normal
GSM449239	prostate	endoderm	GSE17951	GSM449239.CEL	normal
GSM449240	prostate	endoderm	GSE17951	GSM449240.CEL	normal
GSM449241	prostate	endoderm	GSE17951	GSM449241.CEL	normal
GSM449242	prostate	endoderm	GSE17951	GSM449242.CEL	normal
GSM449253	prostate	endoderm	GSE17951	GSM449253.CEL	normal
GSM449254	prostate	endoderm	GSE17951	GSM449254.CEL	normal
GSM449295	prostate	endoderm	GSE17951	GSM449295.CEL	normal
GSM449296	prostate	endoderm	GSE17951	GSM449296.CEL	normal
GSM449297	prostate	endoderm	GSE17951	GSM449297.CEL	normal
GSM449298	prostate	endoderm	GSE17951	GSM449298.CEL	normal
GSM449299	prostate	endoderm	GSE17951	GSM449299.CEL	normal
GSM449300	prostate	endoderm	GSE17951	GSM449300.CEL	normal
GSM74881	prostate	endoderm	GSE3325	GSM74881.CEL	tumor
GSM74882	prostate	endoderm	GSE3325	GSM74882.CEL	tumor
GSM74883	prostate	endoderm	GSE3325	GSM74883.CEL	tumor
GSM74884	prostate	endoderm	GSE3325	GSM74884.CEL	tumor
GSM74885	prostate	endoderm	GSE3325	GSM74885.CEL	tumor
GSM74886	prostate	endoderm	GSE3325	GSM74886.CEL	tumor
GSM74887	prostate	endoderm	GSE3325	GSM74887.CEL	tumor
GSM74888	prostate	endoderm	GSE3325	GSM74888.CEL	tumor
GSM74889	prostate	endoderm	GSE3325	GSM74889.CEL	tumor
GSM74890	prostate	endoderm	GSE3325	GSM74890.CEL	tumor
GSM74891	prostate	endoderm	GSE3325	GSM74891.CEL	tumor
GSM74892	prostate	endoderm	GSE3325	GSM74892.CEL	tumor
GSM74893	prostate	endoderm	GSE3325	GSM74893.CEL	tumor
GSM1348933	prostate	endoderm	GSE55945	GSM1348933_011508_HGU133_PLUS_2.0_MS_36D6.CEL	tumor
GSM1348934	prostate	endoderm	GSE55945	GSM1348934_110607_HGU133_PLUS_2.0_MS_36C1.CEL	tumor
GSM1348935	prostate	endoderm	GSE55945	GSM1348935_011508_HGU133_PLUS_2.0_MS_36D7.CEL	tumor
GSM1348936	prostate	endoderm	GSE55945	GSM1348936_011508_HGU133_PLUS_2.0_MS_36D8.CEL	tumor
GSM1348938	prostate	endoderm	GSE55945	GSM1348938_110607_HGU133_PLUS_2.0_MS_36C4.CEL	tumor
GSM1348939	prostate	endoderm	GSE55945	GSM1348939_092707_HGU133_PLUS_2.0_NUGEN_TEST07.CEL	tumor
GSM1348940	prostate	endoderm	GSE55945	GSM1348940_110607_HGU133_PLUS_2.0_MS_36C8.CEL	tumor
GSM1348941	prostate	endoderm	GSE55945	GSM1348941_110807_HGU133_PLUS_2.0_MS_36A1.CEL	tumor
GSM1348942	prostate	endoderm	GSE55945	GSM1348942_110607_HGU133_PLUS_2.0_MS_36C2.CEL	tumor
GSM1348943	prostate	endoderm	GSE55945	GSM1348943_110607_HGU133_PLUS_2.0_MS_36C3.CEL	tumor
GSM1348944	prostate	endoderm	GSE55945	GSM1348944_011508_HGU133_PLUS_2.0_MS_36C9.CEL	tumor
GSM1348945	prostate	endoderm	GSE55945	GSM1348945_092707_HGU133_PLUS_2.0_NUGEN_TEST05.CEL	tumor
GSM662757	prostate	endoderm	GSE26910	GSM662757.CEL	tumor
GSM662759	prostate	endoderm	GSE26910	GSM662759.CEL	tumor
GSM662761	prostate	endoderm	GSE26910	GSM662761.CEL	tumor
GSM662763	prostate	endoderm	GSE26910	GSM662763.CEL	tumor
GSM662765	prostate	endoderm	GSE26910	GSM662765.CEL	tumor
GSM662767	prostate	endoderm	GSE26910	GSM662767.CEL	tumor
GSM701952	prostate	endoderm	GSE28403	GSM701952_1.CEL	tumor
GSM701953	prostate	endoderm	GSE28403	GSM701953_2.CEL	tumor
GSM701954	prostate	endoderm	GSE28403	GSM701954_3.CEL	tumor
GSM701955	prostate	endoderm	GSE28403	GSM701955_4.CEL	tumor
GSM701956	prostate	endoderm	GSE28403	GSM701956_6.CEL	tumor
GSM701957	prostate	endoderm	GSE28403	GSM701957_7.CEL	tumor
GSM701958	prostate	endoderm	GSE28403	GSM701958_8.CEL	tumor
GSM701959	prostate	endoderm	GSE28403	GSM701959_12a.CEL	tumor
GSM701960	prostate	endoderm	GSE28403	GSM701960_13.CEL	tumor
GSM701961	prostate	endoderm	GSE28403	GSM701961_14.CEL	tumor
GSM701962	prostate	endoderm	GSE28403	GSM701962_15.CEL	tumor
GSM701963	prostate	endoderm	GSE28403	GSM701963_16.CEL	tumor
GSM701964	prostate	endoderm	GSE28403	GSM701964_17.CEL	tumor
GSM802807	prostate	endoderm	GSE32448	GSM802807_HomoProstate_T_WD_1.CEL	tumor
GSM802809	prostate	endoderm	GSE32448	GSM802809_HomoProstate_T_WD_2.CEL	tumor
GSM802811	prostate	endoderm	GSE32448	GSM802811_HomoProstate_T_WD_3.CEL	tumor
GSM802813	prostate	endoderm	GSE32448	GSM802813_HomoProstate_T_WD_4.CEL	tumor
GSM802815	prostate	endoderm	GSE32448	GSM802815_HomoProstate_T_WD_5.CEL	tumor
GSM802817	prostate	endoderm	GSE32448	GSM802817_HomoProstate_T_WD_6.CEL	tumor
GSM802819	prostate	endoderm	GSE32448	GSM802819_HomoProstate_T_WD_7.CEL	tumor
GSM802821	prostate	endoderm	GSE32448	GSM802821_HomoProstate_T_WD_8.CEL	tumor
GSM802823	prostate	endoderm	GSE32448	GSM802823_HomoProstate_T_WD_9.CEL	tumor
GSM802825	prostate	endoderm	GSE32448	GSM802825_HomoProstate_T_WD_10.CEL	tumor
GSM802827	prostate	endoderm	GSE32448	GSM802827_HomoProstate_T_WD_11.CEL	tumor
GSM802829	prostate	endoderm	GSE32448	GSM802829_HomoProstate_T_WD_12.CEL	tumor
GSM802831	prostate	endoderm	GSE32448	GSM802831_HomoProstate_T_WD_13.CEL	tumor
GSM802833	prostate	endoderm	GSE32448	GSM802833_HomoProstate_T_WD_14.CEL	tumor
GSM802835	prostate	endoderm	GSE32448	GSM802835_HomoProstate_T_WD_15.CEL	tumor
GSM802837	prostate	endoderm	GSE32448	GSM802837_HomoProstate_T_WD_16.CEL	tumor
GSM802839	prostate	endoderm	GSE32448	GSM802839_HomoProstate_T_WD_17.CEL	tumor
GSM802841	prostate	endoderm	GSE32448	GSM802841_HomoProstate_T_WD_18.CEL	tumor
GSM802843	prostate	endoderm	GSE32448	GSM802843_HomoProstate_T_WD_19.CEL	tumor
GSM802845	prostate	endoderm	GSE32448	GSM802845_HomoProstate_T_WD_20.CEL	tumor
GSM802847	prostate	endoderm	GSE32448	GSM802847_HomoProstate_T_PD_21.CEL	tumor
GSM802849	prostate	endoderm	GSE32448	GSM802849_HomoProstate_T_PD_22.CEL	tumor
GSM802851	prostate	endoderm	GSE32448	GSM802851_HomoProstate_T_PD_23.CEL	tumor
GSM802853	prostate	endoderm	GSE32448	GSM802853_HomoProstate_T_PD_24.CEL	tumor
GSM802855	prostate	endoderm	GSE32448	GSM802855_HomoProstate_T_PD_25.CEL	tumor
GSM802857	prostate	endoderm	GSE32448	GSM802857_HomoProstate_T_PD_26.CEL	tumor
GSM802859	prostate	endoderm	GSE32448	GSM802859_HomoProstate_T_PD_27.CEL	tumor
GSM802861	prostate	endoderm	GSE32448	GSM802861_HomoProstate_T_PD_28.CEL	tumor
GSM802863	prostate	endoderm	GSE32448	GSM802863_HomoProstate_T_PD_29.CEL	tumor
GSM802865	prostate	endoderm	GSE32448	GSM802865_HomoProstate_T_PD_30.CEL	tumor
GSM802867	prostate	endoderm	GSE32448	GSM802867_HomoProstate_T_PD_31.CEL	tumor
GSM802869	prostate	endoderm	GSE32448	GSM802869_HomoProstate_T_PD_32.CEL	tumor
GSM802871	prostate	endoderm	GSE32448	GSM802871_HomoProstate_T_PD_33.CEL	tumor
GSM802873	prostate	endoderm	GSE32448	GSM802873_HomoProstate_T_PD_34.CEL	tumor
GSM802875	prostate	endoderm	GSE32448	GSM802875_HomoProstate_T_PD_35.CEL	tumor
GSM802877	prostate	endoderm	GSE32448	GSM802877_HomoProstate_T_PD_36.CEL	tumor
GSM802879	prostate	endoderm	GSE32448	GSM802879_HomoProstate_T_PD_37.CEL	tumor
GSM802881	prostate	endoderm	GSE32448	GSM802881_HomoProstate_T_PD_38.CEL	tumor
GSM802883	prostate	endoderm	GSE32448	GSM802883_HomoProstate_T_PD_39.CEL	tumor
GSM802885	prostate	endoderm	GSE32448	GSM802885_HomoProstate_T_PD_40.CEL	tumor
GSM816965	prostate	endoderm	GSE32982	GSM816965.CEL	tumor
GSM816966	prostate	endoderm	GSE32982	GSM816966.CEL	tumor
GSM816967	prostate	endoderm	GSE32982	GSM816967.CEL	tumor
GSM816968	prostate	endoderm	GSE32982	GSM816968.CEL	tumor
GSM816969	prostate	endoderm	GSE32982	GSM816969.CEL	tumor
GSM816970	prostate	endoderm	GSE32982	GSM816970.CEL	tumor
GSM449147	prostate	endoderm	GSE17951	GSM449147.CEL	tumor
GSM449148	prostate	endoderm	GSE17951	GSM449148.CEL	tumor
GSM449149	prostate	endoderm	GSE17951	GSM449149.CEL	tumor
GSM449150	prostate	endoderm	GSE17951	GSM449150.CEL	tumor
GSM449151	prostate	endoderm	GSE17951	GSM449151.CEL	tumor
GSM449152	prostate	endoderm	GSE17951	GSM449152.CEL	tumor
GSM449153	prostate	endoderm	GSE17951	GSM449153.CEL	tumor
GSM449154	prostate	endoderm	GSE17951	GSM449154.CEL	tumor
GSM449155	prostate	endoderm	GSE17951	GSM449155.CEL	tumor
GSM449156	prostate	endoderm	GSE17951	GSM449156.CEL	tumor
GSM449157	prostate	endoderm	GSE17951	GSM449157.CEL	tumor
GSM449158	prostate	endoderm	GSE17951	GSM449158.CEL	tumor
GSM449159	prostate	endoderm	GSE17951	GSM449159.CEL	tumor
GSM449160	prostate	endoderm	GSE17951	GSM449160.CEL	tumor
GSM449161	prostate	endoderm	GSE17951	GSM449161.CEL	tumor
GSM449162	prostate	endoderm	GSE17951	GSM449162.CEL	tumor
GSM449163	prostate	endoderm	GSE17951	GSM449163.CEL	tumor
GSM449164	prostate	endoderm	GSE17951	GSM449164.CEL	tumor
GSM449165	prostate	endoderm	GSE17951	GSM449165.CEL	tumor
GSM449166	prostate	endoderm	GSE17951	GSM449166.CEL	tumor
GSM449167	prostate	endoderm	GSE17951	GSM449167.CEL	tumor
GSM449168	prostate	endoderm	GSE17951	GSM449168.CEL	tumor
GSM449169	prostate	endoderm	GSE17951	GSM449169.CEL	tumor
GSM449170	prostate	endoderm	GSE17951	GSM449170.CEL	tumor
GSM449171	prostate	endoderm	GSE17951	GSM449171.CEL	tumor
GSM449172	prostate	endoderm	GSE17951	GSM449172.CEL	tumor
GSM449173	prostate	endoderm	GSE17951	GSM449173.CEL	tumor
GSM449174	prostate	endoderm	GSE17951	GSM449174.CEL	tumor
GSM449175	prostate	endoderm	GSE17951	GSM449175.CEL	tumor
GSM449176	prostate	endoderm	GSE17951	GSM449176.CEL	tumor
GSM449177	prostate	endoderm	GSE17951	GSM449177.CEL	tumor
GSM449178	prostate	endoderm	GSE17951	GSM449178.CEL	tumor
GSM449179	prostate	endoderm	GSE17951	GSM449179.CEL	tumor
GSM449180	prostate	endoderm	GSE17951	GSM449180.CEL	tumor
GSM449181	prostate	endoderm	GSE17951	GSM449181.CEL	tumor
GSM449182	prostate	endoderm	GSE17951	GSM449182.CEL	tumor
GSM449183	prostate	endoderm	GSE17951	GSM449183.CEL	tumor
GSM449184	prostate	endoderm	GSE17951	GSM449184.CEL	tumor
GSM449185	prostate	endoderm	GSE17951	GSM449185.CEL	tumor
GSM449186	prostate	endoderm	GSE17951	GSM449186.CEL	tumor
GSM449187	prostate	endoderm	GSE17951	GSM449187.CEL	tumor
GSM449188	prostate	endoderm	GSE17951	GSM449188.CEL	tumor
GSM449189	prostate	endoderm	GSE17951	GSM449189.CEL	tumor
GSM449190	prostate	endoderm	GSE17951	GSM449190.CEL	tumor
GSM449191	prostate	endoderm	GSE17951	GSM449191.CEL	tumor
GSM449192	prostate	endoderm	GSE17951	GSM449192.CEL	tumor
GSM449193	prostate	endoderm	GSE17951	GSM449193.CEL	tumor
GSM449194	prostate	endoderm	GSE17951	GSM449194.CEL	tumor
GSM449195	prostate	endoderm	GSE17951	GSM449195.CEL	tumor
GSM449196	prostate	endoderm	GSE17951	GSM449196.CEL	tumor
GSM449197	prostate	endoderm	GSE17951	GSM449197.CEL	tumor
GSM449198	prostate	endoderm	GSE17951	GSM449198.CEL	tumor
GSM449199	prostate	endoderm	GSE17951	GSM449199.CEL	tumor
GSM449200	prostate	endoderm	GSE17951	GSM449200.CEL	tumor
GSM449201	prostate	endoderm	GSE17951	GSM449201.CEL	tumor
GSM449202	prostate	endoderm	GSE17951	GSM449202.CEL	tumor
GSM449203	prostate	endoderm	GSE17951	GSM449203.CEL	tumor
GSM449204	prostate	endoderm	GSE17951	GSM449204.CEL	tumor
GSM449205	prostate	endoderm	GSE17951	GSM449205.CEL	tumor
GSM449206	prostate	endoderm	GSE17951	GSM449206.CEL	tumor
GSM449207	prostate	endoderm	GSE17951	GSM449207.CEL	tumor
GSM449208	prostate	endoderm	GSE17951	GSM449208.CEL	tumor
GSM449209	prostate	endoderm	GSE17951	GSM449209.CEL	tumor
GSM449210	prostate	endoderm	GSE17951	GSM449210.CEL	tumor
GSM449211	prostate	endoderm	GSE17951	GSM449211.CEL	tumor
GSM449212	prostate	endoderm	GSE17951	GSM449212.CEL	tumor
GSM449213	prostate	endoderm	GSE17951	GSM449213.CEL	tumor
GSM449214	prostate	endoderm	GSE17951	GSM449214.CEL	tumor
GSM449215	prostate	endoderm	GSE17951	GSM449215.CEL	tumor
GSM449216	prostate	endoderm	GSE17951	GSM449216.CEL	tumor
GSM449217	prostate	endoderm	GSE17951	GSM449217.CEL	tumor
GSM449218	prostate	endoderm	GSE17951	GSM449218.CEL	tumor
GSM449219	prostate	endoderm	GSE17951	GSM449219.CEL	tumor
GSM449220	prostate	endoderm	GSE17951	GSM449220.CEL	tumor
GSM449221	prostate	endoderm	GSE17951	GSM449221.CEL	tumor
GSM449222	prostate	endoderm	GSE17951	GSM449222.CEL	tumor
GSM449223	prostate	endoderm	GSE17951	GSM449223.CEL	tumor
GSM449224	prostate	endoderm	GSE17951	GSM449224.CEL	tumor
GSM449225	prostate	endoderm	GSE17951	GSM449225.CEL	tumor
GSM449226	prostate	endoderm	GSE17951	GSM449226.CEL	tumor
GSM449227	prostate	endoderm	GSE17951	GSM449227.CEL	tumor
GSM449228	prostate	endoderm	GSE17951	GSM449228.CEL	tumor
GSM449229	prostate	endoderm	GSE17951	GSM449229.CEL	tumor
GSM449230	prostate	endoderm	GSE17951	GSM449230.CEL	tumor
GSM449231	prostate	endoderm	GSE17951	GSM449231.CEL	tumor
GSM449232	prostate	endoderm	GSE17951	GSM449232.CEL	tumor
GSM449233	prostate	endoderm	GSE17951	GSM449233.CEL	tumor
GSM449234	prostate	endoderm	GSE17951	GSM449234.CEL	tumor
GSM449235	prostate	endoderm	GSE17951	GSM449235.CEL	tumor
GSM449236	prostate	endoderm	GSE17951	GSM449236.CEL	tumor
GSM449237	prostate	endoderm	GSE17951	GSM449237.CEL	tumor
GSM449243	prostate	endoderm	GSE17951	GSM449243.CEL	tumor
GSM449244	prostate	endoderm	GSE17951	GSM449244.CEL	tumor
GSM449245	prostate	endoderm	GSE17951	GSM449245.CEL	tumor
GSM449246	prostate	endoderm	GSE17951	GSM449246.CEL	tumor
GSM449247	prostate	endoderm	GSE17951	GSM449247.CEL	tumor
GSM449248	prostate	endoderm	GSE17951	GSM449248.CEL	tumor
GSM449251	prostate	endoderm	GSE17951	GSM449251.CEL	tumor
GSM449252	prostate	endoderm	GSE17951	GSM449252.CEL	tumor
GSM449261	prostate	endoderm	GSE17951	GSM449261.CEL	tumor
GSM449262	prostate	endoderm	GSE17951	GSM449262.CEL	tumor
GSM449263	prostate	endoderm	GSE17951	GSM449263.CEL	tumor
GSM449264	prostate	endoderm	GSE17951	GSM449264.CEL	tumor
GSM449265	prostate	endoderm	GSE17951	GSM449265.CEL	tumor
GSM449266	prostate	endoderm	GSE17951	GSM449266.CEL	tumor
GSM449271	prostate	endoderm	GSE17951	GSM449271.CEL	tumor
GSM449272	prostate	endoderm	GSE17951	GSM449272.CEL	tumor
GSM449278	prostate	endoderm	GSE17951	GSM449278.CEL	tumor
GSM449294	prostate	endoderm	GSE17951	GSM449294.CEL	tumor
GSM175912	prostate	endoderm	GSE7307	GSM175912.CEL	tumor
GSM175913	prostate	endoderm	GSE7307	GSM175913.CEL	tumor
GSM175914	prostate	endoderm	GSE7307	GSM175914.CEL	tumor
GSM175915	prostate	endoderm	GSE7307	GSM175915.CEL	tumor
GSM175916	prostate	endoderm	GSE7307	GSM175916.CEL	tumor
GSM175917	prostate	endoderm	GSE7307	GSM175917.CEL	tumor
GSM175918	prostate	endoderm	GSE7307	GSM175918.CEL	tumor
GSM175919	prostate	endoderm	GSE7307	GSM175919.CEL	tumor
GSM175920	prostate	endoderm	GSE7307	GSM175920.CEL	tumor
GSM175921	prostate	endoderm	GSE7307	GSM175921.CEL	tumor
GSM175922	prostate	endoderm	GSE7307	GSM175922.CEL	tumor
GSM175929	prostate	endoderm	GSE7307	GSM175929.CEL	tumor
GSM175930	prostate	endoderm	GSE7307	GSM175930.CEL	tumor
GSM175931	prostate	endoderm	GSE7307	GSM175931.CEL	tumor
GSM175932	prostate	endoderm	GSE7307	GSM175932.CEL	tumor
GSM175933	prostate	endoderm	GSE7307	GSM175933.CEL	tumor
GSM175934	prostate	endoderm	GSE7307	GSM175934.CEL	tumor
GSM353882	prostate	endoderm	GSE2109	GSM353882.CEL	tumor
GSM353884	prostate	endoderm	GSE2109	GSM353884.CEL	tumor
GSM353891	prostate	endoderm	GSE2109	GSM353891.CEL	tumor
GSM353892	prostate	endoderm	GSE2109	GSM353892.CEL	tumor
GSM353893	prostate	endoderm	GSE2109	GSM353893.CEL	tumor
GSM353894	prostate	endoderm	GSE2109	GSM353894.CEL	tumor
GSM353899	prostate	endoderm	GSE2109	GSM353899.CEL	tumor
GSM353910	prostate	endoderm	GSE2109	GSM353910.CEL	tumor
GSM353917	prostate	endoderm	GSE2109	GSM353917.CEL	tumor
GSM353940	prostate	endoderm	GSE2109	GSM353940.CEL	tumor
GSM325799	prostate	endoderm	GSE2109	GSM325799.CEL	tumor
GSM325802	prostate	endoderm	GSE2109	GSM325802.CEL	tumor
GSM325804	prostate	endoderm	GSE2109	GSM325804.CEL	tumor
GSM325810	prostate	endoderm	GSE2109	GSM325810.CEL	tumor
GSM301659	prostate	endoderm	GSE2109	GSM301659.CEL	tumor
GSM301665	prostate	endoderm	GSE2109	GSM301665.CEL	tumor
GSM301666	prostate	endoderm	GSE2109	GSM301666.CEL	tumor
GSM301670	prostate	endoderm	GSE2109	GSM301670.CEL	tumor
GSM301674	prostate	endoderm	GSE2109	GSM301674.CEL	tumor
GSM301679	prostate	endoderm	GSE2109	GSM301679.CEL	tumor
GSM301701	prostate	endoderm	GSE2109	GSM301701.CEL	tumor
GSM301709	prostate	endoderm	GSE2109	GSM301709.CEL	tumor
GSM277677	prostate	endoderm	GSE2109	GSM277677.CEL	tumor
GSM277683	prostate	endoderm	GSE2109	GSM277683.CEL	tumor
GSM277694	prostate	endoderm	GSE2109	GSM277694.CEL	tumor
GSM231872	prostate	endoderm	GSE2109	GSM231872.CEL	tumor
GSM231876	prostate	endoderm	GSE2109	GSM231876.CEL	tumor
GSM231881	prostate	endoderm	GSE2109	GSM231881.CEL	tumor
GSM231888	prostate	endoderm	GSE2109	GSM231888.CEL	tumor
GSM231894	prostate	endoderm	GSE2109	GSM231894.CEL	tumor
GSM231944	prostate	endoderm	GSE2109	GSM231944.CEL	tumor
GSM231951	prostate	endoderm	GSE2109	GSM231951.CEL	tumor
GSM231957	prostate	endoderm	GSE2109	GSM231957.CEL	tumor
GSM231978	prostate	endoderm	GSE2109	GSM231978.CEL	tumor
GSM231979	prostate	endoderm	GSE2109	GSM231979.CEL	tumor
GSM231990	prostate	endoderm	GSE2109	GSM231990.CEL	tumor
GSM203677	prostate	endoderm	GSE2109	GSM203677.CEL	tumor
GSM203707	prostate	endoderm	GSE2109	GSM203707.CEL	tumor
GSM203711	prostate	endoderm	GSE2109	GSM203711.CEL	tumor
GSM203715	prostate	endoderm	GSE2109	GSM203715.CEL	tumor
GSM203722	prostate	endoderm	GSE2109	GSM203722.CEL	tumor
GSM203740	prostate	endoderm	GSE2109	GSM203740.CEL	tumor
GSM203764	prostate	endoderm	GSE2109	GSM203764.CEL	tumor
GSM203778	prostate	endoderm	GSE2109	GSM203778.CEL	tumor
GSM203786	prostate	endoderm	GSE2109	GSM203786.CEL	tumor
GSM179790	prostate	endoderm	GSE2109	GSM179790.CEL	tumor
GSM179792	prostate	endoderm	GSE2109	GSM179792.CEL	tumor
GSM179843	prostate	endoderm	GSE2109	GSM179843.CEL	tumor
GSM179849	prostate	endoderm	GSE2109	GSM179849.CEL	tumor
GSM179901	prostate	endoderm	GSE2109	GSM179901.CEL	tumor
GSM179903	prostate	endoderm	GSE2109	GSM179903.CEL	tumor
GSM179954	prostate	endoderm	GSE2109	GSM179954.CEL	tumor
GSM152575	prostate	endoderm	GSE2109	GSM152575.CEL	tumor
GSM152611	prostate	endoderm	GSE2109	GSM152611.CEL	tumor
GSM152617	prostate	endoderm	GSE2109	GSM152617.CEL	tumor
GSM152622	prostate	endoderm	GSE2109	GSM152622.CEL	tumor
GSM152631	prostate	endoderm	GSE2109	GSM152631.CEL	tumor
GSM152772	prostate	endoderm	GSE2109	GSM152772.CEL	tumor
GSM152778	prostate	endoderm	GSE2109	GSM152778.CEL	tumor
GSM152783	prostate	endoderm	GSE2109	GSM152783.CEL	tumor
GSM137971	prostate	endoderm	GSE2109	GSM137971.CEL	tumor
GSM138038	prostate	endoderm	GSE2109	GSM138038.CEL	tumor
GSM117726	prostate	endoderm	GSE2109	GSM117726.CEL	tumor
GSM117727	prostate	endoderm	GSE2109	GSM117727.CEL	tumor
GSM117741	prostate	endoderm	GSE2109	GSM117741.CEL	tumor
GSM102435	prostate	endoderm	GSE2109	GSM102435.CEL	tumor
GSM102498	prostate	endoderm	GSE2109	GSM102498.CEL	tumor
GSM102510	prostate	endoderm	GSE2109	GSM102510.CEL	tumor
GSM88977	prostate	endoderm	GSE2109	GSM88977.CEL	tumor
GSM89017	prostate	endoderm	GSE2109	GSM89017.CEL	tumor
GSM76516	prostate	endoderm	GSE2109	GSM76516.CEL	tumor
GSM76544	prostate	endoderm	GSE2109	GSM76544.CEL	tumor
GSM76553	prostate	endoderm	GSE2109	GSM76553.CEL	tumor
GSM76640	prostate	endoderm	GSE2109	GSM76640.CEL	tumor
GSM76648	prostate	endoderm	GSE2109	GSM76648.CEL	tumor
GSM53061	prostate	endoderm	GSE2109	GSM530612.CEL	tumor
GSM53114	prostate	endoderm	GSE2109	GSM53114.CEL	tumor
GSM53152	prostate	endoderm	GSE2109	GSM53152.CEL	tumor
GSM53162	prostate	endoderm	GSE2109	GSM531620.CEL	tumor
GSM46837	prostate	endoderm	GSE2109	GSM46837.CEL	tumor
GSM46866	prostate	endoderm	GSE2109	GSM46866.CEL	tumor
GSM38053	prostate	endoderm	GSE2109	GSM38053.CEL	tumor
GSM38079	prostate	endoderm	GSE2109	GSM38079.CEL	tumor

## Sheet: colon
sample_id	description1	description2	exp_id	file_name	tissue
GSM523282	colon	endoderm	GSE20916	GSM523282_ColonCa_Seria01_18A.CEL	normal
GSM523349	colon	endoderm	GSE20916	GSM523349_ColonCa_Seria11_16A.CEL	normal
GSM523314	colon	endoderm	GSE20916	GSM523314_ColonCa_Seria05_5K.CEL	normal
GSM523297	colon	endoderm	GSE20916	GSM523297_ColonCa_Seria03_22A_2.CEL	normal
GSM523369	colon	endoderm	GSE20916	GSM523369_ColonCa_Seria13_4K.CEL	normal
GSM523310	colon	endoderm	GSE20916	GSM523310_ColonCa_Seria05_36B1N.CEL	normal
GSM523324	colon	endoderm	GSE20916	GSM523324_ColonCa_Seria07_29A.CEL	normal
GSM523373	colon	endoderm	GSE20916	GSM523373_ColonCa_Seria14_3K.CEL	normal
GSM523330	colon	endoderm	GSE20916	GSM523330_ColonCa_Seria08_31A_2.CEL	normal
GSM523360	colon	endoderm	GSE20916	GSM523360_ColonCa_Seria12_9K.CEL	normal
GSM523358	colon	endoderm	GSE20916	GSM523358_ColonCa_Seria12_21A.CEL	normal
GSM523377	colon	endoderm	GSE20916	GSM523377_ColonCa_Seria14_48A.CEL	normal
GSM523382	colon	endoderm	GSE20916	GSM523382_ColonCa_Seria15_8A.CEL	normal
GSM523291	colon	endoderm	GSE20916	GSM523291_ColonCa_Seria02_27A.CEL	normal
GSM523286	colon	endoderm	GSE20916	GSM523286_ColonCa_Seria01_8K.CEL	normal
GSM523289	colon	endoderm	GSE20916	GSM523289_ColonCa_Seria02_11B1N_2.CEL	normal
GSM523290	colon	endoderm	GSE20916	GSM523290_ColonCa_Seria02_1K.CEL	normal
GSM523298	colon	endoderm	GSE20916	GSM523298_ColonCa_Seria03_22B1.CEL	normal
GSM523299	colon	endoderm	GSE20916	GSM523299_ColonCa_Seria03_2K.CEL	normal
GSM523304	colon	endoderm	GSE20916	GSM523304_ColonCa_Seria04_33A.CEL	normal
GSM523311	colon	endoderm	GSE20916	GSM523311_ColonCa_Seria05_41A.CEL	normal
GSM523338	colon	endoderm	GSE20916	GSM523338_ColonCa_Seria09_9A.CEL	normal
GSM523343	colon	endoderm	GSE20916	GSM523343_ColonCa_Seria10_23A.CEL	normal
GSM523364	colon	endoderm	GSE20916	GSM523364_ColonCa_Seria13_12A.CEL	normal
GSM523365	colon	endoderm	GSE20916	GSM523365_ColonCa_Seria13_25B1N.CEL	normal
GSM588886	colon	endoderm	GSE23878	GSM588886.CEL	normal
GSM588869	colon	endoderm	GSE23878	GSM588869.CEL	normal
GSM588879	colon	endoderm	GSE23878	GSM588879.CEL	normal
GSM588876	colon	endoderm	GSE23878	GSM588876.CEL	normal
GSM588883	colon	endoderm	GSE23878	GSM588883.CEL	normal
GSM588866	colon	endoderm	GSE23878	GSM588866.CEL	normal
GSM588871	colon	endoderm	GSE23878	GSM588871.CEL	normal
GSM588874	colon	endoderm	GSE23878	GSM588874.CEL	normal
GSM588881	colon	endoderm	GSE23878	GSM588881.CEL	normal
GSM588880	colon	endoderm	GSE23878	GSM588880.CEL	normal
GSM588868	colon	endoderm	GSE23878	GSM588868.CEL	normal
GSM588882	colon	endoderm	GSE23878	GSM588882.CEL	normal
GSM588875	colon	endoderm	GSE23878	GSM588875.CEL	normal
GSM588872	colon	endoderm	GSE23878	GSM588872.CEL	normal
GSM588863	colon	endoderm	GSE23878	GSM588863.CEL	normal
GSM588864	colon	endoderm	GSE23878	GSM588864.CEL	normal
GSM588865	colon	endoderm	GSE23878	GSM588865.CEL	normal
GSM588867	colon	endoderm	GSE23878	GSM588867.CEL	normal
GSM588870	colon	endoderm	GSE23878	GSM588870.CEL	normal
GSM588873	colon	endoderm	GSE23878	GSM588873.CEL	normal
GSM588877	colon	endoderm	GSE23878	GSM588877.CEL	normal
GSM588878	colon	endoderm	GSE23878	GSM588878.CEL	normal
GSM588884	colon	endoderm	GSE23878	GSM588884.CEL	normal
GSM588885	colon	endoderm	GSE23878	GSM588885.CEL	normal
GSM899068	colon	endoderm	GSE36701	GSM899068_GP602R_45_46_SS103026_HG-U133_Plus_2_HCHP-145763_.CEL	normal
GSM899051	colon	endoderm	GSE36701	GSM899051_GP602R_27_37_SS103008_HG-U133_Plus_2_HCHP-145754_.CEL	normal
GSM899038	colon	endoderm	GSE36701	GSM899038_GP602R_13_9_SS102994_HG-U133_Plus_2_HCHP-145660_.CEL	normal
GSM899070	colon	endoderm	GSE36701	GSM899070_GP602R_47_128_SS103028_HG-U133_Plus_2_HCHP-147226_.CEL	normal
GSM899062	colon	endoderm	GSE36701	GSM899062_GP602R_39_113_SS103020_HG-U133_Plus_2_HCHP-147211_.CEL	normal
GSM899064	colon	endoderm	GSE36701	GSM899064_GP602R_41_56_SS103022_HG-U133_Plus_2_HCHP-145773_.CEL	normal
GSM899189	colon	endoderm	GSE36701	GSM899189_GP2339_30_F_CTL_SS102996_HG-U133_Plus_2_HCHP-184985_.CEL	normal
GSM899034	colon	endoderm	GSE36701	GSM899034_GP602R_9_62_SS102990_HG-U133_Plus_2_HCHP-145779_.CEL	normal
GSM899199	colon	endoderm	GSE36701	GSM899199_GP2339_40_M_CTL_SS103016_HG-U133_Plus_2_HCHP-184988_.CEL	normal
GSM899204	colon	endoderm	GSE36701	GSM899204_GP2339_45_F_CTL_SS103021_HG-U133_Plus_2_HCHP-184990_.CEL	normal
GSM899184	colon	endoderm	GSE36701	GSM899184_GP2339_24_M_CTL_SS103000_HG-U133_Plus_2_HCHP-184984_.CEL	normal
GSM899040	colon	endoderm	GSE36701	GSM899040_GP602R_16_69_SS102997_HG-U133_Plus_2_HCHP-145784_.CEL	normal
GSM899252	colon	endoderm	GSE36701	GSM899252_GP2339_94_M_CTL_SS103026_HG-U133_Plus_2_HCHP-185038_.CEL	normal
GSM899059	colon	endoderm	GSE36701	GSM899059_GP602R_35_105_SS103016_HG-U133_Plus_2_HCHP-147203_.CEL	normal
GSM899035	colon	endoderm	GSE36701	GSM899035_GP602R_10_59_SS102991_HG-U133_Plus_2_HCHP-145776_.CEL	normal
GSM899036	colon	endoderm	GSE36701	GSM899036_GP602R_11_99_SS102992_HG-U133_Plus_2_HCHP-147197_.CEL	normal
GSM899037	colon	endoderm	GSE36701	GSM899037_GP602R_12_102_SS102993_HG-U133_Plus_2_HCHP-147200_.CEL	normal
GSM899039	colon	endoderm	GSE36701	GSM899039_GP602R_15_51_SS102996_HG-U133_Plus_2_HCHP-145768_.CEL	normal
GSM899041	colon	endoderm	GSE36701	GSM899041_GP602R_17_32_SS102998_HG-U133_Plus_2_HCHP-145749_.CEL	normal
GSM899043	colon	endoderm	GSE36701	GSM899043_GP602R_19_130_SS103000_HG-U133_Plus_2_HCHP-147228_.CEL	normal
GSM899044	colon	endoderm	GSE36701	GSM899044_GP602R_20_126_SS103001_HG-U133_Plus_2_HCHP-147224_.CEL	normal
GSM899046	colon	endoderm	GSE36701	GSM899046_GP602R_22_77_SS103003_HG-U133_Plus_2_HCHP-147175_.CEL	normal
GSM899047	colon	endoderm	GSE36701	GSM899047_GP602R_23_138_SS103004_HG-U133_Plus_2_HCHP-147236_.CEL	normal
GSM899048	colon	endoderm	GSE36701	GSM899048_GP602R_24_139_SS103005_HG-U133_Plus_2_HCHP-147237_.CEL	normal
GSM899049	colon	endoderm	GSE36701	GSM899049_GP602R_25_71_SS103006_HG-U133_Plus_2_HCHP-147169_.CEL	normal
GSM899050	colon	endoderm	GSE36701	GSM899050_GP602R_26_73_SS103007_HG-U133_Plus_2_HCHP-147171_.CEL	normal
GSM899052	colon	endoderm	GSE36701	GSM899052_GP602R_28_33_SS103009_HG-U133_Plus_2_HCHP-145750_.CEL	normal
GSM899054	colon	endoderm	GSE36701	GSM899054_GP602R_30_103_SS103011_HG-U133_Plus_2_HCHP-147201_.CEL	normal
GSM899055	colon	endoderm	GSE36701	GSM899055_GP602R_31_140_SS103012_HG-U133_Plus_2_HCHP-147238_.CEL	normal
GSM899057	colon	endoderm	GSE36701	GSM899057_GP602R_33_13_SS103014_HG-U133_Plus_2_HCHP-145664_.CEL	normal
GSM899058	colon	endoderm	GSE36701	GSM899058_GP602R_34_4_SS103015_HG-U133_Plus_2_HCHP-145655_.CEL	normal
GSM899060	colon	endoderm	GSE36701	GSM899060_GP602R_36_117_SS103017_HG-U133_Plus_2_HCHP-147215_.CEL	normal
GSM899061	colon	endoderm	GSE36701	GSM899061_GP602R_38_55_SS103019_HG-U133_Plus_2_HCHP-145772_.CEL	normal
GSM899063	colon	endoderm	GSE36701	GSM899063_GP602R_40_118_SS103021_HG-U133_Plus_2_HCHP-147216_.CEL	normal
GSM899065	colon	endoderm	GSE36701	GSM899065_GP602R_42_63_SS103023_HG-U133_Plus_2_HCHP-145780_.CEL	normal
GSM899066	colon	endoderm	GSE36701	GSM899066_GP602R_43_5_SS103024_HG-U133_Plus_2_HCHP-145656_.CEL	normal
GSM899067	colon	endoderm	GSE36701	GSM899067_GP602R_44_6_SS103025_HG-U133_Plus_2_HCHP-145657_.CEL	normal
GSM899069	colon	endoderm	GSE36701	GSM899069_GP602R_46_43_SS103027_HG-U133_Plus_2_HCHP-145760_.CEL	normal
GSM899071	colon	endoderm	GSE36701	GSM899071_GP602R_48_122_SS103029_HG-U133_Plus_2_HCHP-147220_.CEL	normal
GSM899072	colon	endoderm	GSE36701	GSM899072_GP602R_49_75_SS103030_HG-U133_Plus_2_HCHP-147173_.CEL	normal
GSM899073	colon	endoderm	GSE36701	GSM899073_GP602R_50_82_SS103031_HG-U133_Plus_2_HCHP-147180_.CEL	normal
GSM899165	colon	endoderm	GSE36701	GSM899165_GP2339_05_F_CTL_SS103020_HG-U133_Plus_2_HCHP-184977_.CEL	normal
GSM899166	colon	endoderm	GSE36701	GSM899166_GP2339_06_F_CTL_SS374028_HG-U133_Plus_2_HCHP-184947_.CEL	normal
GSM899170	colon	endoderm	GSE36701	GSM899170_GP2339_10_M_CTL_SS102992_HG-U133_Plus_2_HCHP-184979_.CEL	normal
GSM899172	colon	endoderm	GSE36701	GSM899172_GP2339_12_M_CTL_SS103001_HG-U133_Plus_2_HCHP-184980_.CEL	normal
GSM899176	colon	endoderm	GSE36701	GSM899176_GP2339_16_F_CTL_SS103031_HG-U133_Plus_2_HCHP-184981_.CEL	normal
GSM899180	colon	endoderm	GSE36701	GSM899180_GP2339_20_M_CTL_SS103017_HG-U133_Plus_2_HCHP-184982_.CEL	normal
GSM899181	colon	endoderm	GSE36701	GSM899181_GP2339_21_M_CTL_SS102993_HG-U133_Plus_2_HCHP-184983_.CEL	normal
GSM899186	colon	endoderm	GSE36701	GSM899186_GP2339_26_M_CTL_SS374021_HG-U133_Plus_2_HCHP-184960_.CEL	normal
GSM899187	colon	endoderm	GSE36701	GSM899187_GP2339_27_F_CTL_SS374029_HG-U133_Plus_2_HCHP-184961_.CEL	normal
GSM899190	colon	endoderm	GSE36701	GSM899190_GP2339_31_F_CTL_SS103030_HG-U133_Plus_2_HCHP-184986_.CEL	normal
GSM899193	colon	endoderm	GSE36701	GSM899193_GP2339_34_M_CTL_SS374022_HG-U133_Plus_2_HCHP-184965_.CEL	normal
GSM899201	colon	endoderm	GSE36701	GSM899201_GP2339_42_F_CTL_SS103024_HG-U133_Plus_2_HCHP-184989_.CEL	normal
GSM899205	colon	endoderm	GSE36701	GSM899205_GP2339_46_F_CTL_SS102997_HG-U133_Plus_2_HCHP-184991_.CEL	normal
GSM899206	colon	endoderm	GSE36701	GSM899206_GP2339_47_F_CTL_SS103025_HG-U133_Plus_2_HCHP-184992_.CEL	normal
GSM899210	colon	endoderm	GSE36701	GSM899210_GP2339_51_M_CTL_SS103027_HG-U133_Plus_2_HCHP-184995_.CEL	normal
GSM899211	colon	endoderm	GSE36701	GSM899211_GP2339_52_M_CTL_SS103006_HG-U133_Plus_2_HCHP-184996_.CEL	normal
GSM899214	colon	endoderm	GSE36701	GSM899214_GP2339_55_F_CTL_SS103028_HG-U133_Plus_2_HCHP-184999_.CEL	normal
GSM899216	colon	endoderm	GSE36701	GSM899216_GP2339_57_F_CTL_SS374026_HG-U133_Plus_2_HCHP-185001_.CEL	normal
GSM899220	colon	endoderm	GSE36701	GSM899220_GP2339_61_F_CTL_SS374025_HG-U133_Plus_2_HCHP-185005_.CEL	normal
GSM899226	colon	endoderm	GSE36701	GSM899226_GP2339_67_M_CTL_SS102990_HG-U133_Plus_2_HCHP-185011_.CEL	normal
GSM899227	colon	endoderm	GSE36701	GSM899227_GP2339_68_M_CTL_SS103007_HG-U133_Plus_2_HCHP-185012_.CEL	normal
GSM899228	colon	endoderm	GSE36701	GSM899228_GP2339_69_F_CTL_SS102994_HG-U133_Plus_2_HCHP-185013_.CEL	normal
GSM899229	colon	endoderm	GSE36701	GSM899229_GP2339_70_F_CTL_SS103023_HG-U133_Plus_2_HCHP-185014_.CEL	normal
GSM899230	colon	endoderm	GSE36701	GSM899230_GP2339_71_M_CTL_SS102991_HG-U133_Plus_2_HCHP-185015_.CEL	normal
GSM899233	colon	endoderm	GSE36701	GSM899233_GP2339_74_F_CTL_SS103022_HG-U133_Plus_2_HCHP-185018_.CEL	normal
GSM899235	colon	endoderm	GSE36701	GSM899235_GP2339_76_F_CTL_SS374023_HG-U133_Plus_2_HCHP-185020_.CEL	normal
GSM899237	colon	endoderm	GSE36701	GSM899237_GP2339_78_F_CTL_SS103013_HG-U133_Plus_2_HCHP-185022_.CEL	normal
GSM899240	colon	endoderm	GSE36701	GSM899240_GP2339_82_F_CTL_SS103012_HG-U133_Plus_2_HCHP-185026_.CEL	normal
GSM899244	colon	endoderm	GSE36701	GSM899244_GP2339_86_F_CTL_SS103029_HG-U133_Plus_2_HCHP-185030_.CEL	normal
GSM899247	colon	endoderm	GSE36701	GSM899247_GP2339_89_F_CTL_SS374024_HG-U133_Plus_2_HCHP-185033_.CEL	normal
GSM899248	colon	endoderm	GSE36701	GSM899248_GP2339_90_F_CTL_SS102995_HG-U133_Plus_2_HCHP-185034_.CEL	normal
GSM916765	colon	endoderm	GSE37364	GSM916765_N3.CEL	normal
GSM916763	colon	endoderm	GSE37364	GSM916763_N28.CEL	normal
GSM916768	colon	endoderm	GSE37364	GSM916768_N32.CEL	normal
GSM916775	colon	endoderm	GSE37364	GSM916775_N4.CEL	normal
GSM916767	colon	endoderm	GSE37364	GSM916767_N31.CEL	normal
GSM916761	colon	endoderm	GSE37364	GSM916761_N26.CEL	normal
GSM916779	colon	endoderm	GSE37364	GSM916779_N8.CEL	normal
GSM916758	colon	endoderm	GSE37364	GSM916758_N23.CEL	normal
GSM916769	colon	endoderm	GSE37364	GSM916769_N33.CEL	normal
GSM916764	colon	endoderm	GSE37364	GSM916764_N29.CEL	normal
GSM916760	colon	endoderm	GSE37364	GSM916760_N25.CEL	normal
GSM916759	colon	endoderm	GSE37364	GSM916759_N24.CEL	normal
GSM916753	colon	endoderm	GSE37364	GSM916753_N19.CEL	normal
GSM916773	colon	endoderm	GSE37364	GSM916773_N37.CEL	normal
GSM916744	colon	endoderm	GSE37364	GSM916744_N10.CEL	normal
GSM916745	colon	endoderm	GSE37364	GSM916745_N11.CEL	normal
GSM916746	colon	endoderm	GSE37364	GSM916746_N12.CEL	normal
GSM916747	colon	endoderm	GSE37364	GSM916747_N13.CEL	normal
GSM916748	colon	endoderm	GSE37364	GSM916748_N14.CEL	normal
GSM916749	colon	endoderm	GSE37364	GSM916749_N15.CEL	normal
GSM916750	colon	endoderm	GSE37364	GSM916750_N16.CEL	normal
GSM916751	colon	endoderm	GSE37364	GSM916751_N17.CEL	normal
GSM916752	colon	endoderm	GSE37364	GSM916752_N18.CEL	normal
GSM916754	colon	endoderm	GSE37364	GSM916754_N2.CEL	normal
GSM916755	colon	endoderm	GSE37364	GSM916755_N20.CEL	normal
GSM916756	colon	endoderm	GSE37364	GSM916756_N21.CEL	normal
GSM916757	colon	endoderm	GSE37364	GSM916757_N22.CEL	normal
GSM916762	colon	endoderm	GSE37364	GSM916762_N27.CEL	normal
GSM916766	colon	endoderm	GSE37364	GSM916766_N30.CEL	normal
GSM916770	colon	endoderm	GSE37364	GSM916770_N34.CEL	normal
GSM916771	colon	endoderm	GSE37364	GSM916771_N35.CEL	normal
GSM916772	colon	endoderm	GSE37364	GSM916772_N36.CEL	normal
GSM916774	colon	endoderm	GSE37364	GSM916774_N38.CEL	normal
GSM916776	colon	endoderm	GSE37364	GSM916776_N5.CEL	normal
GSM916777	colon	endoderm	GSE37364	GSM916777_N6.CEL	normal
GSM916778	colon	endoderm	GSE37364	GSM916778_N7.CEL	normal
GSM916780	colon	endoderm	GSE37364	GSM916780_N9.CEL	normal
GSM215057	colon	endoderm	GSE8671	GSM215057.CEL	normal
GSM215074	colon	endoderm	GSE8671	GSM215074.CEL	normal
GSM215063	colon	endoderm	GSE8671	GSM215063.CEL	normal
GSM215065	colon	endoderm	GSE8671	GSM215065.CEL	normal
GSM215058	colon	endoderm	GSE8671	GSM215058.CEL	normal
GSM215076	colon	endoderm	GSE8671	GSM215076.CEL	normal
GSM215061	colon	endoderm	GSE8671	GSM215061.CEL	normal
GSM215079	colon	endoderm	GSE8671	GSM215079.CEL	normal
GSM215064	colon	endoderm	GSE8671	GSM215064.CEL	normal
GSM215055	colon	endoderm	GSE8671	GSM215055.CEL	normal
GSM215056	colon	endoderm	GSE8671	GSM215056.CEL	normal
GSM215070	colon	endoderm	GSE8671	GSM215070.CEL	normal
GSM215066	colon	endoderm	GSE8671	GSM215066.CEL	normal
GSM215082	colon	endoderm	GSE8671	GSM215082.CEL	normal
GSM215051	colon	endoderm	GSE8671	GSM215051.CEL	normal
GSM215052	colon	endoderm	GSE8671	GSM215052.CEL	normal
GSM215053	colon	endoderm	GSE8671	GSM215053.CEL	normal
GSM215054	colon	endoderm	GSE8671	GSM215054.CEL	normal
GSM215059	colon	endoderm	GSE8671	GSM215059.CEL	normal
GSM215060	colon	endoderm	GSE8671	GSM215060.CEL	normal
GSM215062	colon	endoderm	GSE8671	GSM215062.CEL	normal
GSM215067	colon	endoderm	GSE8671	GSM215067.CEL	normal
GSM215068	colon	endoderm	GSE8671	GSM215068.CEL	normal
GSM215069	colon	endoderm	GSE8671	GSM215069.CEL	normal
GSM215071	colon	endoderm	GSE8671	GSM215071.CEL	normal
GSM215072	colon	endoderm	GSE8671	GSM215072.CEL	normal
GSM215073	colon	endoderm	GSE8671	GSM215073.CEL	normal
GSM215075	colon	endoderm	GSE8671	GSM215075.CEL	normal
GSM215077	colon	endoderm	GSE8671	GSM215077.CEL	normal
GSM215078	colon	endoderm	GSE8671	GSM215078.CEL	normal
GSM215080	colon	endoderm	GSE8671	GSM215080.CEL	normal
GSM215081	colon	endoderm	GSE8671	GSM215081.CEL	normal
GSM240031	colon	endoderm	GSE9452	GSM240031.CEL	normal
GSM239725	colon	endoderm	GSE9452	GSM239725.CEL	normal
GSM240029	colon	endoderm	GSE9452	GSM240029.CEL	normal
GSM240024	colon	endoderm	GSE9452	GSM240024.CEL	normal
GSM239723	colon	endoderm	GSE9452	GSM239723.CEL	normal
GSM239727	colon	endoderm	GSE9452	GSM239727.CEL	normal
GSM239729	colon	endoderm	GSE9452	GSM239729.CEL	normal
GSM239726	colon	endoderm	GSE9452	GSM239726.CEL	normal
GSM240027	colon	endoderm	GSE9452	GSM240027.CEL	normal
GSM240022	colon	endoderm	GSE9452	GSM240022.CEL	normal
GSM240026	colon	endoderm	GSE9452	GSM240026.CEL	normal
GSM240025	colon	endoderm	GSE9452	GSM240025.CEL	normal
GSM240030	colon	endoderm	GSE9452	GSM240030.CEL	normal
GSM240028	colon	endoderm	GSE9452	GSM240028.CEL	normal
GSM239730	colon	endoderm	GSE9452	GSM239730.CEL	normal
GSM239731	colon	endoderm	GSE9452	GSM239731.CEL	normal
GSM239732	colon	endoderm	GSE9452	GSM239732.CEL	normal
GSM240023	colon	endoderm	GSE9452	GSM240023.CEL	normal
GSM1014803	colon	endoderm	GSE41328	GSM1014803_AFX_1_T1.CEL	tumor
GSM1014804	colon	endoderm	GSE41328	GSM1014804_AFX_1_T2.CEL	tumor
GSM1014805	colon	endoderm	GSE41328	GSM1014805_AFX_1_T3.CEL	tumor
GSM1014806	colon	endoderm	GSE41328	GSM1014806_AFX_1_T4.CEL	tumor
GSM1014807	colon	endoderm	GSE41328	GSM1014807_AFX_1_T5.CEL	tumor
GSM1014813	colon	endoderm	GSE41328	GSM1014813_AFX_2_T1.CEL	tumor
GSM1014814	colon	endoderm	GSE41328	GSM1014814_AFX_2_T2.CEL	tumor
GSM1014815	colon	endoderm	GSE41328	GSM1014815_AFX_2_T3.CEL	tumor
GSM1014816	colon	endoderm	GSE41328	GSM1014816_AFX_2_T4.CEL	tumor
GSM1014817	colon	endoderm	GSE41328	GSM1014817_AFX_2_T5.CEL	tumor
GSM1486028	colon	endoderm	GSE60697	GSM1486028_1_HG-U133_Plus_2_.CEL	tumor
GSM1486029	colon	endoderm	GSE60697	GSM1486029_2_HG-U133_Plus_2_.CEL	tumor
GSM1486030	colon	endoderm	GSE60697	GSM1486030_3_HG-U133_Plus_2_.CEL	tumor
GSM1486031	colon	endoderm	GSE60697	GSM1486031_4_HG-U133_Plus_2_.CEL	tumor
GSM1486032	colon	endoderm	GSE60697	GSM1486032_5_HG-U133_Plus_2_.CEL	tumor
GSM1486033	colon	endoderm	GSE60697	GSM1486033_6_HG-U133_Plus_2_.CEL	tumor
GSM1486034	colon	endoderm	GSE60697	GSM1486034_7_HG-U133_Plus_2_.CEL	tumor
GSM1486035	colon	endoderm	GSE60697	GSM1486035_8_HG-U133_Plus_2_.CEL	tumor
GSM1486036	colon	endoderm	GSE60697	GSM1486036_9_HG-U133_Plus_2_.CEL	tumor
GSM1486037	colon	endoderm	GSE60697	GSM1486037_10_HG-U133_Plus_2_.CEL	tumor
GSM1486038	colon	endoderm	GSE60697	GSM1486038_11_HG-U133_Plus_2_.CEL	tumor
GSM1486039	colon	endoderm	GSE60697	GSM1486039_12_HG-U133_Plus_2_.CEL	tumor
GSM1486040	colon	endoderm	GSE60697	GSM1486040_13_HG-U133_Plus_2_.CEL	tumor
GSM1486041	colon	endoderm	GSE60697	GSM1486041_14_HG-U133_Plus_2_.CEL	tumor
GSM1486042	colon	endoderm	GSE60697	GSM1486042_15_HG-U133_Plus_2_.CEL	tumor
GSM1486043	colon	endoderm	GSE60697	GSM1486043_16_HG-U133_Plus_2_.CEL	tumor
GSM1486044	colon	endoderm	GSE60697	GSM1486044_17_HG-U133_Plus_2_.CEL	tumor
GSM1486045	colon	endoderm	GSE60697	GSM1486045_18_HG-U133_Plus_2_.CEL	tumor
GSM1486046	colon	endoderm	GSE60697	GSM1486046_19_HG-U133_Plus_2_.CEL	tumor
GSM1486047	colon	endoderm	GSE60697	GSM1486047_20_HG-U133_Plus_2_.CEL	tumor
GSM1519418	colon	endoderm	GSE62080	GSM1519418_D60801_VPA10_022_JB_3mcgP.CEL	tumor
GSM1519419	colon	endoderm	GSE62080	GSM1519419_D60801_VPA10_227_SS_3mcgP.CEL	tumor
GSM1519420	colon	endoderm	GSE62080	GSM1519420_D80130_VPA012_016-MV_3mcgP.CEL	tumor
GSM1519421	colon	endoderm	GSE62080	GSM1519421_D80130_VPA012_045-JC_3mcgP.CEL	tumor
GSM1519422	colon	endoderm	GSE62080	GSM1519422_D80130_VPA012_056-MC_3mcgP.CEL	tumor
GSM1519423	colon	endoderm	GSE62080	GSM1519423_D80130_VPA012_059-MT_3mcgP.CEL	tumor
GSM1519424	colon	endoderm	GSE62080	GSM1519424_D80130_VPA012_061-CM_3mcgP.CEL	tumor
GSM1519425	colon	endoderm	GSE62080	GSM1519425_D80130_VPA012_73-PD_3mcgP.CEL	tumor
GSM1519426	colon	endoderm	GSE62080	GSM1519426_D80130_VPA012_89-NC_3mcgP.CEL	tumor
GSM1519427	colon	endoderm	GSE62080	GSM1519427_D80130_VPA012_94-AM_3mcgP.CEL	tumor
GSM1519428	colon	endoderm	GSE62080	GSM1519428_D80208_VPA012_044-MB_3mcgP.CEL	tumor
GSM1519429	colon	endoderm	GSE62080	GSM1519429_D80208_VPA012_115-CB_3mcgP.CEL	tumor
GSM1519430	colon	endoderm	GSE62080	GSM1519430_D80208_VPA012_130-YL_3mcgP.CEL	tumor
GSM1519431	colon	endoderm	GSE62080	GSM1519431_D80208_VPA012_149-JGI_3mcgP.CEL	tumor
GSM1519432	colon	endoderm	GSE62080	GSM1519432_D80208_VPA012_189-JR_3mcgP.CEL	tumor
GSM1519433	colon	endoderm	GSE62080	GSM1519433_D80208_VPA012_196-TD_3mcgP.CEL	tumor
GSM1519434	colon	endoderm	GSE62080	GSM1519434_D80208_VPA012_213-RG_3mcgP.CEL	tumor
GSM1519435	colon	endoderm	GSE62080	GSM1519435_D80208_VPA012_222-PEC_3mcgP.CEL	tumor
GSM1519436	colon	endoderm	GSE62080	GSM1519436_D80208_VPA012_223-GB_3mcgP.CEL	tumor
GSM1519437	colon	endoderm	GSE62080	GSM1519437_D80208_VPA012_244-FP_3mcgP.CEL	tumor
GSM1519438	colon	endoderm	GSE62080	GSM1519438_D80306_VPA013_119PM_3mcgP.CEL	tumor
GSM757713	colon	endoderm	GSE30540	GSM757713.CEL	tumor
GSM757714	colon	endoderm	GSE30540	GSM757714.CEL	tumor
GSM757715	colon	endoderm	GSE30540	GSM757715.CEL	tumor
GSM757716	colon	endoderm	GSE30540	GSM757716.CEL	tumor
GSM757717	colon	endoderm	GSE30540	GSM757717.CEL	tumor
GSM757718	colon	endoderm	GSE30540	GSM757718.CEL	tumor
GSM757719	colon	endoderm	GSE30540	GSM757719.CEL	tumor
GSM757720	colon	endoderm	GSE30540	GSM757720.CEL	tumor
GSM757721	colon	endoderm	GSE30540	GSM757721.CEL	tumor
GSM757722	colon	endoderm	GSE30540	GSM757722.CEL	tumor
GSM757723	colon	endoderm	GSE30540	GSM757723.CEL	tumor
GSM757724	colon	endoderm	GSE30540	GSM757724.CEL	tumor
GSM757725	colon	endoderm	GSE30540	GSM757725.CEL	tumor
GSM757726	colon	endoderm	GSE30540	GSM757726.CEL	tumor
GSM757727	colon	endoderm	GSE30540	GSM757727.CEL	tumor
GSM757728	colon	endoderm	GSE30540	GSM757728.CEL	tumor
GSM757729	colon	endoderm	GSE30540	GSM757729.CEL	tumor
GSM757730	colon	endoderm	GSE30540	GSM757730.CEL	tumor
GSM757731	colon	endoderm	GSE30540	GSM757731.CEL	tumor
GSM757732	colon	endoderm	GSE30540	GSM757732.CEL	tumor
GSM757733	colon	endoderm	GSE30540	GSM757733.CEL	tumor
GSM757734	colon	endoderm	GSE30540	GSM757734.CEL	tumor
GSM757735	colon	endoderm	GSE30540	GSM757735.CEL	tumor
GSM757736	colon	endoderm	GSE30540	GSM757736.CEL	tumor
GSM757737	colon	endoderm	GSE30540	GSM757737.CEL	tumor
GSM757738	colon	endoderm	GSE30540	GSM757738.CEL	tumor
GSM757739	colon	endoderm	GSE30540	GSM757739.CEL	tumor
GSM757740	colon	endoderm	GSE30540	GSM757740.CEL	tumor
GSM757741	colon	endoderm	GSE30540	GSM757741.CEL	tumor
GSM757742	colon	endoderm	GSE30540	GSM757742.CEL	tumor
GSM757743	colon	endoderm	GSE30540	GSM757743.CEL	tumor
GSM757744	colon	endoderm	GSE30540	GSM757744.CEL	tumor
GSM757745	colon	endoderm	GSE30540	GSM757745.CEL	tumor
GSM757746	colon	endoderm	GSE30540	GSM757746.CEL	tumor
GSM757747	colon	endoderm	GSE30540	GSM757747.CEL	tumor
GSM452148	colon	endoderm	GSE18088	GSM452148.CEL	tumor
GSM452149	colon	endoderm	GSE18088	GSM452149.CEL	tumor
GSM452150	colon	endoderm	GSE18088	GSM452150.CEL	tumor
GSM452151	colon	endoderm	GSE18088	GSM452151.CEL	tumor
GSM452152	colon	endoderm	GSE18088	GSM452152.CEL	tumor
GSM452153	colon	endoderm	GSE18088	GSM452153.CEL	tumor
GSM452154	colon	endoderm	GSE18088	GSM452154.CEL	tumor
GSM452155	colon	endoderm	GSE18088	GSM452155.CEL	tumor
GSM452156	colon	endoderm	GSE18088	GSM452156.CEL	tumor
GSM452157	colon	endoderm	GSE18088	GSM452157.CEL	tumor
GSM452158	colon	endoderm	GSE18088	GSM452158.CEL	tumor
GSM452159	colon	endoderm	GSE18088	GSM452159.CEL	tumor
GSM452160	colon	endoderm	GSE18088	GSM452160.CEL	tumor
GSM452161	colon	endoderm	GSE18088	GSM452161.CEL	tumor
GSM452162	colon	endoderm	GSE18088	GSM452162.CEL	tumor
GSM452163	colon	endoderm	GSE18088	GSM452163.CEL	tumor
GSM452164	colon	endoderm	GSE18088	GSM452164.CEL	tumor
GSM452165	colon	endoderm	GSE18088	GSM452165.CEL	tumor
GSM452166	colon	endoderm	GSE18088	GSM452166.CEL	tumor
GSM452167	colon	endoderm	GSE18088	GSM452167.CEL	tumor
GSM452168	colon	endoderm	GSE18088	GSM452168.CEL	tumor
GSM452169	colon	endoderm	GSE18088	GSM452169.CEL	tumor
GSM452170	colon	endoderm	GSE18088	GSM452170.CEL	tumor
GSM452171	colon	endoderm	GSE18088	GSM452171.CEL	tumor
GSM452172	colon	endoderm	GSE18088	GSM452172.CEL	tumor
GSM452173	colon	endoderm	GSE18088	GSM452173.CEL	tumor
GSM452174	colon	endoderm	GSE18088	GSM452174.CEL	tumor
GSM452175	colon	endoderm	GSE18088	GSM452175.CEL	tumor
GSM452176	colon	endoderm	GSE18088	GSM452176.CEL	tumor
GSM452177	colon	endoderm	GSE18088	GSM452177.CEL	tumor
GSM452178	colon	endoderm	GSE18088	GSM452178.CEL	tumor
GSM452179	colon	endoderm	GSE18088	GSM452179.CEL	tumor
GSM452180	colon	endoderm	GSE18088	GSM452180.CEL	tumor
GSM452181	colon	endoderm	GSE18088	GSM452181.CEL	tumor
GSM452182	colon	endoderm	GSE18088	GSM452182.CEL	tumor
GSM452183	colon	endoderm	GSE18088	GSM452183.CEL	tumor
GSM452184	colon	endoderm	GSE18088	GSM452184.CEL	tumor
GSM452185	colon	endoderm	GSE18088	GSM452185.CEL	tumor
GSM452186	colon	endoderm	GSE18088	GSM452186.CEL	tumor
GSM452187	colon	endoderm	GSE18088	GSM452187.CEL	tumor
GSM452188	colon	endoderm	GSE18088	GSM452188.CEL	tumor
GSM452189	colon	endoderm	GSE18088	GSM452189.CEL	tumor
GSM452190	colon	endoderm	GSE18088	GSM452190.CEL	tumor
GSM452191	colon	endoderm	GSE18088	GSM452191.CEL	tumor
GSM452192	colon	endoderm	GSE18088	GSM452192.CEL	tumor
GSM452193	colon	endoderm	GSE18088	GSM452193.CEL	tumor
GSM452194	colon	endoderm	GSE18088	GSM452194.CEL	tumor
GSM452195	colon	endoderm	GSE18088	GSM452195.CEL	tumor
GSM452196	colon	endoderm	GSE18088	GSM452196.CEL	tumor
GSM452197	colon	endoderm	GSE18088	GSM452197.CEL	tumor
GSM452198	colon	endoderm	GSE18088	GSM452198.CEL	tumor
GSM452199	colon	endoderm	GSE18088	GSM452199.CEL	tumor
GSM452200	colon	endoderm	GSE18088	GSM452200.CEL	tumor
GSM662633	colon	endoderm	GSE26906	GSM662633.CEL	tumor
GSM662634	colon	endoderm	GSE26906	GSM662634.CEL	tumor
GSM662635	colon	endoderm	GSE26906	GSM662635.CEL	tumor
GSM662636	colon	endoderm	GSE26906	GSM662636.CEL	tumor
GSM662637	colon	endoderm	GSE26906	GSM662637.CEL	tumor
GSM662638	colon	endoderm	GSE26906	GSM662638.CEL	tumor
GSM662639	colon	endoderm	GSE26906	GSM662639.CEL	tumor
GSM662640	colon	endoderm	GSE26906	GSM662640.CEL	tumor
GSM662641	colon	endoderm	GSE26906	GSM662641.CEL	tumor
GSM662642	colon	endoderm	GSE26906	GSM662642.CEL	tumor
GSM662643	colon	endoderm	GSE26906	GSM662643.CEL	tumor
GSM662644	colon	endoderm	GSE26906	GSM662644.CEL	tumor
GSM662645	colon	endoderm	GSE26906	GSM662645.CEL	tumor
GSM662646	colon	endoderm	GSE26906	GSM662646.CEL	tumor
GSM662647	colon	endoderm	GSE26906	GSM662647.CEL	tumor
GSM662648	colon	endoderm	GSE26906	GSM662648.CEL	tumor
GSM662649	colon	endoderm	GSE26906	GSM662649.CEL	tumor
GSM662650	colon	endoderm	GSE26906	GSM662650.CEL	tumor
GSM662651	colon	endoderm	GSE26906	GSM662651.CEL	tumor
GSM662652	colon	endoderm	GSE26906	GSM662652.CEL	tumor
GSM662653	colon	endoderm	GSE26906	GSM662653.CEL	tumor
GSM662654	colon	endoderm	GSE26906	GSM662654.CEL	tumor
GSM662655	colon	endoderm	GSE26906	GSM662655.CEL	tumor
GSM662656	colon	endoderm	GSE26906	GSM662656.CEL	tumor
GSM662657	colon	endoderm	GSE26906	GSM662657.CEL	tumor
GSM662658	colon	endoderm	GSE26906	GSM662658.CEL	tumor
GSM662659	colon	endoderm	GSE26906	GSM662659.CEL	tumor
GSM662660	colon	endoderm	GSE26906	GSM662660.CEL	tumor
GSM662661	colon	endoderm	GSE26906	GSM662661.CEL	tumor
GSM662662	colon	endoderm	GSE26906	GSM662662.CEL	tumor
GSM662663	colon	endoderm	GSE26906	GSM662663.CEL	tumor
GSM662664	colon	endoderm	GSE26906	GSM662664.CEL	tumor
GSM662665	colon	endoderm	GSE26906	GSM662665.CEL	tumor
GSM662666	colon	endoderm	GSE26906	GSM662666.CEL	tumor
GSM662667	colon	endoderm	GSE26906	GSM662667.CEL	tumor
GSM662668	colon	endoderm	GSE26906	GSM662668.CEL	tumor
GSM662669	colon	endoderm	GSE26906	GSM662669.CEL	tumor
GSM662670	colon	endoderm	GSE26906	GSM662670.CEL	tumor
GSM662671	colon	endoderm	GSE26906	GSM662671.CEL	tumor
GSM662672	colon	endoderm	GSE26906	GSM662672.CEL	tumor
GSM662673	colon	endoderm	GSE26906	GSM662673.CEL	tumor
GSM662674	colon	endoderm	GSE26906	GSM662674.CEL	tumor
GSM662675	colon	endoderm	GSE26906	GSM662675.CEL	tumor
GSM662676	colon	endoderm	GSE26906	GSM662676.CEL	tumor
GSM662677	colon	endoderm	GSE26906	GSM662677.CEL	tumor
GSM662678	colon	endoderm	GSE26906	GSM662678.CEL	tumor
GSM662679	colon	endoderm	GSE26906	GSM662679.CEL	tumor
GSM662680	colon	endoderm	GSE26906	GSM662680.CEL	tumor
GSM662681	colon	endoderm	GSE26906	GSM662681.CEL	tumor
GSM662682	colon	endoderm	GSE26906	GSM662682.CEL	tumor
GSM662683	colon	endoderm	GSE26906	GSM662683.CEL	tumor
GSM662684	colon	endoderm	GSE26906	GSM662684.CEL	tumor
GSM662685	colon	endoderm	GSE26906	GSM662685.CEL	tumor
GSM662686	colon	endoderm	GSE26906	GSM662686.CEL	tumor
GSM662687	colon	endoderm	GSE26906	GSM662687.CEL	tumor
GSM662688	colon	endoderm	GSE26906	GSM662688.CEL	tumor
GSM662689	colon	endoderm	GSE26906	GSM662689.CEL	tumor
GSM662690	colon	endoderm	GSE26906	GSM662690.CEL	tumor
GSM662691	colon	endoderm	GSE26906	GSM662691.CEL	tumor
GSM662692	colon	endoderm	GSE26906	GSM662692.CEL	tumor
GSM662693	colon	endoderm	GSE26906	GSM662693.CEL	tumor
GSM662694	colon	endoderm	GSE26906	GSM662694.CEL	tumor
GSM662695	colon	endoderm	GSE26906	GSM662695.CEL	tumor
GSM662696	colon	endoderm	GSE26906	GSM662696.CEL	tumor
GSM662697	colon	endoderm	GSE26906	GSM662697.CEL	tumor
GSM662698	colon	endoderm	GSE26906	GSM662698.CEL	tumor
GSM662699	colon	endoderm	GSE26906	GSM662699.CEL	tumor
GSM662700	colon	endoderm	GSE26906	GSM662700.CEL	tumor
GSM662701	colon	endoderm	GSE26906	GSM662701.CEL	tumor
GSM662702	colon	endoderm	GSE26906	GSM662702.CEL	tumor
GSM662703	colon	endoderm	GSE26906	GSM662703.CEL	tumor
GSM662704	colon	endoderm	GSE26906	GSM662704.CEL	tumor
GSM662705	colon	endoderm	GSE26906	GSM662705.CEL	tumor
GSM662706	colon	endoderm	GSE26906	GSM662706.CEL	tumor
GSM662707	colon	endoderm	GSE26906	GSM662707.CEL	tumor
GSM662708	colon	endoderm	GSE26906	GSM662708.CEL	tumor
GSM662709	colon	endoderm	GSE26906	GSM662709.CEL	tumor
GSM662710	colon	endoderm	GSE26906	GSM662710.CEL	tumor
GSM662711	colon	endoderm	GSE26906	GSM662711.CEL	tumor
GSM662712	colon	endoderm	GSE26906	GSM662712.CEL	tumor
GSM662713	colon	endoderm	GSE26906	GSM662713.CEL	tumor
GSM662714	colon	endoderm	GSE26906	GSM662714.CEL	tumor
GSM662715	colon	endoderm	GSE26906	GSM662715.CEL	tumor
GSM662716	colon	endoderm	GSE26906	GSM662716.CEL	tumor
GSM662717	colon	endoderm	GSE26906	GSM662717.CEL	tumor
GSM662718	colon	endoderm	GSE26906	GSM662718.CEL	tumor
GSM662719	colon	endoderm	GSE26906	GSM662719.CEL	tumor
GSM662720	colon	endoderm	GSE26906	GSM662720.CEL	tumor
GSM662721	colon	endoderm	GSE26906	GSM662721.CEL	tumor
GSM662722	colon	endoderm	GSE26906	GSM662722.CEL	tumor
GSM929494	colon	endoderm	GSE37892	GSM929494_MFL_200b_U133_2.CEL	tumor
GSM929495	colon	endoderm	GSE37892	GSM929495_MFL_363b_U133_2.CEL	tumor
GSM929496	colon	endoderm	GSE37892	GSM929496_090126-09.CEL	tumor
GSM929497	colon	endoderm	GSE37892	GSM929497_090126-07.CEL	tumor
GSM929498	colon	endoderm	GSE37892	GSM929498_090126-08.CEL	tumor
GSM929499	colon	endoderm	GSE37892	GSM929499_090126-01.CEL	tumor
GSM929500	colon	endoderm	GSE37892	GSM929500_090126-03.CEL	tumor
GSM929501	colon	endoderm	GSE37892	GSM929501_090126-02.CEL	tumor
GSM929502	colon	endoderm	GSE37892	GSM929502_090126-04.CEL	tumor
GSM929503	colon	endoderm	GSE37892	GSM929503_090126-05.CEL	tumor
GSM929504	colon	endoderm	GSE37892	GSM929504_090126-06.CEL	tumor
GSM929505	colon	endoderm	GSE37892	GSM929505_121206-19.CEL	tumor
GSM929506	colon	endoderm	GSE37892	GSM929506_MFL_386b_U133_2.CEL	tumor
GSM929507	colon	endoderm	GSE37892	GSM929507_121206-10.CEL	tumor
GSM929508	colon	endoderm	GSE37892	GSM929508_121206-05.CEL	tumor
GSM929509	colon	endoderm	GSE37892	GSM929509_121206-04.CEL	tumor
GSM929510	colon	endoderm	GSE37892	GSM929510_121206-15.CEL	tumor
GSM929511	colon	endoderm	GSE37892	GSM929511_051206-07.CEL	tumor
GSM929512	colon	endoderm	GSE37892	GSM929512_051206-16.CEL	tumor
GSM929513	colon	endoderm	GSE37892	GSM929513_051206-14.CEL	tumor
GSM929514	colon	endoderm	GSE37892	GSM929514_121206-02.CEL	tumor
GSM929515	colon	endoderm	GSE37892	GSM929515_121206-07.CEL	tumor
GSM929516	colon	endoderm	GSE37892	GSM929516_121206-16.CEL	tumor
GSM929517	colon	endoderm	GSE37892	GSM929517_MFL_426b_U133_2.CEL	tumor
GSM929518	colon	endoderm	GSE37892	GSM929518_050805-06.CEL	tumor
GSM929519	colon	endoderm	GSE37892	GSM929519_110706-21.CEL	tumor
GSM929520	colon	endoderm	GSE37892	GSM929520_051206-24.CEL	tumor
GSM929521	colon	endoderm	GSE37892	GSM929521_110706-22.CEL	tumor
GSM929522	colon	endoderm	GSE37892	GSM929522_110706-23.CEL	tumor
GSM929523	colon	endoderm	GSE37892	GSM929523_051206-17.CEL	tumor
GSM929524	colon	endoderm	GSE37892	GSM929524_110706-24.CEL	tumor
GSM929525	colon	endoderm	GSE37892	GSM929525_050805-03.CEL	tumor
GSM929526	colon	endoderm	GSE37892	GSM929526_050805-07.CEL	tumor
GSM929527	colon	endoderm	GSE37892	GSM929527_050805-08.CEL	tumor
GSM929528	colon	endoderm	GSE37892	GSM929528_SOG_44_U133_2.CEL	tumor
GSM929529	colon	endoderm	GSE37892	GSM929529_111206-23.CEL	tumor
GSM929530	colon	endoderm	GSE37892	GSM929530_SOG_510_U133_2.CEL	tumor
GSM929531	colon	endoderm	GSE37892	GSM929531_MFL_512b_U133_2.CEL	tumor
GSM929532	colon	endoderm	GSE37892	GSM929532_MFL_519b_U133_2.CEL	tumor
GSM929533	colon	endoderm	GSE37892	GSM929533_MFL_533b_U133_2.CEL	tumor
GSM929534	colon	endoderm	GSE37892	GSM929534_SOG_534_U133_2.CEL	tumor
GSM929535	colon	endoderm	GSE37892	GSM929535_MFL_538b_U133_2.CEL	tumor
GSM929536	colon	endoderm	GSE37892	GSM929536_MFL_206b_U133_2.CEL	tumor
GSM929537	colon	endoderm	GSE37892	GSM929537_MFL_625b_U133_2.CEL	tumor
GSM929538	colon	endoderm	GSE37892	GSM929538_MFL_684b_U133_2.CEL	tumor
GSM929539	colon	endoderm	GSE37892	GSM929539_SOG_79_U133_2.CEL	tumor
GSM929540	colon	endoderm	GSE37892	GSM929540_SOG_10411_U133_2.CEL	tumor
GSM929541	colon	endoderm	GSE37892	GSM929541_SOG_10602_U133_2.CEL	tumor
GSM929542	colon	endoderm	GSE37892	GSM929542_SOG_10937_U133_2.CEL	tumor
GSM929543	colon	endoderm	GSE37892	GSM929543_SOG_11196_U133_2.CEL	tumor
GSM929544	colon	endoderm	GSE37892	GSM929544_SOG_12266_U133_2.CEL	tumor
GSM929545	colon	endoderm	GSE37892	GSM929545_SOG_7610_U133_2.CEL	tumor
GSM929546	colon	endoderm	GSE37892	GSM929546_SOG_8196_U133_2.CEL	tumor
GSM929547	colon	endoderm	GSE37892	GSM929547_MFL_208b_U133_2.CEL	tumor
GSM929548	colon	endoderm	GSE37892	GSM929548_SOG_8612_U133_2.CEL	tumor
GSM929549	colon	endoderm	GSE37892	GSM929549_SOG_9184_U133_2.CEL	tumor
GSM929550	colon	endoderm	GSE37892	GSM929550_SOG_9243_U133_2.CEL	tumor
GSM929551	colon	endoderm	GSE37892	GSM929551_SOG_9304_U133_2.CEL	tumor
GSM929552	colon	endoderm	GSE37892	GSM929552_SOG_9607_U133_2.CEL	tumor
GSM929553	colon	endoderm	GSE37892	GSM929553_SOG_9736_U133_2.CEL	tumor
GSM929554	colon	endoderm	GSE37892	GSM929554_SOG_9749_U133_2.CEL	tumor
GSM929555	colon	endoderm	GSE37892	GSM929555_SOG_9848_U133_2.CEL	tumor
GSM929556	colon	endoderm	GSE37892	GSM929556_SOG_34_U133_2.CEL	tumor
GSM929557	colon	endoderm	GSE37892	GSM929557_SOG_46_U133_2.CEL	tumor
GSM929558	colon	endoderm	GSE37892	GSM929558_MFL_211b_U133_2.CEL	tumor
GSM929559	colon	endoderm	GSE37892	GSM929559_SOG_47_U133_2.CEL	tumor
GSM929560	colon	endoderm	GSE37892	GSM929560_SOG_0463_U133_2.CEL	tumor
GSM929561	colon	endoderm	GSE37892	GSM929561_SOG_0464_U133_2.CEL	tumor
GSM929562	colon	endoderm	GSE37892	GSM929562_SOG_535_U133_2.CEL	tumor
GSM929563	colon	endoderm	GSE37892	GSM929563_SOG_1415_U133_2.CEL	tumor
GSM929564	colon	endoderm	GSE37892	GSM929564_SOG_1421b_U133_2.CEL	tumor
GSM929565	colon	endoderm	GSE37892	GSM929565_SOG_010753_U133_2.CEL	tumor
GSM929566	colon	endoderm	GSE37892	GSM929566_SOG_011853_U133_2.CEL	tumor
GSM929567	colon	endoderm	GSE37892	GSM929567_SOG_031197_U133_2.CEL	tumor
GSM929568	colon	endoderm	GSE37892	GSM929568_SOG_031373_U133_2.CEL	tumor
GSM929569	colon	endoderm	GSE37892	GSM929569_MFL_225b_U133_2.CEL	tumor
GSM929570	colon	endoderm	GSE37892	GSM929570_SOG_031424_U133_2.CEL	tumor
GSM929571	colon	endoderm	GSE37892	GSM929571_SOG_034165_U133_2.CEL	tumor
GSM929572	colon	endoderm	GSE37892	GSM929572_050805-04.CEL	tumor
GSM929573	colon	endoderm	GSE37892	GSM929573_051206-04.CEL	tumor
GSM929574	colon	endoderm	GSE37892	GSM929574_051206-03.CEL	tumor
GSM929575	colon	endoderm	GSE37892	GSM929575_070123-15.CEL	tumor
GSM929576	colon	endoderm	GSE37892	GSM929576_070123-01.CEL	tumor
GSM929577	colon	endoderm	GSE37892	GSM929577_070123-03.CEL	tumor
GSM929578	colon	endoderm	GSE37892	GSM929578_070123-11.CEL	tumor
GSM929579	colon	endoderm	GSE37892	GSM929579_121206-12.CEL	tumor
GSM929580	colon	endoderm	GSE37892	GSM929580_MFL_241_U133_2.CEL	tumor
GSM929581	colon	endoderm	GSE37892	GSM929581_121206-21.CEL	tumor
GSM929582	colon	endoderm	GSE37892	GSM929582_121206-08.CEL	tumor
GSM929583	colon	endoderm	GSE37892	GSM929583_121206-11.CEL	tumor
GSM929584	colon	endoderm	GSE37892	GSM929584_121206-03.CEL	tumor
GSM929585	colon	endoderm	GSE37892	GSM929585_070123-17.CEL	tumor
GSM929586	colon	endoderm	GSE37892	GSM929586_121206-13.CEL	tumor
GSM929587	colon	endoderm	GSE37892	GSM929587_121206-01.CEL	tumor
GSM929588	colon	endoderm	GSE37892	GSM929588_121206-06.CEL	tumor
GSM929589	colon	endoderm	GSE37892	GSM929589_051206-10.CEL	tumor
GSM929590	colon	endoderm	GSE37892	GSM929590_051206-21.CEL	tumor
GSM929591	colon	endoderm	GSE37892	GSM929591_SOG_244_U133_2.CEL	tumor
GSM929592	colon	endoderm	GSE37892	GSM929592_051206-11.CEL	tumor
GSM929593	colon	endoderm	GSE37892	GSM929593_051206-12.CEL	tumor
GSM929594	colon	endoderm	GSE37892	GSM929594_051206-13.CEL	tumor
GSM929595	colon	endoderm	GSE37892	GSM929595_051206-08.CEL	tumor
GSM929596	colon	endoderm	GSE37892	GSM929596_051206-23.CEL	tumor
GSM929597	colon	endoderm	GSE37892	GSM929597_070123-13.CEL	tumor
GSM929598	colon	endoderm	GSE37892	GSM929598_070123-07.CEL	tumor
GSM929599	colon	endoderm	GSE37892	GSM929599_070123-04.CEL	tumor
GSM929600	colon	endoderm	GSE37892	GSM929600_070123-08.CEL	tumor
GSM929601	colon	endoderm	GSE37892	GSM929601_051206-20.CEL	tumor
GSM929602	colon	endoderm	GSE37892	GSM929602_MFL_284b_U133_2.CEL	tumor
GSM929603	colon	endoderm	GSE37892	GSM929603_070123-12.CEL	tumor
GSM929604	colon	endoderm	GSE37892	GSM929604_051206-01b.CEL	tumor
GSM929605	colon	endoderm	GSE37892	GSM929605_070123-16.CEL	tumor
GSM929606	colon	endoderm	GSE37892	GSM929606_070123-10.CEL	tumor
GSM929607	colon	endoderm	GSE37892	GSM929607_051206-09.CEL	tumor
GSM929608	colon	endoderm	GSE37892	GSM929608_070123-02.CEL	tumor
GSM929609	colon	endoderm	GSE37892	GSM929609_070123-14.CEL	tumor
GSM929610	colon	endoderm	GSE37892	GSM929610_070123-06.CEL	tumor
GSM929611	colon	endoderm	GSE37892	GSM929611_070123-09.CEL	tumor
GSM929612	colon	endoderm	GSE37892	GSM929612_051206-22.CEL	tumor
GSM929613	colon	endoderm	GSE37892	GSM929613_MFL_315b_U133_2.CEL	tumor
GSM929614	colon	endoderm	GSE37892	GSM929614_051206-06.CEL	tumor
GSM929615	colon	endoderm	GSE37892	GSM929615_051206-15.CEL	tumor
GSM929616	colon	endoderm	GSE37892	GSM929616_070123-18.CEL	tumor
GSM929617	colon	endoderm	GSE37892	GSM929617_110706-19.CEL	tumor
GSM929618	colon	endoderm	GSE37892	GSM929618_110706-20.CEL	tumor
GSM929619	colon	endoderm	GSE37892	GSM929619_121206-24.CEL	tumor
GSM929620	colon	endoderm	GSE37892	GSM929620_121206-18.CEL	tumor
GSM929621	colon	endoderm	GSE37892	GSM929621_121206-14.CEL	tumor
GSM929622	colon	endoderm	GSE37892	GSM929622_110706-16.CEL	tumor
GSM929623	colon	endoderm	GSE37892	GSM929623_080318-04.CEL	tumor
GSM656542	colon	endoderm	GSE26682	GSM656542.CEL	tumor
GSM656543	colon	endoderm	GSE26682	GSM656543.CEL	tumor
GSM656545	colon	endoderm	GSE26682	GSM656545.CEL	tumor
GSM656546	colon	endoderm	GSE26682	GSM656546.CEL	tumor
GSM656548	colon	endoderm	GSE26682	GSM656548.CEL	tumor
GSM656549	colon	endoderm	GSE26682	GSM656549.CEL	tumor
GSM656550	colon	endoderm	GSE26682	GSM656550.CEL	tumor
GSM656551	colon	endoderm	GSE26682	GSM656551.CEL	tumor
GSM656552	colon	endoderm	GSE26682	GSM656552.CEL	tumor
GSM656553	colon	endoderm	GSE26682	GSM656553.CEL	tumor
GSM656555	colon	endoderm	GSE26682	GSM656555.CEL	tumor
GSM656556	colon	endoderm	GSE26682	GSM656556.CEL	tumor
GSM656557	colon	endoderm	GSE26682	GSM656557.CEL	tumor
GSM656558	colon	endoderm	GSE26682	GSM656558.CEL	tumor
GSM656559	colon	endoderm	GSE26682	GSM656559.CEL	tumor
GSM656560	colon	endoderm	GSE26682	GSM656560.CEL	tumor
GSM656561	colon	endoderm	GSE26682	GSM656561.CEL	tumor
GSM656564	colon	endoderm	GSE26682	GSM656564.CEL	tumor
GSM656567	colon	endoderm	GSE26682	GSM656567.CEL	tumor
GSM656568	colon	endoderm	GSE26682	GSM656568.CEL	tumor
GSM656569	colon	endoderm	GSE26682	GSM656569.CEL	tumor
GSM656570	colon	endoderm	GSE26682	GSM656570.CEL	tumor
GSM656573	colon	endoderm	GSE26682	GSM656573.CEL	tumor
GSM656574	colon	endoderm	GSE26682	GSM656574.CEL	tumor
GSM656575	colon	endoderm	GSE26682	GSM656575.CEL	tumor
GSM656580	colon	endoderm	GSE26682	GSM656580.CEL	tumor
GSM656582	colon	endoderm	GSE26682	GSM656582.CEL	tumor
GSM656583	colon	endoderm	GSE26682	GSM656583.CEL	tumor
GSM656584	colon	endoderm	GSE26682	GSM656584.CEL	tumor
GSM656585	colon	endoderm	GSE26682	GSM656585.CEL	tumor
GSM656586	colon	endoderm	GSE26682	GSM656586.CEL	tumor
GSM656587	colon	endoderm	GSE26682	GSM656587.CEL	tumor
GSM656590	colon	endoderm	GSE26682	GSM656590.CEL	tumor
GSM656592	colon	endoderm	GSE26682	GSM656592.CEL	tumor
GSM656595	colon	endoderm	GSE26682	GSM656595.CEL	tumor
GSM656596	colon	endoderm	GSE26682	GSM656596.CEL	tumor
GSM656598	colon	endoderm	GSE26682	GSM656598.CEL	tumor
GSM656601	colon	endoderm	GSE26682	GSM656601.CEL	tumor
GSM656602	colon	endoderm	GSE26682	GSM656602.CEL	tumor
GSM656603	colon	endoderm	GSE26682	GSM656603.CEL	tumor
GSM656607	colon	endoderm	GSE26682	GSM656607.CEL	tumor
GSM656609	colon	endoderm	GSE26682	GSM656609.CEL	tumor
GSM656610	colon	endoderm	GSE26682	GSM656610.CEL	tumor
GSM656612	colon	endoderm	GSE26682	GSM656612.CEL	tumor
GSM656613	colon	endoderm	GSE26682	GSM656613.CEL	tumor
GSM656617	colon	endoderm	GSE26682	GSM656617.CEL	tumor
GSM656618	colon	endoderm	GSE26682	GSM656618.CEL	tumor
GSM656619	colon	endoderm	GSE26682	GSM656619.CEL	tumor
GSM656625	colon	endoderm	GSE26682	GSM656625.CEL	tumor
GSM656627	colon	endoderm	GSE26682	GSM656627.CEL	tumor
GSM656631	colon	endoderm	GSE26682	GSM656631.CEL	tumor
GSM656634	colon	endoderm	GSE26682	GSM656634.CEL	tumor
GSM656635	colon	endoderm	GSE26682	GSM656635.CEL	tumor
GSM656636	colon	endoderm	GSE26682	GSM656636.CEL	tumor
GSM656639	colon	endoderm	GSE26682	GSM656639.CEL	tumor
GSM656640	colon	endoderm	GSE26682	GSM656640.CEL	tumor
GSM656642	colon	endoderm	GSE26682	GSM656642.CEL	tumor
GSM656644	colon	endoderm	GSE26682	GSM656644.CEL	tumor
GSM656646	colon	endoderm	GSE26682	GSM656646.CEL	tumor
GSM656657	colon	endoderm	GSE26682	GSM656657.CEL	tumor
GSM656662	colon	endoderm	GSE26682	GSM656662.CEL	tumor
GSM656663	colon	endoderm	GSE26682	GSM656663.CEL	tumor
GSM656669	colon	endoderm	GSE26682	GSM656669.CEL	tumor
GSM656672	colon	endoderm	GSE26682	GSM656672.CEL	tumor
GSM656673	colon	endoderm	GSE26682	GSM656673.CEL	tumor
GSM656675	colon	endoderm	GSE26682	GSM656675.CEL	tumor
GSM656676	colon	endoderm	GSE26682	GSM656676.CEL	tumor
GSM656678	colon	endoderm	GSE26682	GSM656678.CEL	tumor
GSM656679	colon	endoderm	GSE26682	GSM656679.CEL	tumor
GSM656683	colon	endoderm	GSE26682	GSM656683.CEL	tumor
GSM656687	colon	endoderm	GSE26682	GSM656687.CEL	tumor
GSM656688	colon	endoderm	GSE26682	GSM656688.CEL	tumor
GSM656690	colon	endoderm	GSE26682	GSM656690.CEL	tumor
GSM656691	colon	endoderm	GSE26682	GSM656691.CEL	tumor
GSM656692	colon	endoderm	GSE26682	GSM656692.CEL	tumor
GSM656693	colon	endoderm	GSE26682	GSM656693.CEL	tumor
GSM656694	colon	endoderm	GSE26682	GSM656694.CEL	tumor
GSM656695	colon	endoderm	GSE26682	GSM656695.CEL	tumor
GSM656696	colon	endoderm	GSE26682	GSM656696.CEL	tumor
GSM656698	colon	endoderm	GSE26682	GSM656698.CEL	tumor
GSM656699	colon	endoderm	GSE26682	GSM656699.CEL	tumor
GSM656700	colon	endoderm	GSE26682	GSM656700.CEL	tumor
GSM656701	colon	endoderm	GSE26682	GSM656701.CEL	tumor
GSM656702	colon	endoderm	GSE26682	GSM656702.CEL	tumor
GSM656703	colon	endoderm	GSE26682	GSM656703.CEL	tumor
GSM656704	colon	endoderm	GSE26682	GSM656704.CEL	tumor
GSM656705	colon	endoderm	GSE26682	GSM656705.CEL	tumor
GSM656706	colon	endoderm	GSE26682	GSM656706.CEL	tumor
GSM656707	colon	endoderm	GSE26682	GSM656707.CEL	tumor
GSM656710	colon	endoderm	GSE26682	GSM656710.CEL	tumor
GSM656711	colon	endoderm	GSE26682	GSM656711.CEL	tumor
GSM656714	colon	endoderm	GSE26682	GSM656714.CEL	tumor
GSM656715	colon	endoderm	GSE26682	GSM656715.CEL	tumor
GSM656720	colon	endoderm	GSE26682	GSM656720.CEL	tumor
GSM656721	colon	endoderm	GSE26682	GSM656721.CEL	tumor
GSM656726	colon	endoderm	GSE26682	GSM656726.CEL	tumor
GSM656731	colon	endoderm	GSE26682	GSM656731.CEL	tumor
GSM656732	colon	endoderm	GSE26682	GSM656732.CEL	tumor
GSM656735	colon	endoderm	GSE26682	GSM656735.CEL	tumor
GSM656736	colon	endoderm	GSE26682	GSM656736.CEL	tumor
GSM656737	colon	endoderm	GSE26682	GSM656737.CEL	tumor
GSM656739	colon	endoderm	GSE26682	GSM656739.CEL	tumor
GSM656742	colon	endoderm	GSE26682	GSM656742.CEL	tumor
GSM656749	colon	endoderm	GSE26682	GSM656749.CEL	tumor
GSM656762	colon	endoderm	GSE26682	GSM656762.CEL	tumor
GSM656768	colon	endoderm	GSE26682	GSM656768.CEL	tumor
GSM656769	colon	endoderm	GSE26682	GSM656769.CEL	tumor
GSM656770	colon	endoderm	GSE26682	GSM656770.CEL	tumor
GSM656772	colon	endoderm	GSE26682	GSM656772.CEL	tumor
GSM656775	colon	endoderm	GSE26682	GSM656775.CEL	tumor
GSM656776	colon	endoderm	GSE26682	GSM656776.CEL	tumor
GSM656777	colon	endoderm	GSE26682	GSM656777.CEL	tumor
GSM656782	colon	endoderm	GSE26682	GSM656782.CEL	tumor
GSM656783	colon	endoderm	GSE26682	GSM656783.CEL	tumor
GSM656784	colon	endoderm	GSE26682	GSM656784.CEL	tumor
GSM656785	colon	endoderm	GSE26682	GSM656785.CEL	tumor
GSM656787	colon	endoderm	GSE26682	GSM656787.CEL	tumor
GSM656794	colon	endoderm	GSE26682	GSM656794.CEL	tumor
GSM656795	colon	endoderm	GSE26682	GSM656795.CEL	tumor
GSM656798	colon	endoderm	GSE26682	GSM656798.CEL	tumor
GSM656800	colon	endoderm	GSE26682	GSM656800.CEL	tumor
GSM656802	colon	endoderm	GSE26682	GSM656802.CEL	tumor
GSM656803	colon	endoderm	GSE26682	GSM656803.CEL	tumor
GSM656804	colon	endoderm	GSE26682	GSM656804.CEL	tumor
GSM656806	colon	endoderm	GSE26682	GSM656806.CEL	tumor
GSM656809	colon	endoderm	GSE26682	GSM656809.CEL	tumor
GSM656811	colon	endoderm	GSE26682	GSM656811.CEL	tumor
GSM656816	colon	endoderm	GSE26682	GSM656816.CEL	tumor
GSM656819	colon	endoderm	GSE26682	GSM656819.CEL	tumor
GSM656820	colon	endoderm	GSE26682	GSM656820.CEL	tumor
GSM656822	colon	endoderm	GSE26682	GSM656822.CEL	tumor
GSM656824	colon	endoderm	GSE26682	GSM656824.CEL	tumor
GSM656825	colon	endoderm	GSE26682	GSM656825.CEL	tumor
GSM656827	colon	endoderm	GSE26682	GSM656827.CEL	tumor
GSM656830	colon	endoderm	GSE26682	GSM656830.CEL	tumor
GSM656831	colon	endoderm	GSE26682	GSM656831.CEL	tumor
GSM656832	colon	endoderm	GSE26682	GSM656832.CEL	tumor
GSM656833	colon	endoderm	GSE26682	GSM656833.CEL	tumor
GSM656834	colon	endoderm	GSE26682	GSM656834.CEL	tumor
GSM656836	colon	endoderm	GSE26682	GSM656836.CEL	tumor
GSM656837	colon	endoderm	GSE26682	GSM656837.CEL	tumor
GSM656838	colon	endoderm	GSE26682	GSM656838.CEL	tumor
GSM656839	colon	endoderm	GSE26682	GSM656839.CEL	tumor
GSM656840	colon	endoderm	GSE26682	GSM656840.CEL	tumor
GSM656841	colon	endoderm	GSE26682	GSM656841.CEL	tumor
GSM656842	colon	endoderm	GSE26682	GSM656842.CEL	tumor
GSM656843	colon	endoderm	GSE26682	GSM656843.CEL	tumor
GSM656844	colon	endoderm	GSE26682	GSM656844.CEL	tumor
GSM656845	colon	endoderm	GSE26682	GSM656845.CEL	tumor
GSM656846	colon	endoderm	GSE26682	GSM656846.CEL	tumor
GSM656847	colon	endoderm	GSE26682	GSM656847.CEL	tumor
GSM656848	colon	endoderm	GSE26682	GSM656848.CEL	tumor
GSM656849	colon	endoderm	GSE26682	GSM656849.CEL	tumor
GSM656850	colon	endoderm	GSE26682	GSM656850.CEL	tumor
GSM656851	colon	endoderm	GSE26682	GSM656851.CEL	tumor
GSM656852	colon	endoderm	GSE26682	GSM656852.CEL	tumor
GSM656853	colon	endoderm	GSE26682	GSM656853.CEL	tumor
GSM656854	colon	endoderm	GSE26682	GSM656854.CEL	tumor
GSM656855	colon	endoderm	GSE26682	GSM656855.CEL	tumor
GSM656856	colon	endoderm	GSE26682	GSM656856.CEL	tumor
GSM656857	colon	endoderm	GSE26682	GSM656857.CEL	tumor
GSM656858	colon	endoderm	GSE26682	GSM656858.CEL	tumor
GSM656859	colon	endoderm	GSE26682	GSM656859.CEL	tumor
GSM656860	colon	endoderm	GSE26682	GSM656860.CEL	tumor
GSM656861	colon	endoderm	GSE26682	GSM656861.CEL	tumor
GSM656862	colon	endoderm	GSE26682	GSM656862.CEL	tumor
GSM656863	colon	endoderm	GSE26682	GSM656863.CEL	tumor
GSM656864	colon	endoderm	GSE26682	GSM656864.CEL	tumor
GSM656865	colon	endoderm	GSE26682	GSM656865.CEL	tumor
GSM656866	colon	endoderm	GSE26682	GSM656866.CEL	tumor
GSM656867	colon	endoderm	GSE26682	GSM656867.CEL	tumor
GSM656868	colon	endoderm	GSE26682	GSM656868.CEL	tumor
GSM656869	colon	endoderm	GSE26682	GSM656869.CEL	tumor
GSM656870	colon	endoderm	GSE26682	GSM656870.CEL	tumor
GSM656871	colon	endoderm	GSE26682	GSM656871.CEL	tumor
GSM656872	colon	endoderm	GSE26682	GSM656872.CEL	tumor
GSM588828	colon	endoderm	GSE23878	GSM588828.CEL	tumor
GSM588829	colon	endoderm	GSE23878	GSM588829.CEL	tumor
GSM588830	colon	endoderm	GSE23878	GSM588830.CEL	tumor
GSM588832	colon	endoderm	GSE23878	GSM588832.CEL	tumor
GSM588833	colon	endoderm	GSE23878	GSM588833.CEL	tumor
GSM588834	colon	endoderm	GSE23878	GSM588834.CEL	tumor
GSM588835	colon	endoderm	GSE23878	GSM588835.CEL	tumor
GSM588836	colon	endoderm	GSE23878	GSM588836.CEL	tumor
GSM588837	colon	endoderm	GSE23878	GSM588837.CEL	tumor
GSM588838	colon	endoderm	GSE23878	GSM588838.CEL	tumor
GSM588839	colon	endoderm	GSE23878	GSM588839.CEL	tumor
GSM588840	colon	endoderm	GSE23878	GSM588840.CEL	tumor
GSM588841	colon	endoderm	GSE23878	GSM588841.CEL	tumor
GSM588842	colon	endoderm	GSE23878	GSM588842.CEL	tumor
GSM588843	colon	endoderm	GSE23878	GSM588843.CEL	tumor
GSM588844	colon	endoderm	GSE23878	GSM588844.CEL	tumor
GSM588845	colon	endoderm	GSE23878	GSM588845.CEL	tumor
GSM588846	colon	endoderm	GSE23878	GSM588846.CEL	tumor
GSM588847	colon	endoderm	GSE23878	GSM588847.CEL	tumor
GSM588848	colon	endoderm	GSE23878	GSM588848.CEL	tumor
GSM588849	colon	endoderm	GSE23878	GSM588849.CEL	tumor
GSM588850	colon	endoderm	GSE23878	GSM588850.CEL	tumor
GSM588851	colon	endoderm	GSE23878	GSM588851.CEL	tumor
GSM588852	colon	endoderm	GSE23878	GSM588852.CEL	tumor
GSM588853	colon	endoderm	GSE23878	GSM588853.CEL	tumor
GSM588854	colon	endoderm	GSE23878	GSM588854.CEL	tumor
GSM588855	colon	endoderm	GSE23878	GSM588855.CEL	tumor
GSM588856	colon	endoderm	GSE23878	GSM588856.CEL	tumor
GSM588857	colon	endoderm	GSE23878	GSM588857.CEL	tumor
GSM588858	colon	endoderm	GSE23878	GSM588858.CEL	tumor
GSM588859	colon	endoderm	GSE23878	GSM588859.CEL	tumor
GSM588860	colon	endoderm	GSE23878	GSM588860.CEL	tumor
GSM588861	colon	endoderm	GSE23878	GSM588861.CEL	tumor
GSM588862	colon	endoderm	GSE23878	GSM588862.CEL	tumor
GSM523244	colon	endoderm	GSE20916	GSM523244_Microdys_19AA.CEL	tumor
GSM523247	colon	endoderm	GSE20916	GSM523247_Microdys_21AA.CEL	tumor
GSM523248	colon	endoderm	GSE20916	GSM523248_Microdys_22AC.CEL	tumor
GSM523249	colon	endoderm	GSE20916	GSM523249_Microdys_24AC.CEL	tumor
GSM523250	colon	endoderm	GSE20916	GSM523250_Microdys_26AC.CEL	tumor
GSM523251	colon	endoderm	GSE20916	GSM523251_Microdys_27AA.CEL	tumor
GSM523252	colon	endoderm	GSE20916	GSM523252_Microdys_29AA.CEL	tumor
GSM523253	colon	endoderm	GSE20916	GSM523253_Microdys_30AC.CEL	tumor
GSM523254	colon	endoderm	GSE20916	GSM523254_Microdys_31EA.CEL	tumor
GSM523256	colon	endoderm	GSE20916	GSM523256_Microdys_33EA.CEL	tumor
GSM523257	colon	endoderm	GSE20916	GSM523257_Microdys_34EC.CEL	tumor
GSM523258	colon	endoderm	GSE20916	GSM523258_Microdys_35EC.CEL	tumor
GSM523259	colon	endoderm	GSE20916	GSM523259_Microdys_36EA.CEL	tumor
GSM523261	colon	endoderm	GSE20916	GSM523261_Microdys_38EA.CEL	tumor
GSM523262	colon	endoderm	GSE20916	GSM523262_Microdys_39EC.CEL	tumor
GSM523263	colon	endoderm	GSE20916	GSM523263_Microdys_42EC.CEL	tumor
GSM523275	colon	endoderm	GSE20916	GSM523275_Microdys_28AC.CEL	tumor
GSM523277	colon	endoderm	GSE20916	GSM523277_Microdys_41EA.CEL	tumor
GSM523278	colon	endoderm	GSE20916	GSM523278_Microdys_43EC.CEL	tumor
GSM523281	colon	endoderm	GSE20916	GSM523281_Microdys_64AA.CEL	tumor
GSM523283	colon	endoderm	GSE20916	GSM523283_ColonCa_Seria01_18B1.CEL	tumor
GSM523284	colon	endoderm	GSE20916	GSM523284_ColonCa_Seria01_24B1.CEL	tumor
GSM523285	colon	endoderm	GSE20916	GSM523285_ColonCa_Seria01_42.6B2.CEL	tumor
GSM523287	colon	endoderm	GSE20916	GSM523287_ColonCa_Seria01_P1.CEL	tumor
GSM523288	colon	endoderm	GSE20916	GSM523288_ColonCa_Seria01_P5D.CEL	tumor
GSM523292	colon	endoderm	GSE20916	GSM523292_ColonCa_Seria02_27B1.CEL	tumor
GSM523293	colon	endoderm	GSE20916	GSM523293_ColonCa_Seria02_46BII6D.CEL	tumor
GSM523294	colon	endoderm	GSE20916	GSM523294_ColonCa_Seria02_P2.CEL	tumor
GSM523295	colon	endoderm	GSE20916	GSM523295_ColonCa_Seria02_P6.CEL	tumor
GSM523296	colon	endoderm	GSE20916	GSM523296_ColonCa_Seria03_14B2.CEL	tumor
GSM523300	colon	endoderm	GSE20916	GSM523300_ColonCa_Seria03_P7.CEL	tumor
GSM523301	colon	endoderm	GSE20916	GSM523301_ColonCa_Seria03_P8.CEL	tumor
GSM523302	colon	endoderm	GSE20916	GSM523302_ColonCa_Seria03_P9A.CEL	tumor
GSM523303	colon	endoderm	GSE20916	GSM523303_ColonCa_Seria04_15B1.CEL	tumor
GSM523305	colon	endoderm	GSE20916	GSM523305_ColonCa_Seria04_33B2.CEL	tumor
GSM523306	colon	endoderm	GSE20916	GSM523306_ColonCa_Seria04_45B1.CEL	tumor
GSM523307	colon	endoderm	GSE20916	GSM523307_ColonCa_Seria04_P10.CEL	tumor
GSM523308	colon	endoderm	GSE20916	GSM523308_ColonCa_Seria04_P4.CEL	tumor
GSM523309	colon	endoderm	GSE20916	GSM523309_ColonCa_Seria04_P9BD.CEL	tumor
GSM523312	colon	endoderm	GSE20916	GSM523312_ColonCa_Seria05_41B1.CEL	tumor
GSM523313	colon	endoderm	GSE20916	GSM523313_ColonCa_Seria05_44B1.CEL	tumor
GSM523315	colon	endoderm	GSE20916	GSM523315_ColonCa_Seria05_P13.CEL	tumor
GSM523316	colon	endoderm	GSE20916	GSM523316_ColonCa_Seria06_15B2.CEL	tumor
GSM523317	colon	endoderm	GSE20916	GSM523317_ColonCa_Seria06_30B1.CEL	tumor
GSM523318	colon	endoderm	GSE20916	GSM523318_ColonCa_Seria06_3B1.CEL	tumor
GSM523319	colon	endoderm	GSE20916	GSM523319_ColonCa_Seria06_P14.CEL	tumor
GSM523320	colon	endoderm	GSE20916	GSM523320_ColonCa_Seria06_P15.CEL	tumor
GSM523321	colon	endoderm	GSE20916	GSM523321_ColonCa_Seria06_P19.CEL	tumor
GSM523322	colon	endoderm	GSE20916	GSM523322_ColonCa_Seria06_P24.CEL	tumor
GSM523323	colon	endoderm	GSE20916	GSM523323_ColonCa_Seria07_13B1.CEL	tumor
GSM523325	colon	endoderm	GSE20916	GSM523325_ColonCa_Seria07_29B1.CEL	tumor
GSM523326	colon	endoderm	GSE20916	GSM523326_ColonCa_Seria07_40B2D.CEL	tumor
GSM523327	colon	endoderm	GSE20916	GSM523327_ColonCa_Seria07_43P.CEL	tumor
GSM523328	colon	endoderm	GSE20916	GSM523328_ColonCa_Seria07_50PD.CEL	tumor
GSM523329	colon	endoderm	GSE20916	GSM523329_ColonCa_Seria07_P21.CEL	tumor
GSM523331	colon	endoderm	GSE20916	GSM523331_ColonCa_Seria08_31BI1_2.CEL	tumor
GSM523332	colon	endoderm	GSE20916	GSM523332_ColonCa_Seria08_5B1_2.CEL	tumor
GSM523333	colon	endoderm	GSE20916	GSM523333_ColonCa_Seria08_P16_2.CEL	tumor
GSM523334	colon	endoderm	GSE20916	GSM523334_ColonCa_Seria08_P17_2.CEL	tumor
GSM523335	colon	endoderm	GSE20916	GSM523335_ColonCa_Seria08_P18_2.CEL	tumor
GSM523336	colon	endoderm	GSE20916	GSM523336_ColonCa_Seria08_P25_2.CEL	tumor
GSM523337	colon	endoderm	GSE20916	GSM523337_ColonCa_Seria09_38B1.CEL	tumor
GSM523339	colon	endoderm	GSE20916	GSM523339_ColonCa_Seria09_9B2.CEL	tumor
GSM523340	colon	endoderm	GSE20916	GSM523340_ColonCa_Seria09_P20.CEL	tumor
GSM523341	colon	endoderm	GSE20916	GSM523341_ColonCa_Seria09_P26.CEL	tumor
GSM523342	colon	endoderm	GSE20916	GSM523342_ColonCa_Seria09_P29B.CEL	tumor
GSM523344	colon	endoderm	GSE20916	GSM523344_ColonCa_Seria10_23B1.CEL	tumor
GSM523345	colon	endoderm	GSE20916	GSM523345_ColonCa_Seria10_433B1.CEL	tumor
GSM523346	colon	endoderm	GSE20916	GSM523346_ColonCa_Seria10_P22.CEL	tumor
GSM523347	colon	endoderm	GSE20916	GSM523347_ColonCa_Seria10_P28C.CEL	tumor
GSM523348	colon	endoderm	GSE20916	GSM523348_ColonCa_Seria10_P31.CEL	tumor
GSM523350	colon	endoderm	GSE20916	GSM523350_ColonCa_Seria11_16B1.CEL	tumor
GSM523351	colon	endoderm	GSE20916	GSM523351_ColonCa_Seria11_20B1.CEL	tumor
GSM523352	colon	endoderm	GSE20916	GSM523352_ColonCa_Seria11_31IIB1.CEL	tumor
GSM523353	colon	endoderm	GSE20916	GSM523353_ColonCa_Seria11_39P1.CEL	tumor
GSM523354	colon	endoderm	GSE20916	GSM523354_ColonCa_Seria11_40P.CEL	tumor
GSM523355	colon	endoderm	GSE20916	GSM523355_ColonCa_Seria11_P33.CEL	tumor
GSM523356	colon	endoderm	GSE20916	GSM523356_ColonCa_Seria11_P38.CEL	tumor
GSM523357	colon	endoderm	GSE20916	GSM523357_ColonCa_Seria12_19B2_2.CEL	tumor
GSM523359	colon	endoderm	GSE20916	GSM523359_ColonCa_Seria12_21B1_2.CEL	tumor
GSM523361	colon	endoderm	GSE20916	GSM523361_ColonCa_Seria12_P23.CEL	tumor
GSM523362	colon	endoderm	GSE20916	GSM523362_ColonCa_Seria12_P32A.CEL	tumor
GSM523363	colon	endoderm	GSE20916	GSM523363_ColonCa_Seria12_P34.CEL	tumor
GSM523366	colon	endoderm	GSE20916	GSM523366_ColonCa_Seria13_37B.CEL	tumor
GSM523367	colon	endoderm	GSE20916	GSM523367_ColonCa_Seria13_41P.CEL	tumor
GSM523368	colon	endoderm	GSE20916	GSM523368_ColonCa_Seria13_47BIV1.CEL	tumor
GSM523370	colon	endoderm	GSE20916	GSM523370_ColonCa_Seria14_1B2.CEL	tumor
GSM523371	colon	endoderm	GSE20916	GSM523371_ColonCa_Seria14_28B1.CEL	tumor
GSM523372	colon	endoderm	GSE20916	GSM523372_ColonCa_Seria14_35B2.CEL	tumor
GSM523374	colon	endoderm	GSE20916	GSM523374_ColonCa_Seria14_42P.CEL	tumor
GSM523375	colon	endoderm	GSE20916	GSM523375_ColonCa_Seria14_45P.CEL	tumor
GSM523376	colon	endoderm	GSE20916	GSM523376_ColonCa_Seria14_47P.CEL	tumor
GSM523378	colon	endoderm	GSE20916	GSM523378_ColonCa_Seria15_26B2.CEL	tumor
GSM523379	colon	endoderm	GSE20916	GSM523379_ColonCa_Seria15_2B2D.CEL	tumor
GSM523380	colon	endoderm	GSE20916	GSM523380_ColonCa_Seria15_39B2.CEL	tumor
GSM523381	colon	endoderm	GSE20916	GSM523381_ColonCa_Seria15_48P.CEL	tumor
GSM523383	colon	endoderm	GSE20916	GSM523383_ColonCa_Seria15_P27.CEL	tumor
GSM523384	colon	endoderm	GSE20916	GSM523384_ColonCa_Seria15_P3.CEL	tumor
GSM523385	colon	endoderm	GSE20916	GSM523385_ColonCa_Seria15_P35.CEL	tumor
GSM523386	colon	endoderm	GSE20916	GSM523386_ColonCa_Seria17_49P.CEL	tumor
GSM437093	colon	endoderm	GSE17536	GSM437093.CEL	tumor
GSM437094	colon	endoderm	GSE17536	GSM437094.CEL	tumor
GSM437095	colon	endoderm	GSE17536	GSM437095.CEL	tumor
GSM437096	colon	endoderm	GSE17536	GSM437096.CEL	tumor
GSM437097	colon	endoderm	GSE17536	GSM437097.CEL	tumor
GSM437098	colon	endoderm	GSE17536	GSM437098.CEL	tumor
GSM437099	colon	endoderm	GSE17536	GSM437099.CEL	tumor
GSM437100	colon	endoderm	GSE17536	GSM437100.CEL	tumor
GSM437101	colon	endoderm	GSE17536	GSM437101.CEL	tumor
GSM437102	colon	endoderm	GSE17536	GSM437102.CEL	tumor
GSM437103	colon	endoderm	GSE17536	GSM437103.CEL	tumor
GSM437104	colon	endoderm	GSE17536	GSM437104.CEL	tumor
GSM437105	colon	endoderm	GSE17536	GSM437105.CEL	tumor
GSM437106	colon	endoderm	GSE17536	GSM437106.CEL	tumor
GSM437107	colon	endoderm	GSE17536	GSM437107.CEL	tumor
GSM437108	colon	endoderm	GSE17536	GSM437108.CEL	tumor
GSM437109	colon	endoderm	GSE17536	GSM437109.CEL	tumor
GSM437110	colon	endoderm	GSE17536	GSM437110.CEL	tumor
GSM437111	colon	endoderm	GSE17536	GSM437111.CEL	tumor
GSM437112	colon	endoderm	GSE17536	GSM437112.CEL	tumor
GSM437113	colon	endoderm	GSE17536	GSM437113.CEL	tumor
GSM437114	colon	endoderm	GSE17536	GSM437114.CEL	tumor
GSM437115	colon	endoderm	GSE17536	GSM437115.CEL	tumor
GSM437116	colon	endoderm	GSE17536	GSM437116.CEL	tumor
GSM437117	colon	endoderm	GSE17536	GSM437117.CEL	tumor
GSM437118	colon	endoderm	GSE17536	GSM437118.CEL	tumor
GSM437119	colon	endoderm	GSE17536	GSM437119.CEL	tumor
GSM437120	colon	endoderm	GSE17536	GSM437120.CEL	tumor
GSM437121	colon	endoderm	GSE17536	GSM437121.CEL	tumor
GSM437122	colon	endoderm	GSE17536	GSM437122.CEL	tumor
GSM437123	colon	endoderm	GSE17536	GSM437123.CEL	tumor
GSM437124	colon	endoderm	GSE17536	GSM437124.CEL	tumor
GSM437125	colon	endoderm	GSE17536	GSM437125.CEL	tumor
GSM437126	colon	endoderm	GSE17536	GSM437126.CEL	tumor
GSM437127	colon	endoderm	GSE17536	GSM437127.CEL	tumor
GSM437128	colon	endoderm	GSE17536	GSM437128.CEL	tumor
GSM437129	colon	endoderm	GSE17536	GSM437129.CEL	tumor
GSM437130	colon	endoderm	GSE17536	GSM437130.CEL	tumor
GSM437131	colon	endoderm	GSE17536	GSM437131.CEL	tumor
GSM437132	colon	endoderm	GSE17536	GSM437132.CEL	tumor
GSM437133	colon	endoderm	GSE17536	GSM437133.CEL	tumor
GSM437134	colon	endoderm	GSE17536	GSM437134.CEL	tumor
GSM437135	colon	endoderm	GSE17536	GSM437135.CEL	tumor
GSM437136	colon	endoderm	GSE17536	GSM437136.CEL	tumor
GSM437137	colon	endoderm	GSE17536	GSM437137.CEL	tumor
GSM437138	colon	endoderm	GSE17536	GSM437138.CEL	tumor
GSM437139	colon	endoderm	GSE17536	GSM437139.CEL	tumor
GSM437140	colon	endoderm	GSE17536	GSM437140.CEL	tumor
GSM437141	colon	endoderm	GSE17536	GSM437141.CEL	tumor
GSM437142	colon	endoderm	GSE17536	GSM437142.CEL	tumor
GSM437143	colon	endoderm	GSE17536	GSM437143.CEL	tumor
GSM437144	colon	endoderm	GSE17536	GSM437144.CEL	tumor
GSM437145	colon	endoderm	GSE17536	GSM437145.CEL	tumor
GSM437146	colon	endoderm	GSE17536	GSM437146.CEL	tumor
GSM437147	colon	endoderm	GSE17536	GSM437147.CEL	tumor
GSM437148	colon	endoderm	GSE17536	GSM437148.CEL	tumor
GSM437149	colon	endoderm	GSE17536	GSM437149.CEL	tumor
GSM437150	colon	endoderm	GSE17536	GSM437150.CEL	tumor
GSM437151	colon	endoderm	GSE17536	GSM437151.CEL	tumor
GSM437152	colon	endoderm	GSE17536	GSM437152.CEL	tumor
GSM437153	colon	endoderm	GSE17536	GSM437153.CEL	tumor
GSM437154	colon	endoderm	GSE17536	GSM437154.CEL	tumor
GSM437155	colon	endoderm	GSE17536	GSM437155.CEL	tumor
GSM437156	colon	endoderm	GSE17536	GSM437156.CEL	tumor
GSM437157	colon	endoderm	GSE17536	GSM437157.CEL	tumor
GSM437158	colon	endoderm	GSE17536	GSM437158.CEL	tumor
GSM437159	colon	endoderm	GSE17536	GSM437159.CEL	tumor
GSM437160	colon	endoderm	GSE17536	GSM437160.CEL	tumor
GSM437161	colon	endoderm	GSE17536	GSM437161.CEL	tumor
GSM437162	colon	endoderm	GSE17536	GSM437162.CEL	tumor
GSM437163	colon	endoderm	GSE17536	GSM437163.CEL	tumor
GSM437164	colon	endoderm	GSE17536	GSM437164.CEL	tumor
GSM437165	colon	endoderm	GSE17536	GSM437165.CEL	tumor
GSM437166	colon	endoderm	GSE17536	GSM437166.CEL	tumor
GSM437167	colon	endoderm	GSE17536	GSM437167.CEL	tumor
GSM437168	colon	endoderm	GSE17536	GSM437168.CEL	tumor
GSM437169	colon	endoderm	GSE17536	GSM437169.CEL	tumor
GSM437170	colon	endoderm	GSE17536	GSM437170.CEL	tumor
GSM437171	colon	endoderm	GSE17536	GSM437171.CEL	tumor
GSM437172	colon	endoderm	GSE17536	GSM437172.CEL	tumor
GSM437173	colon	endoderm	GSE17536	GSM437173.CEL	tumor
GSM437174	colon	endoderm	GSE17536	GSM437174.CEL	tumor
GSM437175	colon	endoderm	GSE17536	GSM437175.CEL	tumor
GSM437176	colon	endoderm	GSE17536	GSM437176.CEL	tumor
GSM437177	colon	endoderm	GSE17536	GSM437177.CEL	tumor
GSM437178	colon	endoderm	GSE17536	GSM437178.CEL	tumor
GSM437179	colon	endoderm	GSE17536	GSM437179.CEL	tumor
GSM437180	colon	endoderm	GSE17536	GSM437180.CEL	tumor
GSM437181	colon	endoderm	GSE17536	GSM437181.CEL	tumor
GSM437182	colon	endoderm	GSE17536	GSM437182.CEL	tumor
GSM437183	colon	endoderm	GSE17536	GSM437183.CEL	tumor
GSM437184	colon	endoderm	GSE17536	GSM437184.CEL	tumor
GSM437185	colon	endoderm	GSE17536	GSM437185.CEL	tumor
GSM437186	colon	endoderm	GSE17536	GSM437186.CEL	tumor
GSM437187	colon	endoderm	GSE17536	GSM437187.CEL	tumor
GSM437188	colon	endoderm	GSE17536	GSM437188.CEL	tumor
GSM437189	colon	endoderm	GSE17536	GSM437189.CEL	tumor
GSM437190	colon	endoderm	GSE17536	GSM437190.CEL	tumor
GSM437191	colon	endoderm	GSE17536	GSM437191.CEL	tumor
GSM437192	colon	endoderm	GSE17536	GSM437192.CEL	tumor
GSM437193	colon	endoderm	GSE17536	GSM437193.CEL	tumor
GSM437194	colon	endoderm	GSE17536	GSM437194.CEL	tumor
GSM437195	colon	endoderm	GSE17536	GSM437195.CEL	tumor
GSM437196	colon	endoderm	GSE17536	GSM437196.CEL	tumor
GSM437197	colon	endoderm	GSE17536	GSM437197.CEL	tumor
GSM437198	colon	endoderm	GSE17536	GSM437198.CEL	tumor
GSM437199	colon	endoderm	GSE17536	GSM437199.CEL	tumor
GSM437200	colon	endoderm	GSE17536	GSM437200.CEL	tumor
GSM437201	colon	endoderm	GSE17536	GSM437201.CEL	tumor
GSM437202	colon	endoderm	GSE17536	GSM437202.CEL	tumor
GSM437203	colon	endoderm	GSE17536	GSM437203.CEL	tumor
GSM437204	colon	endoderm	GSE17536	GSM437204.CEL	tumor
GSM437205	colon	endoderm	GSE17536	GSM437205.CEL	tumor
GSM437206	colon	endoderm	GSE17536	GSM437206.CEL	tumor
GSM437207	colon	endoderm	GSE17536	GSM437207.CEL	tumor
GSM437208	colon	endoderm	GSE17536	GSM437208.CEL	tumor
GSM437209	colon	endoderm	GSE17536	GSM437209.CEL	tumor
GSM437210	colon	endoderm	GSE17536	GSM437210.CEL	tumor
GSM437211	colon	endoderm	GSE17536	GSM437211.CEL	tumor
GSM437212	colon	endoderm	GSE17536	GSM437212.CEL	tumor
GSM437213	colon	endoderm	GSE17536	GSM437213.CEL	tumor
GSM437214	colon	endoderm	GSE17536	GSM437214.CEL	tumor
GSM437215	colon	endoderm	GSE17536	GSM437215.CEL	tumor
GSM437216	colon	endoderm	GSE17536	GSM437216.CEL	tumor
GSM437217	colon	endoderm	GSE17536	GSM437217.CEL	tumor
GSM437218	colon	endoderm	GSE17536	GSM437218.CEL	tumor
GSM437219	colon	endoderm	GSE17536	GSM437219.CEL	tumor
GSM437220	colon	endoderm	GSE17536	GSM437220.CEL	tumor
GSM437221	colon	endoderm	GSE17536	GSM437221.CEL	tumor
GSM437222	colon	endoderm	GSE17536	GSM437222.CEL	tumor
GSM437223	colon	endoderm	GSE17536	GSM437223.CEL	tumor
GSM437224	colon	endoderm	GSE17536	GSM437224.CEL	tumor
GSM437225	colon	endoderm	GSE17536	GSM437225.CEL	tumor
GSM437226	colon	endoderm	GSE17536	GSM437226.CEL	tumor
GSM437227	colon	endoderm	GSE17536	GSM437227.CEL	tumor
GSM437228	colon	endoderm	GSE17536	GSM437228.CEL	tumor
GSM437229	colon	endoderm	GSE17536	GSM437229.CEL	tumor
GSM437230	colon	endoderm	GSE17536	GSM437230.CEL	tumor
GSM437231	colon	endoderm	GSE17536	GSM437231.CEL	tumor
GSM437232	colon	endoderm	GSE17536	GSM437232.CEL	tumor
GSM437233	colon	endoderm	GSE17536	GSM437233.CEL	tumor
GSM437234	colon	endoderm	GSE17536	GSM437234.CEL	tumor
GSM437235	colon	endoderm	GSE17536	GSM437235.CEL	tumor
GSM437236	colon	endoderm	GSE17536	GSM437236.CEL	tumor
GSM437237	colon	endoderm	GSE17536	GSM437237.CEL	tumor
GSM437238	colon	endoderm	GSE17536	GSM437238.CEL	tumor
GSM437239	colon	endoderm	GSE17536	GSM437239.CEL	tumor
GSM437240	colon	endoderm	GSE17536	GSM437240.CEL	tumor
GSM437241	colon	endoderm	GSE17536	GSM437241.CEL	tumor
GSM437242	colon	endoderm	GSE17536	GSM437242.CEL	tumor
GSM437243	colon	endoderm	GSE17536	GSM437243.CEL	tumor
GSM437244	colon	endoderm	GSE17536	GSM437244.CEL	tumor
GSM437245	colon	endoderm	GSE17536	GSM437245.CEL	tumor
GSM437246	colon	endoderm	GSE17536	GSM437246.CEL	tumor
GSM437247	colon	endoderm	GSE17536	GSM437247.CEL	tumor
GSM437248	colon	endoderm	GSE17536	GSM437248.CEL	tumor
GSM437249	colon	endoderm	GSE17536	GSM437249.CEL	tumor
GSM437250	colon	endoderm	GSE17536	GSM437250.CEL	tumor
GSM437251	colon	endoderm	GSE17536	GSM437251.CEL	tumor
GSM437252	colon	endoderm	GSE17536	GSM437252.CEL	tumor
GSM437253	colon	endoderm	GSE17536	GSM437253.CEL	tumor
GSM437254	colon	endoderm	GSE17536	GSM437254.CEL	tumor
GSM437255	colon	endoderm	GSE17536	GSM437255.CEL	tumor
GSM437256	colon	endoderm	GSE17536	GSM437256.CEL	tumor
GSM437257	colon	endoderm	GSE17536	GSM437257.CEL	tumor
GSM437258	colon	endoderm	GSE17536	GSM437258.CEL	tumor
GSM437259	colon	endoderm	GSE17536	GSM437259.CEL	tumor
GSM437260	colon	endoderm	GSE17536	GSM437260.CEL	tumor
GSM437261	colon	endoderm	GSE17536	GSM437261.CEL	tumor
GSM437262	colon	endoderm	GSE17536	GSM437262.CEL	tumor
GSM437263	colon	endoderm	GSE17536	GSM437263.CEL	tumor
GSM437264	colon	endoderm	GSE17536	GSM437264.CEL	tumor
GSM437265	colon	endoderm	GSE17536	GSM437265.CEL	tumor
GSM437266	colon	endoderm	GSE17536	GSM437266.CEL	tumor
GSM437267	colon	endoderm	GSE17536	GSM437267.CEL	tumor
GSM437268	colon	endoderm	GSE17536	GSM437268.CEL	tumor
GSM437269	colon	endoderm	GSE17536	GSM437269.CEL	tumor
GSM437270	colon	endoderm	GSE17537	GSM437270.CEL	tumor
GSM437271	colon	endoderm	GSE17537	GSM437271.CEL	tumor
GSM437272	colon	endoderm	GSE17537	GSM437272.CEL	tumor
GSM437273	colon	endoderm	GSE17537	GSM437273.CEL	tumor
GSM437274	colon	endoderm	GSE17537	GSM437274.CEL	tumor
GSM437275	colon	endoderm	GSE17537	GSM437275.CEL	tumor
GSM437276	colon	endoderm	GSE17537	GSM437276.CEL	tumor
GSM437277	colon	endoderm	GSE17537	GSM437277.CEL	tumor
GSM437278	colon	endoderm	GSE17537	GSM437278.CEL	tumor
GSM437279	colon	endoderm	GSE17537	GSM437279.CEL	tumor
GSM437280	colon	endoderm	GSE17537	GSM437280.CEL	tumor
GSM437281	colon	endoderm	GSE17537	GSM437281.CEL	tumor
GSM437282	colon	endoderm	GSE17537	GSM437282.CEL	tumor
GSM437283	colon	endoderm	GSE17537	GSM437283.CEL	tumor
GSM437284	colon	endoderm	GSE17537	GSM437284.CEL	tumor
GSM437285	colon	endoderm	GSE17537	GSM437285.CEL	tumor
GSM437286	colon	endoderm	GSE17537	GSM437286.CEL	tumor
GSM437287	colon	endoderm	GSE17537	GSM437287.CEL	tumor
GSM437288	colon	endoderm	GSE17537	GSM437288.CEL	tumor
GSM437289	colon	endoderm	GSE17537	GSM437289.CEL	tumor
GSM437290	colon	endoderm	GSE17537	GSM437290.CEL	tumor
GSM437291	colon	endoderm	GSE17537	GSM437291.CEL	tumor
GSM437292	colon	endoderm	GSE17537	GSM437292.CEL	tumor
GSM437293	colon	endoderm	GSE17537	GSM437293.CEL	tumor
GSM437294	colon	endoderm	GSE17537	GSM437294.CEL	tumor
GSM437295	colon	endoderm	GSE17537	GSM437295.CEL	tumor
GSM437296	colon	endoderm	GSE17537	GSM437296.CEL	tumor
GSM437297	colon	endoderm	GSE17537	GSM437297.CEL	tumor
GSM437298	colon	endoderm	GSE17537	GSM437298.CEL	tumor
GSM437299	colon	endoderm	GSE17537	GSM437299.CEL	tumor
GSM437300	colon	endoderm	GSE17537	GSM437300.CEL	tumor
GSM437301	colon	endoderm	GSE17537	GSM437301.CEL	tumor
GSM437302	colon	endoderm	GSE17537	GSM437302.CEL	tumor
GSM437303	colon	endoderm	GSE17537	GSM437303.CEL	tumor
GSM437304	colon	endoderm	GSE17537	GSM437304.CEL	tumor
GSM437305	colon	endoderm	GSE17537	GSM437305.CEL	tumor
GSM437306	colon	endoderm	GSE17537	GSM437306.CEL	tumor
GSM437307	colon	endoderm	GSE17537	GSM437307.CEL	tumor
GSM437308	colon	endoderm	GSE17537	GSM437308.CEL	tumor
GSM437309	colon	endoderm	GSE17537	GSM437309.CEL	tumor
GSM437310	colon	endoderm	GSE17537	GSM437310.CEL	tumor
GSM437311	colon	endoderm	GSE17537	GSM437311.CEL	tumor
GSM437312	colon	endoderm	GSE17537	GSM437312.CEL	tumor
GSM437313	colon	endoderm	GSE17537	GSM437313.CEL	tumor
GSM437314	colon	endoderm	GSE17537	GSM437314.CEL	tumor
GSM437315	colon	endoderm	GSE17537	GSM437315.CEL	tumor
GSM437316	colon	endoderm	GSE17537	GSM437316.CEL	tumor
GSM437317	colon	endoderm	GSE17537	GSM437317.CEL	tumor
GSM437318	colon	endoderm	GSE17537	GSM437318.CEL	tumor
GSM437319	colon	endoderm	GSE17537	GSM437319.CEL	tumor
GSM437320	colon	endoderm	GSE17537	GSM437320.CEL	tumor
GSM437321	colon	endoderm	GSE17537	GSM437321.CEL	tumor
GSM437322	colon	endoderm	GSE17537	GSM437322.CEL	tumor
GSM437323	colon	endoderm	GSE17537	GSM437323.CEL	tumor
GSM437324	colon	endoderm	GSE17537	GSM437324.CEL	tumor
GSM820048	colon	endoderm	GSE33114	GSM820048.CEL	tumor
GSM820049	colon	endoderm	GSE33114	GSM820049.CEL	tumor
GSM820050	colon	endoderm	GSE33114	GSM820050.CEL	tumor
GSM820051	colon	endoderm	GSE33114	GSM820051.CEL	tumor
GSM820052	colon	endoderm	GSE33114	GSM820052.CEL	tumor
GSM820053	colon	endoderm	GSE33114	GSM820053.CEL	tumor
GSM820054	colon	endoderm	GSE33114	GSM820054.CEL	tumor
GSM820055	colon	endoderm	GSE33114	GSM820055.CEL	tumor
GSM820056	colon	endoderm	GSE33114	GSM820056.CEL	tumor
GSM820057	colon	endoderm	GSE33114	GSM820057.CEL	tumor
GSM820058	colon	endoderm	GSE33114	GSM820058.CEL	tumor
GSM820059	colon	endoderm	GSE33114	GSM820059.CEL	tumor
GSM820060	colon	endoderm	GSE33114	GSM820060.CEL	tumor
GSM820061	colon	endoderm	GSE33114	GSM820061.CEL	tumor
GSM820062	colon	endoderm	GSE33114	GSM820062.CEL	tumor
GSM820063	colon	endoderm	GSE33114	GSM820063.CEL	tumor
GSM820064	colon	endoderm	GSE33114	GSM820064.CEL	tumor
GSM820065	colon	endoderm	GSE33114	GSM820065.CEL	tumor
GSM820066	colon	endoderm	GSE33114	GSM820066.CEL	tumor
GSM820067	colon	endoderm	GSE33114	GSM820067.CEL	tumor
GSM820068	colon	endoderm	GSE33114	GSM820068.CEL	tumor
GSM820069	colon	endoderm	GSE33114	GSM820069.CEL	tumor
GSM820070	colon	endoderm	GSE33114	GSM820070.CEL	tumor
GSM820071	colon	endoderm	GSE33114	GSM820071.CEL	tumor
GSM820072	colon	endoderm	GSE33114	GSM820072.CEL	tumor
GSM820073	colon	endoderm	GSE33114	GSM820073.CEL	tumor
GSM820074	colon	endoderm	GSE33114	GSM820074.CEL	tumor
GSM820075	colon	endoderm	GSE33114	GSM820075.CEL	tumor
GSM820076	colon	endoderm	GSE33114	GSM820076.CEL	tumor
GSM820077	colon	endoderm	GSE33114	GSM820077.CEL	tumor
GSM820078	colon	endoderm	GSE33114	GSM820078.CEL	tumor
GSM820079	colon	endoderm	GSE33114	GSM820079.CEL	tumor
GSM820080	colon	endoderm	GSE33114	GSM820080.CEL	tumor
GSM820081	colon	endoderm	GSE33114	GSM820081.CEL	tumor
GSM820082	colon	endoderm	GSE33114	GSM820082.CEL	tumor
GSM820083	colon	endoderm	GSE33114	GSM820083.CEL	tumor
GSM820084	colon	endoderm	GSE33114	GSM820084.CEL	tumor
GSM820085	colon	endoderm	GSE33114	GSM820085.CEL	tumor
GSM820086	colon	endoderm	GSE33114	GSM820086.CEL	tumor
GSM820087	colon	endoderm	GSE33114	GSM820087.CEL	tumor
GSM820088	colon	endoderm	GSE33114	GSM820088.CEL	tumor
GSM820089	colon	endoderm	GSE33114	GSM820089.CEL	tumor
GSM820090	colon	endoderm	GSE33114	GSM820090.CEL	tumor
GSM820091	colon	endoderm	GSE33114	GSM820091.CEL	tumor
GSM820092	colon	endoderm	GSE33114	GSM820092.CEL	tumor
GSM820093	colon	endoderm	GSE33114	GSM820093.CEL	tumor
GSM820094	colon	endoderm	GSE33114	GSM820094.CEL	tumor
GSM820095	colon	endoderm	GSE33114	GSM820095.CEL	tumor
GSM820096	colon	endoderm	GSE33114	GSM820096.CEL	tumor
GSM820097	colon	endoderm	GSE33114	GSM820097.CEL	tumor
GSM820098	colon	endoderm	GSE33114	GSM820098.CEL	tumor
GSM820099	colon	endoderm	GSE33114	GSM820099.CEL	tumor
GSM820100	colon	endoderm	GSE33114	GSM820100.CEL	tumor
GSM820101	colon	endoderm	GSE33114	GSM820101.CEL	tumor
GSM820102	colon	endoderm	GSE33114	GSM820102.CEL	tumor
GSM820103	colon	endoderm	GSE33114	GSM820103.CEL	tumor
GSM820104	colon	endoderm	GSE33114	GSM820104.CEL	tumor
GSM820105	colon	endoderm	GSE33114	GSM820105.CEL	tumor
GSM820106	colon	endoderm	GSE33114	GSM820106.CEL	tumor
GSM820107	colon	endoderm	GSE33114	GSM820107.CEL	tumor
GSM820108	colon	endoderm	GSE33114	GSM820108.CEL	tumor
GSM820109	colon	endoderm	GSE33114	GSM820109.CEL	tumor
GSM820110	colon	endoderm	GSE33114	GSM820110.CEL	tumor
GSM820111	colon	endoderm	GSE33114	GSM820111.CEL	tumor
GSM820112	colon	endoderm	GSE33114	GSM820112.CEL	tumor
GSM820113	colon	endoderm	GSE33114	GSM820113.CEL	tumor
GSM820114	colon	endoderm	GSE33114	GSM820114.CEL	tumor
GSM820115	colon	endoderm	GSE33114	GSM820115.CEL	tumor
GSM820116	colon	endoderm	GSE33114	GSM820116.CEL	tumor
GSM820117	colon	endoderm	GSE33114	GSM820117.CEL	tumor
GSM820118	colon	endoderm	GSE33114	GSM820118.CEL	tumor
GSM820119	colon	endoderm	GSE33114	GSM820119.CEL	tumor
GSM820120	colon	endoderm	GSE33114	GSM820120.CEL	tumor
GSM820121	colon	endoderm	GSE33114	GSM820121.CEL	tumor
GSM820122	colon	endoderm	GSE33114	GSM820122.CEL	tumor
GSM820123	colon	endoderm	GSE33114	GSM820123.CEL	tumor
GSM820124	colon	endoderm	GSE33114	GSM820124.CEL	tumor
GSM820125	colon	endoderm	GSE33114	GSM820125.CEL	tumor
GSM820126	colon	endoderm	GSE33114	GSM820126.CEL	tumor
GSM820127	colon	endoderm	GSE33114	GSM820127.CEL	tumor
GSM820128	colon	endoderm	GSE33114	GSM820128.CEL	tumor
GSM820129	colon	endoderm	GSE33114	GSM820129.CEL	tumor
GSM820130	colon	endoderm	GSE33114	GSM820130.CEL	tumor
GSM820131	colon	endoderm	GSE33114	GSM820131.CEL	tumor
GSM820132	colon	endoderm	GSE33114	GSM820132.CEL	tumor
GSM820133	colon	endoderm	GSE33114	GSM820133.CEL	tumor
GSM820134	colon	endoderm	GSE33114	GSM820134.CEL	tumor
GSM820135	colon	endoderm	GSE33114	GSM820135.CEL	tumor
GSM820136	colon	endoderm	GSE33114	GSM820136.CEL	tumor
GSM820137	colon	endoderm	GSE33114	GSM820137.CEL	tumor
GSM971957	colon	endoderm	GSE39582	GSM971957_JS_03_U133_2.CEL	tumor
GSM971958	colon	endoderm	GSE39582	GSM971958_JS_04_U133_2.CEL	tumor
GSM971959	colon	endoderm	GSE39582	GSM971959_JS_05_U133_2.CEL	tumor
GSM971960	colon	endoderm	GSE39582	GSM971960_JS_06_U133_2.CEL	tumor
GSM971961	colon	endoderm	GSE39582	GSM971961_JS_09_U133_2.CEL	tumor
GSM971962	colon	endoderm	GSE39582	GSM971962_JS_100_U133_2.CEL	tumor
GSM971963	colon	endoderm	GSE39582	GSM971963_JS_101_U133_2.CEL	tumor
GSM971964	colon	endoderm	GSE39582	GSM971964_JS_21b_U133_2.CEL	tumor
GSM971965	colon	endoderm	GSE39582	GSM971965_JS_22bis_U133_2.CEL	tumor
GSM971966	colon	endoderm	GSE39582	GSM971966_JS_23b_U133_2.CEL	tumor
GSM971967	colon	endoderm	GSE39582	GSM971967_JS_25_U133_2.CEL	tumor
GSM971968	colon	endoderm	GSE39582	GSM971968_JS_30_U133_2.CEL	tumor
GSM971969	colon	endoderm	GSE39582	GSM971969_JS_33_U133_2.CEL	tumor
GSM971970	colon	endoderm	GSE39582	GSM971970_JS_34_U133_2.CEL	tumor
GSM971971	colon	endoderm	GSE39582	GSM971971_JS_35_U133_2.CEL	tumor
GSM971972	colon	endoderm	GSE39582	GSM971972_JS_36_U133_2.CEL	tumor
GSM971973	colon	endoderm	GSE39582	GSM971973_JS_37_U133_2.CEL	tumor
GSM971974	colon	endoderm	GSE39582	GSM971974_JS_38bis_U133_2.CEL	tumor
GSM971975	colon	endoderm	GSE39582	GSM971975_JS_41_U133_2.CEL	tumor
GSM971976	colon	endoderm	GSE39582	GSM971976_JS_43_U133_2.CEL	tumor
GSM971977	colon	endoderm	GSE39582	GSM971977_JS_47bis_U133_2.CEL	tumor
GSM971978	colon	endoderm	GSE39582	GSM971978_JS_49_U133_2.CEL	tumor
GSM971979	colon	endoderm	GSE39582	GSM971979_JS_51_U133_2.CEL	tumor
GSM971980	colon	endoderm	GSE39582	GSM971980_JS_52_U133_2.CEL	tumor
GSM971981	colon	endoderm	GSE39582	GSM971981_JS_54bis_U133_2.CEL	tumor
GSM971982	colon	endoderm	GSE39582	GSM971982_JS_56bis_U133_2.CEL	tumor
GSM971983	colon	endoderm	GSE39582	GSM971983_JS_57bis_U133_2.CEL	tumor
GSM971984	colon	endoderm	GSE39582	GSM971984_JS_58bis_U133_2.CEL	tumor
GSM971985	colon	endoderm	GSE39582	GSM971985_JS_60bis_U133_2.CEL	tumor
GSM971986	colon	endoderm	GSE39582	GSM971986_JS_61bis_U133_2.CEL	tumor
GSM971987	colon	endoderm	GSE39582	GSM971987_JS_62bis_U133_2.CEL	tumor
GSM971988	colon	endoderm	GSE39582	GSM971988_JS_63bis_U133_2.CEL	tumor
GSM971989	colon	endoderm	GSE39582	GSM971989_JS_65_U133_2.CEL	tumor
GSM971990	colon	endoderm	GSE39582	GSM971990_JS_66_U133_2.CEL	tumor
GSM971991	colon	endoderm	GSE39582	GSM971991_JS_68_U133_2.CEL	tumor
GSM971992	colon	endoderm	GSE39582	GSM971992_JS_70_U133_2.CEL	tumor
GSM971993	colon	endoderm	GSE39582	GSM971993_JS_71_U133_2.CEL	tumor
GSM971994	colon	endoderm	GSE39582	GSM971994_JS_72_U133_2.CEL	tumor
GSM971995	colon	endoderm	GSE39582	GSM971995_JS_74_U133_2.CEL	tumor
GSM971996	colon	endoderm	GSE39582	GSM971996_JS_76_U133_2.CEL	tumor
GSM971997	colon	endoderm	GSE39582	GSM971997_JS_77bis_U133_2.CEL	tumor
GSM971998	colon	endoderm	GSE39582	GSM971998_JS_78_U133_2.CEL	tumor
GSM971999	colon	endoderm	GSE39582	GSM971999_JS_80_U133_2.CEL	tumor
GSM972000	colon	endoderm	GSE39582	GSM972000_JS_81_U133_2.CEL	tumor
GSM972001	colon	endoderm	GSE39582	GSM972001_JS_82_U133_2.CEL	tumor
GSM972002	colon	endoderm	GSE39582	GSM972002_JS_83_U133_2.CEL	tumor
GSM972003	colon	endoderm	GSE39582	GSM972003_JS_84bis_U133_2.CEL	tumor
GSM972004	colon	endoderm	GSE39582	GSM972004_JS_85_U133_2.CEL	tumor
GSM972005	colon	endoderm	GSE39582	GSM972005_JS_86_U133_2.CEL	tumor
GSM972006	colon	endoderm	GSE39582	GSM972006_JS_87bis_U133_2.CEL	tumor
GSM972007	colon	endoderm	GSE39582	GSM972007_JS_88_U133_2.CEL	tumor
GSM972008	colon	endoderm	GSE39582	GSM972008_JS_90_U133_2.CEL	tumor
GSM972009	colon	endoderm	GSE39582	GSM972009_JS_92_U133_2.CEL	tumor
GSM972010	colon	endoderm	GSE39582	GSM972010_JS_93_U133_2.CEL	tumor
GSM972011	colon	endoderm	GSE39582	GSM972011_JS_94_U133_2.CEL	tumor
GSM972012	colon	endoderm	GSE39582	GSM972012_JS_95_U133_2.CEL	tumor
GSM972013	colon	endoderm	GSE39582	GSM972013_JS_96_U133_2.CEL	tumor
GSM972014	colon	endoderm	GSE39582	GSM972014_JS_97_U133_2.CEL	tumor
GSM972015	colon	endoderm	GSE39582	GSM972015_JS_98_U133_2.CEL	tumor
GSM972016	colon	endoderm	GSE39582	GSM972016_JS_99_U133_2.CEL	tumor
GSM972017	colon	endoderm	GSE39582	GSM972017_280705-12.CEL	tumor
GSM972018	colon	endoderm	GSE39582	GSM972018_080705-01.CEL	tumor
GSM972019	colon	endoderm	GSE39582	GSM972019_080705-02.CEL	tumor
GSM972020	colon	endoderm	GSE39582	GSM972020_080705-07.CEL	tumor
GSM972021	colon	endoderm	GSE39582	GSM972021_080705-09.CEL	tumor
GSM972022	colon	endoderm	GSE39582	GSM972022_200705-12.CEL	tumor
GSM972023	colon	endoderm	GSE39582	GSM972023_280605-01.CEL	tumor
GSM972024	colon	endoderm	GSE39582	GSM972024_280605-03.CEL	tumor
GSM972025	colon	endoderm	GSE39582	GSM972025_280605-06.CEL	tumor
GSM972026	colon	endoderm	GSE39582	GSM972026_280605-07.CEL	tumor
GSM972027	colon	endoderm	GSE39582	GSM972027_280705-01_bis_scan_2_taches.CEL	tumor
GSM972028	colon	endoderm	GSE39582	GSM972028_280705-02.CEL	tumor
GSM972029	colon	endoderm	GSE39582	GSM972029_280705-06.CEL	tumor
GSM972030	colon	endoderm	GSE39582	GSM972030_280705-08.CEL	tumor
GSM972031	colon	endoderm	GSE39582	GSM972031_SOG_010753_U133_2.CEL	tumor
GSM972032	colon	endoderm	GSE39582	GSM972032_SOG_011853_U133_2.CEL	tumor
GSM972033	colon	endoderm	GSE39582	GSM972033_SOG_031197_U133_2.CEL	tumor
GSM972034	colon	endoderm	GSE39582	GSM972034_SOG_031373_U133_2.CEL	tumor
GSM972035	colon	endoderm	GSE39582	GSM972035_SOG_031424_U133_2.CEL	tumor
GSM972036	colon	endoderm	GSE39582	GSM972036_SOG_034165_U133_2.CEL	tumor
GSM972037	colon	endoderm	GSE39582	GSM972037_SOG_0463_U133_2.CEL	tumor
GSM972038	colon	endoderm	GSE39582	GSM972038_SOG_0464_U133_2.CEL	tumor
GSM972039	colon	endoderm	GSE39582	GSM972039_SOG_10228_U133_2.CEL	tumor
GSM972040	colon	endoderm	GSE39582	GSM972040_SOG_10411_U133_2.CEL	tumor
GSM972041	colon	endoderm	GSE39582	GSM972041_SOG_10602_U133_2.CEL	tumor
GSM972042	colon	endoderm	GSE39582	GSM972042_SOG_10937_U133_2.CEL	tumor
GSM972043	colon	endoderm	GSE39582	GSM972043_SOG_11060_U133_2.CEL	tumor
GSM972044	colon	endoderm	GSE39582	GSM972044_SOG_11196_U133_2.CEL	tumor
GSM972045	colon	endoderm	GSE39582	GSM972045_SOG_11538_U133_2.CEL	tumor
GSM972046	colon	endoderm	GSE39582	GSM972046_SOG_12126_U133_2.CEL	tumor
GSM972047	colon	endoderm	GSE39582	GSM972047_SOG_12266_U133_2.CEL	tumor
GSM972048	colon	endoderm	GSE39582	GSM972048_SOG_1411_U133_2.CEL	tumor
GSM972049	colon	endoderm	GSE39582	GSM972049_SOG_1415_U133_2.CEL	tumor
GSM972050	colon	endoderm	GSE39582	GSM972050_SOG_1421b_U133_2.CEL	tumor
GSM972051	colon	endoderm	GSE39582	GSM972051_SOG_14604_U133_2.CEL	tumor
GSM972052	colon	endoderm	GSE39582	GSM972052_SOG_34_U133_2.CEL	tumor
GSM972053	colon	endoderm	GSE39582	GSM972053_SOG_46_U133_2.CEL	tumor
GSM972054	colon	endoderm	GSE39582	GSM972054_SOG_535_U133_2.CEL	tumor
GSM972055	colon	endoderm	GSE39582	GSM972055_SOG_701_U133_2.CEL	tumor
GSM972056	colon	endoderm	GSE39582	GSM972056_SOG_702_U133_2.CEL	tumor
GSM972057	colon	endoderm	GSE39582	GSM972057_SOG_703_U133_2.CEL	tumor
GSM972058	colon	endoderm	GSE39582	GSM972058_SOG_704_U133_2.CEL	tumor
GSM972059	colon	endoderm	GSE39582	GSM972059_SOG_705_U133_2.CEL	tumor
GSM972060	colon	endoderm	GSE39582	GSM972060_SOG_706_U133_2.CEL	tumor
GSM972061	colon	endoderm	GSE39582	GSM972061_SOG_707_U133_2.CEL	tumor
GSM972062	colon	endoderm	GSE39582	GSM972062_SOG_708_U133_2.CEL	tumor
GSM972063	colon	endoderm	GSE39582	GSM972063_SOG_709_U133_2.CEL	tumor
GSM972064	colon	endoderm	GSE39582	GSM972064_SOG_713_U133_2.CEL	tumor
GSM972065	colon	endoderm	GSE39582	GSM972065_SOG_714_U133_2.CEL	tumor
GSM972066	colon	endoderm	GSE39582	GSM972066_SOG_715_U133_2.CEL	tumor
GSM972067	colon	endoderm	GSE39582	GSM972067_SOG_718_U133_2.CEL	tumor
GSM972068	colon	endoderm	GSE39582	GSM972068_SOG_719_U133_2.CEL	tumor
GSM972069	colon	endoderm	GSE39582	GSM972069_SOG_721_U133_2.CEL	tumor
GSM972070	colon	endoderm	GSE39582	GSM972070_SOG_722_U133_2.CEL	tumor
GSM972071	colon	endoderm	GSE39582	GSM972071_SOG_723_U133_2.CEL	tumor
GSM972072	colon	endoderm	GSE39582	GSM972072_SOG_724_U133_2.CEL	tumor
GSM972073	colon	endoderm	GSE39582	GSM972073_SOG_725_U133_2.CEL	tumor
GSM972074	colon	endoderm	GSE39582	GSM972074_SOG_726_U133_2.CEL	tumor
GSM972075	colon	endoderm	GSE39582	GSM972075_SOG_727_U133_2.CEL	tumor
GSM972076	colon	endoderm	GSE39582	GSM972076_SOG_728_U133_2.CEL	tumor
GSM972077	colon	endoderm	GSE39582	GSM972077_SOG_729_U133_2.CEL	tumor
GSM972078	colon	endoderm	GSE39582	GSM972078_SOG_731_U133_2.CEL	tumor
GSM972079	colon	endoderm	GSE39582	GSM972079_SOG_732_U133_2.CEL	tumor
GSM972080	colon	endoderm	GSE39582	GSM972080_SOG_733_U133_2.CEL	tumor
GSM972081	colon	endoderm	GSE39582	GSM972081_SOG_734_U133_2.CEL	tumor
GSM972082	colon	endoderm	GSE39582	GSM972082_SOG_737_U133_2.CEL	tumor
GSM972083	colon	endoderm	GSE39582	GSM972083_SOG_738_U133_2.CEL	tumor
GSM972084	colon	endoderm	GSE39582	GSM972084_SOG_739_U133_2.CEL	tumor
GSM972085	colon	endoderm	GSE39582	GSM972085_SOG_743_U133_2.CEL	tumor
GSM972086	colon	endoderm	GSE39582	GSM972086_SOG_7610_U133_2.CEL	tumor
GSM972087	colon	endoderm	GSE39582	GSM972087_SOG_8196_U133_2.CEL	tumor
GSM972088	colon	endoderm	GSE39582	GSM972088_SOG_8612_U133_2.CEL	tumor
GSM972089	colon	endoderm	GSE39582	GSM972089_SOG_9184_U133_2.CEL	tumor
GSM972090	colon	endoderm	GSE39582	GSM972090_SOG_9243_U133_2.CEL	tumor
GSM972091	colon	endoderm	GSE39582	GSM972091_SOG_9304_U133_2.CEL	tumor
GSM972092	colon	endoderm	GSE39582	GSM972092_SOG_9607_U133_2.CEL	tumor
GSM972093	colon	endoderm	GSE39582	GSM972093_SOG_9736_U133_2.CEL	tumor
GSM972094	colon	endoderm	GSE39582	GSM972094_SOG_9749_U133_2.CEL	tumor
GSM972095	colon	endoderm	GSE39582	GSM972095_SOG_9848_U133_2.CEL	tumor
GSM972096	colon	endoderm	GSE39582	GSM972096_050805-03.CEL	tumor
GSM972097	colon	endoderm	GSE39582	GSM972097_050805-04.CEL	tumor
GSM972098	colon	endoderm	GSE39582	GSM972098_050805-06.CEL	tumor
GSM972099	colon	endoderm	GSE39582	GSM972099_050805-07.CEL	tumor
GSM972100	colon	endoderm	GSE39582	GSM972100_050805-08.CEL	tumor
GSM972101	colon	endoderm	GSE39582	GSM972101_051206-03.CEL	tumor
GSM972102	colon	endoderm	GSE39582	GSM972102_051206-04.CEL	tumor
GSM972103	colon	endoderm	GSE39582	GSM972103_051206-07.CEL	tumor
GSM972104	colon	endoderm	GSE39582	GSM972104_051206-14.CEL	tumor
GSM972105	colon	endoderm	GSE39582	GSM972105_051206-16.CEL	tumor
GSM972106	colon	endoderm	GSE39582	GSM972106_051206-17.CEL	tumor
GSM972107	colon	endoderm	GSE39582	GSM972107_051206-20.CEL	tumor
GSM972108	colon	endoderm	GSE39582	GSM972108_051206-23.CEL	tumor
GSM972109	colon	endoderm	GSE39582	GSM972109_051206-24.CEL	tumor
GSM972110	colon	endoderm	GSE39582	GSM972110_070123-01.CEL	tumor
GSM972111	colon	endoderm	GSE39582	GSM972111_070123-03.CEL	tumor
GSM972112	colon	endoderm	GSE39582	GSM972112_070123-11.CEL	tumor
GSM972113	colon	endoderm	GSE39582	GSM972113_070123-15.CEL	tumor
GSM972114	colon	endoderm	GSE39582	GSM972114_070123-16.CEL	tumor
GSM972115	colon	endoderm	GSE39582	GSM972115_080318-04.CEL	tumor
GSM972116	colon	endoderm	GSE39582	GSM972116_110706-16.CEL	tumor
GSM972117	colon	endoderm	GSE39582	GSM972117_110706-19.CEL	tumor
GSM972118	colon	endoderm	GSE39582	GSM972118_110706-20.CEL	tumor
GSM972119	colon	endoderm	GSE39582	GSM972119_110706-21.CEL	tumor
GSM972120	colon	endoderm	GSE39582	GSM972120_110706-22.CEL	tumor
GSM972121	colon	endoderm	GSE39582	GSM972121_110706-23.CEL	tumor
GSM972122	colon	endoderm	GSE39582	GSM972122_110706-24.CEL	tumor
GSM972123	colon	endoderm	GSE39582	GSM972123_121206-02.CEL	tumor
GSM972124	colon	endoderm	GSE39582	GSM972124_121206-04.CEL	tumor
GSM972125	colon	endoderm	GSE39582	GSM972125_121206-05.CEL	tumor
GSM972126	colon	endoderm	GSE39582	GSM972126_121206-07.CEL	tumor
GSM972127	colon	endoderm	GSE39582	GSM972127_121206-10.CEL	tumor
GSM972128	colon	endoderm	GSE39582	GSM972128_121206-14.CEL	tumor
GSM972129	colon	endoderm	GSE39582	GSM972129_121206-15.CEL	tumor
GSM972130	colon	endoderm	GSE39582	GSM972130_121206-16.CEL	tumor
GSM972131	colon	endoderm	GSE39582	GSM972131_121206-18.CEL	tumor
GSM972132	colon	endoderm	GSE39582	GSM972132_121206-24.CEL	tumor
GSM972133	colon	endoderm	GSE39582	GSM972133_VB_001T_U133_2.CEL	tumor
GSM972134	colon	endoderm	GSE39582	GSM972134_VB_002T_U133_2.CEL	tumor
GSM972135	colon	endoderm	GSE39582	GSM972135_VB_005T_U133_2.CEL	tumor
GSM972136	colon	endoderm	GSE39582	GSM972136_VB_007T_U133_2.CEL	tumor
GSM972137	colon	endoderm	GSE39582	GSM972137_VB_008T_U133_2.CEL	tumor
GSM972138	colon	endoderm	GSE39582	GSM972138_VB_009T_U133_2.CEL	tumor
GSM972139	colon	endoderm	GSE39582	GSM972139_VB_011T_U133_2.CEL	tumor
GSM972140	colon	endoderm	GSE39582	GSM972140_VB_012T_U133_2.CEL	tumor
GSM972141	colon	endoderm	GSE39582	GSM972141_VB_013T_U133_2.CEL	tumor
GSM972142	colon	endoderm	GSE39582	GSM972142_VB_016T_U133_2.CEL	tumor
GSM972143	colon	endoderm	GSE39582	GSM972143_VB_019T_U133_2_2.CEL	tumor
GSM972144	colon	endoderm	GSE39582	GSM972144_VB_020T_U133_2.CEL	tumor
GSM972145	colon	endoderm	GSE39582	GSM972145_VB_024T_U133_2.CEL	tumor
GSM972146	colon	endoderm	GSE39582	GSM972146_VB_025T_U133_2.CEL	tumor
GSM972147	colon	endoderm	GSE39582	GSM972147_VB_027T_U133_2.CEL	tumor
GSM972148	colon	endoderm	GSE39582	GSM972148_VB_028T_U133_2.CEL	tumor
GSM972149	colon	endoderm	GSE39582	GSM972149_VB_032T_U133_2.CEL	tumor
GSM972150	colon	endoderm	GSE39582	GSM972150_VB_033T_U133_2.CEL	tumor
GSM972151	colon	endoderm	GSE39582	GSM972151_VB_055T_U133_2.CEL	tumor
GSM972152	colon	endoderm	GSE39582	GSM972152_VB_064T_U133_2.CEL	tumor
GSM972153	colon	endoderm	GSE39582	GSM972153_VB_065T_U133_2.CEL	tumor
GSM972154	colon	endoderm	GSE39582	GSM972154_VB_068T_U133_2.CEL	tumor
GSM972155	colon	endoderm	GSE39582	GSM972155_VB_070T_U133_2.CEL	tumor
GSM972156	colon	endoderm	GSE39582	GSM972156_VB_072T_U133_2.CEL	tumor
GSM972157	colon	endoderm	GSE39582	GSM972157_VB_077T_U133_2.CEL	tumor
GSM972158	colon	endoderm	GSE39582	GSM972158_VB_078T_U133_2.CEL	tumor
GSM972159	colon	endoderm	GSE39582	GSM972159_VB_080T_U133_2_2.CEL	tumor
GSM972160	colon	endoderm	GSE39582	GSM972160_VB_081T_U133_2.CEL	tumor
GSM972161	colon	endoderm	GSE39582	GSM972161_VB_085T_U133_2.CEL	tumor
GSM972162	colon	endoderm	GSE39582	GSM972162_VB_105T_U133_2.CEL	tumor
GSM972163	colon	endoderm	GSE39582	GSM972163_VB_106T_U133_2.CEL	tumor
GSM972164	colon	endoderm	GSE39582	GSM972164_VB_109T_U133_2.CEL	tumor
GSM972165	colon	endoderm	GSE39582	GSM972165_VB_110T_U133_2.CEL	tumor
GSM972166	colon	endoderm	GSE39582	GSM972166_VB_114T_U133_2.CEL	tumor
GSM972167	colon	endoderm	GSE39582	GSM972167_VB_115T_U133_2.CEL	tumor
GSM972168	colon	endoderm	GSE39582	GSM972168_VB_119T_U133_2.CEL	tumor
GSM972169	colon	endoderm	GSE39582	GSM972169_VB_122T_U133_2.CEL	tumor
GSM972170	colon	endoderm	GSE39582	GSM972170_VB_124T_U133_2.CEL	tumor
GSM972171	colon	endoderm	GSE39582	GSM972171_VB_130T_U133_2.CEL	tumor
GSM972172	colon	endoderm	GSE39582	GSM972172_VB_131T_U133_2.CEL	tumor
GSM972173	colon	endoderm	GSE39582	GSM972173_VB_138T_U133_2.CEL	tumor
GSM972174	colon	endoderm	GSE39582	GSM972174_VB_149T_U133_2.CEL	tumor
GSM972175	colon	endoderm	GSE39582	GSM972175_VB_151T_U133_2.CEL	tumor
GSM972176	colon	endoderm	GSE39582	GSM972176_VB_152T_U133_2.CEL	tumor
GSM972177	colon	endoderm	GSE39582	GSM972177_VB_165T_U133_2.CEL	tumor
GSM972178	colon	endoderm	GSE39582	GSM972178_VB_170T_U133_2.CEL	tumor
GSM972179	colon	endoderm	GSE39582	GSM972179_VB_176T_U133_2.CEL	tumor
GSM972180	colon	endoderm	GSE39582	GSM972180_VB_192T_U133_2.CEL	tumor
GSM972181	colon	endoderm	GSE39582	GSM972181_VB_193T_U133_2.CEL	tumor
GSM972182	colon	endoderm	GSE39582	GSM972182_VB_200T_U133_2.CEL	tumor
GSM972183	colon	endoderm	GSE39582	GSM972183_VB_201T_U133_2.CEL	tumor
GSM972184	colon	endoderm	GSE39582	GSM972184_VB_204T_U133_2.CEL	tumor
GSM972185	colon	endoderm	GSE39582	GSM972185_VB_220T_U133_2.CEL	tumor
GSM972186	colon	endoderm	GSE39582	GSM972186_VB_229T_U133_2.CEL	tumor
GSM972187	colon	endoderm	GSE39582	GSM972187_VB_231T_U133_2.CEL	tumor
GSM972188	colon	endoderm	GSE39582	GSM972188_VB_232T_U133_2.CEL	tumor
GSM972189	colon	endoderm	GSE39582	GSM972189_VB_233T_U133_2.CEL	tumor
GSM972190	colon	endoderm	GSE39582	GSM972190_VB_234T_U133_2.CEL	tumor
GSM972191	colon	endoderm	GSE39582	GSM972191_VB_235T_U133_2.CEL	tumor
GSM972192	colon	endoderm	GSE39582	GSM972192_VB_236T_U133_2.CEL	tumor
GSM972193	colon	endoderm	GSE39582	GSM972193_VB_238T_U133_2.CEL	tumor
GSM972194	colon	endoderm	GSE39582	GSM972194_VB_242T_U133_2.CEL	tumor
GSM972195	colon	endoderm	GSE39582	GSM972195_VB_243T_U133_2.CEL	tumor
GSM972196	colon	endoderm	GSE39582	GSM972196_VB_245T_U133_2.CEL	tumor
GSM972197	colon	endoderm	GSE39582	GSM972197_VB_248T_U133_2.CEL	tumor
GSM972198	colon	endoderm	GSE39582	GSM972198_VB_252T_U133_2.CEL	tumor
GSM972199	colon	endoderm	GSE39582	GSM972199_VB_254T_U133_2.CEL	tumor
GSM972200	colon	endoderm	GSE39582	GSM972200_VB_255T_U133_2.CEL	tumor
GSM972201	colon	endoderm	GSE39582	GSM972201_VB_256T_U133_2.CEL	tumor
GSM972202	colon	endoderm	GSE39582	GSM972202_VB_257T_U133_2.CEL	tumor
GSM972203	colon	endoderm	GSE39582	GSM972203_VB_260T_U133_2.CEL	tumor
GSM972204	colon	endoderm	GSE39582	GSM972204_VB_266T_U133_2.CEL	tumor
GSM972205	colon	endoderm	GSE39582	GSM972205_VB_269T_U133_2.CEL	tumor
GSM972206	colon	endoderm	GSE39582	GSM972206_VB_270T_U133_2.CEL	tumor
GSM972207	colon	endoderm	GSE39582	GSM972207_VB_273T_U133_2.CEL	tumor
GSM972208	colon	endoderm	GSE39582	GSM972208_VB_277T_U133_2.CEL	tumor
GSM972209	colon	endoderm	GSE39582	GSM972209_VB_281T_U133_2.CEL	tumor
GSM972210	colon	endoderm	GSE39582	GSM972210_VB_282T_U133_2.CEL	tumor
GSM972211	colon	endoderm	GSE39582	GSM972211_VB_291T_U133_2.CEL	tumor
GSM972212	colon	endoderm	GSE39582	GSM972212_VB_292T_U133_2.CEL	tumor
GSM972213	colon	endoderm	GSE39582	GSM972213_VB_293T_U133_2.CEL	tumor
GSM972214	colon	endoderm	GSE39582	GSM972214_VB_294T_U133_2.CEL	tumor
GSM972215	colon	endoderm	GSE39582	GSM972215_VB_296T_U133_2.CEL	tumor
GSM972216	colon	endoderm	GSE39582	GSM972216_VB_297T_U133_2.CEL	tumor
GSM972217	colon	endoderm	GSE39582	GSM972217_VB_301T_U133_2.CEL	tumor
GSM972218	colon	endoderm	GSE39582	GSM972218_VB_306T_U133_2.CEL	tumor
GSM972219	colon	endoderm	GSE39582	GSM972219_VB_310T_U133_2.CEL	tumor
GSM972220	colon	endoderm	GSE39582	GSM972220_AD_02b_U133_2.CEL	tumor
GSM972221	colon	endoderm	GSE39582	GSM972221_AD_03_U133_2.CEL	tumor
GSM972222	colon	endoderm	GSE39582	GSM972222_AD_07_U133_2.CEL	tumor
GSM972223	colon	endoderm	GSE39582	GSM972223_AD_08_U133_2.CEL	tumor
GSM972224	colon	endoderm	GSE39582	GSM972224_AD_09_U133_2.CEL	tumor
GSM972225	colon	endoderm	GSE39582	GSM972225_AD_1023_U133_2.CEL	tumor
GSM972226	colon	endoderm	GSE39582	GSM972226_AD_10_U133_2.CEL	tumor
GSM972227	colon	endoderm	GSE39582	GSM972227_AD_1178_U133_2.CEL	tumor
GSM972228	colon	endoderm	GSE39582	GSM972228_AD_1183_U133_2.CEL	tumor
GSM972229	colon	endoderm	GSE39582	GSM972229_AD_11b_U133_2.CEL	tumor
GSM972230	colon	endoderm	GSE39582	GSM972230_AD_1259_U133_2.CEL	tumor
GSM972231	colon	endoderm	GSE39582	GSM972231_AD_1261_U133_2.CEL	tumor
GSM972232	colon	endoderm	GSE39582	GSM972232_AD_1294_U133_2.CEL	tumor
GSM972233	colon	endoderm	GSE39582	GSM972233_AD_1301_U133_2.CEL	tumor
GSM972234	colon	endoderm	GSE39582	GSM972234_AD_1311_U133_2.CEL	tumor
GSM972235	colon	endoderm	GSE39582	GSM972235_AD_1325_U133_2.CEL	tumor
GSM972236	colon	endoderm	GSE39582	GSM972236_AD_1337_U133_2.CEL	tumor
GSM972237	colon	endoderm	GSE39582	GSM972237_AD_1339_U133_2.CEL	tumor
GSM972238	colon	endoderm	GSE39582	GSM972238_AD_1361_U133_2.CEL	tumor
GSM972239	colon	endoderm	GSE39582	GSM972239_AD_1376_U133_2.CEL	tumor
GSM972240	colon	endoderm	GSE39582	GSM972240_AD_1384_U133_2.CEL	tumor
GSM972241	colon	endoderm	GSE39582	GSM972241_AD_13_U133_2.CEL	tumor
GSM972242	colon	endoderm	GSE39582	GSM972242_AD_1410_U133_2.CEL	tumor
GSM972243	colon	endoderm	GSE39582	GSM972243_AD_1412_U133_2.CEL	tumor
GSM972244	colon	endoderm	GSE39582	GSM972244_AD_1413_U133_2.CEL	tumor
GSM972245	colon	endoderm	GSE39582	GSM972245_AD_1414_U133_2.CEL	tumor
GSM972246	colon	endoderm	GSE39582	GSM972246_AD_1419_U133_2.CEL	tumor
GSM972247	colon	endoderm	GSE39582	GSM972247_AD_1433_U133_2.CEL	tumor
GSM972248	colon	endoderm	GSE39582	GSM972248_AD_1434_U133_2.CEL	tumor
GSM972249	colon	endoderm	GSE39582	GSM972249_AD_1437_U133_2.CEL	tumor
GSM972250	colon	endoderm	GSE39582	GSM972250_AD_1444_U133_2.CEL	tumor
GSM972251	colon	endoderm	GSE39582	GSM972251_AD_1445_U133_2.CEL	tumor
GSM972252	colon	endoderm	GSE39582	GSM972252_AD_1461_U133_2.CEL	tumor
GSM972253	colon	endoderm	GSE39582	GSM972253_AD_1468_U133_2.CEL	tumor
GSM972254	colon	endoderm	GSE39582	GSM972254_AD_1473_U133_2.CEL	tumor
GSM972255	colon	endoderm	GSE39582	GSM972255_AD_1511_U133_2.CEL	tumor
GSM972256	colon	endoderm	GSE39582	GSM972256_AD_1512_U133_2.CEL	tumor
GSM972257	colon	endoderm	GSE39582	GSM972257_AD_1514_U133_2.CEL	tumor
GSM972258	colon	endoderm	GSE39582	GSM972258_AD_1515_U133_2.CEL	tumor
GSM972259	colon	endoderm	GSE39582	GSM972259_AD_1516_U133_2.CEL	tumor
GSM972260	colon	endoderm	GSE39582	GSM972260_AD_1517_U133_2.CEL	tumor
GSM972261	colon	endoderm	GSE39582	GSM972261_AD_15_U133_2.CEL	tumor
GSM972262	colon	endoderm	GSE39582	GSM972262_AD_16_U133_2.CEL	tumor
GSM972263	colon	endoderm	GSE39582	GSM972263_AD_32b_U133_2.CEL	tumor
GSM972264	colon	endoderm	GSE39582	GSM972264_AD_36_U133_2.CEL	tumor
GSM972265	colon	endoderm	GSE39582	GSM972265_AD_39_U133_2.CEL	tumor
GSM972266	colon	endoderm	GSE39582	GSM972266_AD_40_U133_2.CEL	tumor
GSM972267	colon	endoderm	GSE39582	GSM972267_AD_414_U133_2.CEL	tumor
GSM972268	colon	endoderm	GSE39582	GSM972268_AD_416_U133_2.CEL	tumor
GSM972269	colon	endoderm	GSE39582	GSM972269_AD_436_U133_2.CEL	tumor
GSM972270	colon	endoderm	GSE39582	GSM972270_AD_43b_U133_2.CEL	tumor
GSM972271	colon	endoderm	GSE39582	GSM972271_AD_459_U133_2.CEL	tumor
GSM972272	colon	endoderm	GSE39582	GSM972272_AD_476_U133_2.CEL	tumor
GSM972273	colon	endoderm	GSE39582	GSM972273_AD_498_U133_2.CEL	tumor
GSM972274	colon	endoderm	GSE39582	GSM972274_AD_50_U133_2.CEL	tumor
GSM972275	colon	endoderm	GSE39582	GSM972275_AD_51_U133_2.CEL	tumor
GSM972276	colon	endoderm	GSE39582	GSM972276_AD_52_U133_2.CEL	tumor
GSM972277	colon	endoderm	GSE39582	GSM972277_AD_53_U133_2.CEL	tumor
GSM972278	colon	endoderm	GSE39582	GSM972278_AD_55_U133_2.CEL	tumor
GSM972279	colon	endoderm	GSE39582	GSM972279_AD_57_U133_2.CEL	tumor
GSM972280	colon	endoderm	GSE39582	GSM972280_AD_58_U133_2.CEL	tumor
GSM972281	colon	endoderm	GSE39582	GSM972281_AD_658_U133_2.CEL	tumor
GSM972282	colon	endoderm	GSE39582	GSM972282_AD_65_U133_2.CEL	tumor
GSM972283	colon	endoderm	GSE39582	GSM972283_AD_66_U133_2.CEL	tumor
GSM972284	colon	endoderm	GSE39582	GSM972284_AD_694_U133_2.CEL	tumor
GSM972285	colon	endoderm	GSE39582	GSM972285_AD_73_U133_2.CEL	tumor
GSM972286	colon	endoderm	GSE39582	GSM972286_AD_75_U133_2.CEL	tumor
GSM972287	colon	endoderm	GSE39582	GSM972287_AD_76_U133_2.CEL	tumor
GSM972288	colon	endoderm	GSE39582	GSM972288_AD_793_U133_2.CEL	tumor
GSM972289	colon	endoderm	GSE39582	GSM972289_AD_797_U133_2.CEL	tumor
GSM972290	colon	endoderm	GSE39582	GSM972290_AD_83_U133_2.CEL	tumor
GSM972291	colon	endoderm	GSE39582	GSM972291_AD_85_U133_2.CEL	tumor
GSM972292	colon	endoderm	GSE39582	GSM972292_AD_86_U133_2.CEL	tumor
GSM972293	colon	endoderm	GSE39582	GSM972293_AD_875_U133_2.CEL	tumor
GSM972294	colon	endoderm	GSE39582	GSM972294_AD_87_U133_2.CEL	tumor
GSM972295	colon	endoderm	GSE39582	GSM972295_AD_885_U133_2.CEL	tumor
GSM972296	colon	endoderm	GSE39582	GSM972296_AD_88_U133_2.CEL	tumor
GSM972297	colon	endoderm	GSE39582	GSM972297_AD_917_U133_2.CEL	tumor
GSM972298	colon	endoderm	GSE39582	GSM972298_AD_91_U133_2.CEL	tumor
GSM972299	colon	endoderm	GSE39582	GSM972299_AD_944_U133_2.CEL	tumor
GSM972300	colon	endoderm	GSE39582	GSM972300_AD_950_U133_2.CEL	tumor
GSM972301	colon	endoderm	GSE39582	GSM972301_MFL_094b_U133_2.CEL	tumor
GSM972302	colon	endoderm	GSE39582	GSM972302_MFL_1672b_U133_2.CEL	tumor
GSM972303	colon	endoderm	GSE39582	GSM972303_MFL_185b_U133_2.CEL	tumor
GSM972304	colon	endoderm	GSE39582	GSM972304_MFL_188b_U133_2.CEL	tumor
GSM972305	colon	endoderm	GSE39582	GSM972305_MFL_192b_U133_2.CEL	tumor
GSM972306	colon	endoderm	GSE39582	GSM972306_MFL_200b_U133_2.CEL	tumor
GSM972307	colon	endoderm	GSE39582	GSM972307_MFL_206b_U133_2.CEL	tumor
GSM972308	colon	endoderm	GSE39582	GSM972308_MFL_207b_U133_2.CEL	tumor
GSM972309	colon	endoderm	GSE39582	GSM972309_MFL_208b_U133_2.CEL	tumor
GSM972310	colon	endoderm	GSE39582	GSM972310_MFL_209b_U133_2.CEL	tumor
GSM972311	colon	endoderm	GSE39582	GSM972311_MFL_225b_U133_2.CEL	tumor
GSM972312	colon	endoderm	GSE39582	GSM972312_MFL_229b_U133_2.CEL	tumor
GSM972313	colon	endoderm	GSE39582	GSM972313_MFL_236b_U133_2.CEL	tumor
GSM972314	colon	endoderm	GSE39582	GSM972314_MFL_240b_U133_2.CEL	tumor
GSM972315	colon	endoderm	GSE39582	GSM972315_MFL_243b_U133_2.CEL	tumor
GSM972316	colon	endoderm	GSE39582	GSM972316_MFL_271b_U133_2.CEL	tumor
GSM972317	colon	endoderm	GSE39582	GSM972317_MFL_276b_U133_2.CEL	tumor
GSM972318	colon	endoderm	GSE39582	GSM972318_MFL_284b_U133_2.CEL	tumor
GSM972319	colon	endoderm	GSE39582	GSM972319_MFL_315b_U133_2.CEL	tumor
GSM972320	colon	endoderm	GSE39582	GSM972320_MFL_316b_U133_2.CEL	tumor
GSM972321	colon	endoderm	GSE39582	GSM972321_MFL_317b_U133_2.CEL	tumor
GSM972322	colon	endoderm	GSE39582	GSM972322_MFL_363b_U133_2.CEL	tumor
GSM972323	colon	endoderm	GSE39582	GSM972323_MFL_378b_U133_2.CEL	tumor
GSM972324	colon	endoderm	GSE39582	GSM972324_MFL_386b_U133_2.CEL	tumor
GSM972325	colon	endoderm	GSE39582	GSM972325_MFL_414b_U133_2.CEL	tumor
GSM972326	colon	endoderm	GSE39582	GSM972326_MFL_426b_U133_2.CEL	tumor
GSM972327	colon	endoderm	GSE39582	GSM972327_MFL_512b_U133_2.CEL	tumor
GSM972328	colon	endoderm	GSE39582	GSM972328_MFL_513b_U133_2.CEL	tumor
GSM972329	colon	endoderm	GSE39582	GSM972329_MFL_519b_U133_2.CEL	tumor
GSM972330	colon	endoderm	GSE39582	GSM972330_MFL_527b_U133_2.CEL	tumor
GSM972331	colon	endoderm	GSE39582	GSM972331_MFL_533b_U133_2.CEL	tumor
GSM972332	colon	endoderm	GSE39582	GSM972332_MFL_537b_U133_2.CEL	tumor
GSM972333	colon	endoderm	GSE39582	GSM972333_MFL_538b_U133_2.CEL	tumor
GSM972334	colon	endoderm	GSE39582	GSM972334_MFL_541b_U133_2.CEL	tumor
GSM972335	colon	endoderm	GSE39582	GSM972335_MFL_557b_U133_2.CEL	tumor
GSM972336	colon	endoderm	GSE39582	GSM972336_MFL_565b_U133_2.CEL	tumor
GSM972337	colon	endoderm	GSE39582	GSM972337_MFL_579b_U133_2.CEL	tumor
GSM972338	colon	endoderm	GSE39582	GSM972338_MFL_592b_U133_2.CEL	tumor
GSM972339	colon	endoderm	GSE39582	GSM972339_MFL_596b_U133_2.CEL	tumor
GSM972340	colon	endoderm	GSE39582	GSM972340_MFL_625b_U133_2.CEL	tumor
GSM972341	colon	endoderm	GSE39582	GSM972341_MFL_667b_U133_2.CEL	tumor
GSM972342	colon	endoderm	GSE39582	GSM972342_MFL_676b_U133_2.CEL	tumor
GSM972343	colon	endoderm	GSE39582	GSM972343_MFL_684b_U133_2.CEL	tumor
GSM972344	colon	endoderm	GSE39582	GSM972344_MFL_686b_U133_2.CEL	tumor
GSM972345	colon	endoderm	GSE39582	GSM972345_MFL_694b_U133_2.CEL	tumor
GSM972346	colon	endoderm	GSE39582	GSM972346_MFL_705b_U133_2.CEL	tumor
GSM972347	colon	endoderm	GSE39582	GSM972347_MFL_719b_U133_2.CEL	tumor
GSM972348	colon	endoderm	GSE39582	GSM972348_MFL_736b_U133_2.CEL	tumor
GSM972349	colon	endoderm	GSE39582	GSM972349_MFL_804b_U133_2.CEL	tumor
GSM972350	colon	endoderm	GSE39582	GSM972350_MFL_036b_U133_2.CEL	tumor
GSM972351	colon	endoderm	GSE39582	GSM972351_MFL_057b_U133_2.CEL	tumor
GSM972352	colon	endoderm	GSE39582	GSM972352_MFL_058b_U133_2.CEL	tumor
GSM972353	colon	endoderm	GSE39582	GSM972353_MFL_072b_U133_2.CEL	tumor
GSM972354	colon	endoderm	GSE39582	GSM972354_MFL_184b_U133_2.CEL	tumor
GSM972355	colon	endoderm	GSE39582	GSM972355_SOG_244_U133_2.CEL	tumor
GSM972356	colon	endoderm	GSE39582	GSM972356_SOG_44_U133_2.CEL	tumor
GSM972357	colon	endoderm	GSE39582	GSM972357_SOG_510_U133_2.CEL	tumor
GSM972358	colon	endoderm	GSE39582	GSM972358_SOG_534_U133_2.CEL	tumor
GSM972359	colon	endoderm	GSE39582	GSM972359_SOG_79_U133_2.CEL	tumor
GSM972360	colon	endoderm	GSE39582	GSM972360_051206-01.CEL	tumor
GSM972361	colon	endoderm	GSE39582	GSM972361_051206-06.CEL	tumor
GSM972362	colon	endoderm	GSE39582	GSM972362_051206-08.CEL	tumor
GSM972363	colon	endoderm	GSE39582	GSM972363_051206-09.CEL	tumor
GSM972364	colon	endoderm	GSE39582	GSM972364_051206-10.CEL	tumor
GSM972365	colon	endoderm	GSE39582	GSM972365_051206-11.CEL	tumor
GSM972366	colon	endoderm	GSE39582	GSM972366_051206-12.CEL	tumor
GSM972367	colon	endoderm	GSE39582	GSM972367_051206-13.CEL	tumor
GSM972368	colon	endoderm	GSE39582	GSM972368_051206-15.CEL	tumor
GSM972369	colon	endoderm	GSE39582	GSM972369_051206-21.CEL	tumor
GSM972370	colon	endoderm	GSE39582	GSM972370_051206-22.CEL	tumor
GSM972371	colon	endoderm	GSE39582	GSM972371_070123-02.CEL	tumor
GSM972372	colon	endoderm	GSE39582	GSM972372_070123-04.CEL	tumor
GSM972373	colon	endoderm	GSE39582	GSM972373_070123-06.CEL	tumor
GSM972374	colon	endoderm	GSE39582	GSM972374_070123-07.CEL	tumor
GSM972375	colon	endoderm	GSE39582	GSM972375_070123-08.CEL	tumor
GSM972376	colon	endoderm	GSE39582	GSM972376_070123-09.CEL	tumor
GSM972377	colon	endoderm	GSE39582	GSM972377_070123-10.CEL	tumor
GSM972378	colon	endoderm	GSE39582	GSM972378_070123-12.CEL	tumor
GSM972379	colon	endoderm	GSE39582	GSM972379_070123-13.CEL	tumor
GSM972380	colon	endoderm	GSE39582	GSM972380_070123-14.CEL	tumor
GSM972381	colon	endoderm	GSE39582	GSM972381_070123-17.CEL	tumor
GSM972382	colon	endoderm	GSE39582	GSM972382_121206-01.CEL	tumor
GSM972383	colon	endoderm	GSE39582	GSM972383_121206-03.CEL	tumor
GSM972384	colon	endoderm	GSE39582	GSM972384_121206-06.CEL	tumor
GSM972385	colon	endoderm	GSE39582	GSM972385_121206-08.CEL	tumor
GSM972386	colon	endoderm	GSE39582	GSM972386_121206-11.CEL	tumor
GSM972387	colon	endoderm	GSE39582	GSM972387_121206-13.CEL	tumor
GSM972388	colon	endoderm	GSE39582	GSM972388_121206-21.CEL	tumor
GSM972389	colon	endoderm	GSE39582	GSM972389_MFL_241_U133_2.CEL	tumor
GSM972390	colon	endoderm	GSE39582	GSM972390_VB_156T_U133_2.CEL	tumor
GSM972391	colon	endoderm	GSE39582	GSM972391_VB_157T_U133_2.CEL	tumor
GSM972392	colon	endoderm	GSE39582	GSM972392_VB_160T_U133_2.CEL	tumor
GSM972393	colon	endoderm	GSE39582	GSM972393_VB_163T_U133_2.CEL	tumor
GSM972394	colon	endoderm	GSE39582	GSM972394_VB_164T_U133_2.CEL	tumor
GSM972395	colon	endoderm	GSE39582	GSM972395_VB_333T_U133_2.CEL	tumor
GSM972396	colon	endoderm	GSE39582	GSM972396_VB_337T_U133_2.CEL	tumor
GSM972397	colon	endoderm	GSE39582	GSM972397_VB_338T_U133_2.CEL	tumor
GSM972398	colon	endoderm	GSE39582	GSM972398_VB_348T_U133_2.CEL	tumor
GSM972399	colon	endoderm	GSE39582	GSM972399_VB_349T_U133_2.CEL	tumor
GSM972400	colon	endoderm	GSE39582	GSM972400_JS_91_U133_2.CEL	tumor
GSM972401	colon	endoderm	GSE39582	GSM972401_SOG_47_U133_2.CEL	tumor
GSM972402	colon	endoderm	GSE39582	GSM972402_SOG_711_U133_2.CEL	tumor
GSM972403	colon	endoderm	GSE39582	GSM972403_SOG_712_U133_2.CEL	tumor
GSM972404	colon	endoderm	GSE39582	GSM972404_SOG_716_U133_2.CEL	tumor
GSM972405	colon	endoderm	GSE39582	GSM972405_SOG_720_U133_2.CEL	tumor
GSM972406	colon	endoderm	GSE39582	GSM972406_SOG_730_U133_2.CEL	tumor
GSM972407	colon	endoderm	GSE39582	GSM972407_SOG_735_U133_2.CEL	tumor
GSM972408	colon	endoderm	GSE39582	GSM972408_SOG_740_U133_2.CEL	tumor
GSM972409	colon	endoderm	GSE39582	GSM972409_SOG_741_U133_2.CEL	tumor
GSM972410	colon	endoderm	GSE39582	GSM972410_SOG_744_U133_2.CEL	tumor
GSM972411	colon	endoderm	GSE39582	GSM972411_VB_030TBis_U133_2.CEL	tumor
GSM972412	colon	endoderm	GSE39582	GSM972412_VB_067T_U133_2_2.CEL	tumor
GSM972413	colon	endoderm	GSE39582	GSM972413_VB_074TBis_U133_2.CEL	tumor
GSM972414	colon	endoderm	GSE39582	GSM972414_VB_075TBis_U133_2.CEL	tumor
GSM972415	colon	endoderm	GSE39582	GSM972415_VB_108T_U133_2.CEL	tumor
GSM972416	colon	endoderm	GSE39582	GSM972416_VB_137T_U133_2.CEL	tumor
GSM972417	colon	endoderm	GSE39582	GSM972417_VB_139T_U133_2.CEL	tumor
GSM972418	colon	endoderm	GSE39582	GSM972418_VB_140T_U133_2.CEL	tumor
GSM972419	colon	endoderm	GSE39582	GSM972419_VB_150TBis_U133_2.CEL	tumor
GSM972420	colon	endoderm	GSE39582	GSM972420_VB_154T_U133_2.CEL	tumor
GSM972421	colon	endoderm	GSE39582	GSM972421_VB_173T_U133_2.CEL	tumor
GSM972422	colon	endoderm	GSE39582	GSM972422_VB_199T_U133_2.CEL	tumor
GSM972423	colon	endoderm	GSE39582	GSM972423_VB_225T_U133_2.CEL	tumor
GSM972424	colon	endoderm	GSE39582	GSM972424_VB_237T_U133_2.CEL	tumor
GSM972425	colon	endoderm	GSE39582	GSM972425_VB_241T_U133_2.CEL	tumor
GSM972426	colon	endoderm	GSE39582	GSM972426_VB_244T_U133_2.CEL	tumor
GSM972427	colon	endoderm	GSE39582	GSM972427_VB_249T_U133_2.CEL	tumor
GSM972428	colon	endoderm	GSE39582	GSM972428_VB_250T_U133_2.CEL	tumor
GSM972429	colon	endoderm	GSE39582	GSM972429_VB_253T_U133_2.CEL	tumor
GSM972430	colon	endoderm	GSE39582	GSM972430_VB_258T_U133_2.CEL	tumor
GSM972431	colon	endoderm	GSE39582	GSM972431_VB_259T_U133_2.CEL	tumor
GSM972432	colon	endoderm	GSE39582	GSM972432_VB_261T_U133_2.CEL	tumor
GSM972433	colon	endoderm	GSE39582	GSM972433_VB_265T_U133_2.CEL	tumor
GSM972434	colon	endoderm	GSE39582	GSM972434_VB_267T_U133_2.CEL	tumor
GSM972435	colon	endoderm	GSE39582	GSM972435_VB_268T_U133_2.CEL	tumor
GSM972436	colon	endoderm	GSE39582	GSM972436_VB_271T_U133_2.CEL	tumor
GSM972437	colon	endoderm	GSE39582	GSM972437_VB_274T_U133_2.CEL	tumor
GSM972438	colon	endoderm	GSE39582	GSM972438_VB_275T_U133_2.CEL	tumor
GSM972439	colon	endoderm	GSE39582	GSM972439_VB_276T_U133_2.CEL	tumor
GSM972440	colon	endoderm	GSE39582	GSM972440_VB_295T_U133_2.CEL	tumor
GSM972441	colon	endoderm	GSE39582	GSM972441_VB_302T_U133_2.CEL	tumor
GSM972442	colon	endoderm	GSE39582	GSM972442_VB_303T_U133_2.CEL	tumor
GSM972443	colon	endoderm	GSE39582	GSM972443_AD_12_U133_2.CEL	tumor
GSM972444	colon	endoderm	GSE39582	GSM972444_AD_30_U133_2.CEL	tumor
GSM972445	colon	endoderm	GSE39582	GSM972445_AD_49_U133_2.CEL	tumor
GSM972446	colon	endoderm	GSE39582	GSM972446_AD_64_U133_2.CEL	tumor
GSM972447	colon	endoderm	GSE39582	GSM972447_AD_82_U133_2.CEL	tumor
GSM972448	colon	endoderm	GSE39582	GSM972448_MFL_104b_U133_2.CEL	tumor
GSM972449	colon	endoderm	GSE39582	GSM972449_MFL_109b_U133_2.CEL	tumor
GSM972450	colon	endoderm	GSE39582	GSM972450_MFL_110b_U133_2.CEL	tumor
GSM972451	colon	endoderm	GSE39582	GSM972451_MFL_133b_U133_2.CEL	tumor
GSM972452	colon	endoderm	GSE39582	GSM972452_MFL_145b_U133_2.CEL	tumor
GSM972453	colon	endoderm	GSE39582	GSM972453_MFL_160b_U133_2.CEL	tumor
GSM972454	colon	endoderm	GSE39582	GSM972454_MFL_1676b_U133_2.CEL	tumor
GSM972455	colon	endoderm	GSE39582	GSM972455_MFL_1680b_U133_2.CEL	tumor
GSM972456	colon	endoderm	GSE39582	GSM972456_MFL_1684b_U133_2.CEL	tumor
GSM972457	colon	endoderm	GSE39582	GSM972457_MFL_1689b_U133_2.CEL	tumor
GSM972458	colon	endoderm	GSE39582	GSM972458_MFL_175b_U133_2.CEL	tumor
GSM972459	colon	endoderm	GSE39582	GSM972459_MFL_189b_U133_2.CEL	tumor
GSM972460	colon	endoderm	GSE39582	GSM972460_MFL_211b_U133_2.CEL	tumor
GSM972461	colon	endoderm	GSE39582	GSM972461_MFL_218b_U133_2.CEL	tumor
GSM972462	colon	endoderm	GSE39582	GSM972462_MFL_239b_U133_2.CEL	tumor
GSM972463	colon	endoderm	GSE39582	GSM972463_MFL_327b_U133_2.CEL	tumor
GSM972464	colon	endoderm	GSE39582	GSM972464_MFL_373b_U133_2.CEL	tumor
GSM972465	colon	endoderm	GSE39582	GSM972465_MFL_388b_U133_2.CEL	tumor
GSM972466	colon	endoderm	GSE39582	GSM972466_MFL_396b_U133_2.CEL	tumor
GSM972467	colon	endoderm	GSE39582	GSM972467_MFL_400b_U133_2.CEL	tumor
GSM972468	colon	endoderm	GSE39582	GSM972468_MFL_402b_U133_2.CEL	tumor
GSM972469	colon	endoderm	GSE39582	GSM972469_MFL_404b_U133_2.CEL	tumor
GSM972470	colon	endoderm	GSE39582	GSM972470_MFL_408b_U133_2.CEL	tumor
GSM972471	colon	endoderm	GSE39582	GSM972471_MFL_437b_U133_2.CEL	tumor
GSM972472	colon	endoderm	GSE39582	GSM972472_MFL_440b_U133_2.CEL	tumor
GSM972473	colon	endoderm	GSE39582	GSM972473_MFL_464b_U133_2.CEL	tumor
GSM972474	colon	endoderm	GSE39582	GSM972474_MFL_476b_U133_2.CEL	tumor
GSM972475	colon	endoderm	GSE39582	GSM972475_MFL_507b_U133_2.CEL	tumor
GSM972476	colon	endoderm	GSE39582	GSM972476_MFL_540b_U133_2.CEL	tumor
GSM972477	colon	endoderm	GSE39582	GSM972477_MFL_566b_U133_2.CEL	tumor
GSM972478	colon	endoderm	GSE39582	GSM972478_MFL_603b_U133_2.CEL	tumor
GSM972479	colon	endoderm	GSE39582	GSM972479_MFL_617b_U133_2.CEL	tumor
GSM972480	colon	endoderm	GSE39582	GSM972480_MFL_627b_U133_2.CEL	tumor
GSM972481	colon	endoderm	GSE39582	GSM972481_MFL_635b_U133_2.CEL	tumor
GSM972482	colon	endoderm	GSE39582	GSM972482_MFL_645b_U133_2.CEL	tumor
GSM972483	colon	endoderm	GSE39582	GSM972483_MFL_669b_U133_2.CEL	tumor
GSM972484	colon	endoderm	GSE39582	GSM972484_MFL_688b_U133_2.CEL	tumor
GSM972485	colon	endoderm	GSE39582	GSM972485_MFL_695b_U133_2.CEL	tumor
GSM972486	colon	endoderm	GSE39582	GSM972486_MFL_723b_U133_2.CEL	tumor
GSM972487	colon	endoderm	GSE39582	GSM972487_MFL_743b_U133_2.CEL	tumor
GSM972488	colon	endoderm	GSE39582	GSM972488_MFL_774b_U133_2.CEL	tumor
GSM972489	colon	endoderm	GSE39582	GSM972489_MFL_786b_U133_2.CEL	tumor
GSM972490	colon	endoderm	GSE39582	GSM972490_MFL_792b_U133_2.CEL	tumor
GSM972491	colon	endoderm	GSE39582	GSM972491_MFL_796b_U133_2.CEL	tumor
GSM972492	colon	endoderm	GSE39582	GSM972492_MFL_800b_U133_2.CEL	tumor
GSM972493	colon	endoderm	GSE39582	GSM972493_MFL_802b_U133_2.CEL	tumor
GSM972494	colon	endoderm	GSE39582	GSM972494_MFL_812b_U133_2.CEL	tumor
GSM972495	colon	endoderm	GSE39582	GSM972495_MFL_022b_U133_2.CEL	tumor
GSM972496	colon	endoderm	GSE39582	GSM972496_MFL_043b_U133_2.CEL	tumor
GSM972497	colon	endoderm	GSE39582	GSM972497_MFL_056b_U133_2.CEL	tumor
GSM972498	colon	endoderm	GSE39582	GSM972498_MFL_076b_U133_2.CEL	tumor
GSM972499	colon	endoderm	GSE39582	GSM972499_MFL_091b_U133_2.CEL	tumor
GSM972500	colon	endoderm	GSE39582	GSM972500_MFL_004_U133_2.CEL	tumor
GSM972501	colon	endoderm	GSE39582	GSM972501_MFL_030_U133_2.CEL	tumor
GSM972502	colon	endoderm	GSE39582	GSM972502_MFL_033_U133_2.CEL	tumor
GSM972503	colon	endoderm	GSE39582	GSM972503_MFL_038_U133_2.CEL	tumor
GSM972504	colon	endoderm	GSE39582	GSM972504_MFL_039_U133_2.CEL	tumor
GSM972505	colon	endoderm	GSE39582	GSM972505_MFL_045_U133_2.CEL	tumor
GSM972506	colon	endoderm	GSE39582	GSM972506_MFL_054_U133_2.CEL	tumor
GSM972507	colon	endoderm	GSE39582	GSM972507_MFL_059_U133_2.CEL	tumor
GSM972508	colon	endoderm	GSE39582	GSM972508_MFL_069_U133_2.CEL	tumor
GSM972509	colon	endoderm	GSE39582	GSM972509_MFL_341_U133_2.CEL	tumor
GSM972510	colon	endoderm	GSE39582	GSM972510_MFL_355_U133_2.CEL	tumor
GSM972511	colon	endoderm	GSE39582	GSM972511_MFL_369_U133_2.CEL	tumor
GSM972512	colon	endoderm	GSE39582	GSM972512_MFL_428_U133_2.CEL	tumor
GSM972513	colon	endoderm	GSE39582	GSM972513_MFL_442_U133_2.CEL	tumor
GSM972514	colon	endoderm	GSE39582	GSM972514_MFL_452_U133_2.CEL	tumor
GSM972515	colon	endoderm	GSE39582	GSM972515_MFL_472_U133_2.CEL	tumor
GSM972516	colon	endoderm	GSE39582	GSM972516_MFL_543_U133_2.CEL	tumor
GSM972517	colon	endoderm	GSE39582	GSM972517_MFL_745_U133_2.CEL	tumor
GSM972518	colon	endoderm	GSE39582	GSM972518_VB_158T_U133_2.CEL	tumor
GSM972519	colon	endoderm	GSE39582	GSM972519_VB_162T_U133_2.CEL	tumor
GSM972520	colon	endoderm	GSE39582	GSM972520_VB_334T_U133_2.CEL	tumor
GSM972521	colon	endoderm	GSE39582	GSM972521_VB_335T_U133_2.CEL	tumor
GSM972522	colon	endoderm	GSE39582	GSM972522_VB_340T_U133_2.CEL	tumor

## Sheet: kidney
sample_id	description1	description2	exp_id	file_name	tissue
GSM281640	kidney	non-blood	GSE11166	GSM281640.CEL	normal
GSM281415	kidney	non-blood	GSE11166	GSM281415.CEL	normal
GSM281657	kidney	non-blood	GSE11166	GSM281657.CEL	normal
GSM281410	kidney	non-blood	GSE11166	GSM281410.CEL	normal
GSM281633	kidney	non-blood	GSE11166	GSM281633.CEL	normal
GSM281441	kidney	non-blood	GSE11166	GSM281441.CEL	normal
GSM281670	kidney	non-blood	GSE11166	GSM281670.CEL	normal
GSM281411	kidney	non-blood	GSE11166	GSM281411.cel	normal
GSM281664	kidney	non-blood	GSE11166	GSM281664.CEL	normal
GSM281434	kidney	non-blood	GSE11166	GSM281434.CEL	normal
GSM281646	kidney	non-blood	GSE11166	GSM281646.CEL	normal
GSM281407	kidney	non-blood	GSE11166	GSM281407.CEL	normal
GSM281649	kidney	non-blood	GSE11166	GSM281649.CEL	normal
GSM281352	kidney	non-blood	GSE11166	GSM281352.CEL	normal
GSM281084	kidney	non-blood	GSE11166	GSM281084.CEL	normal
GSM281259	kidney	non-blood	GSE11166	GSM281259.CEL	normal
GSM281276	kidney	non-blood	GSE11166	GSM281276.CEL	normal
GSM281277	kidney	non-blood	GSE11166	GSM281277.CEL	normal
GSM281346	kidney	non-blood	GSE11166	GSM281346.CEL	normal
GSM281351	kidney	non-blood	GSE11166	GSM281351.CEL	normal
GSM281354	kidney	non-blood	GSE11166	GSM281354.CEL	normal
GSM281356	kidney	non-blood	GSE11166	GSM281356.CEL	normal
GSM281357	kidney	non-blood	GSE11166	GSM281357.CEL	normal
GSM281359	kidney	non-blood	GSE11166	GSM281359.CEL	normal
GSM281398	kidney	non-blood	GSE11166	GSM281398.CEL	normal
GSM281400	kidney	non-blood	GSE11166	GSM281400.CEL	normal
GSM281402	kidney	non-blood	GSE11166	GSM281402.CEL	normal
GSM281403	kidney	non-blood	GSE11166	GSM281403.CEL	normal
GSM281404	kidney	non-blood	GSE11166	GSM281404.CEL	normal
GSM281405	kidney	non-blood	GSE11166	GSM281405.CEL	normal
GSM281406	kidney	non-blood	GSE11166	GSM281406.CEL	normal
GSM281408	kidney	non-blood	GSE11166	GSM281408.CEL	normal
GSM281413	kidney	non-blood	GSE11166	GSM281413.CEL	normal
GSM281414	kidney	non-blood	GSE11166	GSM281414.CEL	normal
GSM281416	kidney	non-blood	GSE11166	GSM281416.CEL	normal
GSM281417	kidney	non-blood	GSE11166	GSM281417.CEL	normal
GSM281418	kidney	non-blood	GSE11166	GSM281418.CEL	normal
GSM281419	kidney	non-blood	GSE11166	GSM281419.CEL	normal
GSM281420	kidney	non-blood	GSE11166	GSM281420.CEL	normal
GSM281421	kidney	non-blood	GSE11166	GSM281421.CEL	normal
GSM281422	kidney	non-blood	GSE11166	GSM281422.CEL	normal
GSM281424	kidney	non-blood	GSE11166	GSM281424.CEL	normal
GSM281425	kidney	non-blood	GSE11166	GSM281425.CEL	normal
GSM281426	kidney	non-blood	GSE11166	GSM281426.CEL	normal
GSM281427	kidney	non-blood	GSE11166	GSM281427.CEL	normal
GSM281428	kidney	non-blood	GSE11166	GSM281428.CEL	normal
GSM281430	kidney	non-blood	GSE11166	GSM281430.CEL	normal
GSM281431	kidney	non-blood	GSE11166	GSM281431.CEL	normal
GSM281435	kidney	non-blood	GSE11166	GSM281435.CEL	normal
GSM281436	kidney	non-blood	GSE11166	GSM281436.CEL	normal
GSM281437	kidney	non-blood	GSE11166	GSM281437.CEL	normal
GSM281439	kidney	non-blood	GSE11166	GSM281439.CEL	normal
GSM281442	kidney	non-blood	GSE11166	GSM281442.CEL	normal
GSM281632	kidney	non-blood	GSE11166	GSM281632.CEL	normal
GSM281634	kidney	non-blood	GSE11166	GSM281634.CEL	normal
GSM281636	kidney	non-blood	GSE11166	GSM281636.CEL	normal
GSM281637	kidney	non-blood	GSE11166	GSM281637.CEL	normal
GSM281638	kidney	non-blood	GSE11166	GSM281638.CEL	normal
GSM281639	kidney	non-blood	GSE11166	GSM281639.CEL	normal
GSM281642	kidney	non-blood	GSE11166	GSM281642.CEL	normal
GSM281643	kidney	non-blood	GSE11166	GSM281643.CEL	normal
GSM281644	kidney	non-blood	GSE11166	GSM281644.CEL	normal
GSM281645	kidney	non-blood	GSE11166	GSM281645.CEL	normal
GSM281647	kidney	non-blood	GSE11166	GSM281647.CEL	normal
GSM281648	kidney	non-blood	GSE11166	GSM281648.CEL	normal
GSM281650	kidney	non-blood	GSE11166	GSM281650.CEL	normal
GSM281651	kidney	non-blood	GSE11166	GSM281651.CEL	normal
GSM281653	kidney	non-blood	GSE11166	GSM281653.CEL	normal
GSM281654	kidney	non-blood	GSE11166	GSM281654.CEL	normal
GSM281655	kidney	non-blood	GSE11166	GSM281655.CEL	normal
GSM281656	kidney	non-blood	GSE11166	GSM281656.CEL	normal
GSM281665	kidney	non-blood	GSE11166	GSM281665.CEL	normal
GSM281666	kidney	non-blood	GSE11166	GSM281666.CEL	normal
GSM281671	kidney	non-blood	GSE11166	GSM281671.CEL	normal
GSM281672	kidney	non-blood	GSE11166	GSM281672.CEL	normal
GSM281673	kidney	non-blood	GSE11166	GSM281673.CEL	normal
GSM533955	kidney	non-blood	GSE21374	GSM533955.CEL	normal
GSM533941	kidney	non-blood	GSE21374	GSM533941.CEL	normal
GSM534018	kidney	non-blood	GSE21374	GSM534018.CEL	normal
GSM533975	kidney	non-blood	GSE21374	GSM533975.CEL	normal
GSM534034	kidney	non-blood	GSE21374	GSM534034.CEL	normal
GSM533945	kidney	non-blood	GSE21374	GSM533945.CEL	normal
GSM534138	kidney	non-blood	GSE21374	GSM534138.CEL	normal
GSM533924	kidney	non-blood	GSE21374	GSM533924.CEL	normal
GSM534160	kidney	non-blood	GSE21374	GSM534160.CEL	normal
GSM534165	kidney	non-blood	GSE21374	GSM534165.CEL	normal
GSM534051	kidney	non-blood	GSE21374	GSM534051.CEL	normal
GSM534156	kidney	non-blood	GSE21374	GSM534156.CEL	normal
GSM534028	kidney	non-blood	GSE21374	GSM534028.CEL	normal
GSM534167	kidney	non-blood	GSE21374	GSM534167.CEL	normal
GSM533921	kidney	non-blood	GSE21374	GSM533921.CEL	normal
GSM533922	kidney	non-blood	GSE21374	GSM533922.CEL	normal
GSM533923	kidney	non-blood	GSE21374	GSM533923.CEL	normal
GSM533925	kidney	non-blood	GSE21374	GSM533925.CEL	normal
GSM533926	kidney	non-blood	GSE21374	GSM533926.CEL	normal
GSM533927	kidney	non-blood	GSE21374	GSM533927.CEL	normal
GSM533928	kidney	non-blood	GSE21374	GSM533928.CEL	normal
GSM533929	kidney	non-blood	GSE21374	GSM533929.CEL	normal
GSM533930	kidney	non-blood	GSE21374	GSM533930.CEL	normal
GSM533931	kidney	non-blood	GSE21374	GSM533931.CEL	normal
GSM533932	kidney	non-blood	GSE21374	GSM533932.CEL	normal
GSM533933	kidney	non-blood	GSE21374	GSM533933.CEL	normal
GSM533934	kidney	non-blood	GSE21374	GSM533934.CEL	normal
GSM533935	kidney	non-blood	GSE21374	GSM533935.CEL	normal
GSM533936	kidney	non-blood	GSE21374	GSM533936.CEL	normal
GSM533937	kidney	non-blood	GSE21374	GSM533937.CEL	normal
GSM533938	kidney	non-blood	GSE21374	GSM533938.CEL	normal
GSM533939	kidney	non-blood	GSE21374	GSM533939.CEL	normal
GSM533940	kidney	non-blood	GSE21374	GSM533940.CEL	normal
GSM533942	kidney	non-blood	GSE21374	GSM533942.CEL	normal
GSM533943	kidney	non-blood	GSE21374	GSM533943.CEL	normal
GSM533944	kidney	non-blood	GSE21374	GSM533944.CEL	normal
GSM533946	kidney	non-blood	GSE21374	GSM533946.CEL	normal
GSM533947	kidney	non-blood	GSE21374	GSM533947.CEL	normal
GSM533948	kidney	non-blood	GSE21374	GSM533948.CEL	normal
GSM533949	kidney	non-blood	GSE21374	GSM533949.CEL	normal
GSM533950	kidney	non-blood	GSE21374	GSM533950.CEL	normal
GSM533951	kidney	non-blood	GSE21374	GSM533951.CEL	normal
GSM533952	kidney	non-blood	GSE21374	GSM533952.CEL	normal
GSM533953	kidney	non-blood	GSE21374	GSM533953.CEL	normal
GSM533954	kidney	non-blood	GSE21374	GSM533954.CEL	normal
GSM533956	kidney	non-blood	GSE21374	GSM533956.CEL	normal
GSM533957	kidney	non-blood	GSE21374	GSM533957.CEL	normal
GSM533958	kidney	non-blood	GSE21374	GSM533958.CEL	normal
GSM533959	kidney	non-blood	GSE21374	GSM533959.CEL	normal
GSM533960	kidney	non-blood	GSE21374	GSM533960.CEL	normal
GSM533961	kidney	non-blood	GSE21374	GSM533961.CEL	normal
GSM533962	kidney	non-blood	GSE21374	GSM533962.CEL	normal
GSM533963	kidney	non-blood	GSE21374	GSM533963.CEL	normal
GSM533964	kidney	non-blood	GSE21374	GSM533964.CEL	normal
GSM533965	kidney	non-blood	GSE21374	GSM533965.CEL	normal
GSM533966	kidney	non-blood	GSE21374	GSM533966.CEL	normal
GSM533967	kidney	non-blood	GSE21374	GSM533967.CEL	normal
GSM533968	kidney	non-blood	GSE21374	GSM533968.CEL	normal
GSM533969	kidney	non-blood	GSE21374	GSM533969.CEL	normal
GSM533970	kidney	non-blood	GSE21374	GSM533970.CEL	normal
GSM533971	kidney	non-blood	GSE21374	GSM533971.CEL	normal
GSM533972	kidney	non-blood	GSE21374	GSM533972.CEL	normal
GSM533973	kidney	non-blood	GSE21374	GSM533973.CEL	normal
GSM533974	kidney	non-blood	GSE21374	GSM533974.CEL	normal
GSM533976	kidney	non-blood	GSE21374	GSM533976.CEL	normal
GSM533977	kidney	non-blood	GSE21374	GSM533977.CEL	normal
GSM533978	kidney	non-blood	GSE21374	GSM533978.CEL	normal
GSM533979	kidney	non-blood	GSE21374	GSM533979.CEL	normal
GSM533980	kidney	non-blood	GSE21374	GSM533980.CEL	normal
GSM533981	kidney	non-blood	GSE21374	GSM533981.CEL	normal
GSM533982	kidney	non-blood	GSE21374	GSM533982.CEL	normal
GSM533983	kidney	non-blood	GSE21374	GSM533983.CEL	normal
GSM533984	kidney	non-blood	GSE21374	GSM533984.CEL	normal
GSM533985	kidney	non-blood	GSE21374	GSM533985.CEL	normal
GSM533986	kidney	non-blood	GSE21374	GSM533986.CEL	normal
GSM533987	kidney	non-blood	GSE21374	GSM533987.CEL	normal
GSM533988	kidney	non-blood	GSE21374	GSM533988.CEL	normal
GSM533989	kidney	non-blood	GSE21374	GSM533989.CEL	normal
GSM533990	kidney	non-blood	GSE21374	GSM533990.CEL	normal
GSM533991	kidney	non-blood	GSE21374	GSM533991.CEL	normal
GSM533992	kidney	non-blood	GSE21374	GSM533992.CEL	normal
GSM533993	kidney	non-blood	GSE21374	GSM533993.CEL	normal
GSM533994	kidney	non-blood	GSE21374	GSM533994.CEL	normal
GSM533995	kidney	non-blood	GSE21374	GSM533995.CEL	normal
GSM533996	kidney	non-blood	GSE21374	GSM533996.CEL	normal
GSM533997	kidney	non-blood	GSE21374	GSM533997.CEL	normal
GSM533998	kidney	non-blood	GSE21374	GSM533998.CEL	normal
GSM533999	kidney	non-blood	GSE21374	GSM533999.CEL	normal
GSM534000	kidney	non-blood	GSE21374	GSM534000.CEL	normal
GSM534001	kidney	non-blood	GSE21374	GSM534001.CEL	normal
GSM534002	kidney	non-blood	GSE21374	GSM534002.CEL	normal
GSM534003	kidney	non-blood	GSE21374	GSM534003.CEL	normal
GSM534004	kidney	non-blood	GSE21374	GSM534004.CEL	normal
GSM534005	kidney	non-blood	GSE21374	GSM534005.CEL	normal
GSM534006	kidney	non-blood	GSE21374	GSM534006.CEL	normal
GSM534007	kidney	non-blood	GSE21374	GSM534007.CEL	normal
GSM534008	kidney	non-blood	GSE21374	GSM534008.CEL	normal
GSM534009	kidney	non-blood	GSE21374	GSM534009.CEL	normal
GSM534010	kidney	non-blood	GSE21374	GSM534010.CEL	normal
GSM534011	kidney	non-blood	GSE21374	GSM534011.CEL	normal
GSM534012	kidney	non-blood	GSE21374	GSM534012.CEL	normal
GSM534013	kidney	non-blood	GSE21374	GSM534013.CEL	normal
GSM534014	kidney	non-blood	GSE21374	GSM534014.CEL	normal
GSM534015	kidney	non-blood	GSE21374	GSM534015.CEL	normal
GSM534016	kidney	non-blood	GSE21374	GSM534016.CEL	normal
GSM534017	kidney	non-blood	GSE21374	GSM534017.CEL	normal
GSM534019	kidney	non-blood	GSE21374	GSM534019.CEL	normal
GSM534020	kidney	non-blood	GSE21374	GSM534020.CEL	normal
GSM534021	kidney	non-blood	GSE21374	GSM534021.CEL	normal
GSM534022	kidney	non-blood	GSE21374	GSM534022.CEL	normal
GSM534023	kidney	non-blood	GSE21374	GSM534023.CEL	normal
GSM534024	kidney	non-blood	GSE21374	GSM534024.CEL	normal
GSM534025	kidney	non-blood	GSE21374	GSM534025.CEL	normal
GSM534026	kidney	non-blood	GSE21374	GSM534026.CEL	normal
GSM534027	kidney	non-blood	GSE21374	GSM534027.CEL	normal
GSM534029	kidney	non-blood	GSE21374	GSM534029.CEL	normal
GSM534030	kidney	non-blood	GSE21374	GSM534030.CEL	normal
GSM534031	kidney	non-blood	GSE21374	GSM534031.CEL	normal
GSM534032	kidney	non-blood	GSE21374	GSM534032.CEL	normal
GSM534033	kidney	non-blood	GSE21374	GSM534033.CEL	normal
GSM534035	kidney	non-blood	GSE21374	GSM534035.CEL	normal
GSM534036	kidney	non-blood	GSE21374	GSM534036.CEL	normal
GSM534037	kidney	non-blood	GSE21374	GSM534037.CEL	normal
GSM534038	kidney	non-blood	GSE21374	GSM534038.CEL	normal
GSM534039	kidney	non-blood	GSE21374	GSM534039.CEL	normal
GSM534040	kidney	non-blood	GSE21374	GSM534040.CEL	normal
GSM534041	kidney	non-blood	GSE21374	GSM534041.CEL	normal
GSM534042	kidney	non-blood	GSE21374	GSM534042.CEL	normal
GSM534043	kidney	non-blood	GSE21374	GSM534043.CEL	normal
GSM534044	kidney	non-blood	GSE21374	GSM534044.CEL	normal
GSM534045	kidney	non-blood	GSE21374	GSM534045.CEL	normal
GSM534046	kidney	non-blood	GSE21374	GSM534046.CEL	normal
GSM534047	kidney	non-blood	GSE21374	GSM534047.CEL	normal
GSM534048	kidney	non-blood	GSE21374	GSM534048.CEL	normal
GSM534049	kidney	non-blood	GSE21374	GSM534049.CEL	normal
GSM534050	kidney	non-blood	GSE21374	GSM534050.CEL	normal
GSM534052	kidney	non-blood	GSE21374	GSM534052.CEL	normal
GSM534053	kidney	non-blood	GSE21374	GSM534053.CEL	normal
GSM534054	kidney	non-blood	GSE21374	GSM534054.CEL	normal
GSM534055	kidney	non-blood	GSE21374	GSM534055.CEL	normal
GSM534056	kidney	non-blood	GSE21374	GSM534056.CEL	normal
GSM534057	kidney	non-blood	GSE21374	GSM534057.CEL	normal
GSM534058	kidney	non-blood	GSE21374	GSM534058.CEL	normal
GSM534059	kidney	non-blood	GSE21374	GSM534059.CEL	normal
GSM534060	kidney	non-blood	GSE21374	GSM534060.CEL	normal
GSM534061	kidney	non-blood	GSE21374	GSM534061.CEL	normal
GSM534062	kidney	non-blood	GSE21374	GSM534062.CEL	normal
GSM534063	kidney	non-blood	GSE21374	GSM534063.CEL	normal
GSM534064	kidney	non-blood	GSE21374	GSM534064.CEL	normal
GSM534065	kidney	non-blood	GSE21374	GSM534065.CEL	normal
GSM534066	kidney	non-blood	GSE21374	GSM534066.CEL	normal
GSM534067	kidney	non-blood	GSE21374	GSM534067.CEL	normal
GSM534068	kidney	non-blood	GSE21374	GSM534068.CEL	normal
GSM534069	kidney	non-blood	GSE21374	GSM534069.CEL	normal
GSM534070	kidney	non-blood	GSE21374	GSM534070.CEL	normal
GSM534071	kidney	non-blood	GSE21374	GSM534071.CEL	normal
GSM534072	kidney	non-blood	GSE21374	GSM534072.CEL	normal
GSM534073	kidney	non-blood	GSE21374	GSM534073.CEL	normal
GSM534074	kidney	non-blood	GSE21374	GSM534074.CEL	normal
GSM534075	kidney	non-blood	GSE21374	GSM534075.CEL	normal
GSM534076	kidney	non-blood	GSE21374	GSM534076.CEL	normal
GSM534077	kidney	non-blood	GSE21374	GSM534077.CEL	normal
GSM534078	kidney	non-blood	GSE21374	GSM534078.CEL	normal
GSM534079	kidney	non-blood	GSE21374	GSM534079.CEL	normal
GSM534080	kidney	non-blood	GSE21374	GSM534080.CEL	normal
GSM534081	kidney	non-blood	GSE21374	GSM534081.CEL	normal
GSM534082	kidney	non-blood	GSE21374	GSM534082.CEL	normal
GSM534083	kidney	non-blood	GSE21374	GSM534083.CEL	normal
GSM534084	kidney	non-blood	GSE21374	GSM534084.CEL	normal
GSM534085	kidney	non-blood	GSE21374	GSM534085.CEL	normal
GSM534086	kidney	non-blood	GSE21374	GSM534086.CEL	normal
GSM534087	kidney	non-blood	GSE21374	GSM534087.CEL	normal
GSM534088	kidney	non-blood	GSE21374	GSM534088.CEL	normal
GSM534089	kidney	non-blood	GSE21374	GSM534089.CEL	normal
GSM534090	kidney	non-blood	GSE21374	GSM534090.CEL	normal
GSM534091	kidney	non-blood	GSE21374	GSM534091.CEL	normal
GSM534092	kidney	non-blood	GSE21374	GSM534092.CEL	normal
GSM534093	kidney	non-blood	GSE21374	GSM534093.CEL	normal
GSM534094	kidney	non-blood	GSE21374	GSM534094.CEL	normal
GSM534095	kidney	non-blood	GSE21374	GSM534095.CEL	normal
GSM534096	kidney	non-blood	GSE21374	GSM534096.CEL	normal
GSM534097	kidney	non-blood	GSE21374	GSM534097.CEL	normal
GSM534098	kidney	non-blood	GSE21374	GSM534098.CEL	normal
GSM534099	kidney	non-blood	GSE21374	GSM534099.CEL	normal
GSM534100	kidney	non-blood	GSE21374	GSM534100.CEL	normal
GSM534101	kidney	non-blood	GSE21374	GSM534101.CEL	normal
GSM534102	kidney	non-blood	GSE21374	GSM534102.CEL	normal
GSM534103	kidney	non-blood	GSE21374	GSM534103.CEL	normal
GSM534104	kidney	non-blood	GSE21374	GSM534104.CEL	normal
GSM534105	kidney	non-blood	GSE21374	GSM534105.CEL	normal
GSM534106	kidney	non-blood	GSE21374	GSM534106.CEL	normal
GSM534107	kidney	non-blood	GSE21374	GSM534107.CEL	normal
GSM534108	kidney	non-blood	GSE21374	GSM534108.CEL	normal
GSM534109	kidney	non-blood	GSE21374	GSM534109.CEL	normal
GSM534110	kidney	non-blood	GSE21374	GSM534110.CEL	normal
GSM534111	kidney	non-blood	GSE21374	GSM534111.CEL	normal
GSM534112	kidney	non-blood	GSE21374	GSM534112.CEL	normal
GSM534113	kidney	non-blood	GSE21374	GSM534113.CEL	normal
GSM534114	kidney	non-blood	GSE21374	GSM534114.CEL	normal
GSM534115	kidney	non-blood	GSE21374	GSM534115.CEL	normal
GSM534116	kidney	non-blood	GSE21374	GSM534116.CEL	normal
GSM534117	kidney	non-blood	GSE21374	GSM534117.CEL	normal
GSM534118	kidney	non-blood	GSE21374	GSM534118.CEL	normal
GSM534119	kidney	non-blood	GSE21374	GSM534119.CEL	normal
GSM534121	kidney	non-blood	GSE21374	GSM534121.CEL	normal
GSM534122	kidney	non-blood	GSE21374	GSM534122.CEL	normal
GSM534123	kidney	non-blood	GSE21374	GSM534123.CEL	normal
GSM534124	kidney	non-blood	GSE21374	GSM534124.CEL	normal
GSM534125	kidney	non-blood	GSE21374	GSM534125.CEL	normal
GSM534126	kidney	non-blood	GSE21374	GSM534126.CEL	normal
GSM534127	kidney	non-blood	GSE21374	GSM534127.CEL	normal
GSM534128	kidney	non-blood	GSE21374	GSM534128.CEL	normal
GSM534129	kidney	non-blood	GSE21374	GSM534129.CEL	normal
GSM534130	kidney	non-blood	GSE21374	GSM534130.CEL	normal
GSM534131	kidney	non-blood	GSE21374	GSM534131.CEL	normal
GSM534132	kidney	non-blood	GSE21374	GSM534132.CEL	normal
GSM534133	kidney	non-blood	GSE21374	GSM534133.CEL	normal
GSM534134	kidney	non-blood	GSE21374	GSM534134.CEL	normal
GSM534135	kidney	non-blood	GSE21374	GSM534135.CEL	normal
GSM534136	kidney	non-blood	GSE21374	GSM534136.CEL	normal
GSM534137	kidney	non-blood	GSE21374	GSM534137.CEL	normal
GSM534139	kidney	non-blood	GSE21374	GSM534139.CEL	normal
GSM534140	kidney	non-blood	GSE21374	GSM534140.CEL	normal
GSM534141	kidney	non-blood	GSE21374	GSM534141.CEL	normal
GSM534142	kidney	non-blood	GSE21374	GSM534142.CEL	normal
GSM534143	kidney	non-blood	GSE21374	GSM534143.CEL	normal
GSM534144	kidney	non-blood	GSE21374	GSM534144.CEL	normal
GSM534145	kidney	non-blood	GSE21374	GSM534145.CEL	normal
GSM534146	kidney	non-blood	GSE21374	GSM534146.CEL	normal
GSM534147	kidney	non-blood	GSE21374	GSM534147.CEL	normal
GSM534148	kidney	non-blood	GSE21374	GSM534148.CEL	normal
GSM534149	kidney	non-blood	GSE21374	GSM534149.CEL	normal
GSM534150	kidney	non-blood	GSE21374	GSM534150.CEL	normal
GSM534151	kidney	non-blood	GSE21374	GSM534151.CEL	normal
GSM534152	kidney	non-blood	GSE21374	GSM534152.CEL	normal
GSM534153	kidney	non-blood	GSE21374	GSM534153.CEL	normal
GSM534154	kidney	non-blood	GSE21374	GSM534154.CEL	normal
GSM534155	kidney	non-blood	GSE21374	GSM534155.CEL	normal
GSM534157	kidney	non-blood	GSE21374	GSM534157.CEL	normal
GSM534158	kidney	non-blood	GSE21374	GSM534158.CEL	normal
GSM534159	kidney	non-blood	GSE21374	GSM534159.CEL	normal
GSM534161	kidney	non-blood	GSE21374	GSM534161.CEL	normal
GSM534162	kidney	non-blood	GSE21374	GSM534162.CEL	normal
GSM534163	kidney	non-blood	GSE21374	GSM534163.CEL	normal
GSM534164	kidney	non-blood	GSE21374	GSM534164.CEL	normal
GSM534166	kidney	non-blood	GSE21374	GSM534166.CEL	normal
GSM534168	kidney	non-blood	GSE21374	GSM534168.CEL	normal
GSM534169	kidney	non-blood	GSE21374	GSM534169.CEL	normal
GSM534170	kidney	non-blood	GSE21374	GSM534170.CEL	normal
GSM534171	kidney	non-blood	GSE21374	GSM534171.CEL	normal
GSM534172	kidney	non-blood	GSE21374	GSM534172.CEL	normal
GSM534173	kidney	non-blood	GSE21374	GSM534173.CEL	normal
GSM534174	kidney	non-blood	GSE21374	GSM534174.CEL	normal
GSM534175	kidney	non-blood	GSE21374	GSM534175.CEL	normal
GSM534176	kidney	non-blood	GSE21374	GSM534176.CEL	normal
GSM534177	kidney	non-blood	GSE21374	GSM534177.CEL	normal
GSM534178	kidney	non-blood	GSE21374	GSM534178.CEL	normal
GSM534179	kidney	non-blood	GSE21374	GSM534179.CEL	normal
GSM534180	kidney	non-blood	GSE21374	GSM534180.CEL	normal
GSM534181	kidney	non-blood	GSE21374	GSM534181.CEL	normal
GSM534182	kidney	non-blood	GSE21374	GSM534182.CEL	normal
GSM534183	kidney	non-blood	GSE21374	GSM534183.CEL	normal
GSM534184	kidney	non-blood	GSE21374	GSM534184.CEL	normal
GSM534185	kidney	non-blood	GSE21374	GSM534185.CEL	normal
GSM534186	kidney	non-blood	GSE21374	GSM534186.CEL	normal
GSM534187	kidney	non-blood	GSE21374	GSM534187.CEL	normal
GSM534188	kidney	non-blood	GSE21374	GSM534188.CEL	normal
GSM534189	kidney	non-blood	GSE21374	GSM534189.CEL	normal
GSM534190	kidney	non-blood	GSE21374	GSM534190.CEL	normal
GSM534191	kidney	non-blood	GSE21374	GSM534191.CEL	normal
GSM534192	kidney	non-blood	GSE21374	GSM534192.CEL	normal
GSM534193	kidney	non-blood	GSE21374	GSM534193.CEL	normal
GSM534194	kidney	non-blood	GSE21374	GSM534194.CEL	normal
GSM534195	kidney	non-blood	GSE21374	GSM534195.CEL	normal
GSM534196	kidney	non-blood	GSE21374	GSM534196.CEL	normal
GSM534197	kidney	non-blood	GSE21374	GSM534197.CEL	normal
GSM534198	kidney	non-blood	GSE21374	GSM534198.CEL	normal
GSM534199	kidney	non-blood	GSE21374	GSM534199.CEL	normal
GSM534200	kidney	non-blood	GSE21374	GSM534200.CEL	normal
GSM534201	kidney	non-blood	GSE21374	GSM534201.CEL	normal
GSM534202	kidney	non-blood	GSE21374	GSM534202.CEL	normal
GSM557877	kidney	non-blood	GSE22459	GSM557877.cel	normal
GSM557873	kidney	non-blood	GSE22459	GSM557873.cel	normal
GSM557879	kidney	non-blood	GSE22459	GSM557879.cel	normal
GSM557859	kidney	non-blood	GSE22459	GSM557859.cel	normal
GSM557872	kidney	non-blood	GSE22459	GSM557872.cel	normal
GSM557866	kidney	non-blood	GSE22459	GSM557866.cel	normal
GSM557856	kidney	non-blood	GSE22459	GSM557856.cel	normal
GSM557876	kidney	non-blood	GSE22459	GSM557876.cel	normal
GSM557869	kidney	non-blood	GSE22459	GSM557869.cel	normal
GSM557875	kidney	non-blood	GSE22459	GSM557875.cel	normal
GSM557863	kidney	non-blood	GSE22459	GSM557863.cel	normal
GSM557865	kidney	non-blood	GSE22459	GSM557865.cel	normal
GSM557857	kidney	non-blood	GSE22459	GSM557857.cel	normal
GSM557871	kidney	non-blood	GSE22459	GSM557871.cel	normal
GSM557858	kidney	non-blood	GSE22459	GSM557858.cel	normal
GSM557860	kidney	non-blood	GSE22459	GSM557860.cel	normal
GSM557861	kidney	non-blood	GSE22459	GSM557861.cel	normal
GSM557862	kidney	non-blood	GSE22459	GSM557862.cel	normal
GSM557864	kidney	non-blood	GSE22459	GSM557864.cel	normal
GSM557867	kidney	non-blood	GSE22459	GSM557867.cel	normal
GSM557868	kidney	non-blood	GSE22459	GSM557868.cel	normal
GSM557870	kidney	non-blood	GSE22459	GSM557870.cel	normal
GSM557874	kidney	non-blood	GSE22459	GSM557874.cel	normal
GSM557878	kidney	non-blood	GSE22459	GSM557878.cel	normal
GSM557880	kidney	non-blood	GSE22459	GSM557880.cel	normal
GSM575559	kidney	non-blood	GSE23494	GSM575559.CEL	normal
GSM575193	kidney	non-blood	GSE23494	GSM575193.CEL	normal
GSM575554	kidney	non-blood	GSE23494	GSM575554.CEL	normal
GSM575552	kidney	non-blood	GSE23494	GSM575552.CEL	normal
GSM575558	kidney	non-blood	GSE23494	GSM575558.CEL	normal
GSM575189	kidney	non-blood	GSE23494	GSM575189.CEL	normal
GSM575184	kidney	non-blood	GSE23494	GSM575184.CEL	normal
GSM575186	kidney	non-blood	GSE23494	GSM575186.CEL	normal
GSM575555	kidney	non-blood	GSE23494	GSM575555.CEL	normal
GSM575194	kidney	non-blood	GSE23494	GSM575194.CEL	normal
GSM575556	kidney	non-blood	GSE23494	GSM575556.CEL	normal
GSM575187	kidney	non-blood	GSE23494	GSM575187.CEL	normal
GSM575557	kidney	non-blood	GSE23494	GSM575557.CEL	normal
GSM575190	kidney	non-blood	GSE23494	GSM575190.CEL	normal
GSM575183	kidney	non-blood	GSE23494	GSM575183.CEL	normal
GSM575185	kidney	non-blood	GSE23494	GSM575185.CEL	normal
GSM575188	kidney	non-blood	GSE23494	GSM575188.CEL	normal
GSM575191	kidney	non-blood	GSE23494	GSM575191.CEL	normal
GSM575192	kidney	non-blood	GSE23494	GSM575192.CEL	normal
GSM575551	kidney	non-blood	GSE23494	GSM575551.CEL	normal
GSM575553	kidney	non-blood	GSE23494	GSM575553.CEL	normal
GSM575560	kidney	non-blood	GSE23494	GSM575560.CEL	normal
GSM575561	kidney	non-blood	GSE23494	GSM575561.CEL	normal
GSM905003	kidney	non-blood	GSE36895	GSM905003_0209N_Exp.CEL	normal
GSM904988	kidney	non-blood	GSE36895	GSM904988_0026N_Exp.CEL	normal
GSM904985	kidney	non-blood	GSE36895	GSM904985_0014N_Exp.CEL	normal
GSM904990	kidney	non-blood	GSE36895	GSM904990_0042N_Exp.CEL	normal
GSM905028	kidney	non-blood	GSE36895	GSM905028_T127N_Exp.CEL	normal
GSM905006	kidney	non-blood	GSE36895	GSM905006_0233N_Exp.CEL	normal
GSM905018	kidney	non-blood	GSE36895	GSM905018_1393N_Exp.CEL	normal
GSM905033	kidney	non-blood	GSE36895	GSM905033_T144N_Exp.CEL	normal
GSM905000	kidney	non-blood	GSE36895	GSM905000_0131N_Exp.CEL	normal
GSM905021	kidney	non-blood	GSE36895	GSM905021_1524N_Exp.CEL	normal
GSM905039	kidney	non-blood	GSE36895	GSM905039_T164N_Exp.CEL	normal
GSM905008	kidney	non-blood	GSE36895	GSM905008_0260N_Exp.CEL	normal
GSM905037	kidney	non-blood	GSE36895	GSM905037_T163N_Exp.CEL	normal
GSM905025	kidney	non-blood	GSE36895	GSM905025_T079N_Exp.CEL	normal
GSM904992	kidney	non-blood	GSE36895	GSM904992_0075N_Exp.CEL	normal
GSM904995	kidney	non-blood	GSE36895	GSM904995_0083N_Exp.CEL	normal
GSM904998	kidney	non-blood	GSE36895	GSM904998_0111N_Exp.CEL	normal
GSM905011	kidney	non-blood	GSE36895	GSM905011_0265N_Exp.CEL	normal
GSM905013	kidney	non-blood	GSE36895	GSM905013_0324N_Exp.CEL	normal
GSM905016	kidney	non-blood	GSE36895	GSM905016_0325N_Exp.CEL	normal
GSM905030	kidney	non-blood	GSE36895	GSM905030_T142N_Exp.CEL	normal
GSM905035	kidney	non-blood	GSE36895	GSM905035_T158N_Exp.CEL	normal
GSM905042	kidney	non-blood	GSE36895	GSM905042_T166N_Exp.CEL	normal
GSM240841	kidney	non-blood	GSE9493	GSM240841.cel	normal
GSM240948	kidney	non-blood	GSE9493	GSM240948.cel	normal
GSM240843	kidney	non-blood	GSE9493	GSM240843.cel	normal
GSM240840	kidney	non-blood	GSE9493	GSM240840.cel	normal
GSM240833	kidney	non-blood	GSE9493	GSM240833.cel	normal
GSM240837	kidney	non-blood	GSE9493	GSM240837.cel	normal
GSM240836	kidney	non-blood	GSE9493	GSM240836.cel	normal
GSM240832	kidney	non-blood	GSE9493	GSM240832.cel	normal
GSM240844	kidney	non-blood	GSE9493	GSM240844.cel	normal
GSM240835	kidney	non-blood	GSE9493	GSM240835.cel	normal
GSM240838	kidney	non-blood	GSE9493	GSM240838.cel	normal
GSM240839	kidney	non-blood	GSE9493	GSM240839.cel	normal
GSM240834	kidney	non-blood	GSE9493	GSM240834.cel	normal
GSM240842	kidney	non-blood	GSE9493	GSM240842.cel	normal
GSM904986	kidney	non-blood	GSE36895	GSM904986_0014T_Exp.CEL	tumor
GSM904989	kidney	non-blood	GSE36895	GSM904989_0026T_Exp.CEL	tumor
GSM904991	kidney	non-blood	GSE36895	GSM904991_0042T_Exp.CEL	tumor
GSM904994	kidney	non-blood	GSE36895	GSM904994_0075T_Exp.CEL	tumor
GSM904996	kidney	non-blood	GSE36895	GSM904996_0083T_Exp.CEL	tumor
GSM904999	kidney	non-blood	GSE36895	GSM904999_0111T_Exp.CEL	tumor
GSM905002	kidney	non-blood	GSE36895	GSM905002_0131T_Exp.CEL	tumor
GSM905004	kidney	non-blood	GSE36895	GSM905004_0209T_Exp.CEL	tumor
GSM905007	kidney	non-blood	GSE36895	GSM905007_0233T_Exp.CEL	tumor
GSM905009	kidney	non-blood	GSE36895	GSM905009_0260T_Exp.CEL	tumor
GSM905012	kidney	non-blood	GSE36895	GSM905012_0265T_Exp.CEL	tumor
GSM905014	kidney	non-blood	GSE36895	GSM905014_0324T_Exp.CEL	tumor
GSM905017	kidney	non-blood	GSE36895	GSM905017_0325T_Exp.CEL	tumor
GSM905020	kidney	non-blood	GSE36895	GSM905020_1393T_Exp.CEL	tumor
GSM905022	kidney	non-blood	GSE36895	GSM905022_1524T_Exp.CEL	tumor
GSM905023	kidney	non-blood	GSE36895	GSM905023_T022T_Exp.CEL	tumor
GSM905024	kidney	non-blood	GSE36895	GSM905024_T026T_Exp.CEL	tumor
GSM905026	kidney	non-blood	GSE36895	GSM905026_T079T_Exp.CEL	tumor
GSM905027	kidney	non-blood	GSE36895	GSM905027_T084T_Exp.CEL	tumor
GSM905029	kidney	non-blood	GSE36895	GSM905029_T127T_Exp.CEL	tumor
GSM905031	kidney	non-blood	GSE36895	GSM905031_T142T_Exp.CEL	tumor
GSM905032	kidney	non-blood	GSE36895	GSM905032_T143T_Exp.CEL	tumor
GSM905034	kidney	non-blood	GSE36895	GSM905034_T144T_Exp.CEL	tumor
GSM905036	kidney	non-blood	GSE36895	GSM905036_T158T_Exp.CEL	tumor
GSM905038	kidney	non-blood	GSE36895	GSM905038_T163T_Exp.CEL	tumor
GSM905040	kidney	non-blood	GSE36895	GSM905040_T164T_Exp.CEL	tumor
GSM905041	kidney	non-blood	GSE36895	GSM905041_T165T_Exp.CEL	tumor
GSM905043	kidney	non-blood	GSE36895	GSM905043_T166T_Exp.CEL	tumor
GSM905044	kidney	non-blood	GSE36895	GSM905044_T183T_Exp.CEL	tumor
GSM1009062	kidney	non-blood	GSE41137	GSM1009062_NL_RCC_05_07_09_0-0-O.CEL	tumor
GSM1009063	kidney	non-blood	GSE41137	GSM1009063_NL_RCC_05_07_09_1-1-O.CEL	tumor
GSM1009064	kidney	non-blood	GSE41137	GSM1009064_NL_RCC_05_07_09_1-2-O.CEL	tumor
GSM1009065	kidney	non-blood	GSE41137	GSM1009065_NL_RCC_05_07_09_1-3-O.CEL	tumor
GSM1009066	kidney	non-blood	GSE41137	GSM1009066_NL_RCC_05_07_09_1-4-O.CEL	tumor
GSM1009067	kidney	non-blood	GSE41137	GSM1009067_NL_RCC_05_07_09_1-5-O.CEL	tumor
GSM1009068	kidney	non-blood	GSE41137	GSM1009068_NL_RCC_05_07_09_2-1-O.CEL	tumor
GSM1009069	kidney	non-blood	GSE41137	GSM1009069_NL_RCC_05_07_09_2-2-O.CEL	tumor
GSM1009070	kidney	non-blood	GSE41137	GSM1009070_NL_RCC_05_07_09_2-3-O.CEL	tumor
GSM1009071	kidney	non-blood	GSE41137	GSM1009071_NL_RCC_05_07_09_2-4-O.CEL	tumor
GSM1009072	kidney	non-blood	GSE41137	GSM1009072_NL_RCC_05_07_09_3-1-O.CEL	tumor
GSM1009073	kidney	non-blood	GSE41137	GSM1009073_NL_RCC_05_07_09_3-2-O.CEL	tumor
GSM1009074	kidney	non-blood	GSE41137	GSM1009074_NL_RCC_05_07_09_3-3-O.CEL	tumor
GSM1009075	kidney	non-blood	GSE41137	GSM1009075_NL_RCC_05_07_09_3-4-O.CEL	tumor
GSM1009076	kidney	non-blood	GSE41137	GSM1009076_NL_RCC_11_20_08_0-0-N.CEL	tumor
GSM1009077	kidney	non-blood	GSE41137	GSM1009077_NL_RCC_11_20_08_1-1-N.CEL	tumor
GSM1009078	kidney	non-blood	GSE41137	GSM1009078_NL_RCC_11_20_08_1-2-N.CEL	tumor
GSM1009079	kidney	non-blood	GSE41137	GSM1009079_NL_RCC_11_20_08_1-3-N.CEL	tumor
GSM1009080	kidney	non-blood	GSE41137	GSM1009080_NL_RCC_11_20_08_1-4-N.CEL	tumor
GSM1009081	kidney	non-blood	GSE41137	GSM1009081_NL_RCC_11_20_08_1-5-N.CEL	tumor
GSM1009082	kidney	non-blood	GSE41137	GSM1009082_NL_RCC_11_20_08_2-1-N.CEL	tumor
GSM1009083	kidney	non-blood	GSE41137	GSM1009083_NL_RCC_11_20_08_2-2-N.CEL	tumor
GSM1009084	kidney	non-blood	GSE41137	GSM1009084_NL_RCC_11_20_08_2-3-N.CEL	tumor
GSM1009085	kidney	non-blood	GSE41137	GSM1009085_NL_RCC_11_20_08_2-4-N.CEL	tumor
GSM1009086	kidney	non-blood	GSE41137	GSM1009086_NL_RCC_11_20_08_3-1-N.CEL	tumor
GSM1009087	kidney	non-blood	GSE41137	GSM1009087_NL_RCC_11_20_08_3-2-N.CEL	tumor
GSM1009088	kidney	non-blood	GSE41137	GSM1009088_NL_RCC_11_20_08_3-3-N.CEL	tumor
GSM1009089	kidney	non-blood	GSE41137	GSM1009089_NL_RCC_11_20_08_3-4-N.CEL	tumor
GSM1009090	kidney	non-blood	GSE41137	GSM1009090_NL_RCC_11_22_08_0-0-J.CEL	tumor
GSM1009091	kidney	non-blood	GSE41137	GSM1009091_NL_RCC_11_22_08_1-1-J.CEL	tumor
GSM1009092	kidney	non-blood	GSE41137	GSM1009092_NL_RCC_11_22_08_1-2-J.CEL	tumor
GSM1009093	kidney	non-blood	GSE41137	GSM1009093_NL_RCC_11_22_08_1-3-J.CEL	tumor
GSM1009094	kidney	non-blood	GSE41137	GSM1009094_NL_RCC_11_22_08_1-4-J.CEL	tumor
GSM1009095	kidney	non-blood	GSE41137	GSM1009095_NL_RCC_11_22_08_1-5-J.CEL	tumor
GSM1009096	kidney	non-blood	GSE41137	GSM1009096_NL_RCC_11_22_08_2-1-J.CEL	tumor
GSM1009097	kidney	non-blood	GSE41137	GSM1009097_NL_RCC_11_22_08_2-2-J.CEL	tumor
GSM1009098	kidney	non-blood	GSE41137	GSM1009098_NL_RCC_11_22_08_2-3-J.CEL	tumor
GSM1009099	kidney	non-blood	GSE41137	GSM1009099_NL_RCC_11_22_08_2-4-J.CEL	tumor
GSM1009100	kidney	non-blood	GSE41137	GSM1009100_NL_RCC_11_22_08_3-1-J.CEL	tumor
GSM1009101	kidney	non-blood	GSE41137	GSM1009101_NL_RCC_11_22_08_3-2-J.CEL	tumor
GSM1009102	kidney	non-blood	GSE41137	GSM1009102_NL_RCC_11_22_08_3-3-J.CEL	tumor
GSM1009103	kidney	non-blood	GSE41137	GSM1009103_NL_RCC_11_22_08_3-4-J.CEL	tumor
GSM1009104	kidney	non-blood	GSE41137	GSM1009104_NL_RCC_5_13_08_0-0C.CEL	tumor
GSM1009105	kidney	non-blood	GSE41137	GSM1009105_NL_RCC_5_13_08_1-1C.CEL	tumor
GSM1009106	kidney	non-blood	GSE41137	GSM1009106_NL_RCC_5_13_08_1-2C.CEL	tumor
GSM1009107	kidney	non-blood	GSE41137	GSM1009107_NL_RCC_5_13_08_1-3C.CEL	tumor
GSM1009108	kidney	non-blood	GSE41137	GSM1009108_NL_RCC_5_13_08_1-4C.CEL	tumor
GSM1009109	kidney	non-blood	GSE41137	GSM1009109_NL_RCC_5_13_08_1-5C.CEL	tumor
GSM1009110	kidney	non-blood	GSE41137	GSM1009110_NL_RCC_5_13_08_2-1C.CEL	tumor
GSM1009111	kidney	non-blood	GSE41137	GSM1009111_NL_RCC_5_13_08_2-2C.CEL	tumor
GSM1009112	kidney	non-blood	GSE41137	GSM1009112_NL_RCC_5_13_08_2-3C.CEL	tumor
GSM1009113	kidney	non-blood	GSE41137	GSM1009113_NL_RCC_5_13_08_2-4C.CEL	tumor
GSM1009114	kidney	non-blood	GSE41137	GSM1009114_NL_RCC_5_13_08_3-1C.CEL	tumor
GSM1009115	kidney	non-blood	GSE41137	GSM1009115_NL_RCC_5_13_08_3-2C.CEL	tumor
GSM1009116	kidney	non-blood	GSE41137	GSM1009116_NL_RCC_5_13_08_3-3C.CEL	tumor
GSM1009117	kidney	non-blood	GSE41137	GSM1009117_NL_RCC_5_13_08_3-4C.CEL	tumor
GSM1009118	kidney	non-blood	GSE41137	GSM1009118_NL_RCC_5_15_08_0-0E.CEL	tumor
GSM1009119	kidney	non-blood	GSE41137	GSM1009119_NL_RCC_5_15_08_1-1E.CEL	tumor
GSM1009120	kidney	non-blood	GSE41137	GSM1009120_NL_RCC_5_15_08_1-2E.CEL	tumor
GSM1009121	kidney	non-blood	GSE41137	GSM1009121_NL_RCC_5_15_08_1-3E.CEL	tumor
GSM1009122	kidney	non-blood	GSE41137	GSM1009122_NL_RCC_5_15_08_1-4E.CEL	tumor
GSM1009123	kidney	non-blood	GSE41137	GSM1009123_NL_RCC_5_15_08_1-5E.CEL	tumor
GSM1009124	kidney	non-blood	GSE41137	GSM1009124_NL_RCC_5_15_08_2-1E.CEL	tumor
GSM1009125	kidney	non-blood	GSE41137	GSM1009125_NL_RCC_5_15_08_2-2E.CEL	tumor
GSM1009126	kidney	non-blood	GSE41137	GSM1009126_NL_RCC_5_15_08_2-3E.CEL	tumor
GSM1009127	kidney	non-blood	GSE41137	GSM1009127_NL_RCC_5_15_08_2-4E.CEL	tumor
GSM1009128	kidney	non-blood	GSE41137	GSM1009128_NL_RCC_5_15_08_3-1E.CEL	tumor
GSM1009129	kidney	non-blood	GSE41137	GSM1009129_NL_RCC_5_15_08_3-2E.CEL	tumor
GSM1009130	kidney	non-blood	GSE41137	GSM1009130_NL_RCC_5_15_08_3-3E.CEL	tumor
GSM1009131	kidney	non-blood	GSE41137	GSM1009131_NL_RCC_5_15_08_3-4E.CEL	tumor
GSM1009132	kidney	non-blood	GSE41137	GSM1009132_NL_RCC_6_17_08_0-0-B.CEL	tumor
GSM1009133	kidney	non-blood	GSE41137	GSM1009133_NL_RCC_6_17_08_1-1-B.CEL	tumor
GSM1009134	kidney	non-blood	GSE41137	GSM1009134_NL_RCC_6_17_08_1-2-B.CEL	tumor
GSM1009135	kidney	non-blood	GSE41137	GSM1009135_NL_RCC_6_17_08_1-3-B.CEL	tumor
GSM1009136	kidney	non-blood	GSE41137	GSM1009136_NL_RCC_6_17_08_1-4-B.CEL	tumor
GSM1009137	kidney	non-blood	GSE41137	GSM1009137_NL_RCC_6_17_08_1-5-B.CEL	tumor
GSM1009138	kidney	non-blood	GSE41137	GSM1009138_NL_RCC_6_17_08_2-1-B.CEL	tumor
GSM1009139	kidney	non-blood	GSE41137	GSM1009139_NL_RCC_6_17_08_2-2-B.CEL	tumor
GSM1009140	kidney	non-blood	GSE41137	GSM1009140_NL_RCC_6_17_08_2-3-B.CEL	tumor
GSM1009141	kidney	non-blood	GSE41137	GSM1009141_NL_RCC_6_17_08_2-4-B.CEL	tumor
GSM1009142	kidney	non-blood	GSE41137	GSM1009142_NL_RCC_6_17_08_3-1-B.CEL	tumor
GSM1009143	kidney	non-blood	GSE41137	GSM1009143_NL_RCC_6_17_08_3-2-B.CEL	tumor
GSM1009144	kidney	non-blood	GSE41137	GSM1009144_NL_RCC_6_17_08_3-3-B.CEL	tumor
GSM1009145	kidney	non-blood	GSE41137	GSM1009145_NL_RCC_6_17_08_3-4-B.CEL	tumor
GSM1009146	kidney	non-blood	GSE41137	GSM1009146_NL_RCC_6_18_08_0-0-K.CEL	tumor
GSM1009147	kidney	non-blood	GSE41137	GSM1009147_NL_RCC_6_18_08_1-1-K.CEL	tumor
GSM1009148	kidney	non-blood	GSE41137	GSM1009148_NL_RCC_6_18_08_1-2-K.CEL	tumor
GSM1009149	kidney	non-blood	GSE41137	GSM1009149_NL_RCC_6_18_08_1-3-K.CEL	tumor
GSM1009150	kidney	non-blood	GSE41137	GSM1009150_NL_RCC_6_18_08_1-4-K.CEL	tumor
GSM1009151	kidney	non-blood	GSE41137	GSM1009151_NL_RCC_6_18_08_1-5-K.CEL	tumor
GSM1009152	kidney	non-blood	GSE41137	GSM1009152_NL_RCC_6_18_08_2-1-K.CEL	tumor
GSM1009153	kidney	non-blood	GSE41137	GSM1009153_NL_RCC_6_18_08_2-2-K.CEL	tumor
GSM1009154	kidney	non-blood	GSE41137	GSM1009154_NL_RCC_6_18_08_2-3-K.CEL	tumor
GSM1009155	kidney	non-blood	GSE41137	GSM1009155_NL_RCC_6_18_08_2-4-K.CEL	tumor
GSM1009156	kidney	non-blood	GSE41137	GSM1009156_NL_RCC_6_18_08_3-1-K.CEL	tumor
GSM1009157	kidney	non-blood	GSE41137	GSM1009157_NL_RCC_6_18_08_3-2-K.CEL	tumor
GSM1009158	kidney	non-blood	GSE41137	GSM1009158_NL_RCC_6_18_08_3-3-K.CEL	tumor
GSM1009159	kidney	non-blood	GSE41137	GSM1009159_NL_RCC_6_18_08_3-4-K.CEL	tumor
GSM1009160	kidney	non-blood	GSE41137	GSM1009160_NL_RCC_6_26_08_0-0H.CEL	tumor
GSM1009161	kidney	non-blood	GSE41137	GSM1009161_NL_RCC_6_26_08_1-1H.CEL	tumor
GSM1009162	kidney	non-blood	GSE41137	GSM1009162_NL_RCC_6_26_08_1-2H.CEL	tumor
GSM1009163	kidney	non-blood	GSE41137	GSM1009163_NL_RCC_6_26_08_1-3H.CEL	tumor
GSM1009164	kidney	non-blood	GSE41137	GSM1009164_NL_RCC_6_26_08_1-4H.CEL	tumor
GSM1009165	kidney	non-blood	GSE41137	GSM1009165_NL_RCC_6_26_08_1-5H.CEL	tumor
GSM1009166	kidney	non-blood	GSE41137	GSM1009166_NL_RCC_6_26_08_2-1H.CEL	tumor
GSM1009167	kidney	non-blood	GSE41137	GSM1009167_NL_RCC_6_26_08_2-2H.CEL	tumor
GSM1009168	kidney	non-blood	GSE41137	GSM1009168_NL_RCC_6_26_08_2-3H.CEL	tumor
GSM1009169	kidney	non-blood	GSE41137	GSM1009169_NL_RCC_6_26_08_2-4H.CEL	tumor
GSM1009170	kidney	non-blood	GSE41137	GSM1009170_NL_RCC_6_26_08_3-1H.CEL	tumor
GSM1009171	kidney	non-blood	GSE41137	GSM1009171_NL_RCC_6_26_08_3-2H.CEL	tumor
GSM1009172	kidney	non-blood	GSE41137	GSM1009172_NL_RCC_6_26_08_3-3H.CEL	tumor
GSM1009173	kidney	non-blood	GSE41137	GSM1009173_NL_RCC_6_26_08_3-4H.CEL	tumor
GSM1009174	kidney	non-blood	GSE41137	GSM1009174_NL_RCC_6_27_08_0-0M.CEL	tumor
GSM1009175	kidney	non-blood	GSE41137	GSM1009175_NL_RCC_6_27_08_1-1M.CEL	tumor
GSM1009176	kidney	non-blood	GSE41137	GSM1009176_NL_RCC_6_27_08_1-2M.CEL	tumor
GSM1009177	kidney	non-blood	GSE41137	GSM1009177_NL_RCC_6_27_08_1-3M.CEL	tumor
GSM1009178	kidney	non-blood	GSE41137	GSM1009178_NL_RCC_6_27_08_1-4M.CEL	tumor
GSM1009179	kidney	non-blood	GSE41137	GSM1009179_NL_RCC_6_27_08_1-5M.CEL	tumor
GSM1009180	kidney	non-blood	GSE41137	GSM1009180_NL_RCC_6_27_08_2-1M.CEL	tumor
GSM1009181	kidney	non-blood	GSE41137	GSM1009181_NL_RCC_6_27_08_2-2M.CEL	tumor
GSM1009182	kidney	non-blood	GSE41137	GSM1009182_NL_RCC_6_27_08_2-3M.CEL	tumor
GSM1009183	kidney	non-blood	GSE41137	GSM1009183_NL_RCC_6_27_08_2-4M.CEL	tumor
GSM1009184	kidney	non-blood	GSE41137	GSM1009184_NL_RCC_6_27_08_3-1M.CEL	tumor
GSM1009185	kidney	non-blood	GSE41137	GSM1009185_NL_RCC_6_27_08_3-2M.CEL	tumor
GSM1009186	kidney	non-blood	GSE41137	GSM1009186_NL_RCC_6_27_08_3-3M.CEL	tumor
GSM1009187	kidney	non-blood	GSE41137	GSM1009187_NL_RCC_6_27_08_3-4M.CEL	tumor
GSM1009188	kidney	non-blood	GSE41137	GSM1009188_NL_RCC_6_4_08_0-0-I.CEL	tumor
GSM1009189	kidney	non-blood	GSE41137	GSM1009189_NL_RCC_6_4_08_1-1-I.CEL	tumor
GSM1009190	kidney	non-blood	GSE41137	GSM1009190_NL_RCC_6_4_08_1-2-I.CEL	tumor
GSM1009191	kidney	non-blood	GSE41137	GSM1009191_NL_RCC_6_4_08_1-3-I.CEL	tumor
GSM1009192	kidney	non-blood	GSE41137	GSM1009192_NL_RCC_6_4_08_1-4-I.CEL	tumor
GSM1009193	kidney	non-blood	GSE41137	GSM1009193_NL_RCC_6_4_08_1-5-I.CEL	tumor
GSM1009194	kidney	non-blood	GSE41137	GSM1009194_NL_RCC_6_4_08_2-1-I.CEL	tumor
GSM1009195	kidney	non-blood	GSE41137	GSM1009195_NL_RCC_6_4_08_2-2-I.CEL	tumor
GSM1009196	kidney	non-blood	GSE41137	GSM1009196_NL_RCC_6_4_08_2-3-I.CEL	tumor
GSM1009197	kidney	non-blood	GSE41137	GSM1009197_NL_RCC_6_4_08_2-4-I.CEL	tumor
GSM1009198	kidney	non-blood	GSE41137	GSM1009198_NL_RCC_6_4_08_3-1-I.CEL	tumor
GSM1009199	kidney	non-blood	GSE41137	GSM1009199_NL_RCC_6_4_08_3-2-I.CEL	tumor
GSM1009200	kidney	non-blood	GSE41137	GSM1009200_NL_RCC_6_4_08_3-3-I.CEL	tumor
GSM1009201	kidney	non-blood	GSE41137	GSM1009201_NL_RCC_6_4_08_3-4-I.CEL	tumor
GSM1134765	kidney	non-blood	GSE46699	GSM1134765_Par060HG-U133_Plus_2.cel	tumor
GSM1134767	kidney	non-blood	GSE46699	GSM1134767_Par062HG-U133_Plus_2.cel	tumor
GSM1134769	kidney	non-blood	GSE46699	GSM1134769_Par064HG-U133_Plus_2.cel	tumor
GSM1134771	kidney	non-blood	GSE46699	GSM1134771_Par066HG-U133_Plus_2.cel	tumor
GSM1134773	kidney	non-blood	GSE46699	GSM1134773_Par068HG-U133_Plus_2.cel	tumor
GSM1134775	kidney	non-blood	GSE46699	GSM1134775_Par070HG-U133_Plus_2.cel	tumor
GSM1134777	kidney	non-blood	GSE46699	GSM1134777_Par072HG-U133_Plus_2.cel	tumor
GSM1134779	kidney	non-blood	GSE46699	GSM1134779_Par074HG-U133_Plus_2.cel	tumor
GSM1134781	kidney	non-blood	GSE46699	GSM1134781_Par076HG-U133_Plus_2.cel	tumor
GSM1134783	kidney	non-blood	GSE46699	GSM1134783_Par078HG-U133_Plus_2.cel	tumor
GSM1134785	kidney	non-blood	GSE46699	GSM1134785_Par080HG-U133_Plus_2.cel	tumor
GSM1134787	kidney	non-blood	GSE46699	GSM1134787_Par082HG-U133_Plus_2.cel	tumor
GSM1134789	kidney	non-blood	GSE46699	GSM1134789_Par084HG-U133_Plus_2.cel	tumor
GSM1134791	kidney	non-blood	GSE46699	GSM1134791_Par086HG-U133_Plus_2.cel	tumor
GSM1134793	kidney	non-blood	GSE46699	GSM1134793_Par088HG-U133_Plus_2.cel	tumor
GSM1134795	kidney	non-blood	GSE46699	GSM1134795_Par090HG-U133_Plus_2.cel	tumor
GSM1134797	kidney	non-blood	GSE46699	GSM1134797_Par092HG-U133_Plus_2.cel	tumor
GSM1134799	kidney	non-blood	GSE46699	GSM1134799_Par094HG-U133_Plus_2.cel	tumor
GSM1134801	kidney	non-blood	GSE46699	GSM1134801_Par096HG-U133_Plus_2.cel	tumor
GSM1134803	kidney	non-blood	GSE46699	GSM1134803_Par098HG-U133_Plus_2.cel	tumor
GSM1134804	kidney	non-blood	GSE46699	GSM1134804_Par099HG-U133_Plus_2.cel	tumor
GSM1134806	kidney	non-blood	GSE46699	GSM1134806_Par101HG-U133_Plus_2.cel	tumor
GSM1134808	kidney	non-blood	GSE46699	GSM1134808_Par103HG-U133_Plus_2.cel	tumor
GSM1134810	kidney	non-blood	GSE46699	GSM1134810_Par105HG-U133_Plus_2.cel	tumor
GSM1134812	kidney	non-blood	GSE46699	GSM1134812_Par107HG-U133_Plus_2.cel	tumor
GSM1134814	kidney	non-blood	GSE46699	GSM1134814_Par109HG-U133_Plus_2.cel	tumor
GSM1134816	kidney	non-blood	GSE46699	GSM1134816_Par111HG-U133_Plus_2.cel	tumor
GSM1134818	kidney	non-blood	GSE46699	GSM1134818_Par113HG-U133_Plus_2.cel	tumor
GSM1134820	kidney	non-blood	GSE46699	GSM1134820_Par115HG-U133_Plus_2.cel	tumor
GSM1134822	kidney	non-blood	GSE46699	GSM1134822_Par117HG-U133_Plus_2.cel	tumor
GSM1134824	kidney	non-blood	GSE46699	GSM1134824_Par119HG-U133_Plus_2.cel	tumor
GSM1134826	kidney	non-blood	GSE46699	GSM1134826_Par121HG-U133_Plus_2.cel	tumor
GSM1134828	kidney	non-blood	GSE46699	GSM1134828_Par123HG-U133_Plus_2.cel	tumor
GSM1134830	kidney	non-blood	GSE46699	GSM1134830_Par125HG-U133_Plus_2.cel	tumor
GSM1134832	kidney	non-blood	GSE46699	GSM1134832_Par127HG-U133_Plus_2.cel	tumor
GSM1134834	kidney	non-blood	GSE46699	GSM1134834_Par129HG-U133_Plus_2.cel	tumor
GSM1134836	kidney	non-blood	GSE46699	GSM1134836_Par131HG-U133_Plus_2.cel	tumor
GSM1134838	kidney	non-blood	GSE46699	GSM1134838_Par133HG-U133_Plus_2.cel	tumor
GSM1134840	kidney	non-blood	GSE46699	GSM1134840_Par135HG-U133_Plus_2.cel	tumor
GSM1134842	kidney	non-blood	GSE46699	GSM1134842_Par137HG-U133_Plus_2.cel	tumor
GSM1134844	kidney	non-blood	GSE46699	GSM1134844_Par139HG-U133_Plus_2.cel	tumor
GSM1134846	kidney	non-blood	GSE46699	GSM1134846_Par141HG-U133_Plus_2.cel	tumor
GSM1134848	kidney	non-blood	GSE46699	GSM1134848_Par001U133Plus2.0.CEL	tumor
GSM1134850	kidney	non-blood	GSE46699	GSM1134850_Par003U133Plus2.0.CEL	tumor
GSM1134852	kidney	non-blood	GSE46699	GSM1134852_Par005U133Plus2.0.CEL	tumor
GSM1134854	kidney	non-blood	GSE46699	GSM1134854_Par009U133Plus2.0.CEL	tumor
GSM1134856	kidney	non-blood	GSE46699	GSM1134856_Par011U133Plus2.0.CEL	tumor
GSM1134858	kidney	non-blood	GSE46699	GSM1134858_Par013U133Plus2.0.CEL	tumor
GSM1134860	kidney	non-blood	GSE46699	GSM1134860_Par015U133Plus2.0.CEL	tumor
GSM1134862	kidney	non-blood	GSE46699	GSM1134862_Par017U133Plus2.0.CEL	tumor
GSM1134864	kidney	non-blood	GSE46699	GSM1134864_Par021U133Plus2.0.CEL	tumor
GSM1134866	kidney	non-blood	GSE46699	GSM1134866_Par023U133Plus2.0.CEL	tumor
GSM1134868	kidney	non-blood	GSE46699	GSM1134868_Par027U133Plus2.0.CEL	tumor
GSM1134870	kidney	non-blood	GSE46699	GSM1134870_Par031U133Plus2.0.CEL	tumor
GSM1134872	kidney	non-blood	GSE46699	GSM1134872_Par033U133Plus2.0.CEL	tumor
GSM1134874	kidney	non-blood	GSE46699	GSM1134874_Par035U133Plus2.0.CEL	tumor
GSM1134876	kidney	non-blood	GSE46699	GSM1134876_Par037U133Plus2.0.CEL	tumor
GSM1134878	kidney	non-blood	GSE46699	GSM1134878_Par043U133Plus2.0.CEL	tumor
GSM1134880	kidney	non-blood	GSE46699	GSM1134880_Par045HG-U133_Plus_2.cel	tumor
GSM1134882	kidney	non-blood	GSE46699	GSM1134882_Par047HG-U133_Plus_2.cel	tumor
GSM1134883	kidney	non-blood	GSE46699	GSM1134883_Par049HG-U133_Plus_2.cel	tumor
GSM1134884	kidney	non-blood	GSE46699	GSM1134884_Par050HG-U133_Plus_2.cel	tumor
GSM1134885	kidney	non-blood	GSE46699	GSM1134885_Par051HG-U133_Plus_2.cel	tumor
GSM1134887	kidney	non-blood	GSE46699	GSM1134887_Par053HG-U133_Plus_2.cel	tumor
GSM1134888	kidney	non-blood	GSE46699	GSM1134888_Par055HG-U133_Plus_2.cel	tumor
GSM1134889	kidney	non-blood	GSE46699	GSM1134889_Par057HG-U133_Plus_2.cel	tumor
GSM1304420	kidney	non-blood	GSE46699	GSM1304420_Par007U133Plus2.0.CEL	tumor
GSM1304422	kidney	non-blood	GSE46699	GSM1304422_Par041U133Plus2.0.CEL	tumor
GSM1300062	kidney	non-blood	GSE53757	GSM1300062_Cop048HG-U133_Plus_2.cel	tumor
GSM1300064	kidney	non-blood	GSE53757	GSM1300064_Cop050HG-U133_Plus_2.cel	tumor
GSM1300066	kidney	non-blood	GSE53757	GSM1300066_Cop052HG-U133_Plus_2.cel	tumor
GSM1300068	kidney	non-blood	GSE53757	GSM1300068_Cop054HG-U133_Plus_2.cel	tumor
GSM1300070	kidney	non-blood	GSE53757	GSM1300070_Cop056HG-U133_Plus_2.cel	tumor
GSM1300072	kidney	non-blood	GSE53757	GSM1300072_Cop058HG-U133_Plus_2.cel	tumor
GSM1300074	kidney	non-blood	GSE53757	GSM1300074_Cop060HG-U133_Plus_2.cel	tumor
GSM1300076	kidney	non-blood	GSE53757	GSM1300076_Cop062HG-U133_Plus_2.cel	tumor
GSM1300078	kidney	non-blood	GSE53757	GSM1300078_Cop064HG-U133_Plus_2.cel	tumor
GSM1300080	kidney	non-blood	GSE53757	GSM1300080_Cop066HG-U133_Plus_2.cel	tumor
GSM1300082	kidney	non-blood	GSE53757	GSM1300082_Cop068HG-U133_Plus_2.cel	tumor
GSM1300084	kidney	non-blood	GSE53757	GSM1300084_Cop070HG-U133_Plus_2.cel	tumor
GSM1300086	kidney	non-blood	GSE53757	GSM1300086_Cop072HG-U133_Plus_2.cel	tumor
GSM1300088	kidney	non-blood	GSE53757	GSM1300088_Cop074HG-U133_Plus_2.cel	tumor
GSM1300090	kidney	non-blood	GSE53757	GSM1300090_Cop076HG-U133_Plus_2.cel	tumor
GSM1300092	kidney	non-blood	GSE53757	GSM1300092_Cop078HG-U133_Plus_2.cel	tumor
GSM1300094	kidney	non-blood	GSE53757	GSM1300094_Cop080HG-U133_Plus_2.cel	tumor
GSM1300096	kidney	non-blood	GSE53757	GSM1300096_Cop082HG-U133_Plus_2.cel	tumor
GSM1300098	kidney	non-blood	GSE53757	GSM1300098_Cop084HG-U133_Plus_2.cel	tumor
GSM1300100	kidney	non-blood	GSE53757	GSM1300100_Cop086HG-U133_Plus_2.cel	tumor
GSM1300102	kidney	non-blood	GSE53757	GSM1300102_Cop088HG-U133_Plus_2.cel	tumor
GSM1300104	kidney	non-blood	GSE53757	GSM1300104_Cop090HG-U133_Plus_2.cel	tumor
GSM1300106	kidney	non-blood	GSE53757	GSM1300106_Cop092HG-U133_Plus_2.cel	tumor
GSM1300108	kidney	non-blood	GSE53757	GSM1300108_Cop094HG-U133_Plus_2.cel	tumor
GSM1300110	kidney	non-blood	GSE53757	GSM1300110_Cop098HG-U133_Plus_2.cel	tumor
GSM1300112	kidney	non-blood	GSE53757	GSM1300112_Cop100HG-U133_Plus_2.cel	tumor
GSM1300114	kidney	non-blood	GSE53757	GSM1300114_Cop102HG-U133_Plus_2.cel	tumor
GSM1300116	kidney	non-blood	GSE53757	GSM1300116_Cop104HG-U133_Plus_2.cel	tumor
GSM1300118	kidney	non-blood	GSE53757	GSM1300118_Cop106HG-U133_Plus_2.cel	tumor
GSM1300120	kidney	non-blood	GSE53757	GSM1300120_Cop108HG-U133_Plus_2.cel	tumor
GSM1300122	kidney	non-blood	GSE53757	GSM1300122_Cop110HG-U133_Plus_2.cel	tumor
GSM1300124	kidney	non-blood	GSE53757	GSM1300124_Cop112HG-U133_Plus_2.cel	tumor
GSM1300126	kidney	non-blood	GSE53757	GSM1300126_Cop114HG-U133_Plus_2.cel	tumor
GSM1300128	kidney	non-blood	GSE53757	GSM1300128_Cop116HG-U133_Plus_2.cel	tumor
GSM1300130	kidney	non-blood	GSE53757	GSM1300130_Cop118HG-U133_Plus_2.cel	tumor
GSM1300132	kidney	non-blood	GSE53757	GSM1300132_Cop120HG-U133_Plus_2.cel	tumor
GSM1300134	kidney	non-blood	GSE53757	GSM1300134_Cop122HG-U133_Plus_2.cel	tumor
GSM1300136	kidney	non-blood	GSE53757	GSM1300136_Cop124HG-U133_Plus_2.cel	tumor
GSM1300138	kidney	non-blood	GSE53757	GSM1300138_Cop126HG-U133_Plus_2.cel	tumor
GSM1300141	kidney	non-blood	GSE53757	GSM1300141_Cop129HG-U133_Plus_2.cel	tumor
GSM1300143	kidney	non-blood	GSE53757	GSM1300143_Cop131HG-U133_Plus_2.cel	tumor
GSM1300145	kidney	non-blood	GSE53757	GSM1300145_Cop133HG-U133_Plus_2.cel	tumor
GSM1300147	kidney	non-blood	GSE53757	GSM1300147_Cop135HG-U133_Plus_2.cel	tumor
GSM1300148	kidney	non-blood	GSE53757	GSM1300148_Cop138HG-U133_Plus_2.cel	tumor
GSM1300150	kidney	non-blood	GSE53757	GSM1300150_Cop140HG-U133_Plus_2.cel	tumor
GSM1300152	kidney	non-blood	GSE53757	GSM1300152_Cop142HG-U133_Plus_2.cel	tumor
GSM1300154	kidney	non-blood	GSE53757	GSM1300154_Cop144HG-U133_Plus_2.cel	tumor
GSM1300156	kidney	non-blood	GSE53757	GSM1300156_Cop146HG-U133_Plus_2.cel	tumor
GSM1300158	kidney	non-blood	GSE53757	GSM1300158_Cop148HG-U133_Plus_2.cel	tumor
GSM1300160	kidney	non-blood	GSE53757	GSM1300160_Cop150HG-U133_Plus_2.cel	tumor
GSM1300162	kidney	non-blood	GSE53757	GSM1300162_Cop152HG-U133_Plus_2.cel	tumor
GSM1300164	kidney	non-blood	GSE53757	GSM1300164_Cop154HG-U133_Plus_2.cel	tumor
GSM1300166	kidney	non-blood	GSE53757	GSM1300166_Cop156HG-U133_Plus_2.cel	tumor
GSM1300168	kidney	non-blood	GSE53757	GSM1300168_Cop158HG-U133_Plus_2.cel	tumor
GSM1300170	kidney	non-blood	GSE53757	GSM1300170_Cop160HG-U133_Plus_2.cel	tumor
GSM1300172	kidney	non-blood	GSE53757	GSM1300172_Cop162HG-U133_Plus_2.cel	tumor
GSM1300174	kidney	non-blood	GSE53757	GSM1300174_Cop164HG-U133_Plus_2.cel	tumor
GSM1300176	kidney	non-blood	GSE53757	GSM1300176_Cop166HG-U133_Plus_2.cel	tumor
GSM1300178	kidney	non-blood	GSE53757	GSM1300178_Cop168HG-U133_Plus_2.cel	tumor
GSM1300180	kidney	non-blood	GSE53757	GSM1300180_Cop170HG-U133_Plus_2.cel	tumor
GSM1300182	kidney	non-blood	GSE53757	GSM1300182_Cop172HG-U133_Plus_2.cel	tumor
GSM1300184	kidney	non-blood	GSE53757	GSM1300184_Cop174HG-U133_Plus_2.cel	tumor
GSM1300186	kidney	non-blood	GSE53757	GSM1300186_Cop176HG-U133_Plus_2.cel	tumor
GSM1300188	kidney	non-blood	GSE53757	GSM1300188_Cop178HG-U133_Plus_2.cel	tumor
GSM1300191	kidney	non-blood	GSE53757	GSM1300191_Cop181HG-U133_Plus_2.cel	tumor
GSM1300193	kidney	non-blood	GSE53757	GSM1300193_Cop183HG-U133_Plus_2.cel	tumor
GSM1300195	kidney	non-blood	GSE53757	GSM1300195_Cop185HG-U133_Plus_2.cel	tumor
GSM1300197	kidney	non-blood	GSE53757	GSM1300197_Cop187HG-U133_Plus_2.cel	tumor
GSM1300199	kidney	non-blood	GSE53757	GSM1300199_Cop189HG-U133_Plus_2.cel	tumor
GSM1300201	kidney	non-blood	GSE53757	GSM1300201_Cop193HG-U133_Plus_2.cel	tumor
GSM1300203	kidney	non-blood	GSE53757	GSM1300203_Cop197HG-U133_Plus_2.cel	tumor
GSM1300205	kidney	non-blood	GSE53757	GSM1300205_Cop199HG-U133_Plus_2.cel	tumor
GSM353902	kidney	non-blood	GSE2109	GSM353902.CEL	tumor
GSM353903	kidney	non-blood	GSE2109	GSM353903.CEL	tumor
GSM353904	kidney	non-blood	GSE2109	GSM353904.CEL	tumor
GSM353911	kidney	non-blood	GSE2109	GSM353911.CEL	tumor
GSM353916	kidney	non-blood	GSE2109	GSM353916.CEL	tumor
GSM353927	kidney	non-blood	GSE2109	GSM353927.CEL	tumor
GSM353928	kidney	non-blood	GSE2109	GSM353928.CEL	tumor
GSM353929	kidney	non-blood	GSE2109	GSM353929.CEL	tumor
GSM353930	kidney	non-blood	GSE2109	GSM353930.CEL	tumor
GSM353931	kidney	non-blood	GSE2109	GSM353931.CEL	tumor
GSM325786	kidney	non-blood	GSE2109	GSM325786.CEL	tumor
GSM325807	kidney	non-blood	GSE2109	GSM325807.CEL	tumor
GSM325811	kidney	non-blood	GSE2109	GSM325811.CEL	tumor
GSM325813	kidney	non-blood	GSE2109	GSM325813.CEL	tumor
GSM325814	kidney	non-blood	GSE2109	GSM325814.CEL	tumor
GSM325815	kidney	non-blood	GSE2109	GSM325815.CEL	tumor
GSM325817	kidney	non-blood	GSE2109	GSM325817.CEL	tumor
GSM325820	kidney	non-blood	GSE2109	GSM325820.CEL	tumor
GSM325833	kidney	non-blood	GSE2109	GSM325833.CEL	tumor
GSM325842	kidney	non-blood	GSE2109	GSM325842.CEL	tumor
GSM301655	kidney	non-blood	GSE2109	GSM301655.CEL	tumor
GSM301661	kidney	non-blood	GSE2109	GSM301661.CEL	tumor
GSM301662	kidney	non-blood	GSE2109	GSM301662.CEL	tumor
GSM301668	kidney	non-blood	GSE2109	GSM301668.CEL	tumor
GSM301682	kidney	non-blood	GSE2109	GSM301682.CEL	tumor
GSM301683	kidney	non-blood	GSE2109	GSM301683.CEL	tumor
GSM301687	kidney	non-blood	GSE2109	GSM301687.CEL	tumor
GSM301697	kidney	non-blood	GSE2109	GSM301697.CEL	tumor
GSM301710	kidney	non-blood	GSE2109	GSM301710.CEL	tumor
GSM277684	kidney	non-blood	GSE2109	GSM277684.CEL	tumor
GSM277700	kidney	non-blood	GSE2109	GSM277700.CEL	tumor
GSM277712	kidney	non-blood	GSE2109	GSM277712.CEL	tumor
GSM277717	kidney	non-blood	GSE2109	GSM277717.CEL	tumor
GSM277718	kidney	non-blood	GSE2109	GSM277718.CEL	tumor
GSM277723	kidney	non-blood	GSE2109	GSM277723.CEL	tumor
GSM277735	kidney	non-blood	GSE2109	GSM277735.CEL	tumor
GSM231869	kidney	non-blood	GSE2109	GSM231869.CEL	tumor
GSM231873	kidney	non-blood	GSE2109	GSM231873.CEL	tumor
GSM231877	kidney	non-blood	GSE2109	GSM231877.CEL	tumor
GSM231878	kidney	non-blood	GSE2109	GSM231878.CEL	tumor
GSM231880	kidney	non-blood	GSE2109	GSM231880.CEL	tumor
GSM231889	kidney	non-blood	GSE2109	GSM231889.CEL	tumor
GSM231898	kidney	non-blood	GSE2109	GSM231898.CEL	tumor
GSM231900	kidney	non-blood	GSE2109	GSM231900.CEL	tumor
GSM231903	kidney	non-blood	GSE2109	GSM231903.CEL	tumor
GSM231910	kidney	non-blood	GSE2109	GSM231910.CEL	tumor
GSM231912	kidney	non-blood	GSE2109	GSM231912.CEL	tumor
GSM231914	kidney	non-blood	GSE2109	GSM231914.CEL	tumor
GSM231916	kidney	non-blood	GSE2109	GSM231916.CEL	tumor
GSM231925	kidney	non-blood	GSE2109	GSM231925.CEL	tumor
GSM231926	kidney	non-blood	GSE2109	GSM231926.CEL	tumor
GSM231927	kidney	non-blood	GSE2109	GSM231927.CEL	tumor
GSM231929	kidney	non-blood	GSE2109	GSM231929.CEL	tumor
GSM231933	kidney	non-blood	GSE2109	GSM231933.CEL	tumor
GSM231938	kidney	non-blood	GSE2109	GSM231938.CEL	tumor
GSM231942	kidney	non-blood	GSE2109	GSM231942.CEL	tumor
GSM231954	kidney	non-blood	GSE2109	GSM231954.CEL	tumor
GSM231962	kidney	non-blood	GSE2109	GSM231962.CEL	tumor
GSM231963	kidney	non-blood	GSE2109	GSM231963.CEL	tumor
GSM231966	kidney	non-blood	GSE2109	GSM231966.CEL	tumor
GSM231967	kidney	non-blood	GSE2109	GSM231967.CEL	tumor
GSM231969	kidney	non-blood	GSE2109	GSM231969.CEL	tumor
GSM231972	kidney	non-blood	GSE2109	GSM231972.CEL	tumor
GSM231984	kidney	non-blood	GSE2109	GSM231984.CEL	tumor
GSM231986	kidney	non-blood	GSE2109	GSM231986.CEL	tumor
GSM203634	kidney	non-blood	GSE2109	GSM203634.CEL	tumor
GSM203644	kidney	non-blood	GSE2109	GSM203644.CEL	tumor
GSM203655	kidney	non-blood	GSE2109	GSM203655.CEL	tumor
GSM203656	kidney	non-blood	GSE2109	GSM203656.CEL	tumor
GSM203662	kidney	non-blood	GSE2109	GSM203662.CEL	tumor
GSM203665	kidney	non-blood	GSE2109	GSM203665.CEL	tumor
GSM203668	kidney	non-blood	GSE2109	GSM203668.CEL	tumor
GSM203671	kidney	non-blood	GSE2109	GSM203671.CEL	tumor
GSM203679	kidney	non-blood	GSE2109	GSM203679.CEL	tumor
GSM203692	kidney	non-blood	GSE2109	GSM203692.CEL	tumor
GSM203694	kidney	non-blood	GSE2109	GSM203694.CEL	tumor
GSM203696	kidney	non-blood	GSE2109	GSM203696.CEL	tumor
GSM203697	kidney	non-blood	GSE2109	GSM203697.CEL	tumor
GSM203710	kidney	non-blood	GSE2109	GSM203710.CEL	tumor
GSM203712	kidney	non-blood	GSE2109	GSM203712.CEL	tumor
GSM203717	kidney	non-blood	GSE2109	GSM203717.CEL	tumor
GSM203727	kidney	non-blood	GSE2109	GSM203727.CEL	tumor
GSM203729	kidney	non-blood	GSE2109	GSM203729.CEL	tumor
GSM203741	kidney	non-blood	GSE2109	GSM203741.CEL	tumor
GSM203746	kidney	non-blood	GSE2109	GSM203746.CEL	tumor
GSM203748	kidney	non-blood	GSE2109	GSM203748.CEL	tumor
GSM203754	kidney	non-blood	GSE2109	GSM203754.CEL	tumor
GSM203765	kidney	non-blood	GSE2109	GSM203765.CEL	tumor
GSM203769	kidney	non-blood	GSE2109	GSM203769.CEL	tumor
GSM203771	kidney	non-blood	GSE2109	GSM203771.CEL	tumor
GSM203783	kidney	non-blood	GSE2109	GSM203783.CEL	tumor
GSM203789	kidney	non-blood	GSE2109	GSM203789.CEL	tumor
GSM203790	kidney	non-blood	GSE2109	GSM203790.CEL	tumor
GSM203801	kidney	non-blood	GSE2109	GSM203801.CEL	tumor
GSM179779	kidney	non-blood	GSE2109	GSM179779.CEL	tumor
GSM179789	kidney	non-blood	GSE2109	GSM179789.CEL	tumor
GSM179797	kidney	non-blood	GSE2109	GSM179797.CEL	tumor
GSM179810	kidney	non-blood	GSE2109	GSM179810.CEL	tumor
GSM179819	kidney	non-blood	GSE2109	GSM179819.CEL	tumor
GSM179821	kidney	non-blood	GSE2109	GSM179821.CEL	tumor
GSM179828	kidney	non-blood	GSE2109	GSM179828.CEL	tumor
GSM179832	kidney	non-blood	GSE2109	GSM179832.CEL	tumor
GSM179834	kidney	non-blood	GSE2109	GSM179834.CEL	tumor
GSM179842	kidney	non-blood	GSE2109	GSM179842.CEL	tumor
GSM179846	kidney	non-blood	GSE2109	GSM179846.CEL	tumor
GSM179847	kidney	non-blood	GSE2109	GSM179847.CEL	tumor
GSM179848	kidney	non-blood	GSE2109	GSM179848.CEL	tumor
GSM179855	kidney	non-blood	GSE2109	GSM179855.CEL	tumor
GSM179873	kidney	non-blood	GSE2109	GSM179873.CEL	tumor
GSM179883	kidney	non-blood	GSE2109	GSM179883.CEL	tumor
GSM179893	kidney	non-blood	GSE2109	GSM179893.CEL	tumor
GSM179904	kidney	non-blood	GSE2109	GSM179904.CEL	tumor
GSM179910	kidney	non-blood	GSE2109	GSM179910.CEL	tumor
GSM179915	kidney	non-blood	GSE2109	GSM179915.CEL	tumor
GSM179929	kidney	non-blood	GSE2109	GSM179929.CEL	tumor
GSM179931	kidney	non-blood	GSE2109	GSM179931.CEL	tumor
GSM179935	kidney	non-blood	GSE2109	GSM179935.CEL	tumor
GSM179938	kidney	non-blood	GSE2109	GSM179938.CEL	tumor
GSM179949	kidney	non-blood	GSE2109	GSM179949.CEL	tumor
GSM179955	kidney	non-blood	GSE2109	GSM179955.CEL	tumor
GSM152593	kidney	non-blood	GSE2109	GSM152593.CEL	tumor
GSM152606	kidney	non-blood	GSE2109	GSM152606.CEL	tumor
GSM152637	kidney	non-blood	GSE2109	GSM152637.CEL	tumor
GSM152650	kidney	non-blood	GSE2109	GSM152650.CEL	tumor
GSM152677	kidney	non-blood	GSE2109	GSM152677.CEL	tumor
GSM152687	kidney	non-blood	GSE2109	GSM152687.CEL	tumor
GSM152697	kidney	non-blood	GSE2109	GSM152697.CEL	tumor
GSM152701	kidney	non-blood	GSE2109	GSM152701.CEL	tumor
GSM152704	kidney	non-blood	GSE2109	GSM152704.CEL	tumor
GSM152705	kidney	non-blood	GSE2109	GSM152705.CEL	tumor
GSM152715	kidney	non-blood	GSE2109	GSM152715.CEL	tumor
GSM152727	kidney	non-blood	GSE2109	GSM152727.CEL	tumor
GSM152728	kidney	non-blood	GSE2109	GSM152728.CEL	tumor
GSM152740	kidney	non-blood	GSE2109	GSM152740.CEL	tumor
GSM152741	kidney	non-blood	GSE2109	GSM152741.CEL	tumor
GSM152763	kidney	non-blood	GSE2109	GSM152763.CEL	tumor
GSM152770	kidney	non-blood	GSE2109	GSM152770.CEL	tumor
GSM152774	kidney	non-blood	GSE2109	GSM152774.CEL	tumor
GSM152798	kidney	non-blood	GSE2109	GSM152798.CEL	tumor
GSM152801	kidney	non-blood	GSE2109	GSM152801.CEL	tumor
GSM137928	kidney	non-blood	GSE2109	GSM137928.CEL	tumor
GSM137934	kidney	non-blood	GSE2109	GSM137934.CEL	tumor
GSM137941	kidney	non-blood	GSE2109	GSM137941.CEL	tumor
GSM137946	kidney	non-blood	GSE2109	GSM137946.CEL	tumor
GSM137948	kidney	non-blood	GSE2109	GSM137948.CEL	tumor
GSM137954	kidney	non-blood	GSE2109	GSM137954.CEL	tumor
GSM137956	kidney	non-blood	GSE2109	GSM137956.CEL	tumor
GSM137973	kidney	non-blood	GSE2109	GSM137973.CEL	tumor
GSM137977	kidney	non-blood	GSE2109	GSM137977.CEL	tumor
GSM137986	kidney	non-blood	GSE2109	GSM137986.CEL	tumor
GSM137990	kidney	non-blood	GSE2109	GSM137990.CEL	tumor
GSM137992	kidney	non-blood	GSE2109	GSM137992.CEL	tumor
GSM137995	kidney	non-blood	GSE2109	GSM137995.CEL	tumor
GSM138000	kidney	non-blood	GSE2109	GSM138000.CEL	tumor
GSM138006	kidney	non-blood	GSE2109	GSM138006.CEL	tumor
GSM138008	kidney	non-blood	GSE2109	GSM138008.CEL	tumor
GSM138012	kidney	non-blood	GSE2109	GSM138012.CEL	tumor
GSM138016	kidney	non-blood	GSE2109	GSM138016.CEL	tumor
GSM138017	kidney	non-blood	GSE2109	GSM138017.CEL	tumor
GSM138019	kidney	non-blood	GSE2109	GSM138019.CEL	tumor
GSM138020	kidney	non-blood	GSE2109	GSM138020.CEL	tumor
GSM138025	kidney	non-blood	GSE2109	GSM138025.CEL	tumor
GSM138030	kidney	non-blood	GSE2109	GSM138030.CEL	tumor
GSM138033	kidney	non-blood	GSE2109	GSM138033.CEL	tumor
GSM138034	kidney	non-blood	GSE2109	GSM138034.CEL	tumor
GSM138045	kidney	non-blood	GSE2109	GSM138045.CEL	tumor
GSM138046	kidney	non-blood	GSE2109	GSM138046.CEL	tumor
GSM138053	kidney	non-blood	GSE2109	GSM138053.CEL	tumor
GSM117644	kidney	non-blood	GSE2109	GSM117644.CEL	tumor
GSM117653	kidney	non-blood	GSE2109	GSM117653.CEL	tumor
GSM117655	kidney	non-blood	GSE2109	GSM117655.CEL	tumor
GSM117658	kidney	non-blood	GSE2109	GSM117658.CEL	tumor
GSM117674	kidney	non-blood	GSE2109	GSM117674.CEL	tumor
GSM117679	kidney	non-blood	GSE2109	GSM117679.CEL	tumor
GSM117680	kidney	non-blood	GSE2109	GSM117680.CEL	tumor
GSM117682	kidney	non-blood	GSE2109	GSM117682.CEL	tumor
GSM117694	kidney	non-blood	GSE2109	GSM117694.CEL	tumor
GSM117700	kidney	non-blood	GSE2109	GSM117700.CEL	tumor
GSM117706	kidney	non-blood	GSE2109	GSM117706.CEL	tumor
GSM117711	kidney	non-blood	GSE2109	GSM117711.CEL	tumor
GSM117715	kidney	non-blood	GSE2109	GSM117715.CEL	tumor
GSM117721	kidney	non-blood	GSE2109	GSM117721.CEL	tumor
GSM117725	kidney	non-blood	GSE2109	GSM117725.CEL	tumor
GSM117743	kidney	non-blood	GSE2109	GSM117743.CEL	tumor
GSM117749	kidney	non-blood	GSE2109	GSM117749.CEL	tumor
GSM117750	kidney	non-blood	GSE2109	GSM117750.CEL	tumor
GSM117751	kidney	non-blood	GSE2109	GSM117751.CEL	tumor
GSM117753	kidney	non-blood	GSE2109	GSM117753.CEL	tumor
GSM117774	kidney	non-blood	GSE2109	GSM117774.CEL	tumor
GSM102428	kidney	non-blood	GSE2109	GSM102428.CEL	tumor
GSM102432	kidney	non-blood	GSE2109	GSM102432.CEL	tumor
GSM102433	kidney	non-blood	GSE2109	GSM102433.CEL	tumor
GSM102438	kidney	non-blood	GSE2109	GSM102438.CEL	tumor
GSM102443	kidney	non-blood	GSE2109	GSM102443.CEL	tumor
GSM102456	kidney	non-blood	GSE2109	GSM102456.CEL	tumor
GSM102458	kidney	non-blood	GSE2109	GSM102458.CEL	tumor
GSM102459	kidney	non-blood	GSE2109	GSM102459.CEL	tumor
GSM102461	kidney	non-blood	GSE2109	GSM102461.CEL	tumor
GSM102463	kidney	non-blood	GSE2109	GSM102463.CEL	tumor
GSM102464	kidney	non-blood	GSE2109	GSM102464.CEL	tumor
GSM102465	kidney	non-blood	GSE2109	GSM102465.CEL	tumor
GSM102471	kidney	non-blood	GSE2109	GSM102471.CEL	tumor
GSM102477	kidney	non-blood	GSE2109	GSM102477.CEL	tumor
GSM102490	kidney	non-blood	GSE2109	GSM102490.CEL	tumor
GSM102500	kidney	non-blood	GSE2109	GSM102500.CEL	tumor
GSM102520	kidney	non-blood	GSE2109	GSM102520.CEL	tumor
GSM102522	kidney	non-blood	GSE2109	GSM102522.CEL	tumor
GSM102529	kidney	non-blood	GSE2109	GSM102529.CEL	tumor
GSM102537	kidney	non-blood	GSE2109	GSM102537.CEL	tumor
GSM102542	kidney	non-blood	GSE2109	GSM102542.CEL	tumor
GSM102554	kidney	non-blood	GSE2109	GSM102554.CEL	tumor
GSM102562	kidney	non-blood	GSE2109	GSM102562.CEL	tumor
GSM102565	kidney	non-blood	GSE2109	GSM102565.CEL	tumor
GSM102570	kidney	non-blood	GSE2109	GSM102570.CEL	tumor
GSM102575	kidney	non-blood	GSE2109	GSM102575.CEL	tumor
GSM102578	kidney	non-blood	GSE2109	GSM102578.CEL	tumor
GSM102582	kidney	non-blood	GSE2109	GSM102582.CEL	tumor
GSM88947	kidney	non-blood	GSE2109	GSM88947.CEL	tumor
GSM88964	kidney	non-blood	GSE2109	GSM88964.CEL	tumor
GSM88987	kidney	non-blood	GSE2109	GSM88987.CEL	tumor
GSM88989	kidney	non-blood	GSE2109	GSM88989.CEL	tumor
GSM88995	kidney	non-blood	GSE2109	GSM88995.CEL	tumor
GSM89029	kidney	non-blood	GSE2109	GSM89029.CEL	tumor
GSM89058	kidney	non-blood	GSE2109	GSM89058.CEL	tumor
GSM89063	kidney	non-blood	GSE2109	GSM89063.CEL	tumor
GSM89064	kidney	non-blood	GSE2109	GSM89064.CEL	tumor
GSM89065	kidney	non-blood	GSE2109	GSM89065.CEL	tumor
GSM89066	kidney	non-blood	GSE2109	GSM89066.CEL	tumor
GSM89067	kidney	non-blood	GSE2109	GSM89067.CEL	tumor
GSM89078	kidney	non-blood	GSE2109	GSM89078.CEL	tumor
GSM89086	kidney	non-blood	GSE2109	GSM89086.CEL	tumor
GSM89099	kidney	non-blood	GSE2109	GSM89099.CEL	tumor
GSM89104	kidney	non-blood	GSE2109	GSM89104.CEL	tumor
GSM76503	kidney	non-blood	GSE2109	GSM76503.CEL	tumor
GSM76508	kidney	non-blood	GSE2109	GSM76508.CEL	tumor
GSM76515	kidney	non-blood	GSE2109	GSM76515.CEL	tumor
GSM76518	kidney	non-blood	GSE2109	GSM76518.CEL	tumor
GSM76538	kidney	non-blood	GSE2109	GSM76538.CEL	tumor
GSM76543	kidney	non-blood	GSE2109	GSM76543.CEL	tumor
GSM76551	kidney	non-blood	GSE2109	GSM76551.CEL	tumor
GSM76558	kidney	non-blood	GSE2109	GSM76558.CEL	tumor
GSM76568	kidney	non-blood	GSE2109	GSM76568.CEL	tumor
GSM76570	kidney	non-blood	GSE2109	GSM76570.CEL	tumor
GSM76577	kidney	non-blood	GSE2109	GSM76577.CEL	tumor
GSM76580	kidney	non-blood	GSE2109	GSM76580.CEL	tumor
GSM76591	kidney	non-blood	GSE2109	GSM76591.CEL	tumor
GSM76602	kidney	non-blood	GSE2109	GSM76602.CEL	tumor
GSM76606	kidney	non-blood	GSE2109	GSM76606.CEL	tumor
GSM76626	kidney	non-blood	GSE2109	GSM76626.CEL	tumor
GSM53043	kidney	non-blood	GSE2109	GSM53043.CEL	tumor
GSM53057	kidney	non-blood	GSE2109	GSM53057.CEL	tumor
GSM53060	kidney	non-blood	GSE2109	GSM530603.CEL	tumor
GSM53062	kidney	non-blood	GSE2109	GSM53062.CEL	tumor
GSM53064	kidney	non-blood	GSE2109	GSM53064.CEL	tumor
GSM53076	kidney	non-blood	GSE2109	GSM53076.CEL	tumor
GSM53079	kidney	non-blood	GSE2109	GSM53079.CEL	tumor
GSM53081	kidney	non-blood	GSE2109	GSM53081.CEL	tumor
GSM53092	kidney	non-blood	GSE2109	GSM53092.CEL	tumor
GSM53122	kidney	non-blood	GSE2109	GSM53122.CEL	tumor
GSM53127	kidney	non-blood	GSE2109	GSM53127.CEL	tumor
GSM53136	kidney	non-blood	GSE2109	GSM53136.CEL	tumor
GSM53141	kidney	non-blood	GSE2109	GSM53141.CEL	tumor
GSM53154	kidney	non-blood	GSE2109	GSM53154.CEL	tumor
GSM53171	kidney	non-blood	GSE2109	GSM53171.CEL	tumor
GSM46825	kidney	non-blood	GSE2109	GSM46825.CEL	tumor
GSM46826	kidney	non-blood	GSE2109	GSM46826.CEL	tumor
GSM46847	kidney	non-blood	GSE2109	GSM46847.CEL	tumor
GSM46858	kidney	non-blood	GSE2109	GSM46858.CEL	tumor
GSM46875	kidney	non-blood	GSE2109	GSM46875.CEL	tumor
GSM46881	kidney	non-blood	GSE2109	GSM46881.CEL	tumor
GSM46882	kidney	non-blood	GSE2109	GSM46882.CEL	tumor
GSM46892	kidney	non-blood	GSE2109	GSM46892.CEL	tumor
GSM46929	kidney	non-blood	GSE2109	GSM46929.CEL	tumor
GSM46939	kidney	non-blood	GSE2109	GSM46939.CEL	tumor
GSM46944	kidney	non-blood	GSE2109	GSM46944.CEL	tumor
GSM46957	kidney	non-blood	GSE2109	GSM46957.CEL	tumor
GSM46963	kidney	non-blood	GSE2109	GSM46963.CEL	tumor
GSM46964	kidney	non-blood	GSE2109	GSM46964.CEL	tumor
GSM46965	kidney	non-blood	GSE2109	GSM46965.CEL	tumor
GSM38073	kidney	non-blood	GSE2109	GSM38073.CEL	tumor

## Sheet: liver
sample_id	description1	description2	exp_id	file_name	tissue
GSM319318	liver	endoderm	GSE12720	GSM319318.CEL	normal
GSM319287	liver	endoderm	GSE12720	GSM319287.CEL	normal
GSM319305	liver	endoderm	GSE12720	GSM319305.CEL	normal
GSM319280	liver	endoderm	GSE12720	GSM319280.CEL	normal
GSM319310	liver	endoderm	GSE12720	GSM319310.CEL	normal
GSM319260	liver	endoderm	GSE12720	GSM319260.CEL	normal
GSM319300	liver	endoderm	GSE12720	GSM319300.CEL	normal
GSM319274	liver	endoderm	GSE12720	GSM319274.CEL	normal
GSM319257	liver	endoderm	GSE12720	GSM319257.CEL	normal
GSM319258	liver	endoderm	GSE12720	GSM319258.CEL	normal
GSM319259	liver	endoderm	GSE12720	GSM319259.CEL	normal
GSM319261	liver	endoderm	GSE12720	GSM319261.CEL	normal
GSM319262	liver	endoderm	GSE12720	GSM319262.CEL	normal
GSM319263	liver	endoderm	GSE12720	GSM319263.CEL	normal
GSM319264	liver	endoderm	GSE12720	GSM319264.CEL	normal
GSM319265	liver	endoderm	GSE12720	GSM319265.CEL	normal
GSM319266	liver	endoderm	GSE12720	GSM319266.CEL	normal
GSM319267	liver	endoderm	GSE12720	GSM319267.CEL	normal
GSM319268	liver	endoderm	GSE12720	GSM319268.CEL	normal
GSM319269	liver	endoderm	GSE12720	GSM319269.CEL	normal
GSM319270	liver	endoderm	GSE12720	GSM319270.CEL	normal
GSM319271	liver	endoderm	GSE12720	GSM319271.CEL	normal
GSM319272	liver	endoderm	GSE12720	GSM319272.CEL	normal
GSM319273	liver	endoderm	GSE12720	GSM319273.CEL	normal
GSM319275	liver	endoderm	GSE12720	GSM319275.CEL	normal
GSM319276	liver	endoderm	GSE12720	GSM319276.CEL	normal
GSM319277	liver	endoderm	GSE12720	GSM319277.CEL	normal
GSM319278	liver	endoderm	GSE12720	GSM319278.CEL	normal
GSM319279	liver	endoderm	GSE12720	GSM319279.CEL	normal
GSM319281	liver	endoderm	GSE12720	GSM319281.CEL	normal
GSM319282	liver	endoderm	GSE12720	GSM319282.CEL	normal
GSM319283	liver	endoderm	GSE12720	GSM319283.CEL	normal
GSM319284	liver	endoderm	GSE12720	GSM319284.CEL	normal
GSM319285	liver	endoderm	GSE12720	GSM319285.CEL	normal
GSM319286	liver	endoderm	GSE12720	GSM319286.CEL	normal
GSM319288	liver	endoderm	GSE12720	GSM319288.CEL	normal
GSM319289	liver	endoderm	GSE12720	GSM319289.CEL	normal
GSM319290	liver	endoderm	GSE12720	GSM319290.CEL	normal
GSM319291	liver	endoderm	GSE12720	GSM319291.CEL	normal
GSM319292	liver	endoderm	GSE12720	GSM319292.CEL	normal
GSM319293	liver	endoderm	GSE12720	GSM319293.CEL	normal
GSM319294	liver	endoderm	GSE12720	GSM319294.CEL	normal
GSM319295	liver	endoderm	GSE12720	GSM319295.CEL	normal
GSM319296	liver	endoderm	GSE12720	GSM319296.CEL	normal
GSM319297	liver	endoderm	GSE12720	GSM319297.CEL	normal
GSM319298	liver	endoderm	GSE12720	GSM319298.CEL	normal
GSM319299	liver	endoderm	GSE12720	GSM319299.CEL	normal
GSM319301	liver	endoderm	GSE12720	GSM319301.CEL	normal
GSM319302	liver	endoderm	GSE12720	GSM319302.CEL	normal
GSM319303	liver	endoderm	GSE12720	GSM319303.CEL	normal
GSM319304	liver	endoderm	GSE12720	GSM319304.CEL	normal
GSM319306	liver	endoderm	GSE12720	GSM319306.CEL	normal
GSM319307	liver	endoderm	GSE12720	GSM319307.CEL	normal
GSM319308	liver	endoderm	GSE12720	GSM319308.CEL	normal
GSM319309	liver	endoderm	GSE12720	GSM319309.CEL	normal
GSM319311	liver	endoderm	GSE12720	GSM319311.CEL	normal
GSM319312	liver	endoderm	GSE12720	GSM319312.CEL	normal
GSM319313	liver	endoderm	GSE12720	GSM319313.CEL	normal
GSM319314	liver	endoderm	GSE12720	GSM319314.CEL	normal
GSM319315	liver	endoderm	GSE12720	GSM319315.CEL	normal
GSM319316	liver	endoderm	GSE12720	GSM319316.CEL	normal
GSM319317	liver	endoderm	GSE12720	GSM319317.CEL	normal
GSM319319	liver	endoderm	GSE12720	GSM319319.CEL	normal
GSM339557	liver	endoderm	GSE13471	GSM339557.CEL	normal
GSM339558	liver	endoderm	GSE13471	GSM339558.CEL	normal
GSM339559	liver	endoderm	GSE13471	GSM339559.CEL	normal
GSM339560	liver	endoderm	GSE13471	GSM339560.CEL	normal
GSM339561	liver	endoderm	GSE13471	GSM339561.CEL	normal
GSM534454	liver	endoderm	GSE14668	GSM534454.CEL	normal
GSM366066	liver	endoderm	GSE14668	GSM366066.CEL	normal
GSM534457	liver	endoderm	GSE14668	GSM534457.CEL	normal
GSM534461	liver	endoderm	GSE14668	GSM534461.CEL	normal
GSM534456	liver	endoderm	GSE14668	GSM534456.CEL	normal
GSM366070	liver	endoderm	GSE14668	GSM366070.CEL	normal
GSM534459	liver	endoderm	GSE14668	GSM534459.CEL	normal
GSM366067	liver	endoderm	GSE14668	GSM366067.CEL	normal
GSM366065	liver	endoderm	GSE14668	GSM366065.CEL	normal
GSM366068	liver	endoderm	GSE14668	GSM366068.CEL	normal
GSM366069	liver	endoderm	GSE14668	GSM366069.CEL	normal
GSM366071	liver	endoderm	GSE14668	GSM366071.CEL	normal
GSM366072	liver	endoderm	GSE14668	GSM366072.CEL	normal
GSM534452	liver	endoderm	GSE14668	GSM534452.CEL	normal
GSM534453	liver	endoderm	GSE14668	GSM534453.CEL	normal
GSM534455	liver	endoderm	GSE14668	GSM534455.CEL	normal
GSM534458	liver	endoderm	GSE14668	GSM534458.CEL	normal
GSM534460	liver	endoderm	GSE14668	GSM534460.CEL	normal
GSM534462	liver	endoderm	GSE14668	GSM534462.CEL	normal
GSM534463	liver	endoderm	GSE14668	GSM534463.CEL	normal
GSM380451	liver	endoderm	GSE15238	GSM380451.CEL	normal
GSM380452	liver	endoderm	GSE15238	GSM380452.CEL	normal
GSM380453	liver	endoderm	GSE15238	GSM380453.CEL	normal
GSM380454	liver	endoderm	GSE15238	GSM380454.CEL	normal
GSM380455	liver	endoderm	GSE15238	GSM380455.CEL	normal
GSM380456	liver	endoderm	GSE15238	GSM380456.CEL	normal
GSM380458	liver	endoderm	GSE15239	GSM380458.CEL	normal
GSM380459	liver	endoderm	GSE15239	GSM380459.CEL	normal
GSM380460	liver	endoderm	GSE15239	GSM380460.CEL	normal
GSM380461	liver	endoderm	GSE15239	GSM380461.CEL	normal
GSM380462	liver	endoderm	GSE15239	GSM380462.CEL	normal
GSM380463	liver	endoderm	GSE15239	GSM380463.CEL	normal
GSM429406	liver	endoderm	GSE17183	GSM429406.CEL	normal
GSM428948	liver	endoderm	GSE17183	GSM428948.CEL	normal
GSM429407	liver	endoderm	GSE17183	GSM429407.CEL	normal
GSM428947	liver	endoderm	GSE17183	GSM428947.CEL	normal
GSM429413	liver	endoderm	GSE17183	GSM429413.CEL	normal
GSM428949	liver	endoderm	GSE17183	GSM428949.CEL	normal
GSM428933	liver	endoderm	GSE17183	GSM428933.CEL	normal
GSM429403	liver	endoderm	GSE17183	GSM429403.CEL	normal
GSM425995	liver	endoderm	GSE17183	GSM425995.CEL	normal
GSM427810	liver	endoderm	GSE17183	GSM427810.CEL	normal
GSM428926	liver	endoderm	GSE17183	GSM428926.CEL	normal
GSM428927	liver	endoderm	GSE17183	GSM428927.CEL	normal
GSM428928	liver	endoderm	GSE17183	GSM428928.CEL	normal
GSM428929	liver	endoderm	GSE17183	GSM428929.CEL	normal
GSM428930	liver	endoderm	GSE17183	GSM428930.CEL	normal
GSM428931	liver	endoderm	GSE17183	GSM428931.CEL	normal
GSM428932	liver	endoderm	GSE17183	GSM428932.CEL	normal
GSM428934	liver	endoderm	GSE17183	GSM428934.CEL	normal
GSM428935	liver	endoderm	GSE17183	GSM428935.CEL	normal
GSM428936	liver	endoderm	GSE17183	GSM428936.CEL	normal
GSM428937	liver	endoderm	GSE17183	GSM428937.CEL	normal
GSM428938	liver	endoderm	GSE17183	GSM428938.CEL	normal
GSM428939	liver	endoderm	GSE17183	GSM428939.CEL	normal
GSM428941	liver	endoderm	GSE17183	GSM428941.CEL	normal
GSM428942	liver	endoderm	GSE17183	GSM428942.CEL	normal
GSM428943	liver	endoderm	GSE17183	GSM428943.CEL	normal
GSM428944	liver	endoderm	GSE17183	GSM428944.CEL	normal
GSM428945	liver	endoderm	GSE17183	GSM428945.CEL	normal
GSM428950	liver	endoderm	GSE17183	GSM428950.CEL	normal
GSM428951	liver	endoderm	GSE17183	GSM428951.CEL	normal
GSM428952	liver	endoderm	GSE17183	GSM428952.CEL	normal
GSM428953	liver	endoderm	GSE17183	GSM428953.CEL	normal
GSM428954	liver	endoderm	GSE17183	GSM428954.CEL	normal
GSM428955	liver	endoderm	GSE17183	GSM428955.CEL	normal
GSM429388	liver	endoderm	GSE17183	GSM429388.CEL	normal
GSM429389	liver	endoderm	GSE17183	GSM429389.CEL	normal
GSM429390	liver	endoderm	GSE17183	GSM429390.CEL	normal
GSM429391	liver	endoderm	GSE17183	GSM429391.CEL	normal
GSM429392	liver	endoderm	GSE17183	GSM429392.CEL	normal
GSM429393	liver	endoderm	GSE17183	GSM429393.CEL	normal
GSM429394	liver	endoderm	GSE17183	GSM429394.CEL	normal
GSM429395	liver	endoderm	GSE17183	GSM429395.CEL	normal
GSM429396	liver	endoderm	GSE17183	GSM429396.CEL	normal
GSM429397	liver	endoderm	GSE17183	GSM429397.CEL	normal
GSM429398	liver	endoderm	GSE17183	GSM429398.CEL	normal
GSM429399	liver	endoderm	GSE17183	GSM429399.CEL	normal
GSM429400	liver	endoderm	GSE17183	GSM429400.CEL	normal
GSM429401	liver	endoderm	GSE17183	GSM429401.CEL	normal
GSM429402	liver	endoderm	GSE17183	GSM429402.CEL	normal
GSM429404	liver	endoderm	GSE17183	GSM429404.CEL	normal
GSM429405	liver	endoderm	GSE17183	GSM429405.CEL	normal
GSM429409	liver	endoderm	GSE17183	GSM429409.CEL	normal
GSM429410	liver	endoderm	GSE17183	GSM429410.CEL	normal
GSM429411	liver	endoderm	GSE17183	GSM429411.CEL	normal
GSM429412	liver	endoderm	GSE17183	GSM429412.CEL	normal
GSM490991	liver	endoderm	GSE19665	GSM490991.CEL	normal
GSM490987	liver	endoderm	GSE19665	GSM490987.CEL	normal
GSM491001	liver	endoderm	GSE19665	GSM491001.CEL	normal
GSM491003	liver	endoderm	GSE19665	GSM491003.CEL	normal
GSM490995	liver	endoderm	GSE19665	GSM490995.CEL	normal
GSM490997	liver	endoderm	GSE19665	GSM490997.CEL	normal
GSM491005	liver	endoderm	GSE19665	GSM491005.CEL	normal
GSM490993	liver	endoderm	GSE19665	GSM490993.CEL	normal
GSM490989	liver	endoderm	GSE19665	GSM490989.CEL	normal
GSM490999	liver	endoderm	GSE19665	GSM490999.CEL	normal
GSM655336	liver	endoderm	GSE26627	GSM655336.CEL	normal
GSM655330	liver	endoderm	GSE26627	GSM655330.CEL	normal
GSM655341	liver	endoderm	GSE26627	GSM655341.CEL	normal
GSM655340	liver	endoderm	GSE26627	GSM655340.CEL	normal
GSM655338	liver	endoderm	GSE26627	GSM655338.CEL	normal
GSM655334	liver	endoderm	GSE26627	GSM655334.CEL	normal
GSM655328	liver	endoderm	GSE26627	GSM655328.CEL	normal
GSM655320	liver	endoderm	GSE26627	GSM655320.CEL	normal
GSM655318	liver	endoderm	GSE26627	GSM655318.CEL	normal
GSM655319	liver	endoderm	GSE26627	GSM655319.CEL	normal
GSM655321	liver	endoderm	GSE26627	GSM655321.CEL	normal
GSM655322	liver	endoderm	GSE26627	GSM655322.CEL	normal
GSM655323	liver	endoderm	GSE26627	GSM655323.CEL	normal
GSM655324	liver	endoderm	GSE26627	GSM655324.CEL	normal
GSM655325	liver	endoderm	GSE26627	GSM655325.CEL	normal
GSM655326	liver	endoderm	GSE26627	GSM655326.CEL	normal
GSM655327	liver	endoderm	GSE26627	GSM655327.CEL	normal
GSM655329	liver	endoderm	GSE26627	GSM655329.CEL	normal
GSM655331	liver	endoderm	GSE26627	GSM655331.CEL	normal
GSM655332	liver	endoderm	GSE26627	GSM655332.CEL	normal
GSM655333	liver	endoderm	GSE26627	GSM655333.CEL	normal
GSM655335	liver	endoderm	GSE26627	GSM655335.CEL	normal
GSM655337	liver	endoderm	GSE26627	GSM655337.CEL	normal
GSM655339	liver	endoderm	GSE26627	GSM655339.CEL	normal
GSM737072	liver	endoderm	GSE29722	GSM737072.CEL	normal
GSM737068	liver	endoderm	GSE29722	GSM737068.CEL	normal
GSM737066	liver	endoderm	GSE29722	GSM737066.CEL	normal
GSM737080	liver	endoderm	GSE29722	GSM737080.CEL	normal
GSM737084	liver	endoderm	GSE29722	GSM737084.CEL	normal
GSM737082	liver	endoderm	GSE29722	GSM737082.CEL	normal
GSM737070	liver	endoderm	GSE29722	GSM737070.CEL	normal
GSM737076	liver	endoderm	GSE29722	GSM737076.CEL	normal
GSM737074	liver	endoderm	GSE29722	GSM737074.CEL	normal
GSM737078	liver	endoderm	GSE29722	GSM737078.CEL	normal
GSM80728	liver	endoderm	GSE3526	GSM80728.CEL	normal
GSM80729	liver	endoderm	GSE3526	GSM80729.CEL	normal
GSM80730	liver	endoderm	GSE3526	GSM80730.CEL	normal
GSM80739	liver	endoderm	GSE3526	GSM80739.CEL	normal
GSM952512	liver	endoderm	GSE38941	GSM952512_16.cel	normal
GSM952515	liver	endoderm	GSE38941	GSM952515_29.cel	normal
GSM952519	liver	endoderm	GSE38941	GSM952519_101.cel	normal
GSM952516	liver	endoderm	GSE38941	GSM952516_37.cel	normal
GSM952517	liver	endoderm	GSE38941	GSM952517_60.cel	normal
GSM952513	liver	endoderm	GSE38941	GSM952513_18.cel	normal
GSM952511	liver	endoderm	GSE38941	GSM952511_8.cel	normal
GSM952518	liver	endoderm	GSE38941	GSM952518_62.cel	normal
GSM952514	liver	endoderm	GSE38941	GSM952514_20.cel	normal
GSM952520	liver	endoderm	GSE38941	GSM952520_112.cel	normal
GSM1003900	liver	endoderm	GSE40873	GSM1003900_chip_array_L53N.CEL	normal
GSM1003926	liver	endoderm	GSE40873	GSM1003926_chiparray_L137N.CEL	normal
GSM1003897	liver	endoderm	GSE40873	GSM1003897_chip_array_L45N.CEL	normal
GSM1003935	liver	endoderm	GSE40873	GSM1003935_chip_array_L154N.CEL	normal
GSM1003908	liver	endoderm	GSE40873	GSM1003908_chip_array_L84N.CEL	normal
GSM1003921	liver	endoderm	GSE40873	GSM1003921_chip_array_L128N.CEL	normal
GSM1003927	liver	endoderm	GSE40873	GSM1003927_chiparray_L140N.CEL	normal
GSM1003913	liver	endoderm	GSE40873	GSM1003913_chip_array_L107N.CEL	normal
GSM1003891	liver	endoderm	GSE40873	GSM1003891_LC_07N-051217.CEL	normal
GSM1003892	liver	endoderm	GSE40873	GSM1003892_L08_N-3_H_02.CEL	normal
GSM1003893	liver	endoderm	GSE40873	GSM1003893_chip_array_L10N.CEL	normal
GSM1003894	liver	endoderm	GSE40873	GSM1003894_chip_array_L18N.CEL	normal
GSM1003895	liver	endoderm	GSE40873	GSM1003895_chip_array_L31N.CEL	normal
GSM1003896	liver	endoderm	GSE40873	GSM1003896_chip_array_L42N.CEL	normal
GSM1003898	liver	endoderm	GSE40873	GSM1003898_chip_array_L47N.CEL	normal
GSM1003899	liver	endoderm	GSE40873	GSM1003899_chip_array_L49N.CEL	normal
GSM1003901	liver	endoderm	GSE40873	GSM1003901_chip_array_L57N-1.CEL	normal
GSM1003902	liver	endoderm	GSE40873	GSM1003902_chip_array_L64N.CEL	normal
GSM1003903	liver	endoderm	GSE40873	GSM1003903_chip_array_L70N.CEL	normal
GSM1003904	liver	endoderm	GSE40873	GSM1003904_chip_array_L76N.CEL	normal
GSM1003905	liver	endoderm	GSE40873	GSM1003905_chip_array_L77N.CEL	normal
GSM1003906	liver	endoderm	GSE40873	GSM1003906_chip_array_L78N.CEL	normal
GSM1003907	liver	endoderm	GSE40873	GSM1003907_chip_array_L80N.CEL	normal
GSM1003909	liver	endoderm	GSE40873	GSM1003909_chip_array_L90N.CEL	normal
GSM1003910	liver	endoderm	GSE40873	GSM1003910_chip_array_L96N.CEL	normal
GSM1003911	liver	endoderm	GSE40873	GSM1003911_chip_array_L104N.CEL	normal
GSM1003912	liver	endoderm	GSE40873	GSM1003912_chip_array_L105N.CEL	normal
GSM1003914	liver	endoderm	GSE40873	GSM1003914_chip_array_L109N.CEL	normal
GSM1003915	liver	endoderm	GSE40873	GSM1003915_chip_array_L111N.CEL	normal
GSM1003916	liver	endoderm	GSE40873	GSM1003916_chip_array_L120N.CEL	normal
GSM1003917	liver	endoderm	GSE40873	GSM1003917_chip_array_L121N.CEL	normal
GSM1003918	liver	endoderm	GSE40873	GSM1003918_chip_array_L123N.CEL	normal
GSM1003919	liver	endoderm	GSE40873	GSM1003919_chip_array_L122N.CEL	normal
GSM1003920	liver	endoderm	GSE40873	GSM1003920_chip_array_L126N.CEL	normal
GSM1003922	liver	endoderm	GSE40873	GSM1003922_chip_array_L127N.CEL	normal
GSM1003923	liver	endoderm	GSE40873	GSM1003923_chiparray_L134N.CEL	normal
GSM1003924	liver	endoderm	GSE40873	GSM1003924_chip_array_L130N.CEL	normal
GSM1003925	liver	endoderm	GSE40873	GSM1003925_chip_array_L110N.CEL	normal
GSM1003928	liver	endoderm	GSE40873	GSM1003928_chiparray_L141N.CEL	normal
GSM1003929	liver	endoderm	GSE40873	GSM1003929_chip_array_L143N.CEL	normal
GSM1003930	liver	endoderm	GSE40873	GSM1003930_chip_array_L147N.CEL	normal
GSM1003931	liver	endoderm	GSE40873	GSM1003931_chip_array_L150N.CEL	normal
GSM1003932	liver	endoderm	GSE40873	GSM1003932_chip_array_L108N.CEL	normal
GSM1003933	liver	endoderm	GSE40873	GSM1003933_chip_array_L71N.CEL	normal
GSM1003934	liver	endoderm	GSE40873	GSM1003934_chip_array_L144N.CEL	normal
GSM1003936	liver	endoderm	GSE40873	GSM1003936_chip_array_L155N.CEL	normal
GSM1003937	liver	endoderm	GSE40873	GSM1003937_chiparray_L157N.CEL	normal
GSM1003938	liver	endoderm	GSE40873	GSM1003938_chip_array_L163N.CEL	normal
GSM1003939	liver	endoderm	GSE40873	GSM1003939_chip_array_L165N.CEL	normal
GSM1024532	liver	endoderm	GSE41804	GSM1024532_LC-MA2.CEL	normal
GSM1024535	liver	endoderm	GSE41804	GSM1024535_LC-MA5.CEL	normal
GSM1024536	liver	endoderm	GSE41804	GSM1024536_LC-MA6.CEL	normal
GSM1024540	liver	endoderm	GSE41804	GSM1024540_LC-MA10.CEL	normal
GSM1024555	liver	endoderm	GSE41804	GSM1024555_LC-MI5.CEL	normal
GSM1024558	liver	endoderm	GSE41804	GSM1024558_LC-MI8.CEL	normal
GSM1024534	liver	endoderm	GSE41804	GSM1024534_LC-MA4.CEL	normal
GSM1024539	liver	endoderm	GSE41804	GSM1024539_LC-MA9.CEL	normal
GSM1024531	liver	endoderm	GSE41804	GSM1024531_LC-MA1.CEL	normal
GSM1024533	liver	endoderm	GSE41804	GSM1024533_LC-MA3.CEL	normal
GSM1024537	liver	endoderm	GSE41804	GSM1024537_LC-MA7.CEL	normal
GSM1024538	liver	endoderm	GSE41804	GSM1024538_LC-MA8.CEL	normal
GSM1024551	liver	endoderm	GSE41804	GSM1024551_LC-MI1.CEL	normal
GSM1024552	liver	endoderm	GSE41804	GSM1024552_LC-MI2.CEL	normal
GSM1024553	liver	endoderm	GSE41804	GSM1024553_LC-MI3.CEL	normal
GSM1024554	liver	endoderm	GSE41804	GSM1024554_LC-MI4.CEL	normal
GSM1024556	liver	endoderm	GSE41804	GSM1024556_LC-MI6.CEL	normal
GSM1024557	liver	endoderm	GSE41804	GSM1024557_LC-MI7.CEL	normal
GSM1024559	liver	endoderm	GSE41804	GSM1024559_LC-MI9.CEL	normal
GSM149386	liver	endoderm	GSE6878	GSM149386.CEL	normal
GSM149387	liver	endoderm	GSE6878	GSM149387.CEL	normal
GSM154183	liver	endoderm	GSE6878	GSM154183.CEL	normal
GSM149385	liver	endoderm	GSE6878	GSM149385.CEL	normal
GSM149388	liver	endoderm	GSE6878	GSM149388.CEL	normal
GSM149390	liver	endoderm	GSE6878	GSM149390.CEL	normal
GSM158384	liver	endoderm	GSE6878	GSM158384.CEL	normal
GSM158373	liver	endoderm	GSE6878	GSM158373.CEL	normal
GSM149381	liver	endoderm	GSE6878	GSM149381.CEL	normal
GSM149382	liver	endoderm	GSE6878	GSM149382.CEL	normal
GSM149383	liver	endoderm	GSE6878	GSM149383.CEL	normal
GSM149384	liver	endoderm	GSE6878	GSM149384.CEL	normal
GSM149389	liver	endoderm	GSE6878	GSM149389.CEL	normal
GSM149391	liver	endoderm	GSE6878	GSM149391.CEL	normal
GSM149392	liver	endoderm	GSE6878	GSM149392.CEL	normal
GSM149393	liver	endoderm	GSE6878	GSM149393.CEL	normal
GSM154182	liver	endoderm	GSE6878	GSM154182.CEL	normal
GSM154184	liver	endoderm	GSE6878	GSM154184.CEL	normal
GSM158374	liver	endoderm	GSE6878	GSM158374.CEL	normal
GSM158375	liver	endoderm	GSE6878	GSM158375.CEL	normal
GSM158376	liver	endoderm	GSE6878	GSM158376.CEL	normal
GSM158377	liver	endoderm	GSE6878	GSM158377.CEL	normal
GSM158378	liver	endoderm	GSE6878	GSM158378.CEL	normal
GSM158379	liver	endoderm	GSE6878	GSM158379.CEL	normal
GSM158380	liver	endoderm	GSE6878	GSM158380.CEL	normal
GSM158381	liver	endoderm	GSE6878	GSM158381.CEL	normal
GSM158382	liver	endoderm	GSE6878	GSM158382.CEL	normal
GSM158383	liver	endoderm	GSE6878	GSM158383.CEL	normal
GSM490988	liver	endoderm	GSE19665	GSM490988.CEL	tumor
GSM490990	liver	endoderm	GSE19665	GSM490990.CEL	tumor
GSM490992	liver	endoderm	GSE19665	GSM490992.CEL	tumor
GSM490994	liver	endoderm	GSE19665	GSM490994.CEL	tumor
GSM490996	liver	endoderm	GSE19665	GSM490996.CEL	tumor
GSM490998	liver	endoderm	GSE19665	GSM490998.CEL	tumor
GSM491000	liver	endoderm	GSE19665	GSM491000.CEL	tumor
GSM491002	liver	endoderm	GSE19665	GSM491002.CEL	tumor
GSM491004	liver	endoderm	GSE19665	GSM491004.CEL	tumor
GSM491006	liver	endoderm	GSE19665	GSM491006.CEL	tumor
GSM1024521	liver	endoderm	GSE41804	GSM1024521_HC-MA1.CEL	tumor
GSM1024522	liver	endoderm	GSE41804	GSM1024522_HC-MA2.CEL	tumor
GSM1024523	liver	endoderm	GSE41804	GSM1024523_HC-MA3.CEL	tumor
GSM1024524	liver	endoderm	GSE41804	GSM1024524_HC-MA4.CEL	tumor
GSM1024525	liver	endoderm	GSE41804	GSM1024525_HC-MA5.CEL	tumor
GSM1024526	liver	endoderm	GSE41804	GSM1024526_HC-MA6.CEL	tumor
GSM1024527	liver	endoderm	GSE41804	GSM1024527_HC-MA7.CEL	tumor
GSM1024528	liver	endoderm	GSE41804	GSM1024528_HC-MA8.CEL	tumor
GSM1024529	liver	endoderm	GSE41804	GSM1024529_HC-MA9.CEL	tumor
GSM1024530	liver	endoderm	GSE41804	GSM1024530_HC-MA10.CEL	tumor
GSM1024541	liver	endoderm	GSE41804	GSM1024541_HC-MI1.CEL	tumor
GSM1024542	liver	endoderm	GSE41804	GSM1024542_HC-MI2.CEL	tumor
GSM1024543	liver	endoderm	GSE41804	GSM1024543_HC-MI3.CEL	tumor
GSM1024544	liver	endoderm	GSE41804	GSM1024544_HC-MI4.CEL	tumor
GSM1024545	liver	endoderm	GSE41804	GSM1024545_HC-MI5.CEL	tumor
GSM1024546	liver	endoderm	GSE41804	GSM1024546_HC-MI6.CEL	tumor
GSM1024547	liver	endoderm	GSE41804	GSM1024547_HC-MI7.CEL	tumor
GSM1024548	liver	endoderm	GSE41804	GSM1024548_HC-MI8.CEL	tumor
GSM1024549	liver	endoderm	GSE41804	GSM1024549_HC-MI9.CEL	tumor
GSM1024550	liver	endoderm	GSE41804	GSM1024550_HC-MI10.CEL	tumor
GSM139131	liver	endoderm	GSE6222	GSM139131.CEL	tumor
GSM143545	liver	endoderm	GSE6222	GSM143545.CEL	tumor
GSM143546	liver	endoderm	GSE6222	GSM143546.CEL	tumor
GSM143547	liver	endoderm	GSE6222	GSM143547.CEL	tumor
GSM143548	liver	endoderm	GSE6222	GSM143548.CEL	tumor
GSM143549	liver	endoderm	GSE6222	GSM143549.CEL	tumor
GSM143550	liver	endoderm	GSE6222	GSM143550.CEL	tumor
GSM143551	liver	endoderm	GSE6222	GSM143551.CEL	tumor
GSM143552	liver	endoderm	GSE6222	GSM143552.CEL	tumor
GSM143553	liver	endoderm	GSE6222	GSM143553.CEL	tumor
GSM248688	liver	endoderm	GSE9843	GSM248688.CEL	tumor
GSM248689	liver	endoderm	GSE9843	GSM248689.CEL	tumor
GSM248690	liver	endoderm	GSE9843	GSM248690.CEL	tumor
GSM248691	liver	endoderm	GSE9843	GSM248691.CEL	tumor
GSM248692	liver	endoderm	GSE9843	GSM248692.CEL	tumor
GSM248693	liver	endoderm	GSE9843	GSM248693.CEL	tumor
GSM248694	liver	endoderm	GSE9843	GSM248694.CEL	tumor
GSM248695	liver	endoderm	GSE9843	GSM248695.CEL	tumor
GSM248696	liver	endoderm	GSE9843	GSM248696.CEL	tumor
GSM248697	liver	endoderm	GSE9843	GSM248697.CEL	tumor
GSM248698	liver	endoderm	GSE9843	GSM248698.CEL	tumor
GSM248699	liver	endoderm	GSE9843	GSM248699.CEL	tumor
GSM248700	liver	endoderm	GSE9843	GSM248700.CEL	tumor
GSM248701	liver	endoderm	GSE9843	GSM248701.CEL	tumor
GSM248702	liver	endoderm	GSE9843	GSM248702.CEL	tumor
GSM248703	liver	endoderm	GSE9843	GSM248703.CEL	tumor
GSM248704	liver	endoderm	GSE9843	GSM248704.CEL	tumor
GSM248705	liver	endoderm	GSE9843	GSM248705.CEL	tumor
GSM248706	liver	endoderm	GSE9843	GSM248706.CEL	tumor
GSM248707	liver	endoderm	GSE9843	GSM248707.CEL	tumor
GSM248708	liver	endoderm	GSE9843	GSM248708.CEL	tumor
GSM248709	liver	endoderm	GSE9843	GSM248709.CEL	tumor
GSM248710	liver	endoderm	GSE9843	GSM248710.CEL	tumor
GSM248711	liver	endoderm	GSE9843	GSM248711.CEL	tumor
GSM248712	liver	endoderm	GSE9843	GSM248712.CEL	tumor
GSM248713	liver	endoderm	GSE9843	GSM248713.CEL	tumor
GSM248714	liver	endoderm	GSE9843	GSM248714.CEL	tumor
GSM248715	liver	endoderm	GSE9843	GSM248715.CEL	tumor
GSM248716	liver	endoderm	GSE9843	GSM248716.CEL	tumor
GSM248717	liver	endoderm	GSE9843	GSM248717.CEL	tumor
GSM248718	liver	endoderm	GSE9843	GSM248718.CEL	tumor
GSM248719	liver	endoderm	GSE9843	GSM248719.CEL	tumor
GSM248720	liver	endoderm	GSE9843	GSM248720.CEL	tumor
GSM248721	liver	endoderm	GSE9843	GSM248721.CEL	tumor
GSM248722	liver	endoderm	GSE9843	GSM248722.CEL	tumor
GSM248723	liver	endoderm	GSE9843	GSM248723.CEL	tumor
GSM248724	liver	endoderm	GSE9843	GSM248724.CEL	tumor
GSM248725	liver	endoderm	GSE9843	GSM248725.CEL	tumor
GSM248726	liver	endoderm	GSE9843	GSM248726.CEL	tumor
GSM248727	liver	endoderm	GSE9843	GSM248727.CEL	tumor
GSM248728	liver	endoderm	GSE9843	GSM248728.CEL	tumor
GSM248729	liver	endoderm	GSE9843	GSM248729.CEL	tumor
GSM248730	liver	endoderm	GSE9843	GSM248730.CEL	tumor
GSM248731	liver	endoderm	GSE9843	GSM248731.CEL	tumor
GSM248732	liver	endoderm	GSE9843	GSM248732.CEL	tumor
GSM248733	liver	endoderm	GSE9843	GSM248733.CEL	tumor
GSM248734	liver	endoderm	GSE9843	GSM248734.CEL	tumor
GSM248735	liver	endoderm	GSE9843	GSM248735.CEL	tumor
GSM248736	liver	endoderm	GSE9843	GSM248736.CEL	tumor
GSM248737	liver	endoderm	GSE9843	GSM248737.CEL	tumor
GSM248738	liver	endoderm	GSE9843	GSM248738.CEL	tumor
GSM248739	liver	endoderm	GSE9843	GSM248739.CEL	tumor
GSM248740	liver	endoderm	GSE9843	GSM248740.CEL	tumor
GSM248741	liver	endoderm	GSE9843	GSM248741.CEL	tumor
GSM248742	liver	endoderm	GSE9843	GSM248742.CEL	tumor
GSM248743	liver	endoderm	GSE9843	GSM248743.CEL	tumor
GSM248744	liver	endoderm	GSE9843	GSM248744.CEL	tumor
GSM248745	liver	endoderm	GSE9843	GSM248745.CEL	tumor
GSM248746	liver	endoderm	GSE9843	GSM248746.CEL	tumor
GSM248747	liver	endoderm	GSE9843	GSM248747.CEL	tumor
GSM248748	liver	endoderm	GSE9843	GSM248748.CEL	tumor
GSM248749	liver	endoderm	GSE9843	GSM248749.CEL	tumor
GSM248750	liver	endoderm	GSE9843	GSM248750.CEL	tumor
GSM248751	liver	endoderm	GSE9843	GSM248751.CEL	tumor
GSM248752	liver	endoderm	GSE9843	GSM248752.CEL	tumor
GSM248753	liver	endoderm	GSE9843	GSM248753.CEL	tumor
GSM248754	liver	endoderm	GSE9843	GSM248754.CEL	tumor
GSM248755	liver	endoderm	GSE9843	GSM248755.CEL	tumor
GSM248756	liver	endoderm	GSE9843	GSM248756.CEL	tumor
GSM248757	liver	endoderm	GSE9843	GSM248757.CEL	tumor
GSM248758	liver	endoderm	GSE9843	GSM248758.CEL	tumor
GSM248759	liver	endoderm	GSE9843	GSM248759.CEL	tumor
GSM248760	liver	endoderm	GSE9843	GSM248760.CEL	tumor
GSM248761	liver	endoderm	GSE9843	GSM248761.CEL	tumor
GSM248762	liver	endoderm	GSE9843	GSM248762.CEL	tumor
GSM248763	liver	endoderm	GSE9843	GSM248763.CEL	tumor
GSM248764	liver	endoderm	GSE9843	GSM248764.CEL	tumor
GSM248765	liver	endoderm	GSE9843	GSM248765.CEL	tumor
GSM248766	liver	endoderm	GSE9843	GSM248766.CEL	tumor
GSM248767	liver	endoderm	GSE9843	GSM248767.CEL	tumor
GSM248768	liver	endoderm	GSE9843	GSM248768.CEL	tumor
GSM248769	liver	endoderm	GSE9843	GSM248769.CEL	tumor
GSM248770	liver	endoderm	GSE9843	GSM248770.CEL	tumor
GSM248771	liver	endoderm	GSE9843	GSM248771.CEL	tumor
GSM248772	liver	endoderm	GSE9843	GSM248772.CEL	tumor
GSM248773	liver	endoderm	GSE9843	GSM248773.CEL	tumor
GSM248774	liver	endoderm	GSE9843	GSM248774.CEL	tumor
GSM248775	liver	endoderm	GSE9843	GSM248775.CEL	tumor
GSM248776	liver	endoderm	GSE9843	GSM248776.CEL	tumor
GSM248777	liver	endoderm	GSE9843	GSM248777.CEL	tumor
GSM248778	liver	endoderm	GSE9843	GSM248778.CEL	tumor
GSM737065	liver	endoderm	GSE29721	GSM737065.CEL	tumor
GSM737067	liver	endoderm	GSE29721	GSM737067.CEL	tumor
GSM737069	liver	endoderm	GSE29721	GSM737069.CEL	tumor
GSM737071	liver	endoderm	GSE29721	GSM737071.CEL	tumor
GSM737073	liver	endoderm	GSE29721	GSM737073.CEL	tumor
GSM737075	liver	endoderm	GSE29721	GSM737075.CEL	tumor
GSM737077	liver	endoderm	GSE29721	GSM737077.CEL	tumor
GSM737079	liver	endoderm	GSE29721	GSM737079.CEL	tumor
GSM737081	liver	endoderm	GSE29721	GSM737081.CEL	tumor
GSM737083	liver	endoderm	GSE29721	GSM737083.CEL	tumor
GSM1100370	liver	endoderm	GSE45436	GSM1100370_HCC_330T.CEL	tumor
GSM1100371	liver	endoderm	GSE45436	GSM1100371_HCC_1010T.CEL	tumor
GSM1100372	liver	endoderm	GSE45436	GSM1100372_HCC_109T.CEL	tumor
GSM1100373	liver	endoderm	GSE45436	GSM1100373_HCC_1246T.CEL	tumor
GSM1100374	liver	endoderm	GSE45436	GSM1100374_HCC_198T.CEL	tumor
GSM1100375	liver	endoderm	GSE45436	GSM1100375_HCC_275T.CEL	tumor
GSM1100376	liver	endoderm	GSE45436	GSM1100376_HCC_341T.CEL	tumor
GSM1100377	liver	endoderm	GSE45436	GSM1100377_HCC_348T.CEL	tumor
GSM1100378	liver	endoderm	GSE45436	GSM1100378_HCC_351T.CEL	tumor
GSM1100379	liver	endoderm	GSE45436	GSM1100379_HCC_364N.CEL	tumor
GSM1100380	liver	endoderm	GSE45436	GSM1100380_HCC_377T.CEL	tumor
GSM1100381	liver	endoderm	GSE45436	GSM1100381_HCC_889T.CEL	tumor
GSM1100406	liver	endoderm	GSE45436	GSM1100406_HCC_107T.CEL	tumor
GSM1100407	liver	endoderm	GSE45436	GSM1100407_HCC_15T.CEL	tumor
GSM1100408	liver	endoderm	GSE45436	GSM1100408_HCC_103T.CEL	tumor
GSM1100409	liver	endoderm	GSE45436	GSM1100409_HCC_59T.CEL	tumor
GSM1100410	liver	endoderm	GSE45436	GSM1100410_HCC_68T.CEL	tumor
GSM1100411	liver	endoderm	GSE45436	GSM1100411_HCC_80T.CEL	tumor
GSM1100412	liver	endoderm	GSE45436	GSM1100412_HCC_91T2.CEL	tumor
GSM1100413	liver	endoderm	GSE45436	GSM1100413_HCC_942T.CEL	tumor
GSM1100414	liver	endoderm	GSE45436	GSM1100414_HCC_1042T.CEL	tumor
GSM1100415	liver	endoderm	GSE45436	GSM1100415_HCC_108T.CEL	tumor
GSM1100416	liver	endoderm	GSE45436	GSM1100416_HCC_185T.CEL	tumor
GSM1100417	liver	endoderm	GSE45436	GSM1100417_HCC_199T.CEL	tumor
GSM1100418	liver	endoderm	GSE45436	GSM1100418_HCC_19T.CEL	tumor
GSM1100419	liver	endoderm	GSE45436	GSM1100419_HCC_239T.CEL	tumor
GSM1100420	liver	endoderm	GSE45436	GSM1100420_HCC_307T.CEL	tumor
GSM1100421	liver	endoderm	GSE45436	GSM1100421_HCC_40T.CEL	tumor
GSM1100422	liver	endoderm	GSE45436	GSM1100422_HCC_463T.CEL	tumor
GSM1100423	liver	endoderm	GSE45436	GSM1100423_HCC_523T.CEL	tumor
GSM1100424	liver	endoderm	GSE45436	GSM1100424_HCC_69N.CEL	tumor
GSM1100425	liver	endoderm	GSE45436	GSM1100425_HCC_89T.CEL	tumor
GSM1100426	liver	endoderm	GSE45436	GSM1100426_HCC_1637T.CEL	tumor
GSM1100427	liver	endoderm	GSE45436	GSM1100427_HCC_1684T.CEL	tumor
GSM1100428	liver	endoderm	GSE45436	GSM1100428_HCC_242T.CEL	tumor
GSM1100429	liver	endoderm	GSE45436	GSM1100429_HCC_70T.CEL	tumor
GSM1100430	liver	endoderm	GSE45436	GSM1100430_HCC_867T.CEL	tumor
GSM1100448	liver	endoderm	GSE45436	GSM1100448_HCC_1863T.CEL	tumor
GSM1100449	liver	endoderm	GSE45436	GSM1100449_HCC_251T.CEL	tumor
GSM1100450	liver	endoderm	GSE45436	GSM1100450_HCC_319T.CEL	tumor
GSM1100451	liver	endoderm	GSE45436	GSM1100451_HCC_1085T.CEL	tumor
GSM1100452	liver	endoderm	GSE45436	GSM1100452_HCC_1603T.CEL	tumor
GSM1100453	liver	endoderm	GSE45436	GSM1100453_HCC_1741T.CEL	tumor
GSM1100454	liver	endoderm	GSE45436	GSM1100454_HCC_1822T.CEL	tumor
GSM1100455	liver	endoderm	GSE45436	GSM1100455_HCC_1865T.CEL	tumor
GSM1100456	liver	endoderm	GSE45436	GSM1100456_HCC_254T.CEL	tumor
GSM1104153	liver	endoderm	GSE45436	GSM1104153_HCC_1637T.CEL	tumor
GSM1104154	liver	endoderm	GSE45436	GSM1104154_HCC_1684T.CEL	tumor
GSM1104155	liver	endoderm	GSE45436	GSM1104155_HCC_242T.CEL	tumor
GSM1104156	liver	endoderm	GSE45436	GSM1104156_HCC_70T.CEL	tumor
GSM1104157	liver	endoderm	GSE45436	GSM1104157_HCC_867T.CEL	tumor
GSM1104158	liver	endoderm	GSE45436	GSM1104158_HCC_930T.CEL	tumor
GSM1104159	liver	endoderm	GSE45436	GSM1104159_HCC_1622T.CEL	tumor
GSM1104160	liver	endoderm	GSE45436	GSM1104160_HCC_1863T.CEL	tumor
GSM1104161	liver	endoderm	GSE45436	GSM1104161_HCC_251T.CEL	tumor
GSM1104162	liver	endoderm	GSE45436	GSM1104162_HCC_319T.CEL	tumor
GSM1104163	liver	endoderm	GSE45436	GSM1104163_HCC_1085T.CEL	tumor
GSM1104164	liver	endoderm	GSE45436	GSM1104164_HCC_1603T.CEL	tumor
GSM1104165	liver	endoderm	GSE45436	GSM1104165_HCC_1741T.CEL	tumor
GSM1104166	liver	endoderm	GSE45436	GSM1104166_HCC_1822T.CEL	tumor
GSM1104167	liver	endoderm	GSE45436	GSM1104167_HCC_1865T.CEL	tumor
GSM1104168	liver	endoderm	GSE45436	GSM1104168_HCC_254T.CEL	tumor
GSM1104169	liver	endoderm	GSE45436	GSM1104169_HCC_001_T1.CEL	tumor
GSM1104170	liver	endoderm	GSE45436	GSM1104170_HCC_002_T1.CEL	tumor
GSM1104171	liver	endoderm	GSE45436	GSM1104171_HCC_003_T3.CEL	tumor
GSM1104172	liver	endoderm	GSE45436	GSM1104172_HCC_004_T3.CEL	tumor
GSM1104173	liver	endoderm	GSE45436	GSM1104173_HCC_005_T1.CEL	tumor
GSM1104174	liver	endoderm	GSE45436	GSM1104174_HCC_006_T3.CEL	tumor
GSM1104175	liver	endoderm	GSE45436	GSM1104175_HCC_007_T3.CEL	tumor
GSM1104176	liver	endoderm	GSE45436	GSM1104176_HCC_008_T3.CEL	tumor
GSM1104177	liver	endoderm	GSE45436	GSM1104177_HCC_009_T3.CEL	tumor
GSM1104178	liver	endoderm	GSE45436	GSM1104178_HCC_010_T1.CEL	tumor
GSM1104179	liver	endoderm	GSE45436	GSM1104179_HCC_002T.CEL	tumor
GSM1104180	liver	endoderm	GSE45436	GSM1104180_HCC_004T.CEL	tumor
GSM1104181	liver	endoderm	GSE45436	GSM1104181_HCC_005T.CEL	tumor
GSM1104182	liver	endoderm	GSE45436	GSM1104182_HCC_007T.CEL	tumor
GSM1104183	liver	endoderm	GSE45436	GSM1104183_HCC_008T.CEL	tumor
GSM1104184	liver	endoderm	GSE45436	GSM1104184_HCC_009T.CEL	tumor
GSM1104185	liver	endoderm	GSE45436	GSM1104185_HCC_010T.CEL	tumor
GSM1104186	liver	endoderm	GSE45436	GSM1104186_HCC_011T.CEL	tumor
GSM1104187	liver	endoderm	GSE45436	GSM1104187_HCC_012T.CEL	tumor
GSM1104188	liver	endoderm	GSE45436	GSM1104188_HCC_013T.CEL	tumor
GSM1104189	liver	endoderm	GSE45436	GSM1104189_HCC_014T.CEL	tumor
GSM1104190	liver	endoderm	GSE45436	GSM1104190_HCC_017T.CEL	tumor
GSM1104191	liver	endoderm	GSE45436	GSM1104191_HCC_18T.CEL	tumor
GSM1104192	liver	endoderm	GSE45436	GSM1104192_HCC_19T.CEL	tumor
GSM1104193	liver	endoderm	GSE45436	GSM1104193_HCC_21T.CEL	tumor
GSM1104194	liver	endoderm	GSE45436	GSM1104194_HCC_25T.CEL	tumor
GSM1104195	liver	endoderm	GSE45436	GSM1104195_HCC_26T.CEL	tumor
GSM1104196	liver	endoderm	GSE45436	GSM1104196_HCC_28T.CEL	tumor
GSM1104197	liver	endoderm	GSE45436	GSM1104197_HCC_30T.CEL	tumor
GSM1104198	liver	endoderm	GSE45436	GSM1104198_HCC_001T-2.CEL	tumor
GSM1104199	liver	endoderm	GSE45436	GSM1104199_HCC_016T-2.CEL	tumor
GSM325791	liver	endoderm	GSE2109	GSM325791.CEL	tumor
GSM325800	liver	endoderm	GSE2109	GSM325800.CEL	tumor
GSM325819	liver	endoderm	GSE2109	GSM325819.CEL	tumor
GSM277687	liver	endoderm	GSE2109	GSM277687.CEL	tumor
GSM231883	liver	endoderm	GSE2109	GSM231883.CEL	tumor
GSM231890	liver	endoderm	GSE2109	GSM231890.CEL	tumor
GSM231940	liver	endoderm	GSE2109	GSM231940.CEL	tumor
GSM203660	liver	endoderm	GSE2109	GSM203660.CEL	tumor
GSM203676	liver	endoderm	GSE2109	GSM203676.CEL	tumor
GSM203704	liver	endoderm	GSE2109	GSM203704.CEL	tumor
GSM203750	liver	endoderm	GSE2109	GSM203750.CEL	tumor
GSM203751	liver	endoderm	GSE2109	GSM203751.CEL	tumor
GSM203775	liver	endoderm	GSE2109	GSM203775.CEL	tumor
GSM179840	liver	endoderm	GSE2109	GSM179840.CEL	tumor
GSM179865	liver	endoderm	GSE2109	GSM179865.CEL	tumor
GSM179952	liver	endoderm	GSE2109	GSM179952.CEL	tumor
GSM152584	liver	endoderm	GSE2109	GSM152584.CEL	tumor
GSM152612	liver	endoderm	GSE2109	GSM152612.CEL	tumor
GSM152626	liver	endoderm	GSE2109	GSM152626.CEL	tumor
GSM152708	liver	endoderm	GSE2109	GSM152708.CEL	tumor
GSM152760	liver	endoderm	GSE2109	GSM152760.CEL	tumor
GSM152765	liver	endoderm	GSE2109	GSM152765.CEL	tumor
GSM137897	liver	endoderm	GSE2109	GSM137897.CEL	tumor
GSM137909	liver	endoderm	GSE2109	GSM137909.CEL	tumor
GSM137921	liver	endoderm	GSE2109	GSM137921.CEL	tumor
GSM137933	liver	endoderm	GSE2109	GSM137933.CEL	tumor
GSM137935	liver	endoderm	GSE2109	GSM137935.CEL	tumor
GSM137962	liver	endoderm	GSE2109	GSM137962.CEL	tumor
GSM138043	liver	endoderm	GSE2109	GSM138043.CEL	tumor
GSM117657	liver	endoderm	GSE2109	GSM117657.CEL	tumor
GSM102503	liver	endoderm	GSE2109	GSM102503.CEL	tumor
GSM102531	liver	endoderm	GSE2109	GSM102531.CEL	tumor
GSM88946	liver	endoderm	GSE2109	GSM88946.CEL	tumor
GSM89030	liver	endoderm	GSE2109	GSM89030.CEL	tumor
GSM89054	liver	endoderm	GSE2109	GSM89054.CEL	tumor
GSM76498	liver	endoderm	GSE2109	GSM76498.CEL	tumor
GSM76644	liver	endoderm	GSE2109	GSM76644.CEL	tumor
GSM53088	liver	endoderm	GSE2109	GSM53088.CEL	tumor
GSM53090	liver	endoderm	GSE2109	GSM53090.CEL	tumor
GSM46828	liver	endoderm	GSE2109	GSM46828.CEL	tumor
GSM46848	liver	endoderm	GSE2109	GSM46848.CEL	tumor
GSM46945	liver	endoderm	GSE2109	GSM46945.CEL	tumor
GSM46970	liver	endoderm	GSE2109	GSM46970.CEL	tumor
GSM46971	liver	endoderm	GSE2109	GSM46971.CEL	tumor
GSM38108	liver	endoderm	GSE2109	GSM38108.CEL	tumor

## Sheet: lung
sample_id	description1	description2	exp_id	file_name	tissue
GSM358652	lung	endoderm	GSE14334	GSM358652.CEL	normal
GSM358656	lung	endoderm	GSE14334	GSM358656.CEL	normal
GSM358666	lung	endoderm	GSE14334	GSM358666.CEL	normal
GSM358658	lung	endoderm	GSE14334	GSM358658.CEL	normal
GSM358667	lung	endoderm	GSE14334	GSM358667.CEL	normal
GSM358646	lung	endoderm	GSE14334	GSM358646.CEL	normal
GSM358648	lung	endoderm	GSE14334	GSM358648.CEL	normal
GSM358641	lung	endoderm	GSE14334	GSM358641.CEL	normal
GSM358644	lung	endoderm	GSE14334	GSM358644.CEL	normal
GSM358636	lung	endoderm	GSE14334	GSM358636.CEL	normal
GSM358654	lung	endoderm	GSE14334	GSM358654.CEL	normal
GSM358637	lung	endoderm	GSE14334	GSM358637.CEL	normal
GSM358649	lung	endoderm	GSE14334	GSM358649.CEL	normal
GSM358642	lung	endoderm	GSE14334	GSM358642.CEL	normal
GSM358631	lung	endoderm	GSE14334	GSM358631.CEL	normal
GSM358632	lung	endoderm	GSE14334	GSM358632.CEL	normal
GSM358633	lung	endoderm	GSE14334	GSM358633.CEL	normal
GSM358634	lung	endoderm	GSE14334	GSM358634.CEL	normal
GSM358635	lung	endoderm	GSE14334	GSM358635.CEL	normal
GSM358638	lung	endoderm	GSE14334	GSM358638.CEL	normal
GSM358639	lung	endoderm	GSE14334	GSM358639.CEL	normal
GSM358640	lung	endoderm	GSE14334	GSM358640.CEL	normal
GSM358643	lung	endoderm	GSE14334	GSM358643.CEL	normal
GSM358645	lung	endoderm	GSE14334	GSM358645.CEL	normal
GSM358647	lung	endoderm	GSE14334	GSM358647.CEL	normal
GSM358650	lung	endoderm	GSE14334	GSM358650.CEL	normal
GSM358651	lung	endoderm	GSE14334	GSM358651.CEL	normal
GSM358653	lung	endoderm	GSE14334	GSM358653.CEL	normal
GSM358655	lung	endoderm	GSE14334	GSM358655.CEL	normal
GSM358657	lung	endoderm	GSE14334	GSM358657.CEL	normal
GSM358659	lung	endoderm	GSE14334	GSM358659.CEL	normal
GSM358660	lung	endoderm	GSE14334	GSM358660.CEL	normal
GSM358661	lung	endoderm	GSE14334	GSM358661.CEL	normal
GSM358662	lung	endoderm	GSE14334	GSM358662.CEL	normal
GSM358663	lung	endoderm	GSE14334	GSM358663.CEL	normal
GSM358664	lung	endoderm	GSE14334	GSM358664.CEL	normal
GSM358665	lung	endoderm	GSE14334	GSM358665.CEL	normal
GSM358668	lung	endoderm	GSE14334	GSM358668.CEL	normal
GSM467009	lung	endoderm	GSE18842	GSM467009.CEL	normal
GSM467017	lung	endoderm	GSE18842	GSM467017.CEL	normal
GSM466948	lung	endoderm	GSE18842	GSM466948.CEL	normal
GSM467019	lung	endoderm	GSE18842	GSM467019.CEL	normal
GSM466988	lung	endoderm	GSE18842	GSM466988.CEL	normal
GSM466957	lung	endoderm	GSE18842	GSM466957.CEL	normal
GSM467002	lung	endoderm	GSE18842	GSM467002.CEL	normal
GSM467037	lung	endoderm	GSE18842	GSM467037.CEL	normal
GSM467005	lung	endoderm	GSE18842	GSM467005.CEL	normal
GSM466953	lung	endoderm	GSE18842	GSM466953.CEL	normal
GSM467013	lung	endoderm	GSE18842	GSM467013.CEL	normal
GSM467025	lung	endoderm	GSE18842	GSM467025.CEL	normal
GSM466955	lung	endoderm	GSE18842	GSM466955.CEL	normal
GSM466950	lung	endoderm	GSE18842	GSM466950.CEL	normal
GSM466959	lung	endoderm	GSE18842	GSM466959.CEL	normal
GSM466961	lung	endoderm	GSE18842	GSM466961.CEL	normal
GSM466964	lung	endoderm	GSE18842	GSM466964.CEL	normal
GSM466966	lung	endoderm	GSE18842	GSM466966.CEL	normal
GSM466968	lung	endoderm	GSE18842	GSM466968.CEL	normal
GSM466970	lung	endoderm	GSE18842	GSM466970.CEL	normal
GSM466972	lung	endoderm	GSE18842	GSM466972.CEL	normal
GSM466974	lung	endoderm	GSE18842	GSM466974.CEL	normal
GSM466976	lung	endoderm	GSE18842	GSM466976.CEL	normal
GSM466978	lung	endoderm	GSE18842	GSM466978.CEL	normal
GSM466979	lung	endoderm	GSE18842	GSM466979.CEL	normal
GSM466981	lung	endoderm	GSE18842	GSM466981.CEL	normal
GSM466984	lung	endoderm	GSE18842	GSM466984.CEL	normal
GSM466986	lung	endoderm	GSE18842	GSM466986.CEL	normal
GSM466990	lung	endoderm	GSE18842	GSM466990.CEL	normal
GSM466992	lung	endoderm	GSE18842	GSM466992.CEL	normal
GSM466995	lung	endoderm	GSE18842	GSM466995.CEL	normal
GSM466997	lung	endoderm	GSE18842	GSM466997.CEL	normal
GSM466999	lung	endoderm	GSE18842	GSM466999.CEL	normal
GSM467000	lung	endoderm	GSE18842	GSM467000.CEL	normal
GSM467001	lung	endoderm	GSE18842	GSM467001.CEL	normal
GSM467003	lung	endoderm	GSE18842	GSM467003.CEL	normal
GSM467007	lung	endoderm	GSE18842	GSM467007.CEL	normal
GSM467011	lung	endoderm	GSE18842	GSM467011.CEL	normal
GSM467015	lung	endoderm	GSE18842	GSM467015.CEL	normal
GSM467020	lung	endoderm	GSE18842	GSM467020.CEL	normal
GSM467022	lung	endoderm	GSE18842	GSM467022.CEL	normal
GSM467027	lung	endoderm	GSE18842	GSM467027.CEL	normal
GSM467033	lung	endoderm	GSE18842	GSM467033.CEL	normal
GSM467035	lung	endoderm	GSE18842	GSM467035.CEL	normal
GSM469931	lung	endoderm	GSE18995	GSM469931.CEL	normal
GSM469926	lung	endoderm	GSE18995	GSM469926.CEL	normal
GSM469923	lung	endoderm	GSE18995	GSM469923.CEL	normal
GSM469927	lung	endoderm	GSE18995	GSM469927.CEL	normal
GSM469913	lung	endoderm	GSE18995	GSM469913.CEL	normal
GSM469920	lung	endoderm	GSE18995	GSM469920.CEL	normal
GSM469921	lung	endoderm	GSE18995	GSM469921.CEL	normal
GSM469922	lung	endoderm	GSE18995	GSM469922.CEL	normal
GSM469902	lung	endoderm	GSE18995	GSM469902.CEL	normal
GSM469910	lung	endoderm	GSE18995	GSM469910.CEL	normal
GSM469932	lung	endoderm	GSE18995	GSM469932.CEL	normal
GSM469919	lung	endoderm	GSE18995	GSM469919.CEL	normal
GSM469928	lung	endoderm	GSE18995	GSM469928.CEL	normal
GSM469912	lung	endoderm	GSE18995	GSM469912.CEL	normal
GSM469901	lung	endoderm	GSE18995	GSM469901.CEL	normal
GSM469903	lung	endoderm	GSE18995	GSM469903.CEL	normal
GSM469904	lung	endoderm	GSE18995	GSM469904.CEL	normal
GSM469905	lung	endoderm	GSE18995	GSM469905.CEL	normal
GSM469906	lung	endoderm	GSE18995	GSM469906.CEL	normal
GSM469907	lung	endoderm	GSE18995	GSM469907.CEL	normal
GSM469908	lung	endoderm	GSE18995	GSM469908.CEL	normal
GSM469909	lung	endoderm	GSE18995	GSM469909.CEL	normal
GSM469911	lung	endoderm	GSE18995	GSM469911.CEL	normal
GSM469914	lung	endoderm	GSE18995	GSM469914.CEL	normal
GSM469915	lung	endoderm	GSE18995	GSM469915.CEL	normal
GSM469916	lung	endoderm	GSE18995	GSM469916.CEL	normal
GSM469917	lung	endoderm	GSE18995	GSM469917.CEL	normal
GSM469918	lung	endoderm	GSE18995	GSM469918.CEL	normal
GSM469924	lung	endoderm	GSE18995	GSM469924.CEL	normal
GSM469925	lung	endoderm	GSE18995	GSM469925.CEL	normal
GSM469929	lung	endoderm	GSE18995	GSM469929.CEL	normal
GSM469930	lung	endoderm	GSE18995	GSM469930.CEL	normal
GSM469933	lung	endoderm	GSE18995	GSM469933.CEL	normal
GSM469934	lung	endoderm	GSE18995	GSM469934.CEL	normal
GSM469935	lung	endoderm	GSE18995	GSM469935.CEL	normal
GSM533882	lung	endoderm	GSE21411	GSM533882_041508JP-43.CEL	normal
GSM533883	lung	endoderm	GSE21411	GSM533883_041508JP-44.CEL	normal
GSM533884	lung	endoderm	GSE21411	GSM533884_041508JP-46.CEL	normal
GSM533885	lung	endoderm	GSE21411	GSM533885_041608JP-48.CEL	normal
GSM533886	lung	endoderm	GSE21411	GSM533886_041608JP-50.CEL	normal
GSM533887	lung	endoderm	GSE21411	GSM533887_041608JP-51.CEL	normal
GSM595407	lung	endoderm	GSE24206	GSM595407.CEL	normal
GSM595411	lung	endoderm	GSE24206	GSM595411.CEL	normal
GSM595414	lung	endoderm	GSE24206	GSM595414.CEL	normal
GSM595416	lung	endoderm	GSE24206	GSM595416.CEL	normal
GSM595417	lung	endoderm	GSE24206	GSM595417.CEL	normal
GSM595419	lung	endoderm	GSE24206	GSM595419.CEL	normal
GSM773780	lung	endoderm	GSE31210	GSM773780.CEL	normal
GSM773779	lung	endoderm	GSE31210	GSM773779.CEL	normal
GSM773770	lung	endoderm	GSE31210	GSM773770.CEL	normal
GSM773777	lung	endoderm	GSE31210	GSM773777.CEL	normal
GSM773775	lung	endoderm	GSE31210	GSM773775.CEL	normal
GSM773771	lung	endoderm	GSE31210	GSM773771.CEL	normal
GSM773784	lung	endoderm	GSE31210	GSM773784.CEL	normal
GSM773782	lung	endoderm	GSE31210	GSM773782.CEL	normal
GSM773781	lung	endoderm	GSE31210	GSM773781.CEL	normal
GSM773769	lung	endoderm	GSE31210	GSM773769.CEL	normal
GSM773778	lung	endoderm	GSE31210	GSM773778.CEL	normal
GSM773783	lung	endoderm	GSE31210	GSM773783.CEL	normal
GSM773767	lung	endoderm	GSE31210	GSM773767.CEL	normal
GSM773772	lung	endoderm	GSE31210	GSM773772.CEL	normal
GSM773766	lung	endoderm	GSE31210	GSM773766.CEL	normal
GSM773768	lung	endoderm	GSE31210	GSM773768.CEL	normal
GSM773773	lung	endoderm	GSE31210	GSM773773.CEL	normal
GSM773774	lung	endoderm	GSE31210	GSM773774.CEL	normal
GSM773776	lung	endoderm	GSE31210	GSM773776.CEL	normal
GSM773785	lung	endoderm	GSE31210	GSM773785.CEL	normal
GSM494632	lung	endoderm	GSE33356	GSM494632.CEL	normal
GSM494645	lung	endoderm	GSE33356	GSM494645.CEL	normal
GSM494650	lung	endoderm	GSE33356	GSM494650.CEL	normal
GSM494667	lung	endoderm	GSE33356	GSM494667.CEL	normal
GSM494628	lung	endoderm	GSE33356	GSM494628.CEL	normal
GSM494664	lung	endoderm	GSE33356	GSM494664.CEL	normal
GSM494657	lung	endoderm	GSE33356	GSM494657.CEL	normal
GSM494639	lung	endoderm	GSE33356	GSM494639.CEL	normal
GSM494624	lung	endoderm	GSE33356	GSM494624.CEL	normal
GSM494621	lung	endoderm	GSE33356	GSM494621.CEL	normal
GSM494630	lung	endoderm	GSE33356	GSM494630.CEL	normal
GSM494640	lung	endoderm	GSE33356	GSM494640.CEL	normal
GSM494665	lung	endoderm	GSE33356	GSM494665.CEL	normal
GSM494643	lung	endoderm	GSE33356	GSM494643.CEL	normal
GSM494616	lung	endoderm	GSE33356	GSM494616.CEL	normal
GSM494617	lung	endoderm	GSE33356	GSM494617.CEL	normal
GSM494618	lung	endoderm	GSE33356	GSM494618.CEL	normal
GSM494619	lung	endoderm	GSE33356	GSM494619.CEL	normal
GSM494620	lung	endoderm	GSE33356	GSM494620.CEL	normal
GSM494622	lung	endoderm	GSE33356	GSM494622.CEL	normal
GSM494623	lung	endoderm	GSE33356	GSM494623.CEL	normal
GSM494625	lung	endoderm	GSE33356	GSM494625.CEL	normal
GSM494626	lung	endoderm	GSE33356	GSM494626.CEL	normal
GSM494627	lung	endoderm	GSE33356	GSM494627.CEL	normal
GSM494629	lung	endoderm	GSE33356	GSM494629.CEL	normal
GSM494631	lung	endoderm	GSE33356	GSM494631.CEL	normal
GSM494633	lung	endoderm	GSE33356	GSM494633.CEL	normal
GSM494634	lung	endoderm	GSE33356	GSM494634.CEL	normal
GSM494635	lung	endoderm	GSE33356	GSM494635.CEL	normal
GSM494636	lung	endoderm	GSE33356	GSM494636.CEL	normal
GSM494637	lung	endoderm	GSE33356	GSM494637.CEL	normal
GSM494638	lung	endoderm	GSE33356	GSM494638.CEL	normal
GSM494641	lung	endoderm	GSE33356	GSM494641.CEL	normal
GSM494642	lung	endoderm	GSE33356	GSM494642.CEL	normal
GSM494644	lung	endoderm	GSE33356	GSM494644.CEL	normal
GSM494646	lung	endoderm	GSE33356	GSM494646.CEL	normal
GSM494647	lung	endoderm	GSE33356	GSM494647.CEL	normal
GSM494648	lung	endoderm	GSE33356	GSM494648.CEL	normal
GSM494649	lung	endoderm	GSE33356	GSM494649.CEL	normal
GSM494651	lung	endoderm	GSE33356	GSM494651.CEL	normal
GSM494652	lung	endoderm	GSE33356	GSM494652.CEL	normal
GSM494653	lung	endoderm	GSE33356	GSM494653.CEL	normal
GSM494654	lung	endoderm	GSE33356	GSM494654.CEL	normal
GSM494655	lung	endoderm	GSE33356	GSM494655.CEL	normal
GSM494656	lung	endoderm	GSE33356	GSM494656.CEL	normal
GSM494658	lung	endoderm	GSE33356	GSM494658.CEL	normal
GSM494659	lung	endoderm	GSE33356	GSM494659.CEL	normal
GSM494660	lung	endoderm	GSE33356	GSM494660.CEL	normal
GSM494661	lung	endoderm	GSE33356	GSM494661.CEL	normal
GSM494662	lung	endoderm	GSE33356	GSM494662.CEL	normal
GSM494663	lung	endoderm	GSE33356	GSM494663.CEL	normal
GSM494666	lung	endoderm	GSE33356	GSM494666.CEL	normal
GSM494668	lung	endoderm	GSE33356	GSM494668.CEL	normal
GSM494669	lung	endoderm	GSE33356	GSM494669.CEL	normal
GSM494670	lung	endoderm	GSE33356	GSM494670.CEL	normal
GSM494671	lung	endoderm	GSE33356	GSM494671.CEL	normal
GSM494672	lung	endoderm	GSE33356	GSM494672.CEL	normal
GSM494673	lung	endoderm	GSE33356	GSM494673.CEL	normal
GSM494674	lung	endoderm	GSE33356	GSM494674.CEL	normal
GSM494675	lung	endoderm	GSE33356	GSM494675.CEL	normal
GSM80707	lung	endoderm	GSE3526	GSM80707.CEL	normal
GSM80710	lung	endoderm	GSE3526	GSM80710.CEL	normal
GSM80712	lung	endoderm	GSE3526	GSM80712.CEL	normal
GSM258551	lung	endoderm	GSE10245	GSM258551.CEL	tumor
GSM258552	lung	endoderm	GSE10245	GSM258552.CEL	tumor
GSM258553	lung	endoderm	GSE10245	GSM258553.CEL	tumor
GSM258554	lung	endoderm	GSE10245	GSM258554.CEL	tumor
GSM258555	lung	endoderm	GSE10245	GSM258555.CEL	tumor
GSM258556	lung	endoderm	GSE10245	GSM258556.CEL	tumor
GSM258557	lung	endoderm	GSE10245	GSM258557.CEL	tumor
GSM258558	lung	endoderm	GSE10245	GSM258558.CEL	tumor
GSM258559	lung	endoderm	GSE10245	GSM258559.CEL	tumor
GSM258560	lung	endoderm	GSE10245	GSM258560.CEL	tumor
GSM258561	lung	endoderm	GSE10245	GSM258561.CEL	tumor
GSM258562	lung	endoderm	GSE10245	GSM258562.CEL	tumor
GSM258563	lung	endoderm	GSE10245	GSM258563.CEL	tumor
GSM258564	lung	endoderm	GSE10245	GSM258564.CEL	tumor
GSM258565	lung	endoderm	GSE10245	GSM258565.CEL	tumor
GSM258566	lung	endoderm	GSE10245	GSM258566.CEL	tumor
GSM258567	lung	endoderm	GSE10245	GSM258567.CEL	tumor
GSM258568	lung	endoderm	GSE10245	GSM258568.CEL	tumor
GSM258569	lung	endoderm	GSE10245	GSM258569.CEL	tumor
GSM258570	lung	endoderm	GSE10245	GSM258570.CEL	tumor
GSM258571	lung	endoderm	GSE10245	GSM258571.CEL	tumor
GSM258572	lung	endoderm	GSE10245	GSM258572.CEL	tumor
GSM258573	lung	endoderm	GSE10245	GSM258573.CEL	tumor
GSM258574	lung	endoderm	GSE10245	GSM258574.CEL	tumor
GSM258575	lung	endoderm	GSE10245	GSM258575.CEL	tumor
GSM258576	lung	endoderm	GSE10245	GSM258576.CEL	tumor
GSM258577	lung	endoderm	GSE10245	GSM258577.CEL	tumor
GSM258578	lung	endoderm	GSE10245	GSM258578.CEL	tumor
GSM258579	lung	endoderm	GSE10245	GSM258579.CEL	tumor
GSM258580	lung	endoderm	GSE10245	GSM258580.CEL	tumor
GSM258581	lung	endoderm	GSE10245	GSM258581.CEL	tumor
GSM258582	lung	endoderm	GSE10245	GSM258582.CEL	tumor
GSM258583	lung	endoderm	GSE10245	GSM258583.CEL	tumor
GSM258584	lung	endoderm	GSE10245	GSM258584.CEL	tumor
GSM258585	lung	endoderm	GSE10245	GSM258585.CEL	tumor
GSM258586	lung	endoderm	GSE10245	GSM258586.CEL	tumor
GSM258587	lung	endoderm	GSE10245	GSM258587.CEL	tumor
GSM258588	lung	endoderm	GSE10245	GSM258588.CEL	tumor
GSM258589	lung	endoderm	GSE10245	GSM258589.CEL	tumor
GSM258590	lung	endoderm	GSE10245	GSM258590.CEL	tumor
GSM258591	lung	endoderm	GSE10245	GSM258591.CEL	tumor
GSM258592	lung	endoderm	GSE10245	GSM258592.CEL	tumor
GSM258593	lung	endoderm	GSE10245	GSM258593.CEL	tumor
GSM258594	lung	endoderm	GSE10245	GSM258594.CEL	tumor
GSM258595	lung	endoderm	GSE10245	GSM258595.CEL	tumor
GSM258596	lung	endoderm	GSE10245	GSM258596.CEL	tumor
GSM258597	lung	endoderm	GSE10245	GSM258597.CEL	tumor
GSM258598	lung	endoderm	GSE10245	GSM258598.CEL	tumor
GSM258599	lung	endoderm	GSE10245	GSM258599.CEL	tumor
GSM258600	lung	endoderm	GSE10245	GSM258600.CEL	tumor
GSM258601	lung	endoderm	GSE10245	GSM258601.CEL	tumor
GSM258602	lung	endoderm	GSE10245	GSM258602.CEL	tumor
GSM258603	lung	endoderm	GSE10245	GSM258603.CEL	tumor
GSM258604	lung	endoderm	GSE10245	GSM258604.CEL	tumor
GSM258605	lung	endoderm	GSE10245	GSM258605.CEL	tumor
GSM258606	lung	endoderm	GSE10245	GSM258606.CEL	tumor
GSM258607	lung	endoderm	GSE10245	GSM258607.CEL	tumor
GSM258608	lung	endoderm	GSE10245	GSM258608.CEL	tumor
GSM318073	lung	endoderm	GSE12667	GSM318073.CEL	tumor
GSM318074	lung	endoderm	GSE12667	GSM318074.CEL	tumor
GSM318075	lung	endoderm	GSE12667	GSM318075.CEL	tumor
GSM318076	lung	endoderm	GSE12667	GSM318076.CEL	tumor
GSM318077	lung	endoderm	GSE12667	GSM318077.CEL	tumor
GSM318078	lung	endoderm	GSE12667	GSM318078.CEL	tumor
GSM318079	lung	endoderm	GSE12667	GSM318079.CEL	tumor
GSM318080	lung	endoderm	GSE12667	GSM318080.CEL	tumor
GSM318081	lung	endoderm	GSE12667	GSM318081.CEL	tumor
GSM318082	lung	endoderm	GSE12667	GSM318082.CEL	tumor
GSM318083	lung	endoderm	GSE12667	GSM318083.CEL	tumor
GSM318084	lung	endoderm	GSE12667	GSM318084.CEL	tumor
GSM318085	lung	endoderm	GSE12667	GSM318085.CEL	tumor
GSM318086	lung	endoderm	GSE12667	GSM318086.CEL	tumor
GSM318087	lung	endoderm	GSE12667	GSM318087.CEL	tumor
GSM318088	lung	endoderm	GSE12667	GSM318088.CEL	tumor
GSM318089	lung	endoderm	GSE12667	GSM318089.CEL	tumor
GSM318090	lung	endoderm	GSE12667	GSM318090.CEL	tumor
GSM318091	lung	endoderm	GSE12667	GSM318091.CEL	tumor
GSM318092	lung	endoderm	GSE12667	GSM318092.CEL	tumor
GSM318093	lung	endoderm	GSE12667	GSM318093.CEL	tumor
GSM318094	lung	endoderm	GSE12667	GSM318094.CEL	tumor
GSM318095	lung	endoderm	GSE12667	GSM318095.CEL	tumor
GSM318096	lung	endoderm	GSE12667	GSM318096.CEL	tumor
GSM318097	lung	endoderm	GSE12667	GSM318097.CEL	tumor
GSM318098	lung	endoderm	GSE12667	GSM318098.CEL	tumor
GSM318099	lung	endoderm	GSE12667	GSM318099.CEL	tumor
GSM318100	lung	endoderm	GSE12667	GSM318100.CEL	tumor
GSM318101	lung	endoderm	GSE12667	GSM318101.CEL	tumor
GSM318102	lung	endoderm	GSE12667	GSM318102.CEL	tumor
GSM318103	lung	endoderm	GSE12667	GSM318103.CEL	tumor
GSM318104	lung	endoderm	GSE12667	GSM318104.CEL	tumor
GSM318105	lung	endoderm	GSE12667	GSM318105.CEL	tumor
GSM318106	lung	endoderm	GSE12667	GSM318106.CEL	tumor
GSM318107	lung	endoderm	GSE12667	GSM318107.CEL	tumor
GSM318108	lung	endoderm	GSE12667	GSM318108.CEL	tumor
GSM318109	lung	endoderm	GSE12667	GSM318109.CEL	tumor
GSM318110	lung	endoderm	GSE12667	GSM318110.CEL	tumor
GSM318111	lung	endoderm	GSE12667	GSM318111.CEL	tumor
GSM318112	lung	endoderm	GSE12667	GSM318112.CEL	tumor
GSM318113	lung	endoderm	GSE12667	GSM318113.CEL	tumor
GSM318114	lung	endoderm	GSE12667	GSM318114.CEL	tumor
GSM318115	lung	endoderm	GSE12667	GSM318115.CEL	tumor
GSM318116	lung	endoderm	GSE12667	GSM318116.CEL	tumor
GSM318117	lung	endoderm	GSE12667	GSM318117.CEL	tumor
GSM318118	lung	endoderm	GSE12667	GSM318118.CEL	tumor
GSM318119	lung	endoderm	GSE12667	GSM318119.CEL	tumor
GSM318120	lung	endoderm	GSE12667	GSM318120.CEL	tumor
GSM318121	lung	endoderm	GSE12667	GSM318121.CEL	tumor
GSM318122	lung	endoderm	GSE12667	GSM318122.CEL	tumor
GSM318123	lung	endoderm	GSE12667	GSM318123.CEL	tumor
GSM318124	lung	endoderm	GSE12667	GSM318124.CEL	tumor
GSM318125	lung	endoderm	GSE12667	GSM318125.CEL	tumor
GSM318126	lung	endoderm	GSE12667	GSM318126.CEL	tumor
GSM318127	lung	endoderm	GSE12667	GSM318127.CEL	tumor
GSM318128	lung	endoderm	GSE12667	GSM318128.CEL	tumor
GSM318129	lung	endoderm	GSE12667	GSM318129.CEL	tumor
GSM318130	lung	endoderm	GSE12667	GSM318130.CEL	tumor
GSM318131	lung	endoderm	GSE12667	GSM318131.CEL	tumor
GSM318132	lung	endoderm	GSE12667	GSM318132.CEL	tumor
GSM318133	lung	endoderm	GSE12667	GSM318133.CEL	tumor
GSM318134	lung	endoderm	GSE12667	GSM318134.CEL	tumor
GSM318135	lung	endoderm	GSE12667	GSM318135.CEL	tumor
GSM318136	lung	endoderm	GSE12667	GSM318136.CEL	tumor
GSM318137	lung	endoderm	GSE12667	GSM318137.CEL	tumor
GSM318138	lung	endoderm	GSE12667	GSM318138.CEL	tumor
GSM318139	lung	endoderm	GSE12667	GSM318139.CEL	tumor
GSM318140	lung	endoderm	GSE12667	GSM318140.CEL	tumor
GSM318142	lung	endoderm	GSE12667	GSM318142.CEL	tumor
GSM318143	lung	endoderm	GSE12667	GSM318143.CEL	tumor
GSM318144	lung	endoderm	GSE12667	GSM318144.CEL	tumor
GSM318145	lung	endoderm	GSE12667	GSM318145.CEL	tumor
GSM318146	lung	endoderm	GSE12667	GSM318146.CEL	tumor
GSM318147	lung	endoderm	GSE12667	GSM318147.CEL	tumor
GSM466947	lung	endoderm	GSE18842	GSM466947.CEL	tumor
GSM466949	lung	endoderm	GSE18842	GSM466949.CEL	tumor
GSM466951	lung	endoderm	GSE18842	GSM466951.CEL	tumor
GSM466952	lung	endoderm	GSE18842	GSM466952.CEL	tumor
GSM466954	lung	endoderm	GSE18842	GSM466954.CEL	tumor
GSM466956	lung	endoderm	GSE18842	GSM466956.CEL	tumor
GSM466958	lung	endoderm	GSE18842	GSM466958.CEL	tumor
GSM466960	lung	endoderm	GSE18842	GSM466960.CEL	tumor
GSM466962	lung	endoderm	GSE18842	GSM466962.CEL	tumor
GSM466963	lung	endoderm	GSE18842	GSM466963.CEL	tumor
GSM466965	lung	endoderm	GSE18842	GSM466965.CEL	tumor
GSM466967	lung	endoderm	GSE18842	GSM466967.CEL	tumor
GSM466969	lung	endoderm	GSE18842	GSM466969.CEL	tumor
GSM466971	lung	endoderm	GSE18842	GSM466971.CEL	tumor
GSM466973	lung	endoderm	GSE18842	GSM466973.CEL	tumor
GSM466975	lung	endoderm	GSE18842	GSM466975.CEL	tumor
GSM466977	lung	endoderm	GSE18842	GSM466977.CEL	tumor
GSM466980	lung	endoderm	GSE18842	GSM466980.CEL	tumor
GSM466982	lung	endoderm	GSE18842	GSM466982.CEL	tumor
GSM466983	lung	endoderm	GSE18842	GSM466983.CEL	tumor
GSM466985	lung	endoderm	GSE18842	GSM466985.CEL	tumor
GSM466987	lung	endoderm	GSE18842	GSM466987.CEL	tumor
GSM466989	lung	endoderm	GSE18842	GSM466989.CEL	tumor
GSM466991	lung	endoderm	GSE18842	GSM466991.CEL	tumor
GSM466993	lung	endoderm	GSE18842	GSM466993.CEL	tumor
GSM466994	lung	endoderm	GSE18842	GSM466994.CEL	tumor
GSM466996	lung	endoderm	GSE18842	GSM466996.CEL	tumor
GSM466998	lung	endoderm	GSE18842	GSM466998.CEL	tumor
GSM467004	lung	endoderm	GSE18842	GSM467004.CEL	tumor
GSM467006	lung	endoderm	GSE18842	GSM467006.CEL	tumor
GSM467008	lung	endoderm	GSE18842	GSM467008.CEL	tumor
GSM467010	lung	endoderm	GSE18842	GSM467010.CEL	tumor
GSM467012	lung	endoderm	GSE18842	GSM467012.CEL	tumor
GSM467014	lung	endoderm	GSE18842	GSM467014.CEL	tumor
GSM467016	lung	endoderm	GSE18842	GSM467016.CEL	tumor
GSM467018	lung	endoderm	GSE18842	GSM467018.CEL	tumor
GSM467021	lung	endoderm	GSE18842	GSM467021.CEL	tumor
GSM467023	lung	endoderm	GSE18842	GSM467023.CEL	tumor
GSM467024	lung	endoderm	GSE18842	GSM467024.CEL	tumor
GSM467026	lung	endoderm	GSE18842	GSM467026.CEL	tumor
GSM467028	lung	endoderm	GSE18842	GSM467028.CEL	tumor
GSM467029	lung	endoderm	GSE18842	GSM467029.CEL	tumor
GSM467030	lung	endoderm	GSE18842	GSM467030.CEL	tumor
GSM467032	lung	endoderm	GSE18842	GSM467032.CEL	tumor
GSM467034	lung	endoderm	GSE18842	GSM467034.CEL	tumor
GSM467036	lung	endoderm	GSE18842	GSM467036.CEL	tumor
GSM475656	lung	endoderm	GSE19188	GSM475656.CEL	tumor
GSM475661	lung	endoderm	GSE19188	GSM475661.CEL	tumor
GSM475662	lung	endoderm	GSE19188	GSM475662.CEL	tumor
GSM475664	lung	endoderm	GSE19188	GSM475664.CEL	tumor
GSM475668	lung	endoderm	GSE19188	GSM475668.CEL	tumor
GSM475670	lung	endoderm	GSE19188	GSM475670.CEL	tumor
GSM475672	lung	endoderm	GSE19188	GSM475672.CEL	tumor
GSM475674	lung	endoderm	GSE19188	GSM475674.CEL	tumor
GSM475676	lung	endoderm	GSE19188	GSM475676.CEL	tumor
GSM475677	lung	endoderm	GSE19188	GSM475677.CEL	tumor
GSM475679	lung	endoderm	GSE19188	GSM475679.CEL	tumor
GSM475681	lung	endoderm	GSE19188	GSM475681.CEL	tumor
GSM475683	lung	endoderm	GSE19188	GSM475683.CEL	tumor
GSM475685	lung	endoderm	GSE19188	GSM475685.CEL	tumor
GSM475687	lung	endoderm	GSE19188	GSM475687.CEL	tumor
GSM475689	lung	endoderm	GSE19188	GSM475689.CEL	tumor
GSM475691	lung	endoderm	GSE19188	GSM475691.CEL	tumor
GSM475692	lung	endoderm	GSE19188	GSM475692.CEL	tumor
GSM475694	lung	endoderm	GSE19188	GSM475694.CEL	tumor
GSM475696	lung	endoderm	GSE19188	GSM475696.CEL	tumor
GSM475698	lung	endoderm	GSE19188	GSM475698.CEL	tumor
GSM475700	lung	endoderm	GSE19188	GSM475700.CEL	tumor
GSM475701	lung	endoderm	GSE19188	GSM475701.CEL	tumor
GSM475703	lung	endoderm	GSE19188	GSM475703.CEL	tumor
GSM475706	lung	endoderm	GSE19188	GSM475706.CEL	tumor
GSM475708	lung	endoderm	GSE19188	GSM475708.CEL	tumor
GSM475709	lung	endoderm	GSE19188	GSM475709.CEL	tumor
GSM475710	lung	endoderm	GSE19188	GSM475710.CEL	tumor
GSM475712	lung	endoderm	GSE19188	GSM475712.CEL	tumor
GSM475713	lung	endoderm	GSE19188	GSM475713.CEL	tumor
GSM475715	lung	endoderm	GSE19188	GSM475715.CEL	tumor
GSM475717	lung	endoderm	GSE19188	GSM475717.CEL	tumor
GSM475719	lung	endoderm	GSE19188	GSM475719.CEL	tumor
GSM475720	lung	endoderm	GSE19188	GSM475720.CEL	tumor
GSM475722	lung	endoderm	GSE19188	GSM475722.CEL	tumor
GSM475724	lung	endoderm	GSE19188	GSM475724.CEL	tumor
GSM475727	lung	endoderm	GSE19188	GSM475727.CEL	tumor
GSM475728	lung	endoderm	GSE19188	GSM475728.CEL	tumor
GSM475730	lung	endoderm	GSE19188	GSM475730.CEL	tumor
GSM475731	lung	endoderm	GSE19188	GSM475731.CEL	tumor
GSM475733	lung	endoderm	GSE19188	GSM475733.CEL	tumor
GSM475735	lung	endoderm	GSE19188	GSM475735.CEL	tumor
GSM475737	lung	endoderm	GSE19188	GSM475737.CEL	tumor
GSM475739	lung	endoderm	GSE19188	GSM475739.CEL	tumor
GSM475741	lung	endoderm	GSE19188	GSM475741.CEL	tumor
GSM475744	lung	endoderm	GSE19188	GSM475744.CEL	tumor
GSM475747	lung	endoderm	GSE19188	GSM475747.CEL	tumor
GSM475748	lung	endoderm	GSE19188	GSM475748.CEL	tumor
GSM475751	lung	endoderm	GSE19188	GSM475751.CEL	tumor
GSM475753	lung	endoderm	GSE19188	GSM475753.CEL	tumor
GSM475756	lung	endoderm	GSE19188	GSM475756.CEL	tumor
GSM475758	lung	endoderm	GSE19188	GSM475758.CEL	tumor
GSM475759	lung	endoderm	GSE19188	GSM475759.CEL	tumor
GSM475760	lung	endoderm	GSE19188	GSM475760.CEL	tumor
GSM475761	lung	endoderm	GSE19188	GSM475761.CEL	tumor
GSM475762	lung	endoderm	GSE19188	GSM475762.CEL	tumor
GSM475763	lung	endoderm	GSE19188	GSM475763.CEL	tumor
GSM475765	lung	endoderm	GSE19188	GSM475765.CEL	tumor
GSM475768	lung	endoderm	GSE19188	GSM475768.CEL	tumor
GSM475769	lung	endoderm	GSE19188	GSM475769.CEL	tumor
GSM475770	lung	endoderm	GSE19188	GSM475770.CEL	tumor
GSM475772	lung	endoderm	GSE19188	GSM475772.CEL	tumor
GSM475773	lung	endoderm	GSE19188	GSM475773.CEL	tumor
GSM475774	lung	endoderm	GSE19188	GSM475774.CEL	tumor
GSM475776	lung	endoderm	GSE19188	GSM475776.CEL	tumor
GSM475777	lung	endoderm	GSE19188	GSM475777.CEL	tumor
GSM475778	lung	endoderm	GSE19188	GSM475778.CEL	tumor
GSM475779	lung	endoderm	GSE19188	GSM475779.CEL	tumor
GSM475780	lung	endoderm	GSE19188	GSM475780.CEL	tumor
GSM475782	lung	endoderm	GSE19188	GSM475782.CEL	tumor
GSM475784	lung	endoderm	GSE19188	GSM475784.CEL	tumor
GSM475785	lung	endoderm	GSE19188	GSM475785.CEL	tumor
GSM475787	lung	endoderm	GSE19188	GSM475787.CEL	tumor
GSM475788	lung	endoderm	GSE19188	GSM475788.CEL	tumor
GSM475791	lung	endoderm	GSE19188	GSM475791.CEL	tumor
GSM475792	lung	endoderm	GSE19188	GSM475792.CEL	tumor
GSM475793	lung	endoderm	GSE19188	GSM475793.CEL	tumor
GSM475794	lung	endoderm	GSE19188	GSM475794.CEL	tumor
GSM475795	lung	endoderm	GSE19188	GSM475795.CEL	tumor
GSM475796	lung	endoderm	GSE19188	GSM475796.CEL	tumor
GSM475797	lung	endoderm	GSE19188	GSM475797.CEL	tumor
GSM475799	lung	endoderm	GSE19188	GSM475799.CEL	tumor
GSM475801	lung	endoderm	GSE19188	GSM475801.CEL	tumor
GSM475802	lung	endoderm	GSE19188	GSM475802.CEL	tumor
GSM475803	lung	endoderm	GSE19188	GSM475803.CEL	tumor
GSM475804	lung	endoderm	GSE19188	GSM475804.CEL	tumor
GSM475805	lung	endoderm	GSE19188	GSM475805.CEL	tumor
GSM475806	lung	endoderm	GSE19188	GSM475806.CEL	tumor
GSM475808	lung	endoderm	GSE19188	GSM475808.CEL	tumor
GSM475810	lung	endoderm	GSE19188	GSM475810.CEL	tumor
GSM475789	lung	endoderm	GSE19188	GSM475789.CEL	tumor
GSM1019138	lung	endoderm	GSE37745	GSM1019138_PA025_human_6A_070228.CEL	tumor
GSM1019139	lung	endoderm	GSE37745	GSM1019139_PA025_human_11C_070509.CEL	tumor
GSM1019140	lung	endoderm	GSE37745	GSM1019140_PA025_human_12B_070912.CEL	tumor
GSM1019141	lung	endoderm	GSE37745	GSM1019141_PA025_human_13A_070509.CEL	tumor
GSM1019142	lung	endoderm	GSE37745	GSM1019142_PA025_human_14A_070228.CEL	tumor
GSM1019143	lung	endoderm	GSE37745	GSM1019143_PA025_19A_081028_HG-U133_Plus_2_.CEL	tumor
GSM1019144	lung	endoderm	GSE37745	GSM1019144_PA025_22B_081028_HG-U133_Plus_2_.CEL	tumor
GSM1019145	lung	endoderm	GSE37745	GSM1019145_PA025_23A_081029_HG-U133_Plus_2_.CEL	tumor
GSM1019146	lung	endoderm	GSE37745	GSM1019146_PA025_human_27A_070509.CEL	tumor
GSM1019147	lung	endoderm	GSE37745	GSM1019147_PA025_human_32A_070509.CEL	tumor
GSM1019148	lung	endoderm	GSE37745	GSM1019148_PA025_human_33A_070509.CEL	tumor
GSM1019149	lung	endoderm	GSE37745	GSM1019149_PA025_human_35A_070912.CEL	tumor
GSM1019150	lung	endoderm	GSE37745	GSM1019150_PA025_human_37A_070228.CEL	tumor
GSM1019151	lung	endoderm	GSE37745	GSM1019151_PA025_human_39A_070509.CEL	tumor
GSM1019152	lung	endoderm	GSE37745	GSM1019152_PA025_human_48A_070509.CEL	tumor
GSM1019153	lung	endoderm	GSE37745	GSM1019153_PA025_61A_081029_HG-U133_Plus_2_.CEL	tumor
GSM1019154	lung	endoderm	GSE37745	GSM1019154_PA025_human_81A_070509.CEL	tumor
GSM1019155	lung	endoderm	GSE37745	GSM1019155_PA025_human_87A_070228.CEL	tumor
GSM1019156	lung	endoderm	GSE37745	GSM1019156_PA025_human_88A_070228.CEL	tumor
GSM1019157	lung	endoderm	GSE37745	GSM1019157_PA025_98A_081029_HG-U133_Plus_2_.CEL	tumor
GSM1019158	lung	endoderm	GSE37745	GSM1019158_PA025_human_112B_070912.CEL	tumor
GSM1019159	lung	endoderm	GSE37745	GSM1019159_PA025_human_131A_070228.CEL	tumor
GSM1019160	lung	endoderm	GSE37745	GSM1019160_PA025_133A_081106_HG-U133_Plus_2_.CEL	tumor
GSM1019161	lung	endoderm	GSE37745	GSM1019161_PA025_158A_081029_HG-U133_Plus_2_.CEL	tumor
GSM1019162	lung	endoderm	GSE37745	GSM1019162_PA025_human_162A_070509.CEL	tumor
GSM1019163	lung	endoderm	GSE37745	GSM1019163_PA025_human_165C_070509.CEL	tumor
GSM1019164	lung	endoderm	GSE37745	GSM1019164_PA025_human_169D_070228.CEL	tumor
GSM1019165	lung	endoderm	GSE37745	GSM1019165_PA025_171A_081211_HG-U133_Plus_2_.CEL	tumor
GSM1019166	lung	endoderm	GSE37745	GSM1019166_PA025_human_172C_070912.CEL	tumor
GSM1019167	lung	endoderm	GSE37745	GSM1019167_PA025_174A_081029_HG-U133_Plus_2_.CEL	tumor
GSM1019168	lung	endoderm	GSE37745	GSM1019168_PA025_human_175B_070228.CEL	tumor
GSM1019169	lung	endoderm	GSE37745	GSM1019169_PA025_human_189A_070509.CEL	tumor
GSM1019170	lung	endoderm	GSE37745	GSM1019170_PA025_192C_081106_HG-U133_Plus_2_.CEL	tumor
GSM1019171	lung	endoderm	GSE37745	GSM1019171_PA025_193B_081106_HG-U133_Plus_2_.CEL	tumor
GSM1019172	lung	endoderm	GSE37745	GSM1019172_PA025_human_195B_070912.CEL	tumor
GSM1019173	lung	endoderm	GSE37745	GSM1019173_PA025_human_196A_070228.CEL	tumor
GSM1019174	lung	endoderm	GSE37745	GSM1019174_PA025_human_197B_070509.CEL	tumor
GSM1019175	lung	endoderm	GSE37745	GSM1019175_PA025_200A_081029_HG-U133_Plus_2_.CEL	tumor
GSM1019176	lung	endoderm	GSE37745	GSM1019176_PA025_201A_090109_HG-U133_Plus_2_.CEL	tumor
GSM1019177	lung	endoderm	GSE37745	GSM1019177_PA025_202A_081029_HG-U133_Plus_2_.CEL	tumor
GSM1019178	lung	endoderm	GSE37745	GSM1019178_PA025_203B_081029_HG-U133_Plus_2_.CEL	tumor
GSM1019179	lung	endoderm	GSE37745	GSM1019179_PA025_human_207A_070912.CEL	tumor
GSM1019180	lung	endoderm	GSE37745	GSM1019180_PA025_212A_081029_HG-U133_Plus_2_.CEL	tumor
GSM1019181	lung	endoderm	GSE37745	GSM1019181_PA025_213A_081029_HG-U133_Plus_2_.CEL	tumor
GSM1019182	lung	endoderm	GSE37745	GSM1019182_PA025_214A_081029_HG-U133_Plus_2_.CEL	tumor
GSM1019183	lung	endoderm	GSE37745	GSM1019183_PA025_215A_090128_HG-U133_Plus_2_.CEL	tumor
GSM1019184	lung	endoderm	GSE37745	GSM1019184_PA025_217A_081029_HG-U133_Plus_2_.CEL	tumor
GSM1019185	lung	endoderm	GSE37745	GSM1019185_PA025_223A_081028_HG-U133_Plus_2_.CEL	tumor
GSM1019186	lung	endoderm	GSE37745	GSM1019186_PA025_224A_081028_HG-U133_Plus_2_.CEL	tumor
GSM1019187	lung	endoderm	GSE37745	GSM1019187_PA025_228B_081028_HG-U133_Plus_2_.CEL	tumor
GSM1019188	lung	endoderm	GSE37745	GSM1019188_PA025_human_229A_070912.CEL	tumor
GSM1019189	lung	endoderm	GSE37745	GSM1019189_PA025_human_234A_070912.CEL	tumor
GSM1019190	lung	endoderm	GSE37745	GSM1019190_PA025_human_235A_070912.CEL	tumor
GSM1019191	lung	endoderm	GSE37745	GSM1019191_PA025_243A_081028_HG-U133_Plus_2_.CEL	tumor
GSM1019192	lung	endoderm	GSE37745	GSM1019192_PA025_human_247A_070926.CEL	tumor
GSM1019193	lung	endoderm	GSE37745	GSM1019193_PA025_249A_081029_HG-U133_Plus_2_.CEL	tumor
GSM1019194	lung	endoderm	GSE37745	GSM1019194_PA025_human_255A_070926.CEL	tumor
GSM1019195	lung	endoderm	GSE37745	GSM1019195_PA025_human_256A_070926.CEL	tumor
GSM1019196	lung	endoderm	GSE37745	GSM1019196_PA025_human_258A_071005.CEL	tumor
GSM1019197	lung	endoderm	GSE37745	GSM1019197_PA025_260A_081029_HG-U133_Plus_2_.CEL	tumor
GSM1019198	lung	endoderm	GSE37745	GSM1019198_PA025_human_265A_071005.CEL	tumor
GSM1019199	lung	endoderm	GSE37745	GSM1019199_PA025_human_271A_071005.CEL	tumor
GSM1019200	lung	endoderm	GSE37745	GSM1019200_PA025_272B_081029_HG-U133_Plus_2_.CEL	tumor
GSM1019201	lung	endoderm	GSE37745	GSM1019201_PA025_274B_081029_HG-U133_Plus_2_.CEL	tumor
GSM1019202	lung	endoderm	GSE37745	GSM1019202_PA025_human_278A-2_070912.CEL	tumor
GSM1019203	lung	endoderm	GSE37745	GSM1019203_PA025_282A_081029_HG-U133_Plus_2_.CEL	tumor
GSM1019204	lung	endoderm	GSE37745	GSM1019204_PA025_human_284A_070912.CEL	tumor
GSM1019205	lung	endoderm	GSE37745	GSM1019205_PA025_human_288A_070914.CEL	tumor
GSM1019206	lung	endoderm	GSE37745	GSM1019206_PA025_291A_081029_HG-U133_Plus_2_.CEL	tumor
GSM1019207	lung	endoderm	GSE37745	GSM1019207_PA025_292B_081029_HG-U133_Plus_2_.CEL	tumor
GSM1019208	lung	endoderm	GSE37745	GSM1019208_PA025_human_295B_070912.CEL	tumor
GSM1019209	lung	endoderm	GSE37745	GSM1019209_PA025_296A_081211_HG-U133_Plus_2_.CEL	tumor
GSM1019210	lung	endoderm	GSE37745	GSM1019210_PA025_human_297A_070912.CEL	tumor
GSM1019211	lung	endoderm	GSE37745	GSM1019211_PA025_human_299B_070912.CEL	tumor
GSM1019212	lung	endoderm	GSE37745	GSM1019212_PA025_human_300A_070919.CEL	tumor
GSM1019213	lung	endoderm	GSE37745	GSM1019213_PA025_301A_081029_HG-U133_Plus_2_.CEL	tumor
GSM1019214	lung	endoderm	GSE37745	GSM1019214_PA025_302A_081106_HG-U133_Plus_2_.CEL	tumor
GSM1019215	lung	endoderm	GSE37745	GSM1019215_PA025_human_305A_070912.CEL	tumor
GSM1019216	lung	endoderm	GSE37745	GSM1019216_PA025_human_309A_070921.CEL	tumor
GSM1019217	lung	endoderm	GSE37745	GSM1019217_PA025_human_310A_070912.CEL	tumor
GSM1019218	lung	endoderm	GSE37745	GSM1019218_PA025_311C_081106_HG-U133_Plus_2_.CEL	tumor
GSM1019219	lung	endoderm	GSE37745	GSM1019219_PA025_human_314A_070921.CEL	tumor
GSM1019220	lung	endoderm	GSE37745	GSM1019220_PA025_human_317A_070926.CEL	tumor
GSM1019221	lung	endoderm	GSE37745	GSM1019221_PA025_human_319A_070914.CEL	tumor
GSM1019222	lung	endoderm	GSE37745	GSM1019222_PA025_human_331A_070914.CEL	tumor
GSM1019223	lung	endoderm	GSE37745	GSM1019223_PA025_332Y_081029_HG-U133_Plus_2_.CEL	tumor
GSM1019224	lung	endoderm	GSE37745	GSM1019224_PA025_human_338A_071005.CEL	tumor
GSM1019225	lung	endoderm	GSE37745	GSM1019225_PA025_341A_081106_HG-U133_Plus_2_.CEL	tumor
GSM1019226	lung	endoderm	GSE37745	GSM1019226_PA025_human_342A_070907.CEL	tumor
GSM1019227	lung	endoderm	GSE37745	GSM1019227_PA025_344A_081106_HG-U133_Plus_2_.CEL	tumor
GSM1019228	lung	endoderm	GSE37745	GSM1019228_PA025_human_347A_070907.CEL	tumor
GSM1019229	lung	endoderm	GSE37745	GSM1019229_PA025_357A_081106_HG-U133_Plus_2_.CEL	tumor
GSM1019230	lung	endoderm	GSE37745	GSM1019230_PA025_human_359A_070907.CEL	tumor
GSM1019231	lung	endoderm	GSE37745	GSM1019231_PA025_human_361A_070907.CEL	tumor
GSM1019232	lung	endoderm	GSE37745	GSM1019232_PA025_human_365A_070907.CEL	tumor
GSM1019233	lung	endoderm	GSE37745	GSM1019233_PA025_human_367A_070907.CEL	tumor
GSM1019234	lung	endoderm	GSE37745	GSM1019234_PA025_369A_081028_HG-U133_Plus_2_.CEL	tumor
GSM1019235	lung	endoderm	GSE37745	GSM1019235_PA025_human_370A_070907.CEL	tumor
GSM1019236	lung	endoderm	GSE37745	GSM1019236_PA025_human_373B_070907.CEL	tumor
GSM1019237	lung	endoderm	GSE37745	GSM1019237_PA025_375A_081028_HG-U133_Plus_2_.CEL	tumor
GSM1019238	lung	endoderm	GSE37745	GSM1019238_PA117_5A_101118_HG-U133_Plus_2_.CEL	tumor
GSM1019239	lung	endoderm	GSE37745	GSM1019239_PA117_7A_101118_HG-U133_Plus_2_.CEL	tumor
GSM1019240	lung	endoderm	GSE37745	GSM1019240_PA117_8A_101118_HG-U133_Plus_2_.CEL	tumor
GSM1019241	lung	endoderm	GSE37745	GSM1019241_PA117_10B_101118_HG-U133_Plus_2_.CEL	tumor
GSM1019242	lung	endoderm	GSE37745	GSM1019242_PA117_16A_101118_HG-U133_Plus_2_.CEL	tumor
GSM1019243	lung	endoderm	GSE37745	GSM1019243_PA117_20A_101118_HG-U133_Plus_2_.CEL	tumor
GSM1019244	lung	endoderm	GSE37745	GSM1019244_PA117_28A_101118_HG-U133_Plus_2_.CEL	tumor
GSM1019245	lung	endoderm	GSE37745	GSM1019245_PA117_29A_101118_HG-U133_Plus_2_.CEL	tumor
GSM1019246	lung	endoderm	GSE37745	GSM1019246_PA117_30C_101123_HG-U133_Plus_2_.CEL	tumor
GSM1019247	lung	endoderm	GSE37745	GSM1019247_PA117_36C_101123_HG-U133_Plus_2_.CEL	tumor
GSM1019248	lung	endoderm	GSE37745	GSM1019248_PA117_38B_101123_HG-U133_Plus_2_.CEL	tumor
GSM1019249	lung	endoderm	GSE37745	GSM1019249_PA117_41A_101123_HG-U133_Plus_2_.CEL	tumor
GSM1019250	lung	endoderm	GSE37745	GSM1019250_PA117_43A_101123_HG-U133_Plus_2_.CEL	tumor
GSM1019251	lung	endoderm	GSE37745	GSM1019251_PA117_52A_101123_HG-U133_Plus_2_.CEL	tumor
GSM1019252	lung	endoderm	GSE37745	GSM1019252_PA117_55B_101203_HG-U133_Plus_2_.CEL	tumor
GSM1019253	lung	endoderm	GSE37745	GSM1019253_PA117_56A_101208_HG-U133_Plus_2_.CEL	tumor
GSM1019254	lung	endoderm	GSE37745	GSM1019254_PA117_58A_101123_HG-U133_Plus_2_.CEL	tumor
GSM1019255	lung	endoderm	GSE37745	GSM1019255_PA117_59A_101123_HG-U133_Plus_2_.CEL	tumor
GSM1019256	lung	endoderm	GSE37745	GSM1019256_PA117_62A_101123_HG-U133_Plus_2_.CEL	tumor
GSM1019257	lung	endoderm	GSE37745	GSM1019257_PA117_64B_101123_HG-U133_Plus_2_.CEL	tumor
GSM1019258	lung	endoderm	GSE37745	GSM1019258_PA117_66A_101123_HG-U133_Plus_2_.CEL	tumor
GSM1019259	lung	endoderm	GSE37745	GSM1019259_PA117_68A_101123_HG-U133_Plus_2_.CEL	tumor
GSM1019260	lung	endoderm	GSE37745	GSM1019260_PA117_74A_101215_HG-U133_Plus_2_.CEL	tumor
GSM1019261	lung	endoderm	GSE37745	GSM1019261_PA117_75A_101126_HG-U133_Plus_2_2.CEL	tumor
GSM1019262	lung	endoderm	GSE37745	GSM1019262_PA117_76A_101126_HG-U133_Plus_2_.CEL	tumor
GSM1019263	lung	endoderm	GSE37745	GSM1019263_PA117_78A_101126_HG-U133_Plus_2_2.CEL	tumor
GSM1019264	lung	endoderm	GSE37745	GSM1019264_PA117_79A_101126_HG-U133_Plus_2_.CEL	tumor
GSM1019265	lung	endoderm	GSE37745	GSM1019265_PA117_80A_101203_HG-U133_Plus_2_.CEL	tumor
GSM1019266	lung	endoderm	GSE37745	GSM1019266_PA117_84A_101203_HG-U133_Plus_2_.CEL	tumor
GSM1019267	lung	endoderm	GSE37745	GSM1019267_PA117_92A_101126_HG-U133_Plus_2_.CEL	tumor
GSM1019268	lung	endoderm	GSE37745	GSM1019268_PA117_93A_101126_HG-U133_Plus_2_.CEL	tumor
GSM1019269	lung	endoderm	GSE37745	GSM1019269_PA117_96A_101126_HG-U133_Plus_2_.CEL	tumor
GSM1019270	lung	endoderm	GSE37745	GSM1019270_PA117_101A_101203_HG-U133_Plus_2_.CEL	tumor
GSM1019271	lung	endoderm	GSE37745	GSM1019271_PA117_105A_101202_HG-U133_Plus_2_.CEL	tumor
GSM1019272	lung	endoderm	GSE37745	GSM1019272_PA117_107A_101215_HG-U133_Plus_2_.CEL	tumor
GSM1019273	lung	endoderm	GSE37745	GSM1019273_PA117_110A_101126_HG-U133_Plus_2_.CEL	tumor
GSM1019274	lung	endoderm	GSE37745	GSM1019274_PA117_111A_101215_HG-U133_Plus_2_.CEL	tumor
GSM1019275	lung	endoderm	GSE37745	GSM1019275_PA117_114A_101215_HG-U133_Plus_2_.CEL	tumor
GSM1019276	lung	endoderm	GSE37745	GSM1019276_PA117_116A_101126_HG-U133_Plus_2_.CEL	tumor
GSM1019277	lung	endoderm	GSE37745	GSM1019277_PA117_123A_101126_HG-U133_Plus_2_.CEL	tumor
GSM1019278	lung	endoderm	GSE37745	GSM1019278_PA117_128A_101126_HG-U133_Plus_2_.CEL	tumor
GSM1019279	lung	endoderm	GSE37745	GSM1019279_PA117_130A_101126_HG-U133_Plus_2_.CEL	tumor
GSM1019280	lung	endoderm	GSE37745	GSM1019280_PA117_135A_101202_HG-U133_Plus_2_.CEL	tumor
GSM1019281	lung	endoderm	GSE37745	GSM1019281_PA117_138A_101208_HG-U133_Plus_2_.CEL	tumor
GSM1019282	lung	endoderm	GSE37745	GSM1019282_PA117_139A_101203_HG-U133_Plus_2_.CEL	tumor
GSM1019283	lung	endoderm	GSE37745	GSM1019283_PA117_147A_101203_HG-U133_Plus_2_.CEL	tumor
GSM1019284	lung	endoderm	GSE37745	GSM1019284_PA117_149A_101203_HG-U133_Plus_2_2.CEL	tumor
GSM1019285	lung	endoderm	GSE37745	GSM1019285_PA117_150A_101130_HG-U133_Plus_2_.CEL	tumor
GSM1019286	lung	endoderm	GSE37745	GSM1019286_PA117_154A_101130_HG-U133_Plus_2_.CEL	tumor
GSM1019287	lung	endoderm	GSE37745	GSM1019287_PA117_156A_101210_HG-U133_Plus_2_.CEL	tumor
GSM1019288	lung	endoderm	GSE37745	GSM1019288_PA117_160A_101130_HG-U133_Plus_2_2.CEL	tumor
GSM1019289	lung	endoderm	GSE37745	GSM1019289_PA117_163A_101130_HG-U133_Plus_2_.CEL	tumor
GSM1019290	lung	endoderm	GSE37745	GSM1019290_PA117_164A_101210_HG-U133_Plus_2_.CEL	tumor
GSM1019291	lung	endoderm	GSE37745	GSM1019291_PA117_168B_101130_HG-U133_Plus_2_.CEL	tumor
GSM1019292	lung	endoderm	GSE37745	GSM1019292_PA117_173B_101130_HG-U133_Plus_2_.CEL	tumor
GSM1019293	lung	endoderm	GSE37745	GSM1019293_PA117_178A_101130_HG-U133_Plus_2_.CEL	tumor
GSM1019294	lung	endoderm	GSE37745	GSM1019294_PA117_179A_101130_HG-U133_Plus_2_.CEL	tumor
GSM1019295	lung	endoderm	GSE37745	GSM1019295_PA117_180A_101130_HG-U133_Plus_2_.CEL	tumor
GSM1019296	lung	endoderm	GSE37745	GSM1019296_PA117_182A_101210_HG-U133_Plus_2_.CEL	tumor
GSM1019297	lung	endoderm	GSE37745	GSM1019297_PA117_184C_101130_HG-U133_Plus_2_.CEL	tumor
GSM1019298	lung	endoderm	GSE37745	GSM1019298_PA117_186B_101130_HG-U133_Plus_2_.CEL	tumor
GSM1019299	lung	endoderm	GSE37745	GSM1019299_PA117_187A_101130_HG-U133_Plus_2_.CEL	tumor
GSM1019300	lung	endoderm	GSE37745	GSM1019300_PA117_190B_101202_HG-U133_Plus_2_.CEL	tumor
GSM1019301	lung	endoderm	GSE37745	GSM1019301_PA117_204A_101202_HG-U133_Plus_2_.CEL	tumor
GSM1019302	lung	endoderm	GSE37745	GSM1019302_PA117_209A_101202_HG-U133_Plus_2_.CEL	tumor
GSM1019303	lung	endoderm	GSE37745	GSM1019303_PA117_218A_101203_HG-U133_Plus_2_.CEL	tumor
GSM1019304	lung	endoderm	GSE37745	GSM1019304_PA117_220A_101202_HG-U133_Plus_2_.CEL	tumor
GSM1019305	lung	endoderm	GSE37745	GSM1019305_PA117_226B_101202_HG-U133_Plus_2_.CEL	tumor
GSM1019306	lung	endoderm	GSE37745	GSM1019306_PA117_236A_101202_HG-U133_Plus_2_.CEL	tumor
GSM1019307	lung	endoderm	GSE37745	GSM1019307_PA117_239B_101202_HG-U133_Plus_2_.CEL	tumor
GSM1019308	lung	endoderm	GSE37745	GSM1019308_PA117_241B_101203_HG-U133_Plus_2_.CEL	tumor
GSM1019309	lung	endoderm	GSE37745	GSM1019309_PA117_244A_101203_HG-U133_Plus_2_.CEL	tumor
GSM1019310	lung	endoderm	GSE37745	GSM1019310_PA117_254A_101203_HG-U133_Plus_2_.CEL	tumor
GSM1019311	lung	endoderm	GSE37745	GSM1019311_PA117_257A_101208_HG-U133_Plus_2_.CEL	tumor
GSM1019312	lung	endoderm	GSE37745	GSM1019312_PA117_263A_101210_HG-U133_Plus_2_.CEL	tumor
GSM1019313	lung	endoderm	GSE37745	GSM1019313_PA117_275A_101210_HG-U133_Plus_2_.CEL	tumor
GSM1019314	lung	endoderm	GSE37745	GSM1019314_PA117_276B_101208_HG-U133_Plus_2_.CEL	tumor
GSM1019315	lung	endoderm	GSE37745	GSM1019315_PA117_277A_101210_HG-U133_Plus_2_.CEL	tumor
GSM1019316	lung	endoderm	GSE37745	GSM1019316_PA117_285A_101210_HG-U133_Plus_2_.CEL	tumor
GSM1019317	lung	endoderm	GSE37745	GSM1019317_PA117_287A_101202_HG-U133_Plus_2_.CEL	tumor
GSM1019318	lung	endoderm	GSE37745	GSM1019318_PA117_290A_101210_HG-U133_Plus_2_.CEL	tumor
GSM1019319	lung	endoderm	GSE37745	GSM1019319_PA117_294B_101208_HG-U133_Plus_2_.CEL	tumor
GSM1019320	lung	endoderm	GSE37745	GSM1019320_PA117_312A_101202_HG-U133_Plus_2_.CEL	tumor
GSM1019321	lung	endoderm	GSE37745	GSM1019321_PA117_318B_101208_HG-U133_Plus_2_.CEL	tumor
GSM1019322	lung	endoderm	GSE37745	GSM1019322_PA117_320A_101210_HG-U133_Plus_2_.CEL	tumor
GSM1019323	lung	endoderm	GSE37745	GSM1019323_PA117_321A_101203_HG-U133_Plus_2_.CEL	tumor
GSM1019324	lung	endoderm	GSE37745	GSM1019324_PA117_327A_101210_HG-U133_Plus_2_.CEL	tumor
GSM1019325	lung	endoderm	GSE37745	GSM1019325_PA117_329A_101208_HG-U133_Plus_2_.CEL	tumor
GSM1019326	lung	endoderm	GSE37745	GSM1019326_PA117_334A_101210_HG-U133_Plus_2_.CEL	tumor
GSM1019327	lung	endoderm	GSE37745	GSM1019327_PA117_336A_101202_HG-U133_Plus_2_.CEL	tumor
GSM1019328	lung	endoderm	GSE37745	GSM1019328_PA117_348A_101208_HG-U133_Plus_2_.CEL	tumor
GSM1019329	lung	endoderm	GSE37745	GSM1019329_PA117_350A_101208_HG-U133_Plus_2_.CEL	tumor
GSM1019330	lung	endoderm	GSE37745	GSM1019330_PA117_353A_101208_HG-U133_Plus_2_.CEL	tumor
GSM1019331	lung	endoderm	GSE37745	GSM1019331_PA117_354A_101210_HG-U133_Plus_2_.CEL	tumor
GSM1019332	lung	endoderm	GSE37745	GSM1019332_PA117_360A_101208_HG-U133_Plus_2_.CEL	tumor
GSM1019333	lung	endoderm	GSE37745	GSM1019333_PA117_363A_101208_HG-U133_Plus_2_.CEL	tumor
GSM1213669	lung	endoderm	GSE50081	GSM1213669_MB001_HG-U133_Plus_2_.CEL	tumor
GSM1213670	lung	endoderm	GSE50081	GSM1213670_MB002_HG-U133_Plus_2_.CEL	tumor
GSM1213671	lung	endoderm	GSE50081	GSM1213671_MB003_HG-U133_Plus_2_.CEL	tumor
GSM1213672	lung	endoderm	GSE50081	GSM1213672_MB004_HG-U133_Plus_2_.CEL	tumor
GSM1213673	lung	endoderm	GSE50081	GSM1213673_MB005_HG-U133_Plus_2_.CEL	tumor
GSM1213674	lung	endoderm	GSE50081	GSM1213674_MB006_HG-U133_Plus_2_.CEL	tumor
GSM1213675	lung	endoderm	GSE50081	GSM1213675_MB007_HG-U133_Plus_2_.CEL	tumor
GSM1213676	lung	endoderm	GSE50081	GSM1213676_MB008_HG-U133_Plus_2_.CEL	tumor
GSM1213677	lung	endoderm	GSE50081	GSM1213677_MB009_HG-U133_Plus_2_.CEL	tumor
GSM1213678	lung	endoderm	GSE50081	GSM1213678_MB011_HG-U133_Plus_2_.CEL	tumor
GSM1213679	lung	endoderm	GSE50081	GSM1213679_MB012_HG-U133_Plus_2_.CEL	tumor
GSM1213680	lung	endoderm	GSE50081	GSM1213680_MB013_HG-U133_Plus_2_.CEL	tumor
GSM1213681	lung	endoderm	GSE50081	GSM1213681_MB014_HG-U133_Plus_2_.CEL	tumor
GSM1213682	lung	endoderm	GSE50081	GSM1213682_MB016_HG-U133_Plus_2_.CEL	tumor
GSM1213683	lung	endoderm	GSE50081	GSM1213683_MB017_HG-U133_Plus_2_.CEL	tumor
GSM1213684	lung	endoderm	GSE50081	GSM1213684_MB018_HG-U133_Plus_2_.CEL	tumor
GSM1213685	lung	endoderm	GSE50081	GSM1213685_MB019_HG-U133_Plus_2_.CEL	tumor
GSM1213686	lung	endoderm	GSE50081	GSM1213686_MB020_HG-U133_Plus_2_.CEL	tumor
GSM1213687	lung	endoderm	GSE50081	GSM1213687_MB021_HG-U133_Plus_2_.CEL	tumor
GSM1213688	lung	endoderm	GSE50081	GSM1213688_MB022_HG-U133_Plus_2_.CEL	tumor
GSM1213689	lung	endoderm	GSE50081	GSM1213689_MB023_HG-U133_Plus_2_.CEL	tumor
GSM1213690	lung	endoderm	GSE50081	GSM1213690_MB024_HG-U133_Plus_2_.CEL	tumor
GSM1213691	lung	endoderm	GSE50081	GSM1213691_MB025_HG-U133_Plus_2_.CEL	tumor
GSM1213692	lung	endoderm	GSE50081	GSM1213692_MB026_HG-U133_Plus_2_.CEL	tumor
GSM1213693	lung	endoderm	GSE50081	GSM1213693_MB027_HG-U133_Plus_2_.CEL	tumor
GSM1213694	lung	endoderm	GSE50081	GSM1213694_MB029_HG-U133_Plus_2_.CEL	tumor
GSM1213695	lung	endoderm	GSE50081	GSM1213695_MB030_HG-U133_Plus_2_.CEL	tumor
GSM1213696	lung	endoderm	GSE50081	GSM1213696_MB031_HG-U133_Plus_2_.CEL	tumor
GSM1213697	lung	endoderm	GSE50081	GSM1213697_MB032_HG-U133_Plus_2_.CEL	tumor
GSM1213698	lung	endoderm	GSE50081	GSM1213698_MB033_HG-U133_Plus_2_.CEL	tumor
GSM1213699	lung	endoderm	GSE50081	GSM1213699_MB034_HG-U133_Plus_2_.CEL	tumor
GSM1213700	lung	endoderm	GSE50081	GSM1213700_MB035_HG-U133_Plus_2_.CEL	tumor
GSM1213701	lung	endoderm	GSE50081	GSM1213701_MB036_HG-U133_Plus_2_.CEL	tumor
GSM1213702	lung	endoderm	GSE50081	GSM1213702_MB037_HG-U133_Plus_2_.CEL	tumor
GSM1213703	lung	endoderm	GSE50081	GSM1213703_MB038_HG-U133_Plus_2_.CEL	tumor
GSM1213704	lung	endoderm	GSE50081	GSM1213704_MB039_HG-U133_Plus_2_.CEL	tumor
GSM1213705	lung	endoderm	GSE50081	GSM1213705_MB040_HG-U133_Plus_2_.CEL	tumor
GSM1213706	lung	endoderm	GSE50081	GSM1213706_MB041_HG-U133_Plus_2_.CEL	tumor
GSM1213707	lung	endoderm	GSE50081	GSM1213707_MB042_HG-U133_Plus_2_.CEL	tumor
GSM1213708	lung	endoderm	GSE50081	GSM1213708_MB045_HG-U133_Plus_2_.CEL	tumor
GSM1213709	lung	endoderm	GSE50081	GSM1213709_MB046_HG-U133_Plus_2_.CEL	tumor
GSM1213710	lung	endoderm	GSE50081	GSM1213710_MB047_HG-U133_Plus_2_.CEL	tumor
GSM1213711	lung	endoderm	GSE50081	GSM1213711_MB048_HG-U133_Plus_2_.CEL	tumor
GSM1213712	lung	endoderm	GSE50081	GSM1213712_MB050_HG-U133_Plus_2_.CEL	tumor
GSM1213713	lung	endoderm	GSE50081	GSM1213713_MB051_HG-U133_Plus_2_.CEL	tumor
GSM1213714	lung	endoderm	GSE50081	GSM1213714_MB052_HG-U133_Plus_2_.CEL	tumor
GSM1213715	lung	endoderm	GSE50081	GSM1213715_MB053_HG-U133_Plus_2_.CEL	tumor
GSM1213716	lung	endoderm	GSE50081	GSM1213716_MB054_HG-U133_Plus_2_.CEL	tumor
GSM1213717	lung	endoderm	GSE50081	GSM1213717_MB055_HG-U133_Plus_2_.CEL	tumor
GSM1213718	lung	endoderm	GSE50081	GSM1213718_MB059_HG-U133_Plus_2_.CEL	tumor
GSM1213719	lung	endoderm	GSE50081	GSM1213719_MB061_HG-U133_Plus_2_.CEL	tumor
GSM1213720	lung	endoderm	GSE50081	GSM1213720_MB062_HG-U133_Plus_2_.CEL	tumor
GSM1213721	lung	endoderm	GSE50081	GSM1213721_MB063_HG-U133_Plus_2_.CEL	tumor
GSM1213722	lung	endoderm	GSE50081	GSM1213722_MB064_HG-U133_Plus_2_.CEL	tumor
GSM1213723	lung	endoderm	GSE50081	GSM1213723_MB065_HG-U133_Plus_2_.CEL	tumor
GSM1213724	lung	endoderm	GSE50081	GSM1213724_MB066_HG-U133_Plus_2_.CEL	tumor
GSM1213725	lung	endoderm	GSE50081	GSM1213725_MB068_HG-U133_Plus_2_.CEL	tumor
GSM1213726	lung	endoderm	GSE50081	GSM1213726_MB070_HG-U133_Plus_2_.CEL	tumor
GSM1213727	lung	endoderm	GSE50081	GSM1213727_MB071_HG-U133_Plus_2_.CEL	tumor
GSM1213728	lung	endoderm	GSE50081	GSM1213728_MB072_HG-U133_Plus_2_.CEL	tumor
GSM1213729	lung	endoderm	GSE50081	GSM1213729_MB073_HG-U133_Plus_2_.CEL	tumor
GSM1213730	lung	endoderm	GSE50081	GSM1213730_MB074_HG-U133_Plus_2_.CEL	tumor
GSM1213731	lung	endoderm	GSE50081	GSM1213731_MB076_HG-U133_Plus_2_.CEL	tumor
GSM1213732	lung	endoderm	GSE50081	GSM1213732_MB077_HG-U133_Plus_2_.CEL	tumor
GSM1213733	lung	endoderm	GSE50081	GSM1213733_MB078_HG-U133_Plus_2_.CEL	tumor
GSM1213734	lung	endoderm	GSE50081	GSM1213734_MB079_HG-U133_Plus_2_.CEL	tumor
GSM1213735	lung	endoderm	GSE50081	GSM1213735_MB081_HG-U133_Plus_2_.CEL	tumor
GSM1213736	lung	endoderm	GSE50081	GSM1213736_MB082_HG-U133_Plus_2_.CEL	tumor
GSM1213737	lung	endoderm	GSE50081	GSM1213737_MB083_HG-U133_Plus_2_.CEL	tumor
GSM1213738	lung	endoderm	GSE50081	GSM1213738_MB084_HG-U133_Plus_2_.CEL	tumor
GSM1213739	lung	endoderm	GSE50081	GSM1213739_MB085_HG-U133_Plus_2_.CEL	tumor
GSM1213740	lung	endoderm	GSE50081	GSM1213740_MB086_HG-U133_Plus_2_.CEL	tumor
GSM1213741	lung	endoderm	GSE50081	GSM1213741_MB087_HG-U133_Plus_2_.CEL	tumor
GSM1213742	lung	endoderm	GSE50081	GSM1213742_MB088_HG-U133_Plus_2_.CEL	tumor
GSM1213743	lung	endoderm	GSE50081	GSM1213743_MB089_HG-U133_Plus_2_.CEL	tumor
GSM1213744	lung	endoderm	GSE50081	GSM1213744_MB090_HG-U133_Plus_2_.CEL	tumor
GSM1213745	lung	endoderm	GSE50081	GSM1213745_MB091_HG-U133_Plus_2_.CEL	tumor
GSM1213746	lung	endoderm	GSE50081	GSM1213746_MB092_HG-U133_Plus_2_.CEL	tumor
GSM1213747	lung	endoderm	GSE50081	GSM1213747_MB093_HG-U133_Plus_2_.CEL	tumor
GSM1213748	lung	endoderm	GSE50081	GSM1213748_MB094_HG-U133_Plus_2_.CEL	tumor
GSM1213749	lung	endoderm	GSE50081	GSM1213749_MB095_HG-U133_Plus_2_.CEL	tumor
GSM1213750	lung	endoderm	GSE50081	GSM1213750_MB096_HG-U133_Plus_2_.CEL	tumor
GSM1213751	lung	endoderm	GSE50081	GSM1213751_MB097_HG-U133_Plus_2_.CEL	tumor
GSM1213752	lung	endoderm	GSE50081	GSM1213752_MB098_HG-U133_Plus_2_.CEL	tumor
GSM1213753	lung	endoderm	GSE50081	GSM1213753_MB099_HG-U133_Plus_2_.CEL	tumor
GSM1213754	lung	endoderm	GSE50081	GSM1213754_MB100_HG-U133_Plus_2_.CEL	tumor
GSM1213755	lung	endoderm	GSE50081	GSM1213755_MB101_HG-U133_Plus_2_.CEL	tumor
GSM1213756	lung	endoderm	GSE50081	GSM1213756_MB102_HG-U133_Plus_2_.CEL	tumor
GSM1213757	lung	endoderm	GSE50081	GSM1213757_MB104_HG-U133_Plus_2_.CEL	tumor
GSM1213758	lung	endoderm	GSE50081	GSM1213758_MB105_HG-U133_Plus_2_.CEL	tumor
GSM1213759	lung	endoderm	GSE50081	GSM1213759_MB106_HG-U133_Plus_2_.CEL	tumor
GSM1213760	lung	endoderm	GSE50081	GSM1213760_MB107_HG-U133_Plus_2_.CEL	tumor
GSM1213761	lung	endoderm	GSE50081	GSM1213761_MB108_HG-U133_Plus_2_.CEL	tumor
GSM1213762	lung	endoderm	GSE50081	GSM1213762_MB109_HG-U133_Plus_2_.CEL	tumor
GSM1213763	lung	endoderm	GSE50081	GSM1213763_MB110_HG-U133_Plus_2_.CEL	tumor
GSM1213764	lung	endoderm	GSE50081	GSM1213764_MB111_HG-U133_Plus_2_.CEL	tumor
GSM1213765	lung	endoderm	GSE50081	GSM1213765_MB112_HG-U133_Plus_2_.CEL	tumor
GSM1213766	lung	endoderm	GSE50081	GSM1213766_MB113_HG-U133_Plus_2_.CEL	tumor
GSM1213767	lung	endoderm	GSE50081	GSM1213767_MB114_HG-U133_Plus_2_.CEL	tumor
GSM1213768	lung	endoderm	GSE50081	GSM1213768_MB115_HG-U133_Plus_2_.CEL	tumor
GSM1213769	lung	endoderm	GSE50081	GSM1213769_MB116_HG-U133_Plus_2_.CEL	tumor
GSM1213770	lung	endoderm	GSE50081	GSM1213770_MB117_HG-U133_Plus_2_.CEL	tumor
GSM1213771	lung	endoderm	GSE50081	GSM1213771_MB118_HG-U133_Plus_2_.CEL	tumor
GSM1213772	lung	endoderm	GSE50081	GSM1213772_MB119_HG-U133_Plus_2_.CEL	tumor
GSM1213773	lung	endoderm	GSE50081	GSM1213773_MB120_HG-U133_Plus_2_.CEL	tumor
GSM1213774	lung	endoderm	GSE50081	GSM1213774_MB122_HG-U133_Plus_2_.CEL	tumor
GSM1213775	lung	endoderm	GSE50081	GSM1213775_MB123_HG-U133_Plus_2_.CEL	tumor
GSM1213776	lung	endoderm	GSE50081	GSM1213776_MB124_HG-U133_Plus_2_.CEL	tumor
GSM1213777	lung	endoderm	GSE50081	GSM1213777_MB125_HG-U133_Plus_2_.CEL	tumor
GSM1213778	lung	endoderm	GSE50081	GSM1213778_MB126_HG-U133_Plus_2_.CEL	tumor
GSM1213779	lung	endoderm	GSE50081	GSM1213779_MB127_HG-U133_Plus_2_.CEL	tumor
GSM1213780	lung	endoderm	GSE50081	GSM1213780_MB128_HG-U133_Plus_2_.CEL	tumor
GSM1213781	lung	endoderm	GSE50081	GSM1213781_MB129_HG-U133_Plus_2_.CEL	tumor
GSM1213782	lung	endoderm	GSE50081	GSM1213782_MB130_HG-U133_Plus_2_.CEL	tumor
GSM1213783	lung	endoderm	GSE50081	GSM1213783_MB131_HG-U133_Plus_2_.CEL	tumor
GSM1213784	lung	endoderm	GSE50081	GSM1213784_MB132_HG-U133_Plus_2_.CEL	tumor
GSM1213785	lung	endoderm	GSE50081	GSM1213785_MB133_HG-U133_Plus_2_.CEL	tumor
GSM1213786	lung	endoderm	GSE50081	GSM1213786_MB134_HG-U133_Plus_2_.CEL	tumor
GSM1213787	lung	endoderm	GSE50081	GSM1213787_MB135_HG-U133_Plus_2_.CEL	tumor
GSM1213788	lung	endoderm	GSE50081	GSM1213788_MB136_HG-U133_Plus_2_.CEL	tumor
GSM1213789	lung	endoderm	GSE50081	GSM1213789_MB137_HG-U133_Plus_2_.CEL	tumor
GSM1213790	lung	endoderm	GSE50081	GSM1213790_MB138_HG-U133_Plus_2_.CEL	tumor
GSM1213791	lung	endoderm	GSE50081	GSM1213791_MB139_HG-U133_Plus_2_.CEL	tumor
GSM1213792	lung	endoderm	GSE50081	GSM1213792_MB140_HG-U133_Plus_2_.CEL	tumor
GSM1213793	lung	endoderm	GSE50081	GSM1213793_MB141_HG-U133_Plus_2_.CEL	tumor
GSM1213794	lung	endoderm	GSE50081	GSM1213794_MB145_HG-U133_Plus_2_.CEL	tumor
GSM1213795	lung	endoderm	GSE50081	GSM1213795_MB146_HG-U133_Plus_2_.CEL	tumor
GSM1213796	lung	endoderm	GSE50081	GSM1213796_MB147_HG-U133_Plus_2_.CEL	tumor
GSM1213797	lung	endoderm	GSE50081	GSM1213797_MB148_HG-U133_Plus_2_.CEL	tumor
GSM1213798	lung	endoderm	GSE50081	GSM1213798_MB149_HG-U133_Plus_2_.CEL	tumor
GSM1213799	lung	endoderm	GSE50081	GSM1213799_MB150_HG-U133_Plus_2_.CEL	tumor
GSM1213800	lung	endoderm	GSE50081	GSM1213800_MB151_HG-U133_Plus_2_.CEL	tumor
GSM1213801	lung	endoderm	GSE50081	GSM1213801_MB152_HG-U133_Plus_2_.CEL	tumor
GSM1213802	lung	endoderm	GSE50081	GSM1213802_MB153_HG-U133_Plus_2_.CEL	tumor
GSM1213803	lung	endoderm	GSE50081	GSM1213803_MB154_HG-U133_Plus_2_.CEL	tumor
GSM1213804	lung	endoderm	GSE50081	GSM1213804_MB155_HG-U133_Plus_2_.CEL	tumor
GSM1213805	lung	endoderm	GSE50081	GSM1213805_MB156_HG-U133_Plus_2_.CEL	tumor
GSM1213806	lung	endoderm	GSE50081	GSM1213806_MB157_HG-U133_Plus_2_.CEL	tumor
GSM1213807	lung	endoderm	GSE50081	GSM1213807_MB158_HG-U133_Plus_2_.CEL	tumor
GSM1213808	lung	endoderm	GSE50081	GSM1213808_MB159_HG-U133_Plus_2_.CEL	tumor
GSM1213809	lung	endoderm	GSE50081	GSM1213809_MB161_HG-U133_Plus_2_.CEL	tumor
GSM1213810	lung	endoderm	GSE50081	GSM1213810_MB162_HG-U133_Plus_2_.CEL	tumor
GSM1213811	lung	endoderm	GSE50081	GSM1213811_MB163_HG-U133_Plus_2_.CEL	tumor
GSM1213812	lung	endoderm	GSE50081	GSM1213812_MB164_HG-U133_Plus_2_.CEL	tumor
GSM1213813	lung	endoderm	GSE50081	GSM1213813_MB165_HG-U133_Plus_2_.CEL	tumor
GSM1213814	lung	endoderm	GSE50081	GSM1213814_MB167_HG-U133_Plus_2_.CEL	tumor
GSM1213815	lung	endoderm	GSE50081	GSM1213815_MB168_HG-U133_Plus_2_.CEL	tumor
GSM1213816	lung	endoderm	GSE50081	GSM1213816_MB169_HG-U133_Plus_2_.CEL	tumor
GSM1213817	lung	endoderm	GSE50081	GSM1213817_MB170_HG-U133_Plus_2_.CEL	tumor
GSM1213818	lung	endoderm	GSE50081	GSM1213818_MB171_HG-U133_Plus_2_.CEL	tumor
GSM1213819	lung	endoderm	GSE50081	GSM1213819_MB172_HG-U133_Plus_2_.CEL	tumor
GSM1213820	lung	endoderm	GSE50081	GSM1213820_MB173_HG-U133_Plus_2_.CEL	tumor
GSM1213821	lung	endoderm	GSE50081	GSM1213821_MB174_HG-U133_Plus_2_.CEL	tumor
GSM1213822	lung	endoderm	GSE50081	GSM1213822_MB175_HG-U133_Plus_2_.CEL	tumor
GSM1213823	lung	endoderm	GSE50081	GSM1213823_MB176_HG-U133_Plus_2_.CEL	tumor
GSM1213824	lung	endoderm	GSE50081	GSM1213824_MB177_HG-U133_Plus_2_.CEL	tumor
GSM1213825	lung	endoderm	GSE50081	GSM1213825_MB178_HG-U133_Plus_2_.CEL	tumor
GSM1213826	lung	endoderm	GSE50081	GSM1213826_MB179_HG-U133_Plus_2_.CEL	tumor
GSM1213827	lung	endoderm	GSE50081	GSM1213827_MB181_HG-U133_Plus_2_.CEL	tumor
GSM1213828	lung	endoderm	GSE50081	GSM1213828_MB183_HG-U133_Plus_2_.CEL	tumor
GSM1213829	lung	endoderm	GSE50081	GSM1213829_MB184_HG-U133_Plus_2_.CEL	tumor
GSM1213830	lung	endoderm	GSE50081	GSM1213830_MB186_HG-U133_Plus_2_.CEL	tumor
GSM1213831	lung	endoderm	GSE50081	GSM1213831_MB187_HG-U133_Plus_2_.CEL	tumor
GSM1213832	lung	endoderm	GSE50081	GSM1213832_MB189_HG-U133_Plus_2_.CEL	tumor
GSM1213833	lung	endoderm	GSE50081	GSM1213833_MB191_HG-U133_Plus_2_.CEL	tumor
GSM1213834	lung	endoderm	GSE50081	GSM1213834_MB192_HG-U133_Plus_2_.CEL	tumor
GSM1213835	lung	endoderm	GSE50081	GSM1213835_MB193_HG-U133_Plus_2_.CEL	tumor
GSM1213836	lung	endoderm	GSE50081	GSM1213836_MB194_HG-U133_Plus_2_.CEL	tumor
GSM1213837	lung	endoderm	GSE50081	GSM1213837_MB195_HG-U133_Plus_2_.CEL	tumor
GSM1213838	lung	endoderm	GSE50081	GSM1213838_MB197_HG-U133_Plus_2_.CEL	tumor
GSM1213839	lung	endoderm	GSE50081	GSM1213839_MB198_HG-U133_Plus_2_.CEL	tumor
GSM1213840	lung	endoderm	GSE50081	GSM1213840_MB199_HG-U133_Plus_2_.CEL	tumor
GSM1213841	lung	endoderm	GSE50081	GSM1213841_MB200_HG-U133_Plus_2_.CEL	tumor
GSM1213842	lung	endoderm	GSE50081	GSM1213842_MB201_HG-U133_Plus_2_.CEL	tumor
GSM1213843	lung	endoderm	GSE50081	GSM1213843_MB202_HG-U133_Plus_2_.CEL	tumor
GSM1213844	lung	endoderm	GSE50081	GSM1213844_MB203_HG-U133_Plus_2_.CEL	tumor
GSM1213845	lung	endoderm	GSE50081	GSM1213845_MB204_HG-U133_Plus_2_.CEL	tumor
GSM1213846	lung	endoderm	GSE50081	GSM1213846_MB205_HG-U133_Plus_2_.CEL	tumor
GSM1213847	lung	endoderm	GSE50081	GSM1213847_MB206_HG-U133_Plus_2_.CEL	tumor
GSM1213848	lung	endoderm	GSE50081	GSM1213848_MB207_HG-U133_Plus_2_.CEL	tumor
GSM1213849	lung	endoderm	GSE50081	GSM1213849_MB208_HG-U133_Plus_2_.CEL	tumor
GSM257694	lung	endoderm	GSE10445	GSM257694.CEL	tumor
GSM257772	lung	endoderm	GSE10445	GSM257772.CEL	tumor
GSM257774	lung	endoderm	GSE10445	GSM257774.CEL	tumor
GSM257790	lung	endoderm	GSE10445	GSM257790.CEL	tumor
GSM257791	lung	endoderm	GSE10445	GSM257791.CEL	tumor
GSM257792	lung	endoderm	GSE10445	GSM257792.CEL	tumor
GSM257806	lung	endoderm	GSE10445	GSM257806.CEL	tumor
GSM257807	lung	endoderm	GSE10445	GSM257807.CEL	tumor
GSM257809	lung	endoderm	GSE10445	GSM257809.CEL	tumor
GSM257811	lung	endoderm	GSE10445	GSM257811.CEL	tumor
GSM257957	lung	endoderm	GSE10445	GSM257957.CEL	tumor
GSM257975	lung	endoderm	GSE10445	GSM257975.CEL	tumor
GSM257978	lung	endoderm	GSE10445	GSM257978.CEL	tumor
GSM257979	lung	endoderm	GSE10445	GSM257979.CEL	tumor
GSM257980	lung	endoderm	GSE10445	GSM257980.CEL	tumor
GSM257995	lung	endoderm	GSE10445	GSM257995.CEL	tumor
GSM257997	lung	endoderm	GSE10445	GSM257997.CEL	tumor
GSM258036	lung	endoderm	GSE10445	GSM258036.CEL	tumor
GSM258037	lung	endoderm	GSE10445	GSM258037.CEL	tumor
GSM258038	lung	endoderm	GSE10445	GSM258038.CEL	tumor
GSM258043	lung	endoderm	GSE10445	GSM258043.CEL	tumor
GSM258044	lung	endoderm	GSE10445	GSM258044.CEL	tumor
GSM258045	lung	endoderm	GSE10445	GSM258045.CEL	tumor
GSM258046	lung	endoderm	GSE10445	GSM258046.CEL	tumor
GSM258047	lung	endoderm	GSE10445	GSM258047.CEL	tumor
GSM258048	lung	endoderm	GSE10445	GSM258048.CEL	tumor
GSM258052	lung	endoderm	GSE10445	GSM258052.CEL	tumor
GSM258054	lung	endoderm	GSE10445	GSM258054.CEL	tumor
GSM258057	lung	endoderm	GSE10445	GSM258057.CEL	tumor
GSM258058	lung	endoderm	GSE10445	GSM258058.CEL	tumor
GSM258059	lung	endoderm	GSE10445	GSM258059.CEL	tumor
GSM258060	lung	endoderm	GSE10445	GSM258060.CEL	tumor
GSM258061	lung	endoderm	GSE10445	GSM258061.CEL	tumor
GSM258062	lung	endoderm	GSE10445	GSM258062.CEL	tumor
GSM258069	lung	endoderm	GSE10445	GSM258069.CEL	tumor
GSM258071	lung	endoderm	GSE10445	GSM258071.CEL	tumor
GSM258072	lung	endoderm	GSE10445	GSM258072.CEL	tumor
GSM258074	lung	endoderm	GSE10445	GSM258074.CEL	tumor
GSM258076	lung	endoderm	GSE10445	GSM258076.CEL	tumor
GSM258895	lung	endoderm	GSE10445	GSM258895.CEL	tumor
GSM258896	lung	endoderm	GSE10445	GSM258896.CEL	tumor
GSM258897	lung	endoderm	GSE10445	GSM258897.CEL	tumor
GSM258898	lung	endoderm	GSE10445	GSM258898.CEL	tumor
GSM258899	lung	endoderm	GSE10445	GSM258899.CEL	tumor
GSM258900	lung	endoderm	GSE10445	GSM258900.CEL	tumor
GSM258901	lung	endoderm	GSE10445	GSM258901.CEL	tumor
GSM258902	lung	endoderm	GSE10445	GSM258902.CEL	tumor
GSM258903	lung	endoderm	GSE10445	GSM258903.CEL	tumor
GSM258904	lung	endoderm	GSE10445	GSM258904.CEL	tumor
GSM258905	lung	endoderm	GSE10445	GSM258905.CEL	tumor
GSM259073	lung	endoderm	GSE10445	GSM259073.CEL	tumor
GSM259399	lung	endoderm	GSE10445	GSM259399.CEL	tumor
GSM259400	lung	endoderm	GSE10445	GSM259400.CEL	tumor
GSM259401	lung	endoderm	GSE10445	GSM259401.CEL	tumor
GSM259402	lung	endoderm	GSE10445	GSM259402.CEL	tumor
GSM259403	lung	endoderm	GSE10445	GSM259403.CEL	tumor
GSM259405	lung	endoderm	GSE10445	GSM259405.CEL	tumor
GSM259410	lung	endoderm	GSE10445	GSM259410.CEL	tumor
GSM259417	lung	endoderm	GSE10445	GSM259417.CEL	tumor
GSM259422	lung	endoderm	GSE10445	GSM259422.CEL	tumor
GSM259424	lung	endoderm	GSE10445	GSM259424.CEL	tumor
GSM259425	lung	endoderm	GSE10445	GSM259425.CEL	tumor
GSM259427	lung	endoderm	GSE10445	GSM259427.CEL	tumor
GSM260378	lung	endoderm	GSE10445	GSM260378.CEL	tumor
GSM260379	lung	endoderm	GSE10445	GSM260379.CEL	tumor
GSM264313	lung	endoderm	GSE10445	GSM264313.CEL	tumor
GSM264314	lung	endoderm	GSE10445	GSM264314.CEL	tumor
GSM264315	lung	endoderm	GSE10445	GSM264315.CEL	tumor
GSM264316	lung	endoderm	GSE10445	GSM264316.CEL	tumor
GSM264317	lung	endoderm	GSE10445	GSM264317.CEL	tumor
GSM494556	lung	endoderm	GSE19804	GSM494556.CEL	tumor
GSM494557	lung	endoderm	GSE19804	GSM494557.CEL	tumor
GSM494558	lung	endoderm	GSE19804	GSM494558.CEL	tumor
GSM494559	lung	endoderm	GSE19804	GSM494559.CEL	tumor
GSM494560	lung	endoderm	GSE19804	GSM494560.CEL	tumor
GSM494561	lung	endoderm	GSE19804	GSM494561.CEL	tumor
GSM494562	lung	endoderm	GSE19804	GSM494562.CEL	tumor
GSM494563	lung	endoderm	GSE19804	GSM494563.CEL	tumor
GSM494564	lung	endoderm	GSE19804	GSM494564.CEL	tumor
GSM494565	lung	endoderm	GSE19804	GSM494565.CEL	tumor
GSM494566	lung	endoderm	GSE19804	GSM494566.CEL	tumor
GSM494567	lung	endoderm	GSE19804	GSM494567.CEL	tumor
GSM494568	lung	endoderm	GSE19804	GSM494568.CEL	tumor
GSM494569	lung	endoderm	GSE19804	GSM494569.CEL	tumor
GSM494570	lung	endoderm	GSE19804	GSM494570.CEL	tumor
GSM494571	lung	endoderm	GSE19804	GSM494571.CEL	tumor
GSM494572	lung	endoderm	GSE19804	GSM494572.CEL	tumor
GSM494573	lung	endoderm	GSE19804	GSM494573.CEL	tumor
GSM494574	lung	endoderm	GSE19804	GSM494574.CEL	tumor
GSM494575	lung	endoderm	GSE19804	GSM494575.CEL	tumor
GSM494576	lung	endoderm	GSE19804	GSM494576.CEL	tumor
GSM494577	lung	endoderm	GSE19804	GSM494577.CEL	tumor
GSM494578	lung	endoderm	GSE19804	GSM494578.CEL	tumor
GSM494579	lung	endoderm	GSE19804	GSM494579.CEL	tumor
GSM494580	lung	endoderm	GSE19804	GSM494580.CEL	tumor
GSM494581	lung	endoderm	GSE19804	GSM494581.CEL	tumor
GSM494582	lung	endoderm	GSE19804	GSM494582.CEL	tumor
GSM494583	lung	endoderm	GSE19804	GSM494583.CEL	tumor
GSM494584	lung	endoderm	GSE19804	GSM494584.CEL	tumor
GSM494585	lung	endoderm	GSE19804	GSM494585.CEL	tumor
GSM494586	lung	endoderm	GSE19804	GSM494586.CEL	tumor
GSM494587	lung	endoderm	GSE19804	GSM494587.CEL	tumor
GSM494588	lung	endoderm	GSE19804	GSM494588.CEL	tumor
GSM494589	lung	endoderm	GSE19804	GSM494589.CEL	tumor
GSM494590	lung	endoderm	GSE19804	GSM494590.CEL	tumor
GSM494591	lung	endoderm	GSE19804	GSM494591.CEL	tumor
GSM494592	lung	endoderm	GSE19804	GSM494592.CEL	tumor
GSM494593	lung	endoderm	GSE19804	GSM494593.CEL	tumor
GSM494594	lung	endoderm	GSE19804	GSM494594.CEL	tumor
GSM494595	lung	endoderm	GSE19804	GSM494595.CEL	tumor
GSM494596	lung	endoderm	GSE19804	GSM494596.CEL	tumor
GSM494597	lung	endoderm	GSE19804	GSM494597.CEL	tumor
GSM494598	lung	endoderm	GSE19804	GSM494598.CEL	tumor
GSM494599	lung	endoderm	GSE19804	GSM494599.CEL	tumor
GSM494600	lung	endoderm	GSE19804	GSM494600.CEL	tumor
GSM494601	lung	endoderm	GSE19804	GSM494601.CEL	tumor
GSM494602	lung	endoderm	GSE19804	GSM494602.CEL	tumor
GSM494603	lung	endoderm	GSE19804	GSM494603.CEL	tumor
GSM494604	lung	endoderm	GSE19804	GSM494604.CEL	tumor
GSM494605	lung	endoderm	GSE19804	GSM494605.CEL	tumor
GSM494606	lung	endoderm	GSE19804	GSM494606.CEL	tumor
GSM494607	lung	endoderm	GSE19804	GSM494607.CEL	tumor
GSM494608	lung	endoderm	GSE19804	GSM494608.CEL	tumor
GSM494609	lung	endoderm	GSE19804	GSM494609.CEL	tumor
GSM494610	lung	endoderm	GSE19804	GSM494610.CEL	tumor
GSM494611	lung	endoderm	GSE19804	GSM494611.CEL	tumor
GSM494612	lung	endoderm	GSE19804	GSM494612.CEL	tumor
GSM494613	lung	endoderm	GSE19804	GSM494613.CEL	tumor
GSM494614	lung	endoderm	GSE19804	GSM494614.CEL	tumor
GSM494615	lung	endoderm	GSE19804	GSM494615.CEL	tumor
GSM707333	lung	endoderm	GSE28571	GSM707333.CEL	tumor
GSM707334	lung	endoderm	GSE28571	GSM707334.CEL	tumor
GSM707335	lung	endoderm	GSE28571	GSM707335.CEL	tumor
GSM707336	lung	endoderm	GSE28571	GSM707336.CEL	tumor
GSM707337	lung	endoderm	GSE28571	GSM707337.CEL	tumor
GSM707338	lung	endoderm	GSE28571	GSM707338.CEL	tumor
GSM707339	lung	endoderm	GSE28571	GSM707339.CEL	tumor
GSM707340	lung	endoderm	GSE28571	GSM707340.CEL	tumor
GSM707341	lung	endoderm	GSE28571	GSM707341.CEL	tumor
GSM707342	lung	endoderm	GSE28571	GSM707342.CEL	tumor
GSM707343	lung	endoderm	GSE28571	GSM707343.CEL	tumor
GSM707344	lung	endoderm	GSE28571	GSM707344.CEL	tumor
GSM707345	lung	endoderm	GSE28571	GSM707345.CEL	tumor
GSM707346	lung	endoderm	GSE28571	GSM707346.CEL	tumor
GSM707347	lung	endoderm	GSE28571	GSM707347.CEL	tumor
GSM707348	lung	endoderm	GSE28571	GSM707348.CEL	tumor
GSM707349	lung	endoderm	GSE28571	GSM707349.CEL	tumor
GSM707350	lung	endoderm	GSE28571	GSM707350.CEL	tumor
GSM707351	lung	endoderm	GSE28571	GSM707351.CEL	tumor
GSM707352	lung	endoderm	GSE28571	GSM707352.CEL	tumor
GSM707353	lung	endoderm	GSE28571	GSM707353.CEL	tumor
GSM707354	lung	endoderm	GSE28571	GSM707354.CEL	tumor
GSM707355	lung	endoderm	GSE28571	GSM707355.CEL	tumor
GSM707356	lung	endoderm	GSE28571	GSM707356.CEL	tumor
GSM707357	lung	endoderm	GSE28571	GSM707357.CEL	tumor
GSM707358	lung	endoderm	GSE28571	GSM707358.CEL	tumor
GSM707359	lung	endoderm	GSE28571	GSM707359.CEL	tumor
GSM707360	lung	endoderm	GSE28571	GSM707360.CEL	tumor
GSM707361	lung	endoderm	GSE28571	GSM707361.CEL	tumor
GSM707362	lung	endoderm	GSE28571	GSM707362.CEL	tumor
GSM707363	lung	endoderm	GSE28571	GSM707363.CEL	tumor
GSM707364	lung	endoderm	GSE28571	GSM707364.CEL	tumor
GSM707365	lung	endoderm	GSE28571	GSM707365.CEL	tumor
GSM707366	lung	endoderm	GSE28571	GSM707366.CEL	tumor
GSM707367	lung	endoderm	GSE28571	GSM707367.CEL	tumor
GSM707368	lung	endoderm	GSE28571	GSM707368.CEL	tumor
GSM707369	lung	endoderm	GSE28571	GSM707369.CEL	tumor
GSM707370	lung	endoderm	GSE28571	GSM707370.CEL	tumor
GSM707371	lung	endoderm	GSE28571	GSM707371.CEL	tumor
GSM707372	lung	endoderm	GSE28571	GSM707372.CEL	tumor
GSM707373	lung	endoderm	GSE28571	GSM707373.CEL	tumor
GSM707374	lung	endoderm	GSE28571	GSM707374.CEL	tumor
GSM707375	lung	endoderm	GSE28571	GSM707375.CEL	tumor
GSM707376	lung	endoderm	GSE28571	GSM707376.CEL	tumor
GSM707377	lung	endoderm	GSE28571	GSM707377.CEL	tumor
GSM707378	lung	endoderm	GSE28571	GSM707378.CEL	tumor
GSM707379	lung	endoderm	GSE28571	GSM707379.CEL	tumor
GSM707380	lung	endoderm	GSE28571	GSM707380.CEL	tumor
GSM707381	lung	endoderm	GSE28571	GSM707381.CEL	tumor
GSM707382	lung	endoderm	GSE28571	GSM707382.CEL	tumor
GSM707383	lung	endoderm	GSE28571	GSM707383.CEL	tumor
GSM707384	lung	endoderm	GSE28571	GSM707384.CEL	tumor
GSM707385	lung	endoderm	GSE28571	GSM707385.CEL	tumor
GSM707386	lung	endoderm	GSE28571	GSM707386.CEL	tumor
GSM707387	lung	endoderm	GSE28571	GSM707387.CEL	tumor
GSM707388	lung	endoderm	GSE28571	GSM707388.CEL	tumor
GSM707389	lung	endoderm	GSE28571	GSM707389.CEL	tumor
GSM707390	lung	endoderm	GSE28571	GSM707390.CEL	tumor
GSM707391	lung	endoderm	GSE28571	GSM707391.CEL	tumor
GSM707392	lung	endoderm	GSE28571	GSM707392.CEL	tumor
GSM707393	lung	endoderm	GSE28571	GSM707393.CEL	tumor
GSM707394	lung	endoderm	GSE28571	GSM707394.CEL	tumor
GSM707395	lung	endoderm	GSE28571	GSM707395.CEL	tumor
GSM707396	lung	endoderm	GSE28571	GSM707396.CEL	tumor
GSM707397	lung	endoderm	GSE28571	GSM707397.CEL	tumor
GSM707398	lung	endoderm	GSE28571	GSM707398.CEL	tumor
GSM707399	lung	endoderm	GSE28571	GSM707399.CEL	tumor
GSM707400	lung	endoderm	GSE28571	GSM707400.CEL	tumor
GSM707401	lung	endoderm	GSE28571	GSM707401.CEL	tumor
GSM707402	lung	endoderm	GSE28571	GSM707402.CEL	tumor
GSM707403	lung	endoderm	GSE28571	GSM707403.CEL	tumor
GSM707405	lung	endoderm	GSE28571	GSM707405.CEL	tumor
GSM707406	lung	endoderm	GSE28571	GSM707406.CEL	tumor
GSM707407	lung	endoderm	GSE28571	GSM707407.CEL	tumor
GSM707408	lung	endoderm	GSE28571	GSM707408.CEL	tumor
GSM707409	lung	endoderm	GSE28571	GSM707409.CEL	tumor
GSM707410	lung	endoderm	GSE28571	GSM707410.CEL	tumor
GSM707411	lung	endoderm	GSE28571	GSM707411.CEL	tumor
GSM707412	lung	endoderm	GSE28571	GSM707412.CEL	tumor
GSM707413	lung	endoderm	GSE28571	GSM707413.CEL	tumor
GSM707414	lung	endoderm	GSE28571	GSM707414.CEL	tumor
GSM707415	lung	endoderm	GSE28571	GSM707415.CEL	tumor
GSM707416	lung	endoderm	GSE28571	GSM707416.CEL	tumor
GSM707417	lung	endoderm	GSE28571	GSM707417.CEL	tumor
GSM707418	lung	endoderm	GSE28571	GSM707418.CEL	tumor
GSM707419	lung	endoderm	GSE28571	GSM707419.CEL	tumor
GSM707420	lung	endoderm	GSE28571	GSM707420.CEL	tumor
GSM707421	lung	endoderm	GSE28571	GSM707421.CEL	tumor
GSM707422	lung	endoderm	GSE28571	GSM707422.CEL	tumor
GSM707423	lung	endoderm	GSE28571	GSM707423.CEL	tumor
GSM707424	lung	endoderm	GSE28571	GSM707424.CEL	tumor
GSM707425	lung	endoderm	GSE28571	GSM707425.CEL	tumor
GSM707426	lung	endoderm	GSE28571	GSM707426.CEL	tumor
GSM707427	lung	endoderm	GSE28571	GSM707427.CEL	tumor
GSM707428	lung	endoderm	GSE28571	GSM707428.CEL	tumor
GSM707429	lung	endoderm	GSE28571	GSM707429.CEL	tumor
GSM707430	lung	endoderm	GSE28571	GSM707430.CEL	tumor
GSM707431	lung	endoderm	GSE28571	GSM707431.CEL	tumor
GSM707432	lung	endoderm	GSE28571	GSM707432.CEL	tumor

## Sheet: ovary
sample_id	description1	description2	exp_id	file_name	tissue
GSM277793	ovary	germ_esc	GSE10971	GSM277793.CEL	normal
GSM277788	ovary	germ_esc	GSE10971	GSM277788.CEL	normal
GSM277790	ovary	germ_esc	GSE10971	GSM277790.CEL	normal
GSM277777	ovary	germ_esc	GSE10971	GSM277777.CEL	normal
GSM277795	ovary	germ_esc	GSE10971	GSM277795.CEL	normal
GSM277794	ovary	germ_esc	GSE10971	GSM277794.CEL	normal
GSM277785	ovary	germ_esc	GSE10971	GSM277785.CEL	normal
GSM277791	ovary	germ_esc	GSE10971	GSM277791.CEL	normal
GSM277783	ovary	germ_esc	GSE10971	GSM277783.CEL	normal
GSM277796	ovary	germ_esc	GSE10971	GSM277796.CEL	normal
GSM277776	ovary	germ_esc	GSE10971	GSM277776.CEL	normal
GSM277778	ovary	germ_esc	GSE10971	GSM277778.CEL	normal
GSM277780	ovary	germ_esc	GSE10971	GSM277780.CEL	normal
GSM277782	ovary	germ_esc	GSE10971	GSM277782.CEL	normal
GSM277784	ovary	germ_esc	GSE10971	GSM277784.CEL	normal
GSM277787	ovary	germ_esc	GSE10971	GSM277787.CEL	normal
GSM277792	ovary	germ_esc	GSE10971	GSM277792.CEL	normal
GSM277797	ovary	germ_esc	GSE10971	GSM277797.CEL	normal
GSM277798	ovary	germ_esc	GSE10971	GSM277798.CEL	normal
GSM277799	ovary	germ_esc	GSE10971	GSM277799.CEL	normal
GSM359976	ovary	germ_esc	GSE14407	GSM359976.CEL	normal
GSM359983	ovary	germ_esc	GSE14407	GSM359983.CEL	normal
GSM359981	ovary	germ_esc	GSE14407	GSM359981.CEL	normal
GSM359978	ovary	germ_esc	GSE14407	GSM359978.CEL	normal
GSM359982	ovary	germ_esc	GSE14407	GSM359982.CEL	normal
GSM359973	ovary	germ_esc	GSE14407	GSM359973.CEL	normal
GSM359972	ovary	germ_esc	GSE14407	GSM359972.CEL	normal
GSM359974	ovary	germ_esc	GSE14407	GSM359974.CEL	normal
GSM359975	ovary	germ_esc	GSE14407	GSM359975.CEL	normal
GSM359980	ovary	germ_esc	GSE14407	GSM359980.CEL	normal
GSM387019	ovary	germ_esc	GSE15431	GSM387019.CEL	normal
GSM387018	ovary	germ_esc	GSE15431	GSM387018.CEL	normal
GSM387017	ovary	germ_esc	GSE15431	GSM387017.CEL	normal
GSM387008	ovary	germ_esc	GSE15431	GSM387008.CEL	normal
GSM387007	ovary	germ_esc	GSE15431	GSM387007.CEL	normal
GSM387005	ovary	germ_esc	GSE15431	GSM387005.CEL	normal
GSM387010	ovary	germ_esc	GSE15431	GSM387010.CEL	normal
GSM387020	ovary	germ_esc	GSE15431	GSM387020.CEL	normal
GSM387012	ovary	germ_esc	GSE15431	GSM387012.CEL	normal
GSM387015	ovary	germ_esc	GSE15431	GSM387015.CEL	normal
GSM387006	ovary	germ_esc	GSE15431	GSM387006.CEL	normal
GSM387009	ovary	germ_esc	GSE15431	GSM387009.CEL	normal
GSM387011	ovary	germ_esc	GSE15431	GSM387011.CEL	normal
GSM387013	ovary	germ_esc	GSE15431	GSM387013.CEL	normal
GSM387014	ovary	germ_esc	GSE15431	GSM387014.CEL	normal
GSM387016	ovary	germ_esc	GSE15431	GSM387016.CEL	normal
GSM387021	ovary	germ_esc	GSE15431	GSM387021.CEL	normal
GSM462651	ovary	germ_esc	GSE18520	GSM462651.CEL	normal
GSM462652	ovary	germ_esc	GSE18520	GSM462652.CEL	normal
GSM462644	ovary	germ_esc	GSE18520	GSM462644.CEL	normal
GSM462649	ovary	germ_esc	GSE18520	GSM462649.CEL	normal
GSM462645	ovary	germ_esc	GSE18520	GSM462645.CEL	normal
GSM462643	ovary	germ_esc	GSE18520	GSM462643.CEL	normal
GSM462647	ovary	germ_esc	GSE18520	GSM462647.CEL	normal
GSM462650	ovary	germ_esc	GSE18520	GSM462650.CEL	normal
GSM462646	ovary	germ_esc	GSE18520	GSM462646.CEL	normal
GSM462648	ovary	germ_esc	GSE18520	GSM462648.CEL	normal
GSM481005	ovary	germ_esc	GSE19383	GSM481005.CEL	normal
GSM481008	ovary	germ_esc	GSE19383	GSM481008.CEL	normal
GSM481017	ovary	germ_esc	GSE19383	GSM481017.CEL	normal
GSM481010	ovary	germ_esc	GSE19383	GSM481010.CEL	normal
GSM481012	ovary	germ_esc	GSE19383	GSM481012.CEL	normal
GSM481006	ovary	germ_esc	GSE19383	GSM481006.CEL	normal
GSM481016	ovary	germ_esc	GSE19383	GSM481016.CEL	normal
GSM481011	ovary	germ_esc	GSE19383	GSM481011.CEL	normal
GSM481007	ovary	germ_esc	GSE19383	GSM481007.CEL	normal
GSM481004	ovary	germ_esc	GSE19383	GSM481004.CEL	normal
GSM481013	ovary	germ_esc	GSE19383	GSM481013.CEL	normal
GSM481014	ovary	germ_esc	GSE19383	GSM481014.CEL	normal
GSM481015	ovary	germ_esc	GSE19383	GSM481015.CEL	normal
GSM481019	ovary	germ_esc	GSE19383	GSM481019.CEL	normal
GSM372258	ovary	germ_esc	GSE27651	GSM372258.CEL	normal
GSM372259	ovary	germ_esc	GSE27651	GSM372259.CEL	normal
GSM372260	ovary	germ_esc	GSE27651	GSM372260.CEL	normal
GSM372261	ovary	germ_esc	GSE27651	GSM372261.CEL	normal
GSM372262	ovary	germ_esc	GSE27651	GSM372262.CEL	normal
GSM372263	ovary	germ_esc	GSE27651	GSM372263.CEL	normal
GSM693845	ovary	germ_esc	GSE28044	GSM693845.cel	normal
GSM693835	ovary	germ_esc	GSE28044	GSM693835.cel	normal
GSM693837	ovary	germ_esc	GSE28044	GSM693837.cel	normal
GSM693831	ovary	germ_esc	GSE28044	GSM693831.cel	normal
GSM693849	ovary	germ_esc	GSE28044	GSM693849.cel	normal
GSM693843	ovary	germ_esc	GSE28044	GSM693843.cel	normal
GSM693833	ovary	germ_esc	GSE28044	GSM693833.cel	normal
GSM693839	ovary	germ_esc	GSE28044	GSM693839.cel	normal
GSM693841	ovary	germ_esc	GSE28044	GSM693841.cel	normal
GSM693853	ovary	germ_esc	GSE28044	GSM693853.cel	normal
GSM693847	ovary	germ_esc	GSE28044	GSM693847.cel	normal
GSM693851	ovary	germ_esc	GSE28044	GSM693851.cel	normal
GSM80757	ovary	germ_esc	GSE3526	GSM80757.CEL	normal
GSM80758	ovary	germ_esc	GSE3526	GSM80758.CEL	normal
GSM80759	ovary	germ_esc	GSE3526	GSM80759.CEL	normal
GSM80780	ovary	germ_esc	GSE3526	GSM80780.CEL	normal
GSM898305	ovary	germ_esc	GSE36668	GSM898305_OV_306.CEL	normal
GSM898306	ovary	germ_esc	GSE36668	GSM898306_Plate_10_-263.CEL	normal
GSM898307	ovary	germ_esc	GSE36668	GSM898307_Plate_11_-270.CEL	normal
GSM898308	ovary	germ_esc	GSE36668	GSM898308_Plate_12_-272.CEL	normal
GSM947278	ovary	germ_esc	GSE38666	GSM947278_OSE_437.CEL	normal
GSM947273	ovary	germ_esc	GSE38666	GSM947273_NS_452.CEL	normal
GSM947282	ovary	germ_esc	GSE38666	GSM947282_OSE_541.CEL	normal
GSM947280	ovary	germ_esc	GSE38666	GSM947280_OSE_448.CEL	normal
GSM947281	ovary	germ_esc	GSE38666	GSM947281_OSE_452.CEL	normal
GSM947272	ovary	germ_esc	GSE38666	GSM947272_NS_448.CEL	normal
GSM947285	ovary	germ_esc	GSE38666	GSM947285_OSE_475.CEL	normal
GSM947269	ovary	germ_esc	GSE38666	GSM947269_NS_434.CEL	normal
GSM947276	ovary	germ_esc	GSE38666	GSM947276_NS_475.CEL	normal
GSM947279	ovary	germ_esc	GSE38666	GSM947279_OSE_440.CEL	normal
GSM947270	ovary	germ_esc	GSE38666	GSM947270_NS_437.CEL	normal
GSM947271	ovary	germ_esc	GSE38666	GSM947271_NS_440.CEL	normal
GSM947274	ovary	germ_esc	GSE38666	GSM947274_NS_463.CEL	normal
GSM947275	ovary	germ_esc	GSE38666	GSM947275_NS_470.CEL	normal
GSM947277	ovary	germ_esc	GSE38666	GSM947277_OSE_434.CEL	normal
GSM947283	ovary	germ_esc	GSE38666	GSM947283_OSE_463.CEL	normal
GSM947284	ovary	germ_esc	GSE38666	GSM947284_OSE_470.CEL	normal
GSM947286	ovary	germ_esc	GSE38666	GSM947286_OSE_552.CEL	normal
GSM277779	ovary	germ_esc	GSE10971	GSM277779.CEL	tumor
GSM277781	ovary	germ_esc	GSE10971	GSM277781.CEL	tumor
GSM277786	ovary	germ_esc	GSE10971	GSM277786.CEL	tumor
GSM277789	ovary	germ_esc	GSE10971	GSM277789.CEL	tumor
GSM277800	ovary	germ_esc	GSE10971	GSM277800.CEL	tumor
GSM277801	ovary	germ_esc	GSE10971	GSM277801.CEL	tumor
GSM277802	ovary	germ_esc	GSE10971	GSM277802.CEL	tumor
GSM277803	ovary	germ_esc	GSE10971	GSM277803.CEL	tumor
GSM277804	ovary	germ_esc	GSE10971	GSM277804.CEL	tumor
GSM277805	ovary	germ_esc	GSE10971	GSM277805.CEL	tumor
GSM277806	ovary	germ_esc	GSE10971	GSM277806.CEL	tumor
GSM277807	ovary	germ_esc	GSE10971	GSM277807.CEL	tumor
GSM277808	ovary	germ_esc	GSE10971	GSM277808.CEL	tumor
GSM277809	ovary	germ_esc	GSE10971	GSM277809.CEL	tumor
GSM277810	ovary	germ_esc	GSE10971	GSM277810.CEL	tumor
GSM277811	ovary	germ_esc	GSE10971	GSM277811.CEL	tumor
GSM277812	ovary	germ_esc	GSE10971	GSM277812.CEL	tumor
GSM516678	ovary	germ_esc	GSE20565	GSM516678.CEL	tumor
GSM516679	ovary	germ_esc	GSE20565	GSM516679.CEL	tumor
GSM516680	ovary	germ_esc	GSE20565	GSM516680.CEL	tumor
GSM516681	ovary	germ_esc	GSE20565	GSM516681.CEL	tumor
GSM516682	ovary	germ_esc	GSE20565	GSM516682.CEL	tumor
GSM516683	ovary	germ_esc	GSE20565	GSM516683.CEL	tumor
GSM516684	ovary	germ_esc	GSE20565	GSM516684.CEL	tumor
GSM516685	ovary	germ_esc	GSE20565	GSM516685.CEL	tumor
GSM516686	ovary	germ_esc	GSE20565	GSM516686.CEL	tumor
GSM516687	ovary	germ_esc	GSE20565	GSM516687.CEL	tumor
GSM516688	ovary	germ_esc	GSE20565	GSM516688.CEL	tumor
GSM516689	ovary	germ_esc	GSE20565	GSM516689.CEL	tumor
GSM516690	ovary	germ_esc	GSE20565	GSM516690.CEL	tumor
GSM516691	ovary	germ_esc	GSE20565	GSM516691.CEL	tumor
GSM516692	ovary	germ_esc	GSE20565	GSM516692.CEL	tumor
GSM516693	ovary	germ_esc	GSE20565	GSM516693.CEL	tumor
GSM516694	ovary	germ_esc	GSE20565	GSM516694.CEL	tumor
GSM516695	ovary	germ_esc	GSE20565	GSM516695.CEL	tumor
GSM516696	ovary	germ_esc	GSE20565	GSM516696.CEL	tumor
GSM516697	ovary	germ_esc	GSE20565	GSM516697.CEL	tumor
GSM516698	ovary	germ_esc	GSE20565	GSM516698.CEL	tumor
GSM516699	ovary	germ_esc	GSE20565	GSM516699.CEL	tumor
GSM516700	ovary	germ_esc	GSE20565	GSM516700.CEL	tumor
GSM516701	ovary	germ_esc	GSE20565	GSM516701.CEL	tumor
GSM516702	ovary	germ_esc	GSE20565	GSM516702.CEL	tumor
GSM516703	ovary	germ_esc	GSE20565	GSM516703.CEL	tumor
GSM516704	ovary	germ_esc	GSE20565	GSM516704.CEL	tumor
GSM516705	ovary	germ_esc	GSE20565	GSM516705.CEL	tumor
GSM516706	ovary	germ_esc	GSE20565	GSM516706.CEL	tumor
GSM516707	ovary	germ_esc	GSE20565	GSM516707.CEL	tumor
GSM516708	ovary	germ_esc	GSE20565	GSM516708.CEL	tumor
GSM516709	ovary	germ_esc	GSE20565	GSM516709.CEL	tumor
GSM516710	ovary	germ_esc	GSE20565	GSM516710.CEL	tumor
GSM516711	ovary	germ_esc	GSE20565	GSM516711.CEL	tumor
GSM516712	ovary	germ_esc	GSE20565	GSM516712.CEL	tumor
GSM516713	ovary	germ_esc	GSE20565	GSM516713.CEL	tumor
GSM516714	ovary	germ_esc	GSE20565	GSM516714.CEL	tumor
GSM516715	ovary	germ_esc	GSE20565	GSM516715.CEL	tumor
GSM516716	ovary	germ_esc	GSE20565	GSM516716.CEL	tumor
GSM516717	ovary	germ_esc	GSE20565	GSM516717.CEL	tumor
GSM516718	ovary	germ_esc	GSE20565	GSM516718.CEL	tumor
GSM516719	ovary	germ_esc	GSE20565	GSM516719.CEL	tumor
GSM516720	ovary	germ_esc	GSE20565	GSM516720.CEL	tumor
GSM516721	ovary	germ_esc	GSE20565	GSM516721.CEL	tumor
GSM516722	ovary	germ_esc	GSE20565	GSM516722.CEL	tumor
GSM516723	ovary	germ_esc	GSE20565	GSM516723.CEL	tumor
GSM516724	ovary	germ_esc	GSE20565	GSM516724.CEL	tumor
GSM516725	ovary	germ_esc	GSE20565	GSM516725.CEL	tumor
GSM516726	ovary	germ_esc	GSE20565	GSM516726.CEL	tumor
GSM516727	ovary	germ_esc	GSE20565	GSM516727.CEL	tumor
GSM516728	ovary	germ_esc	GSE20565	GSM516728.CEL	tumor
GSM516729	ovary	germ_esc	GSE20565	GSM516729.CEL	tumor
GSM516730	ovary	germ_esc	GSE20565	GSM516730.CEL	tumor
GSM516731	ovary	germ_esc	GSE20565	GSM516731.CEL	tumor
GSM516732	ovary	germ_esc	GSE20565	GSM516732.CEL	tumor
GSM516733	ovary	germ_esc	GSE20565	GSM516733.CEL	tumor
GSM516734	ovary	germ_esc	GSE20565	GSM516734.CEL	tumor
GSM516735	ovary	germ_esc	GSE20565	GSM516735.CEL	tumor
GSM516736	ovary	germ_esc	GSE20565	GSM516736.CEL	tumor
GSM516737	ovary	germ_esc	GSE20565	GSM516737.CEL	tumor
GSM516738	ovary	germ_esc	GSE20565	GSM516738.CEL	tumor
GSM516739	ovary	germ_esc	GSE20565	GSM516739.CEL	tumor
GSM516740	ovary	germ_esc	GSE20565	GSM516740.CEL	tumor
GSM516741	ovary	germ_esc	GSE20565	GSM516741.CEL	tumor
GSM516742	ovary	germ_esc	GSE20565	GSM516742.CEL	tumor
GSM516743	ovary	germ_esc	GSE20565	GSM516743.CEL	tumor
GSM516744	ovary	germ_esc	GSE20565	GSM516744.CEL	tumor
GSM516745	ovary	germ_esc	GSE20565	GSM516745.CEL	tumor
GSM516746	ovary	germ_esc	GSE20565	GSM516746.CEL	tumor
GSM516747	ovary	germ_esc	GSE20565	GSM516747.CEL	tumor
GSM516748	ovary	germ_esc	GSE20565	GSM516748.CEL	tumor
GSM516749	ovary	germ_esc	GSE20565	GSM516749.CEL	tumor
GSM516750	ovary	germ_esc	GSE20565	GSM516750.CEL	tumor
GSM516751	ovary	germ_esc	GSE20565	GSM516751.CEL	tumor
GSM516752	ovary	germ_esc	GSE20565	GSM516752.CEL	tumor
GSM516753	ovary	germ_esc	GSE20565	GSM516753.CEL	tumor
GSM516754	ovary	germ_esc	GSE20565	GSM516754.CEL	tumor
GSM516755	ovary	germ_esc	GSE20565	GSM516755.CEL	tumor
GSM516756	ovary	germ_esc	GSE20565	GSM516756.CEL	tumor
GSM516757	ovary	germ_esc	GSE20565	GSM516757.CEL	tumor
GSM516758	ovary	germ_esc	GSE20565	GSM516758.CEL	tumor
GSM516759	ovary	germ_esc	GSE20565	GSM516759.CEL	tumor
GSM516760	ovary	germ_esc	GSE20565	GSM516760.CEL	tumor
GSM516761	ovary	germ_esc	GSE20565	GSM516761.CEL	tumor
GSM516762	ovary	germ_esc	GSE20565	GSM516762.CEL	tumor
GSM516763	ovary	germ_esc	GSE20565	GSM516763.CEL	tumor
GSM516764	ovary	germ_esc	GSE20565	GSM516764.CEL	tumor
GSM516765	ovary	germ_esc	GSE20565	GSM516765.CEL	tumor
GSM516766	ovary	germ_esc	GSE20565	GSM516766.CEL	tumor
GSM516767	ovary	germ_esc	GSE20565	GSM516767.CEL	tumor
GSM516768	ovary	germ_esc	GSE20565	GSM516768.CEL	tumor
GSM516769	ovary	germ_esc	GSE20565	GSM516769.CEL	tumor
GSM516770	ovary	germ_esc	GSE20565	GSM516770.CEL	tumor
GSM516771	ovary	germ_esc	GSE20565	GSM516771.CEL	tumor
GSM516772	ovary	germ_esc	GSE20565	GSM516772.CEL	tumor
GSM516773	ovary	germ_esc	GSE20565	GSM516773.CEL	tumor
GSM516774	ovary	germ_esc	GSE20565	GSM516774.CEL	tumor
GSM516775	ovary	germ_esc	GSE20565	GSM516775.CEL	tumor
GSM516776	ovary	germ_esc	GSE20565	GSM516776.CEL	tumor
GSM516777	ovary	germ_esc	GSE20565	GSM516777.CEL	tumor
GSM516778	ovary	germ_esc	GSE20565	GSM516778.CEL	tumor
GSM516779	ovary	germ_esc	GSE20565	GSM516779.CEL	tumor
GSM516780	ovary	germ_esc	GSE20565	GSM516780.CEL	tumor
GSM516781	ovary	germ_esc	GSE20565	GSM516781.CEL	tumor
GSM516782	ovary	germ_esc	GSE20565	GSM516782.CEL	tumor
GSM516783	ovary	germ_esc	GSE20565	GSM516783.CEL	tumor
GSM516784	ovary	germ_esc	GSE20565	GSM516784.CEL	tumor
GSM516785	ovary	germ_esc	GSE20565	GSM516785.CEL	tumor
GSM516786	ovary	germ_esc	GSE20565	GSM516786.CEL	tumor
GSM516787	ovary	germ_esc	GSE20565	GSM516787.CEL	tumor
GSM516788	ovary	germ_esc	GSE20565	GSM516788.CEL	tumor
GSM516789	ovary	germ_esc	GSE20565	GSM516789.CEL	tumor
GSM516790	ovary	germ_esc	GSE20565	GSM516790.CEL	tumor
GSM516791	ovary	germ_esc	GSE20565	GSM516791.CEL	tumor
GSM516792	ovary	germ_esc	GSE20565	GSM516792.CEL	tumor
GSM516793	ovary	germ_esc	GSE20565	GSM516793.CEL	tumor
GSM516794	ovary	germ_esc	GSE20565	GSM516794.CEL	tumor
GSM516795	ovary	germ_esc	GSE20565	GSM516795.CEL	tumor
GSM516796	ovary	germ_esc	GSE20565	GSM516796.CEL	tumor
GSM516797	ovary	germ_esc	GSE20565	GSM516797.CEL	tumor
GSM516798	ovary	germ_esc	GSE20565	GSM516798.CEL	tumor
GSM516799	ovary	germ_esc	GSE20565	GSM516799.CEL	tumor
GSM516800	ovary	germ_esc	GSE20565	GSM516800.CEL	tumor
GSM516801	ovary	germ_esc	GSE20565	GSM516801.CEL	tumor
GSM516802	ovary	germ_esc	GSE20565	GSM516802.CEL	tumor
GSM516803	ovary	germ_esc	GSE20565	GSM516803.CEL	tumor
GSM516804	ovary	germ_esc	GSE20565	GSM516804.CEL	tumor
GSM516805	ovary	germ_esc	GSE20565	GSM516805.CEL	tumor
GSM516806	ovary	germ_esc	GSE20565	GSM516806.CEL	tumor
GSM516807	ovary	germ_esc	GSE20565	GSM516807.CEL	tumor
GSM516808	ovary	germ_esc	GSE20565	GSM516808.CEL	tumor
GSM516809	ovary	germ_esc	GSE20565	GSM516809.CEL	tumor
GSM516810	ovary	germ_esc	GSE20565	GSM516810.CEL	tumor
GSM516811	ovary	germ_esc	GSE20565	GSM516811.CEL	tumor
GSM516812	ovary	germ_esc	GSE20565	GSM516812.CEL	tumor
GSM516813	ovary	germ_esc	GSE20565	GSM516813.CEL	tumor
GSM516814	ovary	germ_esc	GSE20565	GSM516814.CEL	tumor
GSM516815	ovary	germ_esc	GSE20565	GSM516815.CEL	tumor
GSM516816	ovary	germ_esc	GSE20565	GSM516816.CEL	tumor
GSM516817	ovary	germ_esc	GSE20565	GSM516817.CEL	tumor
GSM642933	ovary	germ_esc	GSE26193	GSM642933_OC01_ARN0001_s1h1s1_U133p2.CEL	tumor
GSM642934	ovary	germ_esc	GSE26193	GSM642934_OC01_ARN0002_s1h1s1_U133p2.CEL	tumor
GSM642935	ovary	germ_esc	GSE26193	GSM642935_OC01_ARN0004_s1h1s1_U133p2.CEL	tumor
GSM642936	ovary	germ_esc	GSE26193	GSM642936_OC01_ARN0005_s1h1s1_U133p2.CEL	tumor
GSM642937	ovary	germ_esc	GSE26193	GSM642937_OC01_ARN0007_s1h1s1_U133p2.CEL	tumor
GSM642938	ovary	germ_esc	GSE26193	GSM642938_OC01_ARN0008_s1h1s1_U133p2.CEL	tumor
GSM642939	ovary	germ_esc	GSE26193	GSM642939_OC01_ARN0009_s1h1s1_U133p2.CEL	tumor
GSM642940	ovary	germ_esc	GSE26193	GSM642940_OC01_ARN0011_s1h1s1_U133p2.CEL	tumor
GSM642941	ovary	germ_esc	GSE26193	GSM642941_OC01_ARN0012_s1h1s1_U133p2.CEL	tumor
GSM642942	ovary	germ_esc	GSE26193	GSM642942_OC01_ARN0013_s1h1s1_U133p2.CEL	tumor
GSM642943	ovary	germ_esc	GSE26193	GSM642943_OC01_ARN0014_s1h1s1_U133p2.CEL	tumor
GSM642944	ovary	germ_esc	GSE26193	GSM642944_OC01_ARN0015_s1h1s1_U133p2.CEL	tumor
GSM642945	ovary	germ_esc	GSE26193	GSM642945_OC01_ARN0019_s1h1s1_U133p2.CEL	tumor
GSM642946	ovary	germ_esc	GSE26193	GSM642946_OC01_ARN0022_s1h1s1_U133p2.CEL	tumor
GSM642947	ovary	germ_esc	GSE26193	GSM642947_OC01_ARN0023_s1h1s1_U133p2.CEL	tumor
GSM642948	ovary	germ_esc	GSE26193	GSM642948_OC01_ARN0025_s1h1s1_U133p2.CEL	tumor
GSM642949	ovary	germ_esc	GSE26193	GSM642949_OC01_ARN0026_s2h1s1_U133p2.CEL	tumor
GSM642950	ovary	germ_esc	GSE26193	GSM642950_OC01_ARN0027_s2h1s1_U133p2.CEL	tumor
GSM642951	ovary	germ_esc	GSE26193	GSM642951_OC01_ARN0028_s1h1s1_U133p2.CEL	tumor
GSM642952	ovary	germ_esc	GSE26193	GSM642952_OC01_ARN0030_s1h1s1_U133p2.CEL	tumor
GSM642953	ovary	germ_esc	GSE26193	GSM642953_OC01_ARN0031_s2h1s1_U133p2.CEL	tumor
GSM642954	ovary	germ_esc	GSE26193	GSM642954_OC01_ARN0032_s1h1s1_U133p2.CEL	tumor
GSM642955	ovary	germ_esc	GSE26193	GSM642955_OC01_ARN0033_s2h1s1_U133p2.CEL	tumor
GSM642956	ovary	germ_esc	GSE26193	GSM642956_OC01_ARN0034_s1h1s1_U133p2.CEL	tumor
GSM642957	ovary	germ_esc	GSE26193	GSM642957_OC01_ARN0036_s1h1s1_U133p2.CEL	tumor
GSM642958	ovary	germ_esc	GSE26193	GSM642958_OC01_ARN0037_s1h1s1_U133p2.CEL	tumor
GSM642959	ovary	germ_esc	GSE26193	GSM642959_OC01_ARN0038_s1h1s1_U133p2.CEL	tumor
GSM642960	ovary	germ_esc	GSE26193	GSM642960_OC01_ARN0039_s1h1s1_U133p2.CEL	tumor
GSM642961	ovary	germ_esc	GSE26193	GSM642961_OC01_ARN0040_s1h1s1_U133p2.CEL	tumor
GSM642962	ovary	germ_esc	GSE26193	GSM642962_OC01_ARN0041_s1h1s1_U133p2.CEL	tumor
GSM642963	ovary	germ_esc	GSE26193	GSM642963_OC01_ARN0042_s1h1s1_U133p2.CEL	tumor
GSM642964	ovary	germ_esc	GSE26193	GSM642964_OC01_ARN0043_s2h1s1_U133p2.CEL	tumor
GSM642965	ovary	germ_esc	GSE26193	GSM642965_OC01_ARN0045_s1h1s1_U133p2.CEL	tumor
GSM642966	ovary	germ_esc	GSE26193	GSM642966_OC01_ARN0049_s2h1s1_U133p2.CEL	tumor
GSM642967	ovary	germ_esc	GSE26193	GSM642967_OC01_ARN0050_s2h1s1_U133p2.CEL	tumor
GSM642968	ovary	germ_esc	GSE26193	GSM642968_OC01_ARN0052_s2h1s1_U133p2.CEL	tumor
GSM642969	ovary	germ_esc	GSE26193	GSM642969_OC01_ARN0054_s2h1s1_U133p2.CEL	tumor
GSM642970	ovary	germ_esc	GSE26193	GSM642970_OC01_ARN0057_s2h1s1_U133p2.CEL	tumor
GSM642971	ovary	germ_esc	GSE26193	GSM642971_OC01_ARN0058_s2h1s1_U133p2.CEL	tumor
GSM642972	ovary	germ_esc	GSE26193	GSM642972_OC01_ARN0062_s2h1s1_U133p2.CEL	tumor
GSM642973	ovary	germ_esc	GSE26193	GSM642973_OC01_ARN0063_s2h1s1_U133p2.CEL	tumor
GSM642974	ovary	germ_esc	GSE26193	GSM642974_OC01_ARN0064_s2h1s1_U133p2.CEL	tumor
GSM642975	ovary	germ_esc	GSE26193	GSM642975_OC01_ARN0065_s2h1s1_U133p2.CEL	tumor
GSM642976	ovary	germ_esc	GSE26193	GSM642976_OC01_ARN0066_s2h1s1_U133p2.CEL	tumor
GSM642977	ovary	germ_esc	GSE26193	GSM642977_OC01_ARN0067_s2h1s1_U133p2.CEL	tumor
GSM642978	ovary	germ_esc	GSE26193	GSM642978_OC01_ARN0070_s2h1s1_U133p2.CEL	tumor
GSM642979	ovary	germ_esc	GSE26193	GSM642979_OC01_ARN0072_s1h1s1_U133p2.CEL	tumor
GSM642980	ovary	germ_esc	GSE26193	GSM642980_OC01_ARN0074_s1h1s1_U133p2.CEL	tumor
GSM642981	ovary	germ_esc	GSE26193	GSM642981_OC01_ARN0075_s1h1s1_U133p2.CEL	tumor
GSM642982	ovary	germ_esc	GSE26193	GSM642982_OC01_ARN0076_s1h1s1_U133p2.CEL	tumor
GSM642983	ovary	germ_esc	GSE26193	GSM642983_OC01_ARN0080_s1h1s1_U133p2.CEL	tumor
GSM642984	ovary	germ_esc	GSE26193	GSM642984_OC01_ARN0082_s2h1s1_U133p2.CEL	tumor
GSM642985	ovary	germ_esc	GSE26193	GSM642985_OC01_ARN0084_s1h1s1_U133p2.CEL	tumor
GSM642986	ovary	germ_esc	GSE26193	GSM642986_OC01_ARN0085_s1h1s1_U133p2.CEL	tumor
GSM642987	ovary	germ_esc	GSE26193	GSM642987_OC01_ARN0086_s2h1s1_U133p2.CEL	tumor
GSM642988	ovary	germ_esc	GSE26193	GSM642988_OC01_ARN0087_s2h1s1_U133p2.CEL	tumor
GSM642989	ovary	germ_esc	GSE26193	GSM642989_OC01_ARN0089_s1h1s1_U133p2.CEL	tumor
GSM642990	ovary	germ_esc	GSE26193	GSM642990_OC01_ARN0091_s1h1s1_U133p2.CEL	tumor
GSM642991	ovary	germ_esc	GSE26193	GSM642991_OC01_ARN0093_s1h1s1_U133p2.CEL	tumor
GSM642992	ovary	germ_esc	GSE26193	GSM642992_OC01_ARN0095_s1h1s1_U133p2.CEL	tumor
GSM642993	ovary	germ_esc	GSE26193	GSM642993_OC01_ARN0096_s1h1s1_U133p2.CEL	tumor
GSM642994	ovary	germ_esc	GSE26193	GSM642994_OC01_ARN0100_s1h1s1_U133p2.CEL	tumor
GSM642995	ovary	germ_esc	GSE26193	GSM642995_OC01_ARN0101_s1h1s1_U133p2.CEL	tumor
GSM642996	ovary	germ_esc	GSE26193	GSM642996_OC01_ARN0103_s1h1s1_U133p2.CEL	tumor
GSM642997	ovary	germ_esc	GSE26193	GSM642997_OC01_ARN0105_s1h1s1_U133p2.CEL	tumor
GSM642998	ovary	germ_esc	GSE26193	GSM642998_OC01_ARN0106_s1h1s1_U133p2.CEL	tumor
GSM642999	ovary	germ_esc	GSE26193	GSM642999_OC01_ARN0107_s1h1s1_U133p2.CEL	tumor
GSM643000	ovary	germ_esc	GSE26193	GSM643000_OC01_ARN0108_s1h1s1_U133p2.CEL	tumor
GSM643001	ovary	germ_esc	GSE26193	GSM643001_OC01_ARN0109_s1h1s1_U133p2.CEL	tumor
GSM643002	ovary	germ_esc	GSE26193	GSM643002_OC01_ARN0111_s1h1s1_U133p2.CEL	tumor
GSM643003	ovary	germ_esc	GSE26193	GSM643003_OC01_ARN0113_s1h1s1_U133p2.CEL	tumor
GSM643004	ovary	germ_esc	GSE26193	GSM643004_OC01_ARN0114_s1h1s1_U133p2.CEL	tumor
GSM643005	ovary	germ_esc	GSE26193	GSM643005_OC01_ARN0115_s1h1s1_U133p2.CEL	tumor
GSM643006	ovary	germ_esc	GSE26193	GSM643006_OC01_ARN0116_s1h1s1_U133p2.CEL	tumor
GSM643007	ovary	germ_esc	GSE26193	GSM643007_OC01_ARN0118_s1h1s1_U133p2.CEL	tumor
GSM643008	ovary	germ_esc	GSE26193	GSM643008_OC01_ARN0119_s1h1s1_U133p2.CEL	tumor
GSM643009	ovary	germ_esc	GSE26193	GSM643009_OC01_ARN0124_s1h1s1_U133p2.CEL	tumor
GSM643010	ovary	germ_esc	GSE26193	GSM643010_OC01_ARN0125_s1h1s1_U133p2.CEL	tumor
GSM643011	ovary	germ_esc	GSE26193	GSM643011_OC01_ARN0127_s1h1s1_U133p2.CEL	tumor
GSM643012	ovary	germ_esc	GSE26193	GSM643012_OC01_ARN0128_s1h1s1_U133p2.CEL	tumor
GSM643013	ovary	germ_esc	GSE26193	GSM643013_OC01_ARN0129_s1h1s1_U133p2.CEL	tumor
GSM643014	ovary	germ_esc	GSE26193	GSM643014_OC01_ARN0130_s1h1s1_U133p2.CEL	tumor
GSM643015	ovary	germ_esc	GSE26193	GSM643015_OC01_ARN0131_s2h1s1_U133p2.CEL	tumor
GSM643016	ovary	germ_esc	GSE26193	GSM643016_OC01_ARN0132_s1h1s1_U133p2.CEL	tumor
GSM643017	ovary	germ_esc	GSE26193	GSM643017_OC01_ARN0133_s1h1s1_U133p2.CEL	tumor
GSM643018	ovary	germ_esc	GSE26193	GSM643018_OC01_ARN0134_s1h1s1_U133p2.CEL	tumor
GSM643019	ovary	germ_esc	GSE26193	GSM643019_OC01_ARN0135_s1h1s1_U133p2.CEL	tumor
GSM643020	ovary	germ_esc	GSE26193	GSM643020_OC01_ARN0136_s1h1s1_U133p2.CEL	tumor
GSM643021	ovary	germ_esc	GSE26193	GSM643021_OC01_ARN0137_s1h1s1_U133p2.CEL	tumor
GSM643022	ovary	germ_esc	GSE26193	GSM643022_OC01_ARN0138_s1h1s1_U133p2.CEL	tumor
GSM643023	ovary	germ_esc	GSE26193	GSM643023_OC01_ARN0144_s2h1s1_U133p2.CEL	tumor
GSM643024	ovary	germ_esc	GSE26193	GSM643024_OC01_ARN0147_s1h1s1_U133p2.CEL	tumor
GSM643025	ovary	germ_esc	GSE26193	GSM643025_OC01_ARN0148_s1h1s1_U133p2.CEL	tumor
GSM643026	ovary	germ_esc	GSE26193	GSM643026_OC01_ARN0149_s1h1s1_U133p2.CEL	tumor
GSM643027	ovary	germ_esc	GSE26193	GSM643027_OC01_ARN0151_s1h1s1_U133p2.CEL	tumor
GSM643028	ovary	germ_esc	GSE26193	GSM643028_OC01_ARN0152_s1h1s1_U133p2.CEL	tumor
GSM643029	ovary	germ_esc	GSE26193	GSM643029_OC01_ARN0154_s1h1s1_U133p2.CEL	tumor
GSM643030	ovary	germ_esc	GSE26193	GSM643030_OC01_ARN0155_s1h1s1_U133p2.CEL	tumor
GSM643031	ovary	germ_esc	GSE26193	GSM643031_OC01_ARN0156_s1h1s1_U133p2.CEL	tumor
GSM643032	ovary	germ_esc	GSE26193	GSM643032_OC01_ARN0157_s1h1s1_U133p2.CEL	tumor
GSM643033	ovary	germ_esc	GSE26193	GSM643033_OC01_ARN0158_s1h1s1_U133p2.CEL	tumor
GSM643034	ovary	germ_esc	GSE26193	GSM643034_OC01_ARN0159_s1h1s1_U133p2.CEL	tumor
GSM643035	ovary	germ_esc	GSE26193	GSM643035_OC01_ARN0161_s1h1s1_U133p2.CEL	tumor
GSM643036	ovary	germ_esc	GSE26193	GSM643036_OC01_ARN0204_s1h1s1_U133p2.CEL	tumor
GSM643037	ovary	germ_esc	GSE26193	GSM643037_OC01_ARN0206_s1h1s1_U133p2.CEL	tumor
GSM643038	ovary	germ_esc	GSE26193	GSM643038_OC01_ARN0207_s1h1s1_U133p2.CEL	tumor
GSM643039	ovary	germ_esc	GSE26193	GSM643039_OC01_ARN0210_s1h1s1_U133p2.CEL	tumor
GSM797484	ovary	germ_esc	GSE32062	GSM797484_s516.CEL	tumor
GSM797485	ovary	germ_esc	GSE32062	GSM797485_s518.CEL	tumor
GSM797486	ovary	germ_esc	GSE32062	GSM797486_s519.CEL	tumor
GSM797487	ovary	germ_esc	GSE32062	GSM797487_s520.CEL	tumor
GSM797488	ovary	germ_esc	GSE32062	GSM797488_s521.CEL	tumor
GSM797489	ovary	germ_esc	GSE32062	GSM797489_s522.CEL	tumor
GSM797490	ovary	germ_esc	GSE32062	GSM797490_s523.CEL	tumor
GSM797491	ovary	germ_esc	GSE32062	GSM797491_s525.CEL	tumor
GSM797492	ovary	germ_esc	GSE32062	GSM797492_s526.CEL	tumor
GSM797493	ovary	germ_esc	GSE32062	GSM797493_s527.CEL	tumor
GSM958059	ovary	germ_esc	GSE39204	GSM958059_KOVB2_102_rehyb.CEL	tumor
GSM958060	ovary	germ_esc	GSE39204	GSM958060_KOVB2_104.CEL	tumor
GSM958061	ovary	germ_esc	GSE39204	GSM958061_KOVB2_105.CEL	tumor
GSM958062	ovary	germ_esc	GSE39204	GSM958062_KOVB2_107.CEL	tumor
GSM958063	ovary	germ_esc	GSE39204	GSM958063_KOVB2_112.CEL	tumor
GSM958064	ovary	germ_esc	GSE39204	GSM958064_KOVB2_114.CEL	tumor
GSM958065	ovary	germ_esc	GSE39204	GSM958065_KOVB2_91.CEL	tumor
GSM958066	ovary	germ_esc	GSE39204	GSM958066_KOVB2_94.CEL	tumor
GSM958067	ovary	germ_esc	GSE39204	GSM958067_KOVB2_96.CEL	tumor
GSM958068	ovary	germ_esc	GSE39204	GSM958068_KOVB3_116.CEL	tumor
GSM958069	ovary	germ_esc	GSE39204	GSM958069_KOVB3_120.CEL	tumor
GSM958070	ovary	germ_esc	GSE39204	GSM958070_KOVB3_122.CEL	tumor
GSM958071	ovary	germ_esc	GSE39204	GSM958071_KOVB3_123.CEL	tumor
GSM958072	ovary	germ_esc	GSE39204	GSM958072_KOVB3_124.CEL	tumor
GSM958073	ovary	germ_esc	GSE39204	GSM958073_KOVB3_125_rehyb.CEL	tumor
GSM958074	ovary	germ_esc	GSE39204	GSM958074_KOVB3_126.CEL	tumor
GSM958075	ovary	germ_esc	GSE39204	GSM958075_KOVB3_135.CEL	tumor
GSM958076	ovary	germ_esc	GSE39204	GSM958076_KOVB3_136.CEL	tumor
GSM958077	ovary	germ_esc	GSE39204	GSM958077_KOVB3_142.CEL	tumor
GSM958078	ovary	germ_esc	GSE39204	GSM958078_KOVB3_143.CEL	tumor
GSM958079	ovary	germ_esc	GSE39204	GSM958079_KOVB3_154.CEL	tumor
GSM958080	ovary	germ_esc	GSE39204	GSM958080_KOVB4_11.CEL	tumor
GSM958081	ovary	germ_esc	GSE39204	GSM958081_KOVB4_15.CEL	tumor
GSM958082	ovary	germ_esc	GSE39204	GSM958082_KOVB4_18.CEL	tumor
GSM958083	ovary	germ_esc	GSE39204	GSM958083_KOVB4_19.CEL	tumor
GSM958084	ovary	germ_esc	GSE39204	GSM958084_KOVB4_20.CEL	tumor
GSM958085	ovary	germ_esc	GSE39204	GSM958085_KOVB4_21.CEL	tumor
GSM958086	ovary	germ_esc	GSE39204	GSM958086_KOVB4_23.CEL	tumor
GSM958087	ovary	germ_esc	GSE39204	GSM958087_KOVB4_24.CEL	tumor
GSM958088	ovary	germ_esc	GSE39204	GSM958088_KOVB4_25.CEL	tumor
GSM958089	ovary	germ_esc	GSE39204	GSM958089_KOVB4_27.CEL	tumor
GSM958090	ovary	germ_esc	GSE39204	GSM958090_KOVB4_29.CEL	tumor
GSM958091	ovary	germ_esc	GSE39204	GSM958091_KOVB4_32.CEL	tumor
GSM958092	ovary	germ_esc	GSE39204	GSM958092_KOVB2_100.CEL	tumor
GSM958093	ovary	germ_esc	GSE39204	GSM958093_KOVB2_106.CEL	tumor
GSM958094	ovary	germ_esc	GSE39204	GSM958094_KOVB2_108.CEL	tumor
GSM958095	ovary	germ_esc	GSE39204	GSM958095_KOVB2_111.CEL	tumor
GSM958096	ovary	germ_esc	GSE39204	GSM958096_KOVB2_113.CEL	tumor
GSM958097	ovary	germ_esc	GSE39204	GSM958097_KOVB2_85.CEL	tumor
GSM958098	ovary	germ_esc	GSE39204	GSM958098_KOVB2_86.CEL	tumor
GSM958099	ovary	germ_esc	GSE39204	GSM958099_KOVB2_87.CEL	tumor
GSM958100	ovary	germ_esc	GSE39204	GSM958100_KOVB2_88.CEL	tumor
GSM958101	ovary	germ_esc	GSE39204	GSM958101_KOVB2_89.CEL	tumor
GSM958102	ovary	germ_esc	GSE39204	GSM958102_KOVB2_92.CEL	tumor
GSM958103	ovary	germ_esc	GSE39204	GSM958103_KOVB2_95.CEL	tumor
GSM958104	ovary	germ_esc	GSE39204	GSM958104_KOVB2_98.CEL	tumor
GSM958105	ovary	germ_esc	GSE39204	GSM958105_KOVB3_115.CEL	tumor
GSM958106	ovary	germ_esc	GSE39204	GSM958106_KOVB3_121.CEL	tumor
GSM958107	ovary	germ_esc	GSE39204	GSM958107_KOVB3_128.CEL	tumor
GSM958108	ovary	germ_esc	GSE39204	GSM958108_KOVB3_130.CEL	tumor
GSM958109	ovary	germ_esc	GSE39204	GSM958109_KOVB3_131.CEL	tumor
GSM958110	ovary	germ_esc	GSE39204	GSM958110_KOVB3_132.CEL	tumor
GSM958111	ovary	germ_esc	GSE39204	GSM958111_KOVB3_133.CEL	tumor
GSM958112	ovary	germ_esc	GSE39204	GSM958112_KOVB3_134.CEL	tumor
GSM958113	ovary	germ_esc	GSE39204	GSM958113_KOVB3_138.CEL	tumor
GSM958114	ovary	germ_esc	GSE39204	GSM958114_KOVB3_139.CEL	tumor
GSM958115	ovary	germ_esc	GSE39204	GSM958115_KOVB3_140.CEL	tumor
GSM958116	ovary	germ_esc	GSE39204	GSM958116_KOVB3_144.CEL	tumor
GSM958117	ovary	germ_esc	GSE39204	GSM958117_KOVB4_13.CEL	tumor
GSM958118	ovary	germ_esc	GSE39204	GSM958118_KOVB4_2.CEL	tumor
GSM958119	ovary	germ_esc	GSE39204	GSM958119_KOVB4_22.CEL	tumor
GSM958120	ovary	germ_esc	GSE39204	GSM958120_KOVB4_3.CEL	tumor
GSM958121	ovary	germ_esc	GSE39204	GSM958121_KOVB4_33.CEL	tumor
GSM958122	ovary	germ_esc	GSE39204	GSM958122_KOVB4_4.CEL	tumor
GSM1243877	ovary	germ_esc	GSE51373	GSM1243877_U133Plus2_S1351.CEL	tumor
GSM1243878	ovary	germ_esc	GSE51373	GSM1243878_U133Plus2_R1413.CEL	tumor
GSM1243879	ovary	germ_esc	GSE51373	GSM1243879_U133Plus2_R1240.CEL	tumor
GSM1243880	ovary	germ_esc	GSE51373	GSM1243880_U133Plus2_R1100.CEL	tumor
GSM1243881	ovary	germ_esc	GSE51373	GSM1243881_U133Plus2_S1188.CEL	tumor
GSM1243882	ovary	germ_esc	GSE51373	GSM1243882_U133Plus2_R1101.CEL	tumor
GSM1243883	ovary	germ_esc	GSE51373	GSM1243883_U133Plus2_S1157.CEL	tumor
GSM1243884	ovary	germ_esc	GSE51373	GSM1243884_U133Plus2_S1224.CEL	tumor
GSM1243885	ovary	germ_esc	GSE51373	GSM1243885_U133Plus2_R1680.CEL	tumor
GSM1243886	ovary	germ_esc	GSE51373	GSM1243886_U133Plus2_S1561.CEL	tumor
GSM1243887	ovary	germ_esc	GSE51373	GSM1243887_U133Plus2_S1304.CEL	tumor
GSM1243888	ovary	germ_esc	GSE51373	GSM1243888_U133Plus2_S1308.CEL	tumor
GSM1243889	ovary	germ_esc	GSE51373	GSM1243889_U133Plus2_S1627.CEL	tumor
GSM1243890	ovary	germ_esc	GSE51373	GSM1243890_U133Plus2_S1381.CEL	tumor
GSM1243891	ovary	germ_esc	GSE51373	GSM1243891_U133Plus2_R1703.CEL	tumor
GSM1243892	ovary	germ_esc	GSE51373	GSM1243892_U133Plus2_R1587.CEL	tumor
GSM1243893	ovary	germ_esc	GSE51373	GSM1243893_U133Plus2_R1605.CEL	tumor
GSM1243894	ovary	germ_esc	GSE51373	GSM1243894_U133Plus2_R1776.CEL	tumor
GSM1243895	ovary	germ_esc	GSE51373	GSM1243895_U133Plus2_S1296.CEL	tumor
GSM1243896	ovary	germ_esc	GSE51373	GSM1243896_U133Plus2_R1299.CEL	tumor
GSM1243897	ovary	germ_esc	GSE51373	GSM1243897_U133Plus2_R1359.CEL	tumor
GSM1243898	ovary	germ_esc	GSE51373	GSM1243898_U133Plus2_S1355.CEL	tumor
GSM1243899	ovary	germ_esc	GSE51373	GSM1243899_U133Plus2_S1625.CEL	tumor
GSM1243900	ovary	germ_esc	GSE51373	GSM1243900_U133Plus2_S1706.CEL	tumor
GSM1243901	ovary	germ_esc	GSE51373	GSM1243901_U133Plus2_SB01183.CEL	tumor
GSM1243902	ovary	germ_esc	GSE51373	GSM1243902_U133Plus2_SB01360.CEL	tumor
GSM1243903	ovary	germ_esc	GSE51373	GSM1243903_U133Plus2_SB01440.CEL	tumor
GSM1243904	ovary	germ_esc	GSE51373	GSM1243904_U133Plus2_RD00443.CEL	tumor
GSM1338404	ovary	germ_esc	GSE55512	GSM1338404_KOVB5_1.CEL	tumor
GSM1338405	ovary	germ_esc	GSE55512	GSM1338405_KOVB5_2.CEL	tumor
GSM1338406	ovary	germ_esc	GSE55512	GSM1338406_KOVB5_3.CEL	tumor
GSM1338407	ovary	germ_esc	GSE55512	GSM1338407_KOVB5_4.CEL	tumor
GSM1338408	ovary	germ_esc	GSE55512	GSM1338408_KOVB5_5.CEL	tumor
GSM1338409	ovary	germ_esc	GSE55512	GSM1338409_KOVB5_6.CEL	tumor
GSM1338410	ovary	germ_esc	GSE55512	GSM1338410_KOVB5_7.CEL	tumor
GSM1338411	ovary	germ_esc	GSE55512	GSM1338411_KOVB5_8.CEL	tumor
GSM1338412	ovary	germ_esc	GSE55512	GSM1338412_KOVB5_9.CEL	tumor
GSM1338413	ovary	germ_esc	GSE55512	GSM1338413_KOVB6_1.CEL	tumor
GSM1338414	ovary	germ_esc	GSE55512	GSM1338414_KOVB6_2.CEL	tumor
GSM1338415	ovary	germ_esc	GSE55512	GSM1338415_KOVB6_3.CEL	tumor
GSM306158	ovary	germ_esc	GSE12172	GSM306158.CEL	tumor
GSM306159	ovary	germ_esc	GSE12172	GSM306159.CEL	tumor
GSM306160	ovary	germ_esc	GSE12172	GSM306160.CEL	tumor
GSM306161	ovary	germ_esc	GSE12172	GSM306161.CEL	tumor
GSM306162	ovary	germ_esc	GSE12172	GSM306162.CEL	tumor
GSM306163	ovary	germ_esc	GSE12172	GSM306163.CEL	tumor
GSM306164	ovary	germ_esc	GSE12172	GSM306164.CEL	tumor
GSM306165	ovary	germ_esc	GSE12172	GSM306165.CEL	tumor
GSM306166	ovary	germ_esc	GSE12172	GSM306166.CEL	tumor
GSM306167	ovary	germ_esc	GSE12172	GSM306167.CEL	tumor
GSM306168	ovary	germ_esc	GSE12172	GSM306168.CEL	tumor
GSM306169	ovary	germ_esc	GSE12172	GSM306169.CEL	tumor
GSM306170	ovary	germ_esc	GSE12172	GSM306170.CEL	tumor
GSM306171	ovary	germ_esc	GSE12172	GSM306171.CEL	tumor
GSM306172	ovary	germ_esc	GSE12172	GSM306172.CEL	tumor
GSM306173	ovary	germ_esc	GSE12172	GSM306173.CEL	tumor
GSM306174	ovary	germ_esc	GSE12172	GSM306174.CEL	tumor
GSM306175	ovary	germ_esc	GSE12172	GSM306175.CEL	tumor
GSM306176	ovary	germ_esc	GSE12172	GSM306176.CEL	tumor
GSM306177	ovary	germ_esc	GSE12172	GSM306177.CEL	tumor
GSM306178	ovary	germ_esc	GSE12172	GSM306178.CEL	tumor
GSM306179	ovary	germ_esc	GSE12172	GSM306179.CEL	tumor
GSM306180	ovary	germ_esc	GSE12172	GSM306180.CEL	tumor
GSM306181	ovary	germ_esc	GSE12172	GSM306181.CEL	tumor
GSM306182	ovary	germ_esc	GSE12172	GSM306182.CEL	tumor
GSM306183	ovary	germ_esc	GSE12172	GSM306183.CEL	tumor
GSM306184	ovary	germ_esc	GSE12172	GSM306184.CEL	tumor
GSM306185	ovary	germ_esc	GSE12172	GSM306185.CEL	tumor
GSM306186	ovary	germ_esc	GSE12172	GSM306186.CEL	tumor
GSM306187	ovary	germ_esc	GSE12172	GSM306187.CEL	tumor
GSM306188	ovary	germ_esc	GSE12172	GSM306188.CEL	tumor
GSM306189	ovary	germ_esc	GSE12172	GSM306189.CEL	tumor
GSM306190	ovary	germ_esc	GSE12172	GSM306190.CEL	tumor
GSM306191	ovary	germ_esc	GSE12172	GSM306191.CEL	tumor
GSM306192	ovary	germ_esc	GSE12172	GSM306192.CEL	tumor
GSM306193	ovary	germ_esc	GSE12172	GSM306193.CEL	tumor
GSM306194	ovary	germ_esc	GSE12172	GSM306194.CEL	tumor
GSM306195	ovary	germ_esc	GSE12172	GSM306195.CEL	tumor
GSM306196	ovary	germ_esc	GSE12172	GSM306196.CEL	tumor
GSM306197	ovary	germ_esc	GSE12172	GSM306197.CEL	tumor
GSM306198	ovary	germ_esc	GSE12172	GSM306198.CEL	tumor
GSM306199	ovary	germ_esc	GSE12172	GSM306199.CEL	tumor
GSM306200	ovary	germ_esc	GSE12172	GSM306200.CEL	tumor
GSM306201	ovary	germ_esc	GSE12172	GSM306201.CEL	tumor
GSM306202	ovary	germ_esc	GSE12172	GSM306202.CEL	tumor
GSM306203	ovary	germ_esc	GSE12172	GSM306203.CEL	tumor
GSM306204	ovary	germ_esc	GSE12172	GSM306204.CEL	tumor
GSM306205	ovary	germ_esc	GSE12172	GSM306205.CEL	tumor
GSM306206	ovary	germ_esc	GSE12172	GSM306206.CEL	tumor
GSM306207	ovary	germ_esc	GSE12172	GSM306207.CEL	tumor
GSM306208	ovary	germ_esc	GSE12172	GSM306208.CEL	tumor
GSM306209	ovary	germ_esc	GSE12172	GSM306209.CEL	tumor
GSM306210	ovary	germ_esc	GSE12172	GSM306210.CEL	tumor
GSM306211	ovary	germ_esc	GSE12172	GSM306211.CEL	tumor
GSM306212	ovary	germ_esc	GSE12172	GSM306212.CEL	tumor
GSM306213	ovary	germ_esc	GSE12172	GSM306213.CEL	tumor
GSM306214	ovary	germ_esc	GSE12172	GSM306214.CEL	tumor
GSM306215	ovary	germ_esc	GSE12172	GSM306215.CEL	tumor
GSM306216	ovary	germ_esc	GSE12172	GSM306216.CEL	tumor
GSM306217	ovary	germ_esc	GSE12172	GSM306217.CEL	tumor
GSM306218	ovary	germ_esc	GSE12172	GSM306218.CEL	tumor
GSM306219	ovary	germ_esc	GSE12172	GSM306219.CEL	tumor
GSM306220	ovary	germ_esc	GSE12172	GSM306220.CEL	tumor
GSM306221	ovary	germ_esc	GSE12172	GSM306221.CEL	tumor
GSM306222	ovary	germ_esc	GSE12172	GSM306222.CEL	tumor
GSM306223	ovary	germ_esc	GSE12172	GSM306223.CEL	tumor
GSM306224	ovary	germ_esc	GSE12172	GSM306224.CEL	tumor
GSM306225	ovary	germ_esc	GSE12172	GSM306225.CEL	tumor
GSM306226	ovary	germ_esc	GSE12172	GSM306226.CEL	tumor
GSM306227	ovary	germ_esc	GSE12172	GSM306227.CEL	tumor
GSM306228	ovary	germ_esc	GSE12172	GSM306228.CEL	tumor
GSM306229	ovary	germ_esc	GSE12172	GSM306229.CEL	tumor
GSM306230	ovary	germ_esc	GSE12172	GSM306230.CEL	tumor
GSM306231	ovary	germ_esc	GSE12172	GSM306231.CEL	tumor
GSM306232	ovary	germ_esc	GSE12172	GSM306232.CEL	tumor
GSM306233	ovary	germ_esc	GSE12172	GSM306233.CEL	tumor
GSM306234	ovary	germ_esc	GSE12172	GSM306234.CEL	tumor
GSM306235	ovary	germ_esc	GSE12172	GSM306235.CEL	tumor
GSM306236	ovary	germ_esc	GSE12172	GSM306236.CEL	tumor
GSM306237	ovary	germ_esc	GSE12172	GSM306237.CEL	tumor
GSM306238	ovary	germ_esc	GSE12172	GSM306238.CEL	tumor
GSM306239	ovary	germ_esc	GSE12172	GSM306239.CEL	tumor
GSM306240	ovary	germ_esc	GSE12172	GSM306240.CEL	tumor
GSM306241	ovary	germ_esc	GSE12172	GSM306241.CEL	tumor
GSM306242	ovary	germ_esc	GSE12172	GSM306242.CEL	tumor
GSM306243	ovary	germ_esc	GSE12172	GSM306243.CEL	tumor
GSM306244	ovary	germ_esc	GSE12172	GSM306244.CEL	tumor
GSM306245	ovary	germ_esc	GSE12172	GSM306245.CEL	tumor
GSM306246	ovary	germ_esc	GSE12172	GSM306246.CEL	tumor
GSM306247	ovary	germ_esc	GSE12172	GSM306247.CEL	tumor
GSM349155	ovary	germ_esc	GSE14001	GSM349155.CEL	tumor
GSM350579	ovary	germ_esc	GSE14001	GSM350579.CEL	tumor
GSM350582	ovary	germ_esc	GSE14001	GSM350582.CEL	tumor
GSM350584	ovary	germ_esc	GSE14001	GSM350584.CEL	tumor
GSM350586	ovary	germ_esc	GSE14001	GSM350586.CEL	tumor
GSM350588	ovary	germ_esc	GSE14001	GSM350588.CEL	tumor
GSM350600	ovary	germ_esc	GSE14001	GSM350600.CEL	tumor
GSM350603	ovary	germ_esc	GSE14001	GSM350603.CEL	tumor
GSM350605	ovary	germ_esc	GSE14001	GSM350605.CEL	tumor
GSM350606	ovary	germ_esc	GSE14001	GSM350606.CEL	tumor
GSM350607	ovary	germ_esc	GSE14001	GSM350607.CEL	tumor
GSM350609	ovary	germ_esc	GSE14001	GSM350609.CEL	tumor
GSM350610	ovary	germ_esc	GSE14001	GSM350610.CEL	tumor
GSM350612	ovary	germ_esc	GSE14001	GSM350612.CEL	tumor
GSM350613	ovary	germ_esc	GSE14001	GSM350613.CEL	tumor
GSM350614	ovary	germ_esc	GSE14001	GSM350614.CEL	tumor
GSM350615	ovary	germ_esc	GSE14001	GSM350615.CEL	tumor
GSM350616	ovary	germ_esc	GSE14001	GSM350616.CEL	tumor
GSM350617	ovary	germ_esc	GSE14001	GSM350617.CEL	tumor
GSM350618	ovary	germ_esc	GSE14001	GSM350618.CEL	tumor
GSM350619	ovary	germ_esc	GSE14001	GSM350619.CEL	tumor
GSM351318	ovary	germ_esc	GSE14001	GSM351318.CEL	tumor
GSM351320	ovary	germ_esc	GSE14001	GSM351320.CEL	tumor
GSM249671	ovary	germ_esc	GSE9899	GSM249671.CEL	tumor
GSM249672	ovary	germ_esc	GSE9899	GSM249672.CEL	tumor
GSM249673	ovary	germ_esc	GSE9899	GSM249673.CEL	tumor
GSM249674	ovary	germ_esc	GSE9899	GSM249674.CEL	tumor
GSM249675	ovary	germ_esc	GSE9899	GSM249675.CEL	tumor
GSM249676	ovary	germ_esc	GSE9899	GSM249676.CEL	tumor
GSM249677	ovary	germ_esc	GSE9899	GSM249677.CEL	tumor
GSM249678	ovary	germ_esc	GSE9899	GSM249678.CEL	tumor
GSM249679	ovary	germ_esc	GSE9899	GSM249679.CEL	tumor
GSM249680	ovary	germ_esc	GSE9899	GSM249680.CEL	tumor
GSM249714	ovary	germ_esc	GSE9899	GSM249714.CEL	tumor
GSM249715	ovary	germ_esc	GSE9899	GSM249715.CEL	tumor
GSM249716	ovary	germ_esc	GSE9899	GSM249716.CEL	tumor
GSM249717	ovary	germ_esc	GSE9899	GSM249717.CEL	tumor
GSM249718	ovary	germ_esc	GSE9899	GSM249718.CEL	tumor
GSM249719	ovary	germ_esc	GSE9899	GSM249719.CEL	tumor
GSM249720	ovary	germ_esc	GSE9899	GSM249720.CEL	tumor
GSM249721	ovary	germ_esc	GSE9899	GSM249721.CEL	tumor
GSM249722	ovary	germ_esc	GSE9899	GSM249722.CEL	tumor
GSM249723	ovary	germ_esc	GSE9899	GSM249723.CEL	tumor
GSM249724	ovary	germ_esc	GSE9899	GSM249724.CEL	tumor
GSM249725	ovary	germ_esc	GSE9899	GSM249725.CEL	tumor
GSM249726	ovary	germ_esc	GSE9899	GSM249726.CEL	tumor
GSM249727	ovary	germ_esc	GSE9899	GSM249727.CEL	tumor
GSM249728	ovary	germ_esc	GSE9899	GSM249728.CEL	tumor
GSM249729	ovary	germ_esc	GSE9899	GSM249729.CEL	tumor
GSM249730	ovary	germ_esc	GSE9899	GSM249730.CEL	tumor
GSM249731	ovary	germ_esc	GSE9899	GSM249731.CEL	tumor
GSM249732	ovary	germ_esc	GSE9899	GSM249732.CEL	tumor
GSM249733	ovary	germ_esc	GSE9899	GSM249733.CEL	tumor
GSM249734	ovary	germ_esc	GSE9899	GSM249734.CEL	tumor
GSM249735	ovary	germ_esc	GSE9899	GSM249735.CEL	tumor
GSM249736	ovary	germ_esc	GSE9899	GSM249736.CEL	tumor
GSM249737	ovary	germ_esc	GSE9899	GSM249737.CEL	tumor
GSM249738	ovary	germ_esc	GSE9899	GSM249738.CEL	tumor
GSM249739	ovary	germ_esc	GSE9899	GSM249739.CEL	tumor
GSM249740	ovary	germ_esc	GSE9899	GSM249740.CEL	tumor
GSM249741	ovary	germ_esc	GSE9899	GSM249741.CEL	tumor
GSM249742	ovary	germ_esc	GSE9899	GSM249742.CEL	tumor
GSM249743	ovary	germ_esc	GSE9899	GSM249743.CEL	tumor
GSM249744	ovary	germ_esc	GSE9899	GSM249744.CEL	tumor
GSM249745	ovary	germ_esc	GSE9899	GSM249745.CEL	tumor
GSM249746	ovary	germ_esc	GSE9899	GSM249746.CEL	tumor
GSM249747	ovary	germ_esc	GSE9899	GSM249747.CEL	tumor
GSM249748	ovary	germ_esc	GSE9899	GSM249748.CEL	tumor
GSM249749	ovary	germ_esc	GSE9899	GSM249749.CEL	tumor
GSM249750	ovary	germ_esc	GSE9899	GSM249750.CEL	tumor
GSM249751	ovary	germ_esc	GSE9899	GSM249751.CEL	tumor
GSM249752	ovary	germ_esc	GSE9899	GSM249752.CEL	tumor
GSM249753	ovary	germ_esc	GSE9899	GSM249753.CEL	tumor
GSM249754	ovary	germ_esc	GSE9899	GSM249754.CEL	tumor
GSM249755	ovary	germ_esc	GSE9899	GSM249755.CEL	tumor
GSM249756	ovary	germ_esc	GSE9899	GSM249756.CEL	tumor
GSM249757	ovary	germ_esc	GSE9899	GSM249757.CEL	tumor
GSM249758	ovary	germ_esc	GSE9899	GSM249758.CEL	tumor
GSM249759	ovary	germ_esc	GSE9899	GSM249759.CEL	tumor
GSM249760	ovary	germ_esc	GSE9899	GSM249760.CEL	tumor
GSM249761	ovary	germ_esc	GSE9899	GSM249761.CEL	tumor
GSM249762	ovary	germ_esc	GSE9899	GSM249762.CEL	tumor
GSM249763	ovary	germ_esc	GSE9899	GSM249763.CEL	tumor
GSM249764	ovary	germ_esc	GSE9899	GSM249764.CEL	tumor
GSM249765	ovary	germ_esc	GSE9899	GSM249765.CEL	tumor
GSM249766	ovary	germ_esc	GSE9899	GSM249766.CEL	tumor
GSM249767	ovary	germ_esc	GSE9899	GSM249767.CEL	tumor
GSM249768	ovary	germ_esc	GSE9899	GSM249768.CEL	tumor
GSM249769	ovary	germ_esc	GSE9899	GSM249769.CEL	tumor
GSM249770	ovary	germ_esc	GSE9899	GSM249770.CEL	tumor
GSM249771	ovary	germ_esc	GSE9899	GSM249771.CEL	tumor
GSM249773	ovary	germ_esc	GSE9899	GSM249773.CEL	tumor
GSM249774	ovary	germ_esc	GSE9899	GSM249774.CEL	tumor
GSM249775	ovary	germ_esc	GSE9899	GSM249775.CEL	tumor
GSM249776	ovary	germ_esc	GSE9899	GSM249776.CEL	tumor
GSM249777	ovary	germ_esc	GSE9899	GSM249777.CEL	tumor
GSM249778	ovary	germ_esc	GSE9899	GSM249778.CEL	tumor
GSM249779	ovary	germ_esc	GSE9899	GSM249779.CEL	tumor
GSM249780	ovary	germ_esc	GSE9899	GSM249780.CEL	tumor
GSM249781	ovary	germ_esc	GSE9899	GSM249781.CEL	tumor
GSM249782	ovary	germ_esc	GSE9899	GSM249782.CEL	tumor
GSM249783	ovary	germ_esc	GSE9899	GSM249783.CEL	tumor
GSM249784	ovary	germ_esc	GSE9899	GSM249784.CEL	tumor
GSM249785	ovary	germ_esc	GSE9899	GSM249785.CEL	tumor
GSM249786	ovary	germ_esc	GSE9899	GSM249786.CEL	tumor
GSM249788	ovary	germ_esc	GSE9899	GSM249788.CEL	tumor
GSM249789	ovary	germ_esc	GSE9899	GSM249789.CEL	tumor
GSM249790	ovary	germ_esc	GSE9899	GSM249790.CEL	tumor
GSM249791	ovary	germ_esc	GSE9899	GSM249791.CEL	tumor
GSM249792	ovary	germ_esc	GSE9899	GSM249792.CEL	tumor
GSM249793	ovary	germ_esc	GSE9899	GSM249793.CEL	tumor
GSM249794	ovary	germ_esc	GSE9899	GSM249794.CEL	tumor
GSM249795	ovary	germ_esc	GSE9899	GSM249795.CEL	tumor
GSM249796	ovary	germ_esc	GSE9899	GSM249796.CEL	tumor
GSM249797	ovary	germ_esc	GSE9899	GSM249797.CEL	tumor
GSM249798	ovary	germ_esc	GSE9899	GSM249798.CEL	tumor
GSM249799	ovary	germ_esc	GSE9899	GSM249799.CEL	tumor
GSM249800	ovary	germ_esc	GSE9899	GSM249800.CEL	tumor
GSM249801	ovary	germ_esc	GSE9899	GSM249801.CEL	tumor
GSM249802	ovary	germ_esc	GSE9899	GSM249802.CEL	tumor
GSM249803	ovary	germ_esc	GSE9899	GSM249803.CEL	tumor
GSM249804	ovary	germ_esc	GSE9899	GSM249804.CEL	tumor
GSM249805	ovary	germ_esc	GSE9899	GSM249805.CEL	tumor
GSM249806	ovary	germ_esc	GSE9899	GSM249806.CEL	tumor
GSM249807	ovary	germ_esc	GSE9899	GSM249807.CEL	tumor
GSM249808	ovary	germ_esc	GSE9899	GSM249808.CEL	tumor
GSM249809	ovary	germ_esc	GSE9899	GSM249809.CEL	tumor
GSM249810	ovary	germ_esc	GSE9899	GSM249810.CEL	tumor
GSM249811	ovary	germ_esc	GSE9899	GSM249811.CEL	tumor
GSM249812	ovary	germ_esc	GSE9899	GSM249812.CEL	tumor
GSM249813	ovary	germ_esc	GSE9899	GSM249813.CEL	tumor
GSM249814	ovary	germ_esc	GSE9899	GSM249814.CEL	tumor
GSM249815	ovary	germ_esc	GSE9899	GSM249815.CEL	tumor
GSM249816	ovary	germ_esc	GSE9899	GSM249816.CEL	tumor
GSM249817	ovary	germ_esc	GSE9899	GSM249817.CEL	tumor
GSM249818	ovary	germ_esc	GSE9899	GSM249818.CEL	tumor
GSM249819	ovary	germ_esc	GSE9899	GSM249819.CEL	tumor
GSM249820	ovary	germ_esc	GSE9899	GSM249820.CEL	tumor
GSM249821	ovary	germ_esc	GSE9899	GSM249821.CEL	tumor
GSM249822	ovary	germ_esc	GSE9899	GSM249822.CEL	tumor
GSM249823	ovary	germ_esc	GSE9899	GSM249823.CEL	tumor
GSM249824	ovary	germ_esc	GSE9899	GSM249824.CEL	tumor
GSM249825	ovary	germ_esc	GSE9899	GSM249825.CEL	tumor
GSM249826	ovary	germ_esc	GSE9899	GSM249826.CEL	tumor
GSM249827	ovary	germ_esc	GSE9899	GSM249827.CEL	tumor
GSM249828	ovary	germ_esc	GSE9899	GSM249828.CEL	tumor
GSM249829	ovary	germ_esc	GSE9899	GSM249829.CEL	tumor
GSM249830	ovary	germ_esc	GSE9899	GSM249830.CEL	tumor
GSM249831	ovary	germ_esc	GSE9899	GSM249831.CEL	tumor
GSM249832	ovary	germ_esc	GSE9899	GSM249832.CEL	tumor
GSM249833	ovary	germ_esc	GSE9899	GSM249833.CEL	tumor
GSM249834	ovary	germ_esc	GSE9899	GSM249834.CEL	tumor
GSM249835	ovary	germ_esc	GSE9899	GSM249835.CEL	tumor
GSM249836	ovary	germ_esc	GSE9899	GSM249836.CEL	tumor
GSM249837	ovary	germ_esc	GSE9899	GSM249837.CEL	tumor
GSM249838	ovary	germ_esc	GSE9899	GSM249838.CEL	tumor
GSM249839	ovary	germ_esc	GSE9899	GSM249839.CEL	tumor
GSM249840	ovary	germ_esc	GSE9899	GSM249840.CEL	tumor
GSM249841	ovary	germ_esc	GSE9899	GSM249841.CEL	tumor
GSM249842	ovary	germ_esc	GSE9899	GSM249842.CEL	tumor
GSM249843	ovary	germ_esc	GSE9899	GSM249843.CEL	tumor
GSM249844	ovary	germ_esc	GSE9899	GSM249844.CEL	tumor
GSM249845	ovary	germ_esc	GSE9899	GSM249845.CEL	tumor
GSM249846	ovary	germ_esc	GSE9899	GSM249846.CEL	tumor
GSM249847	ovary	germ_esc	GSE9899	GSM249847.CEL	tumor
GSM249848	ovary	germ_esc	GSE9899	GSM249848.CEL	tumor
GSM249849	ovary	germ_esc	GSE9899	GSM249849.CEL	tumor
GSM249850	ovary	germ_esc	GSE9899	GSM249850.CEL	tumor
GSM249851	ovary	germ_esc	GSE9899	GSM249851.CEL	tumor
GSM249852	ovary	germ_esc	GSE9899	GSM249852.CEL	tumor
GSM249853	ovary	germ_esc	GSE9899	GSM249853.CEL	tumor
GSM249854	ovary	germ_esc	GSE9899	GSM249854.CEL	tumor
GSM249855	ovary	germ_esc	GSE9899	GSM249855.CEL	tumor
GSM249856	ovary	germ_esc	GSE9899	GSM249856.CEL	tumor
GSM249857	ovary	germ_esc	GSE9899	GSM249857.CEL	tumor
GSM249858	ovary	germ_esc	GSE9899	GSM249858.CEL	tumor
GSM249859	ovary	germ_esc	GSE9899	GSM249859.CEL	tumor
GSM249860	ovary	germ_esc	GSE9899	GSM249860.CEL	tumor
GSM249861	ovary	germ_esc	GSE9899	GSM249861.CEL	tumor
GSM249862	ovary	germ_esc	GSE9899	GSM249862.CEL	tumor
GSM249863	ovary	germ_esc	GSE9899	GSM249863.CEL	tumor
GSM249864	ovary	germ_esc	GSE9899	GSM249864.CEL	tumor
GSM249865	ovary	germ_esc	GSE9899	GSM249865.CEL	tumor
GSM249866	ovary	germ_esc	GSE9899	GSM249866.CEL	tumor
GSM249867	ovary	germ_esc	GSE9899	GSM249867.CEL	tumor
GSM249868	ovary	germ_esc	GSE9899	GSM249868.CEL	tumor
GSM249869	ovary	germ_esc	GSE9899	GSM249869.CEL	tumor
GSM249870	ovary	germ_esc	GSE9899	GSM249870.CEL	tumor
GSM249871	ovary	germ_esc	GSE9899	GSM249871.CEL	tumor
GSM249872	ovary	germ_esc	GSE9899	GSM249872.CEL	tumor
GSM249873	ovary	germ_esc	GSE9899	GSM249873.CEL	tumor
GSM249874	ovary	germ_esc	GSE9899	GSM249874.CEL	tumor
GSM249875	ovary	germ_esc	GSE9899	GSM249875.CEL	tumor
GSM249876	ovary	germ_esc	GSE9899	GSM249876.CEL	tumor
GSM249877	ovary	germ_esc	GSE9899	GSM249877.CEL	tumor
GSM249878	ovary	germ_esc	GSE9899	GSM249878.CEL	tumor
GSM249879	ovary	germ_esc	GSE9899	GSM249879.CEL	tumor
GSM249880	ovary	germ_esc	GSE9899	GSM249880.CEL	tumor
GSM249881	ovary	germ_esc	GSE9899	GSM249881.CEL	tumor
GSM249882	ovary	germ_esc	GSE9899	GSM249882.CEL	tumor
GSM249883	ovary	germ_esc	GSE9899	GSM249883.CEL	tumor
GSM249884	ovary	germ_esc	GSE9899	GSM249884.CEL	tumor
GSM249885	ovary	germ_esc	GSE9899	GSM249885.CEL	tumor
GSM249886	ovary	germ_esc	GSE9899	GSM249886.CEL	tumor
GSM249887	ovary	germ_esc	GSE9899	GSM249887.CEL	tumor
GSM249888	ovary	germ_esc	GSE9899	GSM249888.CEL	tumor
GSM249889	ovary	germ_esc	GSE9899	GSM249889.CEL	tumor
GSM249890	ovary	germ_esc	GSE9899	GSM249890.CEL	tumor
GSM249891	ovary	germ_esc	GSE9899	GSM249891.CEL	tumor
GSM249892	ovary	germ_esc	GSE9899	GSM249892.CEL	tumor
GSM249893	ovary	germ_esc	GSE9899	GSM249893.CEL	tumor
GSM249894	ovary	germ_esc	GSE9899	GSM249894.CEL	tumor
GSM249895	ovary	germ_esc	GSE9899	GSM249895.CEL	tumor
GSM249896	ovary	germ_esc	GSE9899	GSM249896.CEL	tumor
GSM249897	ovary	germ_esc	GSE9899	GSM249897.CEL	tumor
GSM249898	ovary	germ_esc	GSE9899	GSM249898.CEL	tumor
GSM249899	ovary	germ_esc	GSE9899	GSM249899.CEL	tumor
GSM249900	ovary	germ_esc	GSE9899	GSM249900.CEL	tumor
GSM249901	ovary	germ_esc	GSE9899	GSM249901.CEL	tumor
GSM249902	ovary	germ_esc	GSE9899	GSM249902.CEL	tumor
GSM249903	ovary	germ_esc	GSE9899	GSM249903.CEL	tumor
GSM249904	ovary	germ_esc	GSE9899	GSM249904.CEL	tumor
GSM249905	ovary	germ_esc	GSE9899	GSM249905.CEL	tumor
GSM249906	ovary	germ_esc	GSE9899	GSM249906.CEL	tumor
GSM249907	ovary	germ_esc	GSE9899	GSM249907.CEL	tumor
GSM249908	ovary	germ_esc	GSE9899	GSM249908.CEL	tumor
GSM249909	ovary	germ_esc	GSE9899	GSM249909.CEL	tumor
GSM249910	ovary	germ_esc	GSE9899	GSM249910.CEL	tumor
GSM249911	ovary	germ_esc	GSE9899	GSM249911.CEL	tumor
GSM249912	ovary	germ_esc	GSE9899	GSM249912.CEL	tumor
GSM249913	ovary	germ_esc	GSE9899	GSM249913.CEL	tumor
GSM249914	ovary	germ_esc	GSE9899	GSM249914.CEL	tumor
GSM249915	ovary	germ_esc	GSE9899	GSM249915.CEL	tumor
GSM249916	ovary	germ_esc	GSE9899	GSM249916.CEL	tumor
GSM249917	ovary	germ_esc	GSE9899	GSM249917.CEL	tumor
GSM249918	ovary	germ_esc	GSE9899	GSM249918.CEL	tumor
GSM249919	ovary	germ_esc	GSE9899	GSM249919.CEL	tumor
GSM249920	ovary	germ_esc	GSE9899	GSM249920.CEL	tumor
GSM249921	ovary	germ_esc	GSE9899	GSM249921.CEL	tumor
GSM249922	ovary	germ_esc	GSE9899	GSM249922.CEL	tumor
GSM249923	ovary	germ_esc	GSE9899	GSM249923.CEL	tumor
GSM249924	ovary	germ_esc	GSE9899	GSM249924.CEL	tumor
GSM249925	ovary	germ_esc	GSE9899	GSM249925.CEL	tumor
GSM249926	ovary	germ_esc	GSE9899	GSM249926.CEL	tumor
GSM249927	ovary	germ_esc	GSE9899	GSM249927.CEL	tumor
GSM249928	ovary	germ_esc	GSE9899	GSM249928.CEL	tumor
GSM249929	ovary	germ_esc	GSE9899	GSM249929.CEL	tumor
GSM249930	ovary	germ_esc	GSE9899	GSM249930.CEL	tumor
GSM249931	ovary	germ_esc	GSE9899	GSM249931.CEL	tumor
GSM249932	ovary	germ_esc	GSE9899	GSM249932.CEL	tumor
GSM249933	ovary	germ_esc	GSE9899	GSM249933.CEL	tumor
GSM249934	ovary	germ_esc	GSE9899	GSM249934.CEL	tumor
GSM249935	ovary	germ_esc	GSE9899	GSM249935.CEL	tumor
GSM249936	ovary	germ_esc	GSE9899	GSM249936.CEL	tumor
GSM249937	ovary	germ_esc	GSE9899	GSM249937.CEL	tumor
GSM249938	ovary	germ_esc	GSE9899	GSM249938.CEL	tumor
GSM249939	ovary	germ_esc	GSE9899	GSM249939.CEL	tumor
GSM249940	ovary	germ_esc	GSE9899	GSM249940.CEL	tumor
GSM249941	ovary	germ_esc	GSE9899	GSM249941.CEL	tumor
GSM249942	ovary	germ_esc	GSE9899	GSM249942.CEL	tumor
GSM249943	ovary	germ_esc	GSE9899	GSM249943.CEL	tumor
GSM249944	ovary	germ_esc	GSE9899	GSM249944.CEL	tumor
GSM249945	ovary	germ_esc	GSE9899	GSM249945.CEL	tumor
GSM249946	ovary	germ_esc	GSE9899	GSM249946.CEL	tumor
GSM249947	ovary	germ_esc	GSE9899	GSM249947.CEL	tumor
GSM249948	ovary	germ_esc	GSE9899	GSM249948.CEL	tumor
GSM249949	ovary	germ_esc	GSE9899	GSM249949.CEL	tumor
GSM249950	ovary	germ_esc	GSE9899	GSM249950.CEL	tumor
GSM249951	ovary	germ_esc	GSE9899	GSM249951.CEL	tumor
GSM249953	ovary	germ_esc	GSE9899	GSM249953.CEL	tumor
GSM249954	ovary	germ_esc	GSE9899	GSM249954.CEL	tumor
GSM249955	ovary	germ_esc	GSE9899	GSM249955.CEL	tumor
GSM249956	ovary	germ_esc	GSE9899	GSM249956.CEL	tumor
GSM249957	ovary	germ_esc	GSE9899	GSM249957.CEL	tumor
GSM249958	ovary	germ_esc	GSE9899	GSM249958.CEL	tumor
GSM249959	ovary	germ_esc	GSE9899	GSM249959.CEL	tumor
GSM249960	ovary	germ_esc	GSE9899	GSM249960.CEL	tumor
GSM249961	ovary	germ_esc	GSE9899	GSM249961.CEL	tumor
GSM249962	ovary	germ_esc	GSE9899	GSM249962.CEL	tumor
GSM249963	ovary	germ_esc	GSE9899	GSM249963.CEL	tumor
GSM249964	ovary	germ_esc	GSE9899	GSM249964.CEL	tumor
GSM249965	ovary	germ_esc	GSE9899	GSM249965.CEL	tumor
GSM249966	ovary	germ_esc	GSE9899	GSM249966.CEL	tumor
GSM249967	ovary	germ_esc	GSE9899	GSM249967.CEL	tumor
GSM249968	ovary	germ_esc	GSE9899	GSM249968.CEL	tumor
GSM249969	ovary	germ_esc	GSE9899	GSM249969.CEL	tumor
GSM249970	ovary	germ_esc	GSE9899	GSM249970.CEL	tumor
GSM249971	ovary	germ_esc	GSE9899	GSM249971.CEL	tumor
GSM249972	ovary	germ_esc	GSE9899	GSM249972.CEL	tumor
GSM249973	ovary	germ_esc	GSE9899	GSM249973.CEL	tumor
GSM249974	ovary	germ_esc	GSE9899	GSM249974.CEL	tumor
GSM249975	ovary	germ_esc	GSE9899	GSM249975.CEL	tumor
GSM249976	ovary	germ_esc	GSE9899	GSM249976.CEL	tumor
GSM249977	ovary	germ_esc	GSE9899	GSM249977.CEL	tumor
GSM249978	ovary	germ_esc	GSE9899	GSM249978.CEL	tumor
GSM249979	ovary	germ_esc	GSE9899	GSM249979.CEL	tumor
GSM249980	ovary	germ_esc	GSE9899	GSM249980.CEL	tumor
GSM249981	ovary	germ_esc	GSE9899	GSM249981.CEL	tumor
GSM249982	ovary	germ_esc	GSE9899	GSM249982.CEL	tumor
GSM249983	ovary	germ_esc	GSE9899	GSM249983.CEL	tumor
GSM249984	ovary	germ_esc	GSE9899	GSM249984.CEL	tumor
GSM249985	ovary	germ_esc	GSE9899	GSM249985.CEL	tumor
GSM249986	ovary	germ_esc	GSE9899	GSM249986.CEL	tumor
GSM249987	ovary	germ_esc	GSE9899	GSM249987.CEL	tumor
GSM249988	ovary	germ_esc	GSE9899	GSM249988.CEL	tumor
GSM249989	ovary	germ_esc	GSE9899	GSM249989.CEL	tumor
GSM249990	ovary	germ_esc	GSE9899	GSM249990.CEL	tumor
GSM249991	ovary	germ_esc	GSE9899	GSM249991.CEL	tumor
GSM249992	ovary	germ_esc	GSE9899	GSM249992.CEL	tumor
GSM249993	ovary	germ_esc	GSE9899	GSM249993.CEL	tumor
GSM249994	ovary	germ_esc	GSE9899	GSM249994.CEL	tumor
GSM249995	ovary	germ_esc	GSE9899	GSM249995.CEL	tumor
GSM249996	ovary	germ_esc	GSE9899	GSM249996.CEL	tumor
GSM249997	ovary	germ_esc	GSE9899	GSM249997.CEL	tumor
GSM249998	ovary	germ_esc	GSE9899	GSM249998.CEL	tumor
GSM249999	ovary	germ_esc	GSE9899	GSM249999.CEL	tumor
GSM250000	ovary	germ_esc	GSE9899	GSM250000.CEL	tumor
GSM250001	ovary	germ_esc	GSE9899	GSM250001.CEL	tumor
GSM461348	ovary	germ_esc	GSE18520	GSM461348.CEL	tumor
GSM461349	ovary	germ_esc	GSE18520	GSM461349.CEL	tumor
GSM461350	ovary	germ_esc	GSE18520	GSM461350.CEL	tumor
GSM461351	ovary	germ_esc	GSE18520	GSM461351.CEL	tumor
GSM461352	ovary	germ_esc	GSE18520	GSM461352.CEL	tumor
GSM461353	ovary	germ_esc	GSE18520	GSM461353.CEL	tumor
GSM461354	ovary	germ_esc	GSE18520	GSM461354.CEL	tumor
GSM461355	ovary	germ_esc	GSE18520	GSM461355.CEL	tumor
GSM461356	ovary	germ_esc	GSE18520	GSM461356.CEL	tumor
GSM461357	ovary	germ_esc	GSE18520	GSM461357.CEL	tumor
GSM461358	ovary	germ_esc	GSE18520	GSM461358.CEL	tumor
GSM461359	ovary	germ_esc	GSE18520	GSM461359.CEL	tumor
GSM461360	ovary	germ_esc	GSE18520	GSM461360.CEL	tumor
GSM461361	ovary	germ_esc	GSE18520	GSM461361.CEL	tumor
GSM461362	ovary	germ_esc	GSE18520	GSM461362.CEL	tumor
GSM461363	ovary	germ_esc	GSE18520	GSM461363.CEL	tumor
GSM461364	ovary	germ_esc	GSE18520	GSM461364.CEL	tumor
GSM461365	ovary	germ_esc	GSE18520	GSM461365.CEL	tumor
GSM461366	ovary	germ_esc	GSE18520	GSM461366.CEL	tumor
GSM461367	ovary	germ_esc	GSE18520	GSM461367.CEL	tumor
GSM461368	ovary	germ_esc	GSE18520	GSM461368.CEL	tumor
GSM461369	ovary	germ_esc	GSE18520	GSM461369.CEL	tumor
GSM461370	ovary	germ_esc	GSE18520	GSM461370.CEL	tumor
GSM461371	ovary	germ_esc	GSE18520	GSM461371.CEL	tumor
GSM461372	ovary	germ_esc	GSE18520	GSM461372.CEL	tumor
GSM461373	ovary	germ_esc	GSE18520	GSM461373.CEL	tumor
GSM461374	ovary	germ_esc	GSE18520	GSM461374.CEL	tumor
GSM461375	ovary	germ_esc	GSE18520	GSM461375.CEL	tumor
GSM461376	ovary	germ_esc	GSE18520	GSM461376.CEL	tumor
GSM461377	ovary	germ_esc	GSE18520	GSM461377.CEL	tumor
GSM461378	ovary	germ_esc	GSE18520	GSM461378.CEL	tumor
GSM461379	ovary	germ_esc	GSE18520	GSM461379.CEL	tumor
GSM461380	ovary	germ_esc	GSE18520	GSM461380.CEL	tumor
GSM461381	ovary	germ_esc	GSE18520	GSM461381.CEL	tumor
GSM461382	ovary	germ_esc	GSE18520	GSM461382.CEL	tumor
GSM461383	ovary	germ_esc	GSE18520	GSM461383.CEL	tumor
GSM461384	ovary	germ_esc	GSE18520	GSM461384.CEL	tumor
GSM461385	ovary	germ_esc	GSE18520	GSM461385.CEL	tumor
GSM461386	ovary	germ_esc	GSE18520	GSM461386.CEL	tumor
GSM461387	ovary	germ_esc	GSE18520	GSM461387.CEL	tumor
GSM461388	ovary	germ_esc	GSE18520	GSM461388.CEL	tumor
GSM461389	ovary	germ_esc	GSE18520	GSM461389.CEL	tumor
GSM461390	ovary	germ_esc	GSE18520	GSM461390.CEL	tumor
GSM461391	ovary	germ_esc	GSE18520	GSM461391.CEL	tumor
GSM461392	ovary	germ_esc	GSE18520	GSM461392.CEL	tumor
GSM461393	ovary	germ_esc	GSE18520	GSM461393.CEL	tumor
GSM461394	ovary	germ_esc	GSE18520	GSM461394.CEL	tumor
GSM461395	ovary	germ_esc	GSE18520	GSM461395.CEL	tumor
GSM461396	ovary	germ_esc	GSE18520	GSM461396.CEL	tumor
GSM461397	ovary	germ_esc	GSE18520	GSM461397.CEL	tumor
GSM461398	ovary	germ_esc	GSE18520	GSM461398.CEL	tumor
GSM461399	ovary	germ_esc	GSE18520	GSM461399.CEL	tumor
GSM461400	ovary	germ_esc	GSE18520	GSM461400.CEL	tumor

## Sheet: skin
sample_id	description1	description2	exp_id	file_name	tissue
GSM337209	skin	ectoderm	GSE13355	GSM337209.CEL	normal
GSM337229	skin	ectoderm	GSE13355	GSM337229.CEL	normal
GSM337198	skin	ectoderm	GSE13355	GSM337198.CEL	normal
GSM337241	skin	ectoderm	GSE13355	GSM337241.CEL	normal
GSM337205	skin	ectoderm	GSE13355	GSM337205.CEL	normal
GSM337223	skin	ectoderm	GSE13355	GSM337223.CEL	normal
GSM337203	skin	ectoderm	GSE13355	GSM337203.CEL	normal
GSM337204	skin	ectoderm	GSE13355	GSM337204.CEL	normal
GSM337207	skin	ectoderm	GSE13355	GSM337207.CEL	normal
GSM337255	skin	ectoderm	GSE13355	GSM337255.CEL	normal
GSM337197	skin	ectoderm	GSE13355	GSM337197.CEL	normal
GSM337199	skin	ectoderm	GSE13355	GSM337199.CEL	normal
GSM337200	skin	ectoderm	GSE13355	GSM337200.CEL	normal
GSM337201	skin	ectoderm	GSE13355	GSM337201.CEL	normal
GSM337202	skin	ectoderm	GSE13355	GSM337202.CEL	normal
GSM337206	skin	ectoderm	GSE13355	GSM337206.CEL	normal
GSM337208	skin	ectoderm	GSE13355	GSM337208.CEL	normal
GSM337210	skin	ectoderm	GSE13355	GSM337210.CEL	normal
GSM337211	skin	ectoderm	GSE13355	GSM337211.CEL	normal
GSM337212	skin	ectoderm	GSE13355	GSM337212.CEL	normal
GSM337213	skin	ectoderm	GSE13355	GSM337213.CEL	normal
GSM337214	skin	ectoderm	GSE13355	GSM337214.CEL	normal
GSM337215	skin	ectoderm	GSE13355	GSM337215.CEL	normal
GSM337216	skin	ectoderm	GSE13355	GSM337216.CEL	normal
GSM337217	skin	ectoderm	GSE13355	GSM337217.CEL	normal
GSM337218	skin	ectoderm	GSE13355	GSM337218.CEL	normal
GSM337219	skin	ectoderm	GSE13355	GSM337219.CEL	normal
GSM337220	skin	ectoderm	GSE13355	GSM337220.CEL	normal
GSM337221	skin	ectoderm	GSE13355	GSM337221.CEL	normal
GSM337222	skin	ectoderm	GSE13355	GSM337222.CEL	normal
GSM337224	skin	ectoderm	GSE13355	GSM337224.CEL	normal
GSM337225	skin	ectoderm	GSE13355	GSM337225.CEL	normal
GSM337226	skin	ectoderm	GSE13355	GSM337226.CEL	normal
GSM337227	skin	ectoderm	GSE13355	GSM337227.CEL	normal
GSM337228	skin	ectoderm	GSE13355	GSM337228.CEL	normal
GSM337230	skin	ectoderm	GSE13355	GSM337230.CEL	normal
GSM337231	skin	ectoderm	GSE13355	GSM337231.CEL	normal
GSM337232	skin	ectoderm	GSE13355	GSM337232.CEL	normal
GSM337233	skin	ectoderm	GSE13355	GSM337233.CEL	normal
GSM337234	skin	ectoderm	GSE13355	GSM337234.CEL	normal
GSM337235	skin	ectoderm	GSE13355	GSM337235.CEL	normal
GSM337236	skin	ectoderm	GSE13355	GSM337236.CEL	normal
GSM337237	skin	ectoderm	GSE13355	GSM337237.CEL	normal
GSM337238	skin	ectoderm	GSE13355	GSM337238.CEL	normal
GSM337239	skin	ectoderm	GSE13355	GSM337239.CEL	normal
GSM337240	skin	ectoderm	GSE13355	GSM337240.CEL	normal
GSM337242	skin	ectoderm	GSE13355	GSM337242.CEL	normal
GSM337243	skin	ectoderm	GSE13355	GSM337243.CEL	normal
GSM337244	skin	ectoderm	GSE13355	GSM337244.CEL	normal
GSM337245	skin	ectoderm	GSE13355	GSM337245.CEL	normal
GSM337246	skin	ectoderm	GSE13355	GSM337246.CEL	normal
GSM337247	skin	ectoderm	GSE13355	GSM337247.CEL	normal
GSM337248	skin	ectoderm	GSE13355	GSM337248.CEL	normal
GSM337249	skin	ectoderm	GSE13355	GSM337249.CEL	normal
GSM337250	skin	ectoderm	GSE13355	GSM337250.CEL	normal
GSM337251	skin	ectoderm	GSE13355	GSM337251.CEL	normal
GSM337252	skin	ectoderm	GSE13355	GSM337252.CEL	normal
GSM337253	skin	ectoderm	GSE13355	GSM337253.CEL	normal
GSM337254	skin	ectoderm	GSE13355	GSM337254.CEL	normal
GSM337256	skin	ectoderm	GSE13355	GSM337256.CEL	normal
GSM337257	skin	ectoderm	GSE13355	GSM337257.CEL	normal
GSM337258	skin	ectoderm	GSE13355	GSM337258.CEL	normal
GSM337259	skin	ectoderm	GSE13355	GSM337259.CEL	normal
GSM337260	skin	ectoderm	GSE13355	GSM337260.CEL	normal
GSM372293	skin	ectoderm	GSE14905	GSM372293.CEL	normal
GSM372295	skin	ectoderm	GSE14905	GSM372295.CEL	normal
GSM372303	skin	ectoderm	GSE14905	GSM372303.CEL	normal
GSM372287	skin	ectoderm	GSE14905	GSM372287.CEL	normal
GSM372294	skin	ectoderm	GSE14905	GSM372294.CEL	normal
GSM372290	skin	ectoderm	GSE14905	GSM372290.CEL	normal
GSM372301	skin	ectoderm	GSE14905	GSM372301.CEL	normal
GSM372299	skin	ectoderm	GSE14905	GSM372299.CEL	normal
GSM372298	skin	ectoderm	GSE14905	GSM372298.CEL	normal
GSM372306	skin	ectoderm	GSE14905	GSM372306.CEL	normal
GSM372286	skin	ectoderm	GSE14905	GSM372286.CEL	normal
GSM372288	skin	ectoderm	GSE14905	GSM372288.CEL	normal
GSM372289	skin	ectoderm	GSE14905	GSM372289.CEL	normal
GSM372291	skin	ectoderm	GSE14905	GSM372291.CEL	normal
GSM372292	skin	ectoderm	GSE14905	GSM372292.CEL	normal
GSM372296	skin	ectoderm	GSE14905	GSM372296.CEL	normal
GSM372297	skin	ectoderm	GSE14905	GSM372297.CEL	normal
GSM372300	skin	ectoderm	GSE14905	GSM372300.CEL	normal
GSM372302	skin	ectoderm	GSE14905	GSM372302.CEL	normal
GSM372304	skin	ectoderm	GSE14905	GSM372304.CEL	normal
GSM372305	skin	ectoderm	GSE14905	GSM372305.CEL	normal
GSM377662	skin	ectoderm	GSE15101	GSM377662.CEL	normal
GSM377659	skin	ectoderm	GSE15101	GSM377659.CEL	normal
GSM377663	skin	ectoderm	GSE15101	GSM377663.CEL	normal
GSM377668	skin	ectoderm	GSE15101	GSM377668.CEL	normal
GSM377660	skin	ectoderm	GSE15101	GSM377660.CEL	normal
GSM377669	skin	ectoderm	GSE15101	GSM377669.CEL	normal
GSM377666	skin	ectoderm	GSE15101	GSM377666.CEL	normal
GSM377665	skin	ectoderm	GSE15101	GSM377665.CEL	normal
GSM377661	skin	ectoderm	GSE15101	GSM377661.CEL	normal
GSM377664	skin	ectoderm	GSE15101	GSM377664.CEL	normal
GSM377657	skin	ectoderm	GSE15101	GSM377657.CEL	normal
GSM377658	skin	ectoderm	GSE15101	GSM377658.CEL	normal
GSM377667	skin	ectoderm	GSE15101	GSM377667.CEL	normal
GSM390209	skin	ectoderm	GSE15605	GSM390209.CEL	normal
GSM390213	skin	ectoderm	GSE15605	GSM390213.CEL	normal
GSM390210	skin	ectoderm	GSE15605	GSM390210.CEL	normal
GSM390214	skin	ectoderm	GSE15605	GSM390214.CEL	normal
GSM390208	skin	ectoderm	GSE15605	GSM390208.CEL	normal
GSM390219	skin	ectoderm	GSE15605	GSM390219.CEL	normal
GSM390216	skin	ectoderm	GSE15605	GSM390216.CEL	normal
GSM390223	skin	ectoderm	GSE15605	GSM390223.CEL	normal
GSM390220	skin	ectoderm	GSE15605	GSM390220.CEL	normal
GSM390215	skin	ectoderm	GSE15605	GSM390215.CEL	normal
GSM390211	skin	ectoderm	GSE15605	GSM390211.CEL	normal
GSM390212	skin	ectoderm	GSE15605	GSM390212.CEL	normal
GSM390217	skin	ectoderm	GSE15605	GSM390217.CEL	normal
GSM390218	skin	ectoderm	GSE15605	GSM390218.CEL	normal
GSM390221	skin	ectoderm	GSE15605	GSM390221.CEL	normal
GSM390222	skin	ectoderm	GSE15605	GSM390222.CEL	normal
GSM716451	skin	ectoderm	GSE28914	GSM716451.CEL	normal
GSM716454	skin	ectoderm	GSE28914	GSM716454.CEL	normal
GSM716456	skin	ectoderm	GSE28914	GSM716456.CEL	normal
GSM716459	skin	ectoderm	GSE28914	GSM716459.CEL	normal
GSM716462	skin	ectoderm	GSE28914	GSM716462.CEL	normal
GSM716465	skin	ectoderm	GSE28914	GSM716465.CEL	normal
GSM716468	skin	ectoderm	GSE28914	GSM716468.CEL	normal
GSM716472	skin	ectoderm	GSE28914	GSM716472.CEL	normal
GSM768100	skin	ectoderm	GSE30999	GSM768100.CEL	normal
GSM768080	skin	ectoderm	GSE30999	GSM768080.CEL	normal
GSM768074	skin	ectoderm	GSE30999	GSM768074.CEL	normal
GSM768050	skin	ectoderm	GSE30999	GSM768050.CEL	normal
GSM768003	skin	ectoderm	GSE30999	GSM768003.CEL	normal
GSM768078	skin	ectoderm	GSE30999	GSM768078.CEL	normal
GSM768136	skin	ectoderm	GSE30999	GSM768136.CEL	normal
GSM768066	skin	ectoderm	GSE30999	GSM768066.CEL	normal
GSM768033	skin	ectoderm	GSE30999	GSM768033.CEL	normal
GSM768044	skin	ectoderm	GSE30999	GSM768044.CEL	normal
GSM767976	skin	ectoderm	GSE30999	GSM767976.CEL	normal
GSM767978	skin	ectoderm	GSE30999	GSM767978.CEL	normal
GSM767980	skin	ectoderm	GSE30999	GSM767980.CEL	normal
GSM767982	skin	ectoderm	GSE30999	GSM767982.CEL	normal
GSM767984	skin	ectoderm	GSE30999	GSM767984.CEL	normal
GSM767986	skin	ectoderm	GSE30999	GSM767986.CEL	normal
GSM767989	skin	ectoderm	GSE30999	GSM767989.CEL	normal
GSM767991	skin	ectoderm	GSE30999	GSM767991.CEL	normal
GSM767993	skin	ectoderm	GSE30999	GSM767993.CEL	normal
GSM767995	skin	ectoderm	GSE30999	GSM767995.CEL	normal
GSM767997	skin	ectoderm	GSE30999	GSM767997.CEL	normal
GSM768000	skin	ectoderm	GSE30999	GSM768000.CEL	normal
GSM768002	skin	ectoderm	GSE30999	GSM768002.CEL	normal
GSM768005	skin	ectoderm	GSE30999	GSM768005.CEL	normal
GSM768007	skin	ectoderm	GSE30999	GSM768007.CEL	normal
GSM768009	skin	ectoderm	GSE30999	GSM768009.CEL	normal
GSM768011	skin	ectoderm	GSE30999	GSM768011.CEL	normal
GSM768013	skin	ectoderm	GSE30999	GSM768013.CEL	normal
GSM768015	skin	ectoderm	GSE30999	GSM768015.CEL	normal
GSM768017	skin	ectoderm	GSE30999	GSM768017.CEL	normal
GSM768019	skin	ectoderm	GSE30999	GSM768019.CEL	normal
GSM768021	skin	ectoderm	GSE30999	GSM768021.CEL	normal
GSM768023	skin	ectoderm	GSE30999	GSM768023.CEL	normal
GSM768025	skin	ectoderm	GSE30999	GSM768025.CEL	normal
GSM768027	skin	ectoderm	GSE30999	GSM768027.CEL	normal
GSM768029	skin	ectoderm	GSE30999	GSM768029.CEL	normal
GSM768031	skin	ectoderm	GSE30999	GSM768031.CEL	normal
GSM768035	skin	ectoderm	GSE30999	GSM768035.CEL	normal
GSM768037	skin	ectoderm	GSE30999	GSM768037.CEL	normal
GSM768039	skin	ectoderm	GSE30999	GSM768039.CEL	normal
GSM768041	skin	ectoderm	GSE30999	GSM768041.CEL	normal
GSM768043	skin	ectoderm	GSE30999	GSM768043.CEL	normal
GSM768046	skin	ectoderm	GSE30999	GSM768046.CEL	normal
GSM768048	skin	ectoderm	GSE30999	GSM768048.CEL	normal
GSM768052	skin	ectoderm	GSE30999	GSM768052.CEL	normal
GSM768054	skin	ectoderm	GSE30999	GSM768054.CEL	normal
GSM768056	skin	ectoderm	GSE30999	GSM768056.CEL	normal
GSM768059	skin	ectoderm	GSE30999	GSM768059.CEL	normal
GSM768061	skin	ectoderm	GSE30999	GSM768061.CEL	normal
GSM768062	skin	ectoderm	GSE30999	GSM768062.CEL	normal
GSM768064	skin	ectoderm	GSE30999	GSM768064.CEL	normal
GSM768068	skin	ectoderm	GSE30999	GSM768068.CEL	normal
GSM768070	skin	ectoderm	GSE30999	GSM768070.CEL	normal
GSM768072	skin	ectoderm	GSE30999	GSM768072.CEL	normal
GSM768076	skin	ectoderm	GSE30999	GSM768076.CEL	normal
GSM768082	skin	ectoderm	GSE30999	GSM768082.CEL	normal
GSM768084	skin	ectoderm	GSE30999	GSM768084.CEL	normal
GSM768086	skin	ectoderm	GSE30999	GSM768086.CEL	normal
GSM768088	skin	ectoderm	GSE30999	GSM768088.CEL	normal
GSM768090	skin	ectoderm	GSE30999	GSM768090.CEL	normal
GSM768092	skin	ectoderm	GSE30999	GSM768092.CEL	normal
GSM768094	skin	ectoderm	GSE30999	GSM768094.CEL	normal
GSM768096	skin	ectoderm	GSE30999	GSM768096.CEL	normal
GSM768098	skin	ectoderm	GSE30999	GSM768098.CEL	normal
GSM768102	skin	ectoderm	GSE30999	GSM768102.CEL	normal
GSM768104	skin	ectoderm	GSE30999	GSM768104.CEL	normal
GSM768106	skin	ectoderm	GSE30999	GSM768106.CEL	normal
GSM768108	skin	ectoderm	GSE30999	GSM768108.CEL	normal
GSM768110	skin	ectoderm	GSE30999	GSM768110.CEL	normal
GSM768112	skin	ectoderm	GSE30999	GSM768112.CEL	normal
GSM768114	skin	ectoderm	GSE30999	GSM768114.CEL	normal
GSM768116	skin	ectoderm	GSE30999	GSM768116.CEL	normal
GSM768118	skin	ectoderm	GSE30999	GSM768118.CEL	normal
GSM768120	skin	ectoderm	GSE30999	GSM768120.CEL	normal
GSM768122	skin	ectoderm	GSE30999	GSM768122.CEL	normal
GSM768124	skin	ectoderm	GSE30999	GSM768124.CEL	normal
GSM768126	skin	ectoderm	GSE30999	GSM768126.CEL	normal
GSM768128	skin	ectoderm	GSE30999	GSM768128.CEL	normal
GSM768130	skin	ectoderm	GSE30999	GSM768130.CEL	normal
GSM768132	skin	ectoderm	GSE30999	GSM768132.CEL	normal
GSM768134	skin	ectoderm	GSE30999	GSM768134.CEL	normal
GSM768138	skin	ectoderm	GSE30999	GSM768138.CEL	normal
GSM768140	skin	ectoderm	GSE30999	GSM768140.CEL	normal
GSM768142	skin	ectoderm	GSE30999	GSM768142.CEL	normal
GSM768144	skin	ectoderm	GSE30999	GSM768144.CEL	normal
GSM845749	skin	ectoderm	GSE34248	GSM845749_skn47060.cel	normal
GSM845763	skin	ectoderm	GSE34248	GSM845763_skn59569.cel	normal
GSM845759	skin	ectoderm	GSE34248	GSM845759_skn59565.cel	normal
GSM845741	skin	ectoderm	GSE34248	GSM845741_skn47052.cel	normal
GSM845753	skin	ectoderm	GSE34248	GSM845753_skn59559.cel	normal
GSM845755	skin	ectoderm	GSE34248	GSM845755_skn59561.cel	normal
GSM845765	skin	ectoderm	GSE34248	GSM845765_skn59571.cel	normal
GSM845747	skin	ectoderm	GSE34248	GSM845747_skn47058.cel	normal
GSM845751	skin	ectoderm	GSE34248	GSM845751_skn47062.cel	normal
GSM845767	skin	ectoderm	GSE34248	GSM845767_skn59573.cel	normal
GSM845743	skin	ectoderm	GSE34248	GSM845743_skn47054.cel	normal
GSM845745	skin	ectoderm	GSE34248	GSM845745_skn47056.cel	normal
GSM845757	skin	ectoderm	GSE34248	GSM845757_skn59563.cel	normal
GSM845761	skin	ectoderm	GSE34248	GSM845761_skn59567.cel	normal
GSM1021253	skin	ectoderm	GSE41662	GSM1021253_skn47480.CEL	normal
GSM1021295	skin	ectoderm	GSE41662	GSM1021295_skn58422.CEL	normal
GSM1021263	skin	ectoderm	GSE41662	GSM1021263_skn48876.CEL	normal
GSM1021265	skin	ectoderm	GSE41662	GSM1021265_skn48879.CEL	normal
GSM1021283	skin	ectoderm	GSE41662	GSM1021283_skn55814.CEL	normal
GSM1021259	skin	ectoderm	GSE41662	GSM1021259_skn48870.CEL	normal
GSM1021289	skin	ectoderm	GSE41662	GSM1021289_skn56103.CEL	normal
GSM1021271	skin	ectoderm	GSE41662	GSM1021271_skn55786.CEL	normal
GSM1021255	skin	ectoderm	GSE41662	GSM1021255_skn48862.CEL	normal
GSM1021293	skin	ectoderm	GSE41662	GSM1021293_skn58418.CEL	normal
GSM1021249	skin	ectoderm	GSE41662	GSM1021249_skn47471.CEL	normal
GSM1021251	skin	ectoderm	GSE41662	GSM1021251_skn47475.CEL	normal
GSM1021257	skin	ectoderm	GSE41662	GSM1021257_skn48866.CEL	normal
GSM1021261	skin	ectoderm	GSE41662	GSM1021261_skn48873.CEL	normal
GSM1021267	skin	ectoderm	GSE41662	GSM1021267_skn48883.CEL	normal
GSM1021269	skin	ectoderm	GSE41662	GSM1021269_skn55782.CEL	normal
GSM1021273	skin	ectoderm	GSE41662	GSM1021273_skn55794.CEL	normal
GSM1021275	skin	ectoderm	GSE41662	GSM1021275_skn55798.CEL	normal
GSM1021277	skin	ectoderm	GSE41662	GSM1021277_skn55802.CEL	normal
GSM1021279	skin	ectoderm	GSE41662	GSM1021279_skn55806.CEL	normal
GSM1021281	skin	ectoderm	GSE41662	GSM1021281_skn55810.CEL	normal
GSM1021285	skin	ectoderm	GSE41662	GSM1021285_skn55818.CEL	normal
GSM1021287	skin	ectoderm	GSE41662	GSM1021287_skn56099.CEL	normal
GSM1021291	skin	ectoderm	GSE41662	GSM1021291_skn56107.CEL	normal
GSM1032707	skin	ectoderm	GSE42114	GSM1032707_2b_HGU133_plus_2.0_Nick_040111.CEL	normal
GSM1032717	skin	ectoderm	GSE42114	GSM1032717_3_HGU133_plus_2.0_Hiroshi_031210.CEL	normal
GSM1032718	skin	ectoderm	GSE42114	GSM1032718_3_HGU133_plus_2.0_Hiroshi_040709.CEL	normal
GSM1032706	skin	ectoderm	GSE42114	GSM1032706_1r_HGU133_plus_2.0_Nick_040111.CEL	normal
GSM1032722	skin	ectoderm	GSE42114	GSM1032722_7_HGU133_plus_2.0_Hiroshi_031210.CEL	normal
GSM1032719	skin	ectoderm	GSE42114	GSM1032719_4_HGU133_plus_2.0_Hiroshi_031210.CEL	normal
GSM1032704	skin	ectoderm	GSE42114	GSM1032704_1b_HGU133_plus_2.0_Nick_040111.CEL	normal
GSM1032721	skin	ectoderm	GSE42114	GSM1032721_6_HGU133_plus_2.0_Hiroshi_031210.CEL	normal
GSM1032711	skin	ectoderm	GSE42114	GSM1032711_3s_HGU133_plus_2.0_Hiroshi_112409.CEL	normal
GSM1032710	skin	ectoderm	GSE42114	GSM1032710_3b_HGU133_plus_2.0_Hiroshi_112409.CEL	normal
GSM1032705	skin	ectoderm	GSE42114	GSM1032705_1s_HGU133_plus_2.0_Nick_040111.CEL	normal
GSM1032708	skin	ectoderm	GSE42114	GSM1032708_2s_HGU133_plus_2.0_Nick_040111.CEL	normal
GSM1032709	skin	ectoderm	GSE42114	GSM1032709_2r_HGU133_plus_2.0_Nick_040111.CEL	normal
GSM1032712	skin	ectoderm	GSE42114	GSM1032712_3r_HGU133_plus_2.0_Hiroshi_112409.CEL	normal
GSM1032713	skin	ectoderm	GSE42114	GSM1032713_1_HGU133_plus_2.0_Hiroshi_031210.CEL	normal
GSM1032714	skin	ectoderm	GSE42114	GSM1032714_1_HGU133_plus_2.0_Hiroshi_040709.CEL	normal
GSM1032715	skin	ectoderm	GSE42114	GSM1032715_2_HGU133_plus_2.0_Hiroshi_031210.CEL	normal
GSM1032716	skin	ectoderm	GSE42114	GSM1032716_2_HGU133_plus_2.0_Hiroshi_040709.CEL	normal
GSM1032720	skin	ectoderm	GSE42114	GSM1032720_5_HGU133_plus_2.0_Hiroshi_031210.CEL	normal
GSM476606	skin	ectoderm	GSE19234	GSM476606.CEL	tumor
GSM476607	skin	ectoderm	GSE19234	GSM476607.CEL	tumor
GSM476608	skin	ectoderm	GSE19234	GSM476608.CEL	tumor
GSM476609	skin	ectoderm	GSE19234	GSM476609.CEL	tumor
GSM476610	skin	ectoderm	GSE19234	GSM476610.CEL	tumor
GSM476611	skin	ectoderm	GSE19234	GSM476611.CEL	tumor
GSM476612	skin	ectoderm	GSE19234	GSM476612.CEL	tumor
GSM476613	skin	ectoderm	GSE19234	GSM476613.CEL	tumor
GSM476614	skin	ectoderm	GSE19234	GSM476614.CEL	tumor
GSM476615	skin	ectoderm	GSE19234	GSM476615.CEL	tumor
GSM476616	skin	ectoderm	GSE19234	GSM476616.CEL	tumor
GSM476617	skin	ectoderm	GSE19234	GSM476617.CEL	tumor
GSM476618	skin	ectoderm	GSE19234	GSM476618.CEL	tumor
GSM476619	skin	ectoderm	GSE19234	GSM476619.CEL	tumor
GSM476620	skin	ectoderm	GSE19234	GSM476620.CEL	tumor
GSM476621	skin	ectoderm	GSE19234	GSM476621.CEL	tumor
GSM476622	skin	ectoderm	GSE19234	GSM476622.CEL	tumor
GSM476623	skin	ectoderm	GSE19234	GSM476623.CEL	tumor
GSM476624	skin	ectoderm	GSE19234	GSM476624.CEL	tumor
GSM476625	skin	ectoderm	GSE19234	GSM476625.CEL	tumor
GSM476626	skin	ectoderm	GSE19234	GSM476626.CEL	tumor
GSM476627	skin	ectoderm	GSE19234	GSM476627.CEL	tumor
GSM476628	skin	ectoderm	GSE19234	GSM476628.CEL	tumor
GSM476629	skin	ectoderm	GSE19234	GSM476629.CEL	tumor
GSM476630	skin	ectoderm	GSE19234	GSM476630.CEL	tumor
GSM476631	skin	ectoderm	GSE19234	GSM476631.CEL	tumor
GSM476632	skin	ectoderm	GSE19234	GSM476632.CEL	tumor
GSM476633	skin	ectoderm	GSE19234	GSM476633.CEL	tumor
GSM476634	skin	ectoderm	GSE19234	GSM476634.CEL	tumor
GSM476635	skin	ectoderm	GSE19234	GSM476635.CEL	tumor
GSM476636	skin	ectoderm	GSE19234	GSM476636.CEL	tumor
GSM476637	skin	ectoderm	GSE19234	GSM476637.CEL	tumor
GSM476638	skin	ectoderm	GSE19234	GSM476638.CEL	tumor
GSM476639	skin	ectoderm	GSE19234	GSM476639.CEL	tumor
GSM476640	skin	ectoderm	GSE19234	GSM476640.CEL	tumor
GSM476641	skin	ectoderm	GSE19234	GSM476641.CEL	tumor
GSM476642	skin	ectoderm	GSE19234	GSM476642.CEL	tumor
GSM476643	skin	ectoderm	GSE19234	GSM476643.CEL	tumor
GSM476644	skin	ectoderm	GSE19234	GSM476644.CEL	tumor
GSM476645	skin	ectoderm	GSE19234	GSM476645.CEL	tumor
GSM476646	skin	ectoderm	GSE19234	GSM476646.CEL	tumor
GSM476647	skin	ectoderm	GSE19234	GSM476647.CEL	tumor
GSM476648	skin	ectoderm	GSE19234	GSM476648.CEL	tumor
GSM476649	skin	ectoderm	GSE19234	GSM476649.CEL	tumor
GSM478912	skin	ectoderm	GSE19293	GSM478912_0322_8153_H133+_1C54.CEL	tumor
GSM478913	skin	ectoderm	GSE19293	GSM478913_0322_8154_H133+_2C54.CEL	tumor
GSM478914	skin	ectoderm	GSE19293	GSM478914_0322_8155_H133+_1E67.CEL	tumor
GSM478915	skin	ectoderm	GSE19293	GSM478915_0322_8156_H133+_2E67.CEL	tumor
GSM478916	skin	ectoderm	GSE19293	GSM478916_0322_8157_H133+_3E67.CEL	tumor
GSM478917	skin	ectoderm	GSE19293	GSM478917_0322_8158_H133+_1D50.CEL	tumor
GSM478918	skin	ectoderm	GSE19293	GSM478918_0322_8159_H133+_2D50.CEL	tumor
GSM478919	skin	ectoderm	GSE19293	GSM478919_0322_8160_H133+_3D50.CEL	tumor
GSM478920	skin	ectoderm	GSE19293	GSM478920_0322_8161_H133+_4D50.CEL	tumor
GSM478921	skin	ectoderm	GSE19293	GSM478921_0322_8162_H133+_2E78.CEL	tumor
GSM478922	skin	ectoderm	GSE19293	GSM478922_0322_8163_H133+_3E78.CEL	tumor
GSM478923	skin	ectoderm	GSE19293	GSM478923_0322_8164_H133+_4E78.CEL	tumor
GSM478924	skin	ectoderm	GSE19293	GSM478924_0322_8389_H133+_C1.CEL	tumor
GSM478925	skin	ectoderm	GSE19293	GSM478925_0322_8390_H133+_C3.CEL	tumor
GSM478926	skin	ectoderm	GSE19293	GSM478926_0322_11705_H133_Plus_11.CEL	tumor
GSM478927	skin	ectoderm	GSE19293	GSM478927_0322_11730_H133_Plus_36.CEL	tumor
GSM478928	skin	ectoderm	GSE19293	GSM478928_0322_11733_H133_Plus_39.CEL	tumor
GSM478929	skin	ectoderm	GSE19293	GSM478929_0322_11734_H133_Plus_40.CEL	tumor
GSM478930	skin	ectoderm	GSE19293	GSM478930_0322_11735_H133_Plus_41.CEL	tumor
GSM478931	skin	ectoderm	GSE19293	GSM478931_0322_11724_H133_Plus_30.CEL	tumor
GSM478932	skin	ectoderm	GSE19293	GSM478932_0322_11739_H133_Plus_45.CEL	tumor
GSM478933	skin	ectoderm	GSE19293	GSM478933_0322_11698_H133_Plus_4.CEL	tumor
GSM478934	skin	ectoderm	GSE19293	GSM478934_0322_11715_H133_Plus_21.CEL	tumor
GSM478935	skin	ectoderm	GSE19293	GSM478935_0322_11717_H133_Plus_23.CEL	tumor
GSM478936	skin	ectoderm	GSE19293	GSM478936_0322_11695_H133_Plus_1.CEL	tumor
GSM478937	skin	ectoderm	GSE19293	GSM478937_0322_11697_H133_Plus_3.CEL	tumor
GSM478938	skin	ectoderm	GSE19293	GSM478938_0322_11709_H133_Plus_15.CEL	tumor
GSM478939	skin	ectoderm	GSE19293	GSM478939_0322_11710_H133_Plus_16.CEL	tumor
[truncated: 285 more rows]

## Sheet: breast
sample_id	description1	description2	exp_id	file_name	tissue
[truncated: 2,113 more rows]

[truncated: 1 more sheets: Replicate samples]
