# Supplementary material for: Machine Learning-Assisted Network Inference Approach to Identify a New Class of Genes that Coordinate the Functionality of Cancer Networks
Source: Sci Rep. 2017 Aug 1;7:6993. doi: 10.1038/s41598-017-07481-5 (PMC5539301; doi:10.1038/s41598-017-07481-5)
Supplement: Supplementary file 3 — Supplementary Dataset 2 [file 41598_2017_7481_MOESM3_ESM.xlsx]

## Sheet: pancreatic
MIN gene 1	MIN gene 2	svm.RFE	IG	RF	SU	IA	Sum
DR1	ZCCHC12	1	1	1	1	1	5
DCAF7	ZCCHC12	1	1	1	1	1	5
DENR	ZCCHC12	1	1	1	1	1	5
MTA3	ZCCHC12	1	1	1	1	1	5
ELAVL1	ZCCHC12	1	1	1	1	1	5
THAP6	ZCCHC12	1	1	1	1	1	5
CSTF1	ZCCHC12	1	1	1	1	1	5
NPR2	ZCCHC12	1	1	1	1	1	5
DCAF6	C10orf85	1	1	1	1	1	5
VIPAS39	ZCCHC12	1	1	1	1	1	5
TBC1D12	ZCCHC12	1	1	1	1	1	5
ZZZ3	ZCCHC12	1	1	1	1	1	5
TTC4	ZCCHC12	1	1	1	1	1	5
ULK2	ZCCHC12	1	1	1	1	1	5
GNB5	ZCCHC12	1	1	1	1	1	5
BBX	ZCCHC12	1	1	1	1	1	5
SHISA7	ZCCHC12	1	1	1	1	1	5
PISD	ZCCHC12	1	1	1	1	1	5
YEATS2	ZCCHC12	1	1	1	1	1	5
AK2	ZCCHC12	1	1	1	1	1	5
METTL13	ZCCHC12	1	1	1	1	1	5
NFATC3	ZCCHC12	1	1	1	1	1	5
BCL2L13	ZCCHC12	1	1	1	1	1	5
VAPA	ZCCHC12	1	1	1	1	1	5
MADD	ZCCHC12	1	1	1	1	1	5
UBXN2B	ZCCHC12	1	1	1	1	1	5
FKBP3	C10orf85	1	1	1	1	1	5
NKIRAS2	ZCCHC12	1	1	1	1	1	5
SMARCAL1	ZCCHC12	1	1	1	1	1	5
IFT52	ZCCHC12	1	1	1	1	1	5
TMEM50B	ZCCHC12	1	1	1	1	1	5
C2orf49	ZCCHC12	1	1	1	1	1	5
PCID2	ZCCHC12	1	1	1	1	1	5
WDR48	ZCCHC12	1	1	1	1	1	5
ADCK2	ZCCHC12	1	1	1	1	1	5
ANKIB1	ZCCHC12	1	1	1	1	1	5
RNF185	ZCCHC12	1	1	1	1	1	5
UBALD1	HOXA7	1	1	1	1	1	5
SMEK2	ZCCHC12	1	1	1	1	1	5
TOPBP1	ZCCHC12	1	1	1	1	1	5
IQSEC1	ZCCHC12	1	1	1	1	1	5
RAD51C	ZCCHC12	1	1	1	1	1	5
CGGBP1	ZCCHC12	1	1	1	1	1	5
POLR3C	ZCCHC12	1	1	1	1	1	5
ATR	ZCCHC12	1	1	1	1	1	5
TRIM33	ZCCHC12	1	1	1	1	1	5
ZMIZ1	ZCCHC12	1	1	1	1	1	5
TSEN34	ZCCHC12	1	1	1	1	1	5
RCOR3	ZCCHC12	1	1	1	1	1	5
ACTR8	ZCCHC12	1	1	1	1	1	5
PIGV	ZCCHC12	1	1	1	1	1	5
BBS2	ZCCHC12	1	1	1	1	1	5
SETDB1	ZCCHC12	1	1	1	1	1	5
ANAPC10	ZCCHC12	1	1	1	1	1	5
DNAJC16	ZCCHC12	1	1	1	1	1	5
PHF3	C10orf85	1	1	1	1	1	5
CRNKL1	ZCCHC12	1	1	1	1	1	5
POLR1A	ZCCHC12	1	1	1	1	1	5
ZSCAN21	ZCCHC12	1	1	1	1	1	5
ZMYND15	ZCCHC12	1	1	1	1	1	5
C10orf11	ZCCHC12	1	1	1	1	1	5
FBXW8	HOXA7	1	1	1	1	1	5
PCDH19	ZCCHC12	1	1	1	1	1	5
DHX30	ZCCHC12	1	1	1	1	1	5
GIGYF2	ZCCHC12	1	1	1	1	1	5
SFT2D1	ZCCHC12	1	1	1	1	1	5
KAT7	ZCCHC12	1	1	1	1	1	5
DDX23	ZCCHC12	1	1	1	1	1	5
LCMT2	ZCCHC12	1	1	1	1	1	5
IL17RA	ZCCHC12	1	1	1	1	1	5
CNOT2	ZCCHC12	1	1	1	1	1	5
PDSS2	ZCCHC12	1	1	1	1	1	5
MOB3A	ZCCHC12	1	1	1	1	1	5
TNRC6A	ZCCHC12	1	1	1	1	1	5
SPPL3	ZCCHC12	1	1	1	1	1	5
HM13	HOXA7	1	1	1	1	0	4
OTUB1	ZCCHC12	0	1	1	1	1	4
SDHD	ZCCHC12	0	1	1	1	1	4
HTRA2	ZCCHC12	0	1	1	1	1	4
DFFA	ZCCHC12	0	1	1	1	1	4
EWSR1	C10orf85	1	1	1	1	0	4
XRCC5	ZCCHC12	0	1	1	1	1	4
EWSR1	OR51B2	1	1	1	1	0	4
RTF1	ZCCHC12	1	1	1	1	0	4
TMEM63C	IQCB1	0	1	1	1	1	4
KAT8	ZCCHC12	0	1	1	1	1	4
KAT8	BAI2	1	1	1	1	0	4
AGPAT1	ZCCHC12	0	1	1	1	1	4
DYNC1H1	C10orf85	0	1	1	1	1	4
DENR	C10orf85	0	1	1	1	1	4
MTA3	TMEM63C	1	1	1	1	0	4
TCHP	ZCCHC12	0	1	1	1	1	4
SPTLC1	C10orf85	0	1	1	1	1	4
DOLK	TMEM63C	0	1	1	1	1	4
DOLK	ZCCHC12	1	1	1	1	0	4
GLO1	ZCCHC12	0	1	1	1	1	4
DEK	ZCCHC12	0	1	1	1	1	4
DOLK	BAI2	1	1	1	1	0	4
LANCL1	ZCCHC12	0	1	1	1	1	4
CSTF1	TMEM63C	1	1	1	1	0	4
NNT	ZCCHC12	0	1	1	1	1	4
IFT46	ZCCHC12	0	1	1	1	1	4
DCAF6	HOXA7	1	1	1	1	0	4
DOCK6	HOXA7	1	1	1	1	0	4
DTX3L	ZCCHC12	0	1	1	1	1	4
TMEM128	ZCCHC12	0	1	1	1	1	4
DLGAP3	C10orf85	1	1	1	1	0	4
SQSTM1	HOXA7	0	1	1	1	1	4
IDE	ZCCHC12	0	1	1	1	1	4
NVL	ZCCHC12	0	1	1	1	1	4
ZZZ3	TMEM63C	0	1	1	1	1	4
TTC4	TMEM63C	0	1	1	1	1	4
AP3M1	ZCCHC12	0	1	1	1	1	4
AP3M1	NEFH	1	1	1	1	0	4
HVCN1	ZCCHC12	0	1	1	1	1	4
NANS	HOXA7	1	1	1	1	0	4
NANS	SHKBP1	1	1	1	1	0	4
ZNF689	ZCCHC12	0	1	1	1	1	4
AXIN1	ZCCHC12	0	1	1	1	1	4
CASC4	ZCCHC12	0	1	1	1	1	4
PHF21A	ZCCHC12	1	1	1	1	0	4
MBTPS2	ZCCHC12	1	1	1	1	0	4
CELF1	C10orf85	0	1	1	1	1	4
USP25	ZCCHC12	1	1	1	1	0	4
BAP1	ZCCHC12	0	1	1	1	1	4
BTBD7	TMEM63C	1	1	1	1	0	4
ITFG1	ZCCHC12	1	1	1	1	0	4
HEXA	ZCCHC12	0	1	1	1	1	4
RAF1	ZCCHC12	0	1	1	1	1	4
METTL17	ZCCHC12	0	1	1	1	1	4
INIP	ZCCHC12	1	1	1	1	0	4
KLHL8	ZCCHC12	0	1	1	1	1	4
C16orf72	C10orf85	0	1	1	1	1	4
PSMB2	ZCCHC12	1	1	1	1	0	4
HNRNPU	C10orf85	0	1	1	1	1	4
CAPRIN1	ZCCHC12	1	1	1	1	0	4
CCT7	ZCCHC12	0	1	1	1	1	4
UQCRC2	ZCCHC12	0	1	1	1	1	4
CACYBP	C10orf85	0	1	1	1	1	4
CACYBP	OR51B2	1	1	1	1	0	4
DCTD	ZCCHC12	0	1	1	1	1	4
NDUFS3	ZCCHC12	0	1	1	1	1	4
HARS	ZCCHC12	0	1	1	1	1	4
MMS19	ZCCHC12	0	1	1	1	1	4
CSNK1E	ZCCHC12	0	1	1	1	1	4
AK1	C10orf85	0	1	1	1	1	4
INPP5K	ZCCHC12	0	1	1	1	1	4
DNAJB12	C10orf85	1	1	1	1	0	4
HOXB9	SMURF1	0	1	1	1	1	4
PDE6D	ZCCHC12	0	1	1	1	1	4
HOXA7	DNM2	1	1	1	1	0	4
CASC3	ZCCHC12	0	1	1	1	1	4
RBM39	C10orf85	0	1	1	1	1	4
MAX	C10orf85	0	1	1	1	1	4
ATP6V1E1	ZCCHC12	0	1	1	1	1	4
MPRIP	ZCCHC12	1	1	1	1	0	4
COQ9	ZCCHC12	0	1	1	1	1	4
FAM89B	ZCCHC12	0	1	1	1	1	4
ARAP1	ZCCHC12	1	1	1	1	0	4
UBXN2B	TMEM63C	1	1	1	1	0	4
CUL9	ZCCHC12	0	1	1	1	1	4
ARFGEF2	HOXA7	1	1	1	1	0	4
CSTF2T	ZCCHC12	0	1	1	1	1	4
NUP85	ZCCHC12	0	1	1	1	1	4
COPS4	ZCCHC12	0	1	1	1	1	4
RNF7	HOXA7	1	1	1	1	0	4
COQ6	ZCCHC12	0	1	1	1	1	4
EIF2B3	ZCCHC12	0	1	1	1	1	4
TMEM127	ZCCHC12	1	0	1	1	1	4
SLC35B3	ZCCHC12	0	1	1	1	1	4
ZNRF1	HOXA7	0	1	1	1	1	4
TRMT5	ZCCHC12	0	1	1	1	1	4
LINC01420	ZCCHC12	0	1	1	1	1	4
TMEM216	ZCCHC12	0	1	1	1	1	4
HOXB4	DMRTA1	1	1	1	1	0	4
HOXB4	SMURF1	1	1	1	1	0	4
HOXB4	HOXA7	1	1	1	1	0	4
HOXB4	C10orf85	1	1	1	1	0	4
PTPN11	C10orf85	0	1	1	1	1	4
VPS29	ZCCHC12	0	1	1	1	1	4
TMEM126B	ZCCHC12	0	1	1	1	1	4
STAU2	ZCCHC12	1	1	1	1	0	4
TMEM135	ZCCHC12	0	1	1	1	1	4
FAM120A	HOXA7	0	1	1	1	1	4
RABEPK	ZCCHC12	0	1	1	1	1	4
SART1	C10orf85	0	1	1	1	1	4
SART1	OR51B2	1	1	1	1	0	4
CCT4	ZCCHC12	0	1	1	1	1	4
PRDX3	ZCCHC12	0	1	1	1	1	4
SDHB	ZCCHC12	0	1	1	1	1	4
HDDC2	ZCCHC12	0	1	1	1	1	4
PARP2	ZCCHC12	0	1	1	1	1	4
PPP1R8	ZCCHC12	0	1	1	1	1	4
NDUFB3	HOXA7	1	0	1	1	1	4
NDUFB3	C10orf85	1	0	1	1	1	4
ADH5	ZCCHC12	0	1	1	1	1	4
PLOD3	HOXA7	0	1	1	1	1	4
CCDC106	C10orf85	0	1	1	1	1	4
TRIM33	TMEM63C	0	1	1	1	1	4
ZMIZ1	TMEM63C	0	1	1	1	1	4
TMEM87A	HOXA7	1	1	1	1	0	4
RAB22A	OR51B2	1	1	1	1	0	4
WAC	C10orf85	0	1	1	1	1	4
YTHDF2	ZCCHC12	0	1	1	1	1	4
CMAS	HOXA7	0	1	1	1	1	4
MAN1B1	ZCCHC12	0	1	1	1	1	4
ACTR8	PCDH19	1	1	1	1	0	4
ACTR8	ZCCHC18	1	1	1	1	0	4
C1orf27	HOXA7	0	1	1	1	1	4
RNF111	ZCCHC12	1	0	1	1	1	4
BRF2	ZCCHC12	0	1	1	1	1	4
NOL11	ZCCHC12	0	1	1	1	1	4
PFDN6	ZCCHC12	0	1	1	1	1	4
PLEKHA3	C10orf85	0	1	1	1	1	4
DRAM2	ZCCHC12	0	1	1	1	1	4
TARS2	ZCCHC12	1	1	1	1	0	4
DOCK7	ZCCHC12	1	1	1	1	0	4
ZNF830	C10orf85	0	1	1	1	1	4
SNX14	ZCCHC12	0	1	1	1	1	4
TIMM17A	HOXA7	1	1	1	1	0	4
STX4	C10orf85	0	1	1	1	1	4
STX4	LOC200609	1	1	1	1	0	4
NT5C2	ZCCHC12	1	1	1	1	0	4
RCOR1	HOXA7	0	1	1	1	1	4
ALG9	ZCCHC12	0	1	1	1	1	4
DNM2	HOXA7	1	1	1	1	0	4
ZNF35	TMEM63C	1	1	1	1	0	4
INF2	HOXA7	0	1	1	1	1	4
PSMD5	ZCCHC12	1	1	1	1	0	4
CCDC157	ZCCHC12	1	0	1	1	1	4
ZDHHC5	C10orf85	0	1	1	1	1	4
ZDHHC5	HOXA7	0	1	1	1	1	4
SHKBP1	C10orf85	0	1	1	1	1	4
SHKBP1	HOXA7	0	1	1	1	1	4
PPA2	ZCCHC12	0	1	1	1	1	4
ACP1	ZCCHC12	0	1	1	1	1	4
GEMIN7	ZCCHC12	1	1	1	1	0	4
POLR2B	C10orf85	1	1	1	1	0	4
VPS13D	ZCCHC12	0	1	1	1	1	4
CYB5R1	ZCCHC12	0	1	1	1	1	4
PPIH	ZCCHC12	0	1	1	1	1	4
PPP2R5D	ZCCHC12	0	1	1	1	1	4
MARK3	C10orf85	0	1	1	1	1	4
GCC2	ZCCHC12	0	1	1	1	1	4
ECD	OR51B2	1	1	1	1	0	4
MAPK9	ZCCHC12	0	1	1	1	1	4
CCDC85C	HOXA7	0	1	1	1	1	4
NPRL3	ZCCHC12	1	0	1	1	1	4
ORC4	ZCCHC12	0	1	1	1	1	4
CASP9	ZCCHC12	1	1	1	1	0	4
BCAP29	ZCCHC12	1	1	1	1	0	4
IL17RA	TMEM63C	1	1	1	1	0	4
BCS1L	ZCCHC12	0	1	1	1	1	4
GTF2B	ZCCHC12	0	1	1	1	1	4
PROSC	ZCCHC12	0	1	1	1	1	4
TEX261	ZCCHC12	0	1	1	1	1	4
GRB2	C10orf85	0	1	1	1	1	4
DNAJA3	ZCCHC12	0	1	1	1	1	4
APTX	ZCCHC12	1	1	1	1	0	4
DHDDS	ZCCHC12	0	1	1	1	1	4
DHRS7B	ZCCHC12	0	1	1	1	1	4
ILKAP	ZCCHC12	0	1	1	1	1	4
RIC8A	ZCCHC12	1	1	1	1	0	4
CNOT10	ZCCHC12	0	1	1	1	1	4
PDSS2	TMEM63C	1	1	1	1	0	4
NTMT1	ZCCHC12	1	1	1	1	0	4
PHIP	ZCCHC12	0	1	1	1	1	4
CCDC97	ZCCHC12	0	1	1	1	1	4
METTL23	ZCCHC12	0	1	1	1	1	4
PTPMT1	ZCCHC12	0	1	1	1	1	4
RAB6A	C10orf85	0	1	1	1	1	4
RAB6A	OR51B2	1	1	1	1	0	4
ZSWIM7	ZCCHC12	0	1	1	1	1	4
DCAF8	ZCCHC12	1	1	1	1	0	4
CCDC132	ZCCHC12	1	1	1	1	0	4
ATG10	ZCCHC12	0	1	1	1	1	4
ELMO2	ZCCHC12	0	1	1	1	1	4
TIA1	ZCCHC12	0	1	1	1	1	4
DTWD1	ZCCHC12	0	1	1	1	0	3
ZNF317	ZCCHC12	1	1	0	0	1	3
HM13	NKX3-2	0	1	1	1	0	3
PUM2	ZCCHC12	0	1	1	1	0	3
PUM2	TMEM63C	0	1	1	1	0	3
VPS26A	ZCCHC12	0	1	1	1	0	3
VPS26A	TMEM63C	0	1	1	1	0	3
SDHD	BAI2	0	1	1	1	0	3
FIBP	ZCCHC12	0	1	1	1	0	3
HSD17B10	ZCCHC12	0	1	1	1	0	3
HSD17B10	TMEM63C	0	1	1	1	0	3
HSD17B10	BAI2	0	1	1	1	0	3
GTF2H1	ZCCHC12	1	1	0	0	1	3
RBM15B	TMEM63C	0	1	1	1	0	3
HTRA2	TMEM63C	0	1	1	1	0	3
HTRA2	PEX5L	0	1	1	1	0	3
DFFA	ZCCHC18	0	1	1	1	0	3
DFFA	TMEM63C	0	1	1	1	0	3
SKIV2L	HOXA7	0	1	1	1	0	3
MRPL57	ZCCHC12	0	0	1	1	1	3
CLOCK	ZCCHC12	1	1	0	0	1	3
CLOCK	HOXA7	0	1	1	1	0	3
ATF7	HOXA7	0	1	1	1	0	3
ATF7	SHKBP1	0	1	1	1	0	3
EIF4E2	ZCCHC12	1	1	0	0	1	3
HNRNPA3	C10orf85	0	0	1	1	1	3
MCM3AP	TMEM63C	0	1	1	1	0	3
RTF1	TMEM63C	0	1	1	1	0	3
SCAMP2	TMEM63C	0	1	1	1	0	3
TMEM242	ZCCHC12	1	1	0	0	1	3
TMEM242	TMEM63C	0	1	1	1	0	3
HIF1AN	ZCCHC12	1	1	0	0	1	3
APIP	ZCCHC12	0	1	1	1	0	3
DYNC1H1	HOXA7	0	1	1	1	0	3
TOB2	HOXA7	0	1	1	1	0	3
DENR	HOXA7	0	1	1	1	0	3
DYNC1H1	DMRTA1	0	1	1	1	0	3
DYNC1H1	SHKBP1	0	1	1	1	0	3
TCHP	TMEM63C	0	1	1	1	0	3
TCHP	ZCCHC18	0	1	1	1	0	3
CACUL1	C10orf85	0	1	1	1	0	3
CACUL1	HOXA7	0	1	1	1	0	3
THAP6	ATCAY	0	1	1	1	0	3
ELAVL1	TMEM63C	0	1	1	1	0	3
TPT1-AS1	C10orf85	0	1	1	1	0	3
CEBPZOS	C10orf85	0	1	1	1	0	3
CEBPZOS	HOXA7	0	1	1	1	0	3
DOLK	ATCAY	0	1	1	1	0	3
PIGT	HOXA7	1	0	1	1	0	3
PIGT	C10orf85	1	0	1	1	0	3
DOLK	ZCCHC18	0	1	1	1	0	3
EIF3H	ZCCHC12	1	1	0	0	1	3
ALG13	ZCCHC12	1	1	0	0	1	3
SAFB	C10orf85	0	1	1	1	0	3
SAFB	HOXA7	0	1	1	1	0	3
CTIF	HOXA7	0	1	1	1	0	3
NPR2	TMEM63C	0	1	1	1	0	3
INPP5E	ZCCHC12	0	0	1	1	1	3
MPP2	ZCCHC12	0	0	1	1	1	3
IFT46	ATCAY	0	1	1	1	0	3
ZBTB22	ZCCHC12	1	1	0	0	1	3
PP13	ZCCHC12	0	0	1	1	1	3
VIPAS39	TMEM63C	0	1	1	1	0	3
PCTP	ZCCHC12	0	1	1	1	0	3
TPSG1	HOXA7	1	0	1	1	0	3
TPSG1	C10orf85	1	0	1	1	0	3
TMEM218	ZCCHC12	0	1	1	1	0	3
PABPC1	C10orf85	0	1	1	1	0	3
PABPC1	NKX3-2	0	1	1	1	0	3
PABPC1	OR51B2	1	0	1	1	0	3
SQSTM1	LOC200609	0	1	1	1	0	3
CUL2	ZCCHC12	1	1	0	0	1	3
IDE	TMEM63C	0	1	1	1	0	3
DMTN	ZCCHC12	0	1	1	1	0	3
ZZZ3	NEFH	1	0	1	1	0	3
AP3M1	TMEM63C	0	1	1	1	0	3
AP3M1	BAI2	0	1	1	1	0	3
CPSF2	MIR205HG	0	1	1	1	0	3
CPSF2	LOC200609	0	1	1	1	0	3
ARHGEF19	ZCCHC12	1	1	0	0	1	3
ARHGEF19	TMEM63C	0	1	1	1	0	3
PDCD7	C10orf85	0	1	1	1	0	3
PDCD7	OR51B2	1	0	1	1	0	3
PDCD7	SHKBP1	0	1	1	1	0	3
RBM26	ZCCHC12	0	1	1	1	0	3
SYMPK	C10orf85	0	1	1	1	0	3
SRRT	C10orf85	0	1	1	1	0	3
SRRT	HOXA7	0	1	1	1	0	3
SRRT	OR51B2	1	0	1	1	0	3
ABHD4	ZCCHC12	1	0	1	1	0	3
PKNOX1	ZCCHC12	1	0	1	1	0	3
ENDOV	ZCCHC12	0	1	1	1	0	3
ENKUR	C22orf39	0	1	1	1	0	3
TMPRSS5	ZCCHC12	0	0	1	1	1	3
BTG1	ZCCHC12	0	1	1	1	0	3
MAPK1	ZCCHC12	1	1	0	0	1	3
AXIN1	TMEM63C	0	1	1	1	0	3
ZNF24	C10orf85	0	1	1	1	0	3
CNOT1	ZCCHC12	1	1	0	0	1	3
JRK	ZCCHC12	0	0	1	1	1	3
CELF1	HOXA7	0	1	1	1	0	3
RBM14	C10orf85	0	1	1	1	0	3
BTBD7	ZCCHC12	1	1	0	0	1	3
KMT2C	C10orf85	0	1	1	1	0	3
METTL17	CLEC4GP1	0	1	1	1	0	3
METTL17	TMEM63C	0	1	1	1	0	3
METTL17	PCDH19	0	1	1	1	0	3
METTL17	BAI2	0	1	1	1	0	3
METTL17	ZCCHC18	0	1	1	1	0	3
HSD17B4	ZCCHC12	0	1	1	1	0	3
HSD17B4	ZCCHC18	0	1	1	1	0	3
ARL3	ZCCHC12	0	1	1	1	0	3
HNRNPU	OR51B2	1	0	1	1	0	3
SSR2	ZCCHC12	0	0	1	1	1	3
CAPRIN1	HOXA7	0	1	1	1	0	3
CAPRIN1	C10orf85	0	1	1	1	0	3
PSME1	ZCCHC12	0	0	1	1	1	3
PSMD4	ZCCHC12	0	1	1	1	0	3
NHP2L1	C10orf85	0	1	1	1	0	3
ZNF835	ZCCHC12	1	0	1	1	0	3
BAZ2A	C10orf85	0	1	1	1	0	3
BAZ2A	OR51B2	1	0	1	1	0	3
CSNK2B	ZCCHC12	0	0	1	1	1	3
ZDHHC22	ZCCHC12	0	0	1	1	1	3
AFF1	C10orf85	0	1	1	1	0	3
AFF1	SHKBP1	0	1	1	1	0	3
SRRM1	C10orf85	0	0	1	1	1	3
MMS19	ASB12	0	1	1	1	0	3
PPP2R5A	ZCCHC18	1	0	1	1	0	3
CSNK1E	HOXA7	0	1	1	1	0	3
PISD	TMEM63C	0	1	1	1	0	3
SLC35B1	ZCCHC12	0	0	1	1	1	3
MDM2	C10orf85	0	1	1	1	0	3
AK1	HOXA7	0	1	1	1	0	3
MDM2	DOCK6	0	1	1	1	0	3
CSDE1	ZCCHC12	0	0	1	1	1	3
MDM2	SHKBP1	0	1	1	1	0	3
INPP5K	TMEM63C	0	1	1	1	0	3
TIMM44	ZCCHC12	1	0	1	1	0	3
TIMM44	TMEM63C	1	0	1	1	0	3
RABEP1	ZCCHC12	1	1	0	0	1	3
AP1G1	C10orf85	0	1	1	1	0	3
MON1B	ZCCHC12	1	1	0	0	1	3
HELZ	ZCCHC12	1	1	0	0	1	3
PCBP2	ZCCHC12	1	1	0	0	1	3
ADK	ZCCHC12	0	1	1	1	0	3
ZBTB43	C10orf85	0	1	1	1	0	3
ZBTB43	SHKBP1	0	1	1	1	0	3
MED7	ZCCHC12	0	0	1	1	1	3
YEATS2	TMEM63C	0	1	1	1	0	3
YEATS2	ZCCHC18	1	0	1	1	0	3
SNTB2	C10orf85	0	1	1	1	0	3
TULP3	C10orf85	0	1	1	1	0	3
AK2	PEX5L	0	1	1	1	0	3
CSNK2A1	C10orf85	0	1	1	1	0	3
VAMP4	ZCCHC12	1	1	0	0	1	3
NFATC3	PEX5L	0	1	1	1	0	3
ABCF2	C10orf85	0	1	1	1	0	3
ATP6AP1	ZCCHC12	0	1	1	1	0	3
STAM2	ZCCHC12	1	1	0	0	1	3
STAM2	C10orf85	0	1	1	1	0	3
STAM2	HOXA7	0	1	1	1	0	3
STAM2	OR51B2	1	0	1	1	0	3
SPTAN1	C10orf85	0	1	1	1	0	3
BCL2L13	TMEM63C	0	1	1	1	0	3
VAPA	TMEM63C	0	1	1	1	0	3
SEPHS1	ZCCHC12	1	1	0	0	1	3
THOC5	ZCCHC12	0	1	1	1	0	3
SOS2	C10orf85	0	1	1	1	0	3
WDR60	HOXA7	0	1	1	1	0	3
TM2D1	ZCCHC12	1	1	0	0	1	3
RAB7A	C10orf85	0	1	1	1	0	3
MPRIP	C10orf85	0	1	1	1	0	3
COQ9	NEFH	0	1	1	1	0	3
COQ9	ZCCHC18	0	1	1	1	0	3
COQ9	TMEM63C	0	1	1	1	0	3
TUG1	ZCCHC12	1	1	0	0	1	3
TUG1	C10orf85	0	1	1	1	0	3
TUG1	HOXA7	0	1	1	1	0	3
SPRED2	C10orf85	0	1	1	1	0	3
WDR60	SHKBP1	0	1	1	1	0	3
GPATCH8	ZCCHC12	1	1	0	0	1	3
NCAPD3	ZCCHC12	0	1	1	1	0	3
ROCK1	C10orf85	0	1	1	1	0	3
DNAJC9	ZCCHC12	1	1	0	0	1	3
ZC3H4	ZCCHC12	0	1	1	1	0	3
IPO9	ZCCHC12	0	1	1	1	0	3
AGFG1	ZCCHC12	1	1	0	0	1	3
TRAF3IP1	HOXA7	0	0	1	1	1	3
RTFDC1	ZCCHC12	1	1	0	0	1	3
UBE2H	HOXA7	0	1	1	1	0	3
CSTF2T	ATCAY	0	1	1	1	0	3
WRNIP1	HOXA7	0	1	1	1	0	3
CSTF2T	BAI2	0	1	1	1	0	3
COPS4	TMEM63C	0	1	1	1	0	3
OXR1	C10orf85	0	1	1	1	0	3
OXR1	HOXA7	0	1	1	1	0	3
ING4	ZCCHC12	0	0	1	1	1	3
RUFY1	ZCCHC12	1	0	1	1	0	3
RNF7	ZCCHC12	0	1	1	1	0	3
MED28	ZCCHC12	1	1	0	0	1	3
MED28	C10orf85	0	1	1	1	0	3
COQ6	ATCAY	0	1	1	1	0	3
TMEM39A	ZCCHC12	1	1	0	0	1	3
COQ6	TMEM63C	0	1	1	1	0	3
REEP4	ZCCHC12	0	0	1	1	1	3
TMEM50B	TMEM63C	0	1	1	1	0	3
ZNF419	ZCCHC12	0	1	1	1	0	3
PCID2	PEX5L	0	1	1	1	0	3
IKZF5	ZCCHC12	1	1	0	0	1	3
CSNK1G1	ZCCHC12	1	1	0	0	1	3
OLA1	ZCCHC12	1	0	1	1	0	3
TBL1XR1	ZCCHC12	1	1	0	0	1	3
SLC35B3	TMEM63C	0	1	1	1	0	3
ZNRF1	ZCCHC12	1	1	0	0	1	3
RNF185	TMEM63C	0	1	1	1	0	3
APOA1BP	ZCCHC12	0	0	1	1	1	3
TMEM216	TMEM63C	0	1	1	1	0	3
DNAJC21	SHKBP1	0	1	1	1	0	3
TMEM216	CLEC4GP1	0	1	1	1	0	3
TMEM216	ATCAY	0	1	1	1	0	3
NPEPL1	ZCCHC12	0	1	1	1	0	3
PTPN11	HOXA7	0	1	1	1	0	3
DST	HOXA7	0	1	1	1	0	3
DST	C10orf85	0	1	1	1	0	3
DST	SHKBP1	0	1	1	1	0	3
FAM160B1	ZCCHC12	0	0	1	1	1	3
STAU2	TMEM63C	0	1	1	1	0	3
TMEM135	NEFH	1	0	1	1	0	3
RABEPK	TMEM63C	0	1	1	1	0	3
LOC100996506	ZCCHC12	0	0	1	1	1	3
SMEK2	TMEM63C	0	1	1	1	0	3
FGFR1OP	HOXA7	0	1	1	1	0	3
FGFR1OP	DIO3OS	0	1	1	1	0	3
SART1	HOXA7	0	1	1	1	0	3
NDUFA5	ZCCHC12	0	1	1	1	0	3
RARS	ZCCHC12	0	0	1	1	1	3
TRIP12	ZCCHC12	0	0	1	1	1	3
PSMA1	ZCCHC12	0	0	1	1	1	3
RELA	HOXA7	0	1	1	1	0	3
RELA	C10orf85	0	1	1	1	0	3
SUPT7L	ZCCHC12	1	1	0	0	1	3
SUPT7L	PEX5L	0	1	1	1	0	3
TAF9	ZCCHC12	0	0	1	1	1	3
UBE2B	ZCCHC12	1	1	0	0	1	3
COPS2	ZCCHC12	0	1	1	1	0	3
ASCC1	ZCCHC12	1	1	0	0	1	3
SYNPO	SHKBP1	0	1	1	1	0	3
SYNPO	HOXA7	0	1	1	1	0	3
FOXK2	TMEM63C	0	1	1	1	0	3
SMAD2	ZCCHC12	1	1	0	0	1	3
RREB1	ZCCHC12	1	1	0	0	1	3
ACVR2A	ZCCHC12	1	1	0	0	1	3
MAPK11	ZCCHC12	1	0	1	1	0	3
CGGBP1	TMEM63C	0	1	1	1	0	3
WDR45B	ZCCHC12	1	1	0	0	1	3
NDUFA2	ZCCHC12	0	1	1	1	0	3
NDUFA2	TMEM63C	0	1	1	1	0	3
TMEM87A	C10orf85	0	1	1	1	0	3
CCDC106	OR51B2	1	0	1	1	0	3
KLHL9	ZCCHC12	1	0	1	1	0	3
RAB22A	C10orf85	0	0	1	1	1	3
RBM4	ZCCHC12	1	1	0	0	1	3
WAC	ZCCHC12	1	1	0	0	1	3
PLOD3	C10orf85	0	1	1	1	0	3
TMEM50A	ZCCHC12	0	1	1	1	0	3
ZNF672	ZCCHC12	0	1	1	1	0	3
NCDN	HOXA7	1	0	1	1	0	3
ACTR8	ATCAY	0	1	1	1	0	3
RNASEH1	PEX5L	0	1	1	1	0	3
CRIPT	ZCCHC12	1	1	0	0	1	3
MECR	ZCCHC12	0	1	1	1	0	3
C1orf27	C10orf85	0	1	1	1	0	3
BRF2	TMEM63C	0	1	1	1	0	3
PIGV	TMEM63C	0	1	1	1	0	3
MRPS17	ZCCHC12	0	0	1	1	1	3
PIGV	PCDH19	0	1	1	1	0	3
PIGV	ATCAY	0	1	1	1	0	3
PIGV	BAI2	1	0	1	1	0	3
SSU72	ZCCHC12	0	0	1	1	1	3
PLEKHA3	HOXA7	0	1	1	1	0	3
PLEKHA3	OR51B2	1	0	1	1	0	3
PLEKHA3	FBXW8	1	0	1	1	0	3
PLEKHA3	SHKBP1	0	1	1	1	0	3
THUMPD3	C10orf85	1	1	0	0	1	3
OTUD1	C10orf85	0	1	1	1	0	3
GNPDA2	ZCCHC12	1	1	0	0	1	3
SLU7	ZCCHC12	1	1	0	0	1	3
UBE2I	ZCCHC12	1	1	0	0	1	3
IST1	C10orf85	0	1	1	1	0	3
TYSND1	ZCCHC12	1	1	0	0	1	3
SETDB1	TMEM63C	0	1	1	1	0	3
SETDB1	NEFH	1	0	1	1	0	3
STX4	HOXA7	0	1	1	1	0	3
LOC148413	C10orf85	1	1	0	0	1	3
LOC148413	HOXA7	1	0	1	1	0	3
DNAJC16	TMEM63C	0	1	1	1	0	3
DNAJC16	NEFH	1	0	1	1	0	3
SNN	ZCCHC12	1	1	0	0	1	3
CRNKL1	IL25	1	0	1	1	0	3
RAB33B	ZCCHC12	1	1	0	0	1	3
C10orf11	TMEM63C	0	1	1	1	0	3
PHRF1	C10orf85	0	1	1	1	0	3
MACF1	C10orf85	0	1	1	1	0	3
PSMD5	TMEM63C	0	1	1	1	0	3
LRRN2	ZCCHC12	0	1	1	1	0	3
ZNF35	ZCCHC12	1	1	0	0	1	3
FBXW8	C10orf85	1	1	0	0	1	3
MTCH2	ZCCHC12	0	1	1	1	0	3
FBXW8	SLC6A6	0	1	1	1	0	3
IGF2-AS	ZCCHC12	1	0	1	1	0	3
PCDH19	MCTS1	0	1	1	1	0	3
C20orf141	ZCCHC12	0	0	1	1	1	3
LOC728485	ZCCHC12	1	0	1	1	0	3
PAF1	C10orf85	0	0	1	1	1	3
NKX3-2	HOXA7	1	1	0	0	1	3
ZDHHC5	DMRTA1	0	1	1	1	0	3
ZDHHC5	HOXB9	0	1	1	1	0	3
SHKBP1	HOXB9	0	1	1	1	0	3
TM9SF2	ZCCHC12	0	0	1	1	1	3
DUSP18	HOXA7	0	1	1	1	0	3
STX6	ZCCHC12	1	1	0	0	1	3
DUSP18	SHKBP1	0	1	1	1	0	3
TAF5L	SHKBP1	0	1	1	1	0	3
C16orf13	ZCCHC12	0	1	1	1	0	3
ZFYVE16	ZCCHC12	1	1	0	0	1	3
ZFYVE16	C10orf85	0	1	1	1	0	3
BSDC1	C10orf85	1	1	0	0	1	3
RASSF5	ZCCHC12	1	1	0	0	1	3
TOR1A	ZCCHC12	1	1	0	0	1	3
TOR1A	TMEM63C	0	1	1	1	0	3
BRD3	ZCCHC12	0	1	1	1	0	3
RAP1A	ZCCHC12	0	1	1	1	0	3
RAP1A	TMEM63C	0	1	1	1	0	3
EMC1	ZCCHC12	1	1	0	0	1	3
EMC1	HOXA7	0	1	1	1	0	3
GAB1	ZCCHC12	1	1	0	0	1	3
VPS13D	TMEM63C	0	1	1	1	0	3
NEMF	ZCCHC12	1	1	0	0	1	3
ERGIC3	ZCCHC12	0	1	1	1	0	3
SRPK2	ZCCHC12	1	1	0	0	1	3
GIGYF2	ZCCHC18	1	0	1	1	0	3
KAT6A	ZCCHC12	1	1	0	0	1	3
KAT6A	C10orf85	0	1	1	1	0	3
FBXO42	ZCCHC12	0	0	1	1	1	3
SFT2D1	TMEM63C	0	1	1	1	0	3
SFPQ	C10orf85	0	0	1	1	1	3
SLC38A10	ZCCHC12	0	1	1	1	0	3
LINC00674	SHKBP1	0	1	1	1	0	3
MLX	ZCCHC18	0	1	1	1	0	3
TMEM59	ZCCHC12	0	1	1	1	0	3
TMEM59	PCDH19	0	1	1	1	0	3
SPTBN1	C10orf85	0	1	1	1	0	3
SUMO3	ZCCHC12	1	1	0	0	1	3
SLC3A2	C10orf85	0	1	1	1	0	3
PSMD13	ZCCHC12	0	0	1	1	1	3
SUPT5H	ZCCHC12	1	0	1	1	0	3
SCAMP3	ZCCHC12	1	0	1	1	0	3
ARL2	ZCCHC12	0	0	1	1	1	3
GCC2	TMEM63C	0	1	1	1	0	3
ECD	C10orf85	0	0	1	1	1	3
DNM1L	C10orf85	0	1	1	1	0	3
ZNF148	ZCCHC12	0	1	1	1	0	3
CCDC85C	C10orf85	0	1	1	1	0	3
CCDC85C	NKX3-2	0	1	1	1	0	3
ATOX1	ZCCHC12	0	0	1	1	1	3
CCDC85C	SHKBP1	0	1	1	1	0	3
CASP9	TMEM63C	0	1	1	1	0	3
PTEN	ZCCHC12	1	1	0	0	1	3
CCNK	ZCCHC12	0	0	1	1	1	3
ZBTB11	ZCCHC12	1	1	0	0	1	3
MTF1	ZCCHC12	1	1	0	0	1	3
IPO8	ZCCHC12	1	1	0	0	1	3
NFRKB	HOXA7	0	1	1	1	0	3
HNRNPH3	OR51B2	0	0	1	1	1	3
TROVE2	C10orf85	0	1	1	1	0	3
C9orf72	ZCCHC12	1	1	0	0	1	3
XPO1	ZCCHC12	1	1	0	0	1	3
XPO1	C10orf85	0	1	1	1	0	3
STK16	ZCCHC12	1	0	1	1	0	3
ITPK1	C10orf85	1	0	1	1	0	3
TADA3	ZCCHC12	1	1	0	0	1	3
ANKRD40	HOXA7	0	1	1	1	0	3
TEX261	PCDH19	0	1	1	1	0	3
TEX261	ZCCHC18	0	1	1	1	0	3
TEX261	TMEM63C	0	1	1	1	0	3
RAB3GAP1	ZCCHC12	0	1	1	1	0	3
PPP6R3	ZCCHC12	1	1	0	0	1	3
DNAJA3	BAI2	0	1	1	1	0	3
CHCHD3	ZCCHC12	0	1	1	1	0	3
DNAJA3	TMEM63C	0	1	1	1	0	3
DNAJA3	PCDH19	0	1	1	1	0	3
ANKRD10	C10orf85	0	1	1	1	0	3
ANKRD10	HOXA7	0	1	1	1	0	3
ANKRD10	DMRTA1	0	1	1	1	0	3
ANKRD10	OR51B2	1	0	1	1	0	3
ANKRD10	SHKBP1	0	1	1	1	0	3
SNF8	HOXA7	1	0	1	1	0	3
APTX	TMEM63C	0	1	1	1	0	3
DHDDS	TMEM63C	0	1	1	1	0	3
SDAD1	ZCCHC12	1	1	0	0	1	3
INTS8	ZCCHC12	0	0	1	1	1	3
CEP85	ZCCHC12	0	1	1	1	0	3
RAB18	ZCCHC12	1	1	0	0	1	3
PDSS2	BAI2	1	0	1	1	0	3
ATL3	HOXA7	0	1	1	1	0	3
MRPL27	ZCCHC12	0	0	1	1	1	3
STT3B	ZCCHC12	0	1	1	1	0	3
C7orf73	ZCCHC12	1	1	0	0	1	3
PURB	C10orf85	0	1	1	1	0	3
PURB	HOXA7	0	1	1	1	0	3
PURB	OR51B2	1	0	1	1	0	3
CCDC97	ZCCHC18	1	0	1	1	0	3
PHIP	TMEM63C	0	1	1	1	0	3
PTPMT1	TMEM63C	0	1	1	1	0	3
RAB6A	HOXA7	0	1	1	1	0	3
SUMF1	ZCCHC12	0	1	1	1	0	3
FBXO33	ZCCHC12	1	1	0	0	1	3
TMEM170A	C10orf85	0	1	1	1	0	3
AP4B1	TMEM63C	0	1	1	1	0	3
KCTD18	ZCCHC12	0	1	1	1	0	3
HNRNPLL	ZCCHC12	1	1	0	0	1	3
PPM1F	ZCCHC12	0	1	1	1	0	3
PAXBP1	ZCCHC12	1	1	0	0	1	3

## Sheet: prostate
MIN gene 1	MIN gene 2	svm.RFE	IG	RF	SU	IA	Sum
GPS2	HAR1A	1	1	1	1	1	5
SYS1	TMEM63C	1	1	1	1	1	5
SIRT7	HAR1A	1	1	1	1	1	5
ANAPC15	C10orf85	1	1	1	1	1	5
PTEN	TMEM63C	1	1	1	1	1	5
B3GNT1	FBXW8	1	1	1	1	1	5
PURA	TMEM63C	1	1	1	1	1	5
DENND4B	TMEM63C	1	1	1	1	1	5
ADO	FBXW8	1	1	1	1	1	5
TMUB2	TMEM63C	1	1	1	1	1	5
TRAF3IP2	TMEM63C	1	1	1	1	1	5
TACC1	TMEM63C	1	1	1	1	1	5
GOLGA3	FBXW8	1	1	1	1	1	5
CRISPLD2	TMEM63C	1	1	1	1	1	5
TJAP1	TMEM63C	1	1	1	1	1	5
SND1	FBXW8	1	1	1	1	1	5
SHKBP1	PCDHGA8	1	1	1	1	1	5
TTLL1	FBXW8	1	1	1	1	1	5
LRPPRC	FBXW8	1	1	1	1	1	5
DPH5	C10orf85	1	1	1	1	1	5
TRIM41	CLEC4GP1	1	1	1	1	1	5
TRIM41	PEX5L	1	1	1	1	1	5
TRIM41	CELA1	1	1	1	1	1	5
ELP6	FBXW8	1	1	1	1	1	5
SAYSD1	FBXW8	1	1	1	1	1	5
MRPL48	C10orf85	1	1	1	1	1	5
LOC148413	FBXW8	1	1	1	1	1	5
C11orf74	C10orf85	1	1	1	1	1	5
PI4KB	ZCCHC12	0	1	1	1	1	4
OPN3	SHKBP1	0	1	1	1	1	4
SIK3	TMEM63C	1	1	1	1	0	4
NCOR1	TMEM63C	1	1	1	1	0	4
HEXIM1	TMEM63C	1	1	1	1	0	4
GLRX3	FBXW8	0	1	1	1	1	4
GLRX3	C10orf85	1	1	1	1	0	4
DNM2	SHKBP1	0	1	1	1	1	4
TUBGCP2	FBXW8	0	1	1	1	1	4
TDP1	FBXW8	1	1	1	1	0	4
TOR1A	FBXW8	1	1	1	1	0	4
TCF12	TMEM63C	1	1	1	1	0	4
OIP5-AS1	ZCCHC12	0	1	1	1	1	4
OIP5-AS1	TMEM63C	1	1	1	1	0	4
THTPA	FBXW8	0	1	1	1	1	4
PIH1D1	ZCCHC12	0	1	1	1	1	4
CLASP1	FBXW8	1	1	1	1	0	4
CHFR	GALNT15	1	1	1	1	0	4
PITHD1	SHKBP1	0	1	1	1	1	4
LRR1	SHKBP1	0	1	1	1	1	4
SPPL3	FBXW8	1	1	1	1	0	4
PSMF1	TMEM63C	1	1	1	1	0	4
RELA	TMEM63C	1	1	1	1	0	4
HIF1AN	TMEM63C	0	1	1	1	1	4
C9orf114	TMEM63C	1	1	1	1	0	4
EGLN1	SHKBP1	0	1	1	1	1	4
GALNT15	SHKBP1	1	0	1	1	1	4
SIRT7	CNTN6	1	1	1	1	0	4
ATP5S	SHKBP1	0	1	1	1	1	4
DNAJC30	FBXW8	1	1	1	1	0	4
HYI	TMEM63C	1	1	1	1	0	4
SIRT7	FAM228A	1	1	1	1	0	4
SSBP1	FBXW8	1	1	1	1	0	4
POLD4	C10orf85	1	1	1	1	0	4
RNF40	FBXW8	1	1	1	1	0	4
TIMM8B	C10orf85	0	1	1	1	1	4
BBS1	FBXW8	1	1	1	1	0	4
LPGAT1	TMEM63C	1	1	1	1	0	4
LMAN2	FBXW8	0	1	1	1	1	4
CUL5	C10orf85	1	1	1	1	0	4
GPS2	ZCCHC12	0	1	1	1	1	4
CCDC85C	FBXW8	0	1	1	1	1	4
CCDC85C	C10orf85	1	1	1	1	0	4
GIGYF2	TMEM63C	1	1	1	1	0	4
ZNF627	FBXW8	1	1	1	1	0	4
GRSF1	C10orf85	1	1	1	1	0	4
DENND4B	ZCCHC12	0	1	1	1	1	4
SRSF8	ZCCHC12	0	1	1	1	1	4
C1orf174	FBXW8	0	1	1	1	1	4
C1orf174	C10orf85	1	1	1	1	0	4
DENND4B	CLEC4GP1	1	1	1	1	0	4
PTPRS	C10orf85	1	1	1	1	0	4
GON4L	FBXW8	1	1	1	1	0	4
PPP2R3C	TMEM63C	1	1	1	1	0	4
ZNF202	TMEM63C	1	1	1	1	0	4
DYNLL2	ZCCHC12	0	1	1	1	1	4
DYNLL2	TMEM63C	1	1	1	1	0	4
KCTD5	FBXW8	1	1	1	1	0	4
CACUL1	SHKBP1	0	1	1	1	1	4
VMA21	SHKBP1	0	1	1	1	1	4
LIMK2	HAR1A	1	1	1	1	0	4
LIMK2	TMEM63C	1	1	1	1	0	4
GTF2H1	C10orf85	1	1	1	1	0	4
FBXO3	FBXW8	1	1	1	1	0	4
SF3A1	TMEM63C	1	1	1	1	0	4
GGA2	ZCCHC12	0	1	1	1	1	4
GGA2	TMEM63C	0	1	1	1	1	4
C19orf66	TMEM63C	1	1	1	1	0	4
HOXB4	MAPKAPK5-AS1	0	1	1	1	1	4
HOXB4	SHKBP1	0	1	1	1	1	4
CFAP45	FBXW8	1	1	1	1	0	4
TMUB2	CLEC4GP1	1	0	1	1	1	4
TNRC6A	ZCCHC12	0	1	1	1	1	4
VPS29	ZCCHC12	0	1	1	1	1	4
RBM15	FBXW8	1	1	1	1	0	4
TMUB2	ZCCHC12	0	1	1	1	1	4
WIBG	FBXW8	1	1	1	1	0	4
HDAC3	FBXW8	1	1	1	1	0	4
YIPF5	C10orf85	1	1	1	1	0	4
C11orf68	ZCCHC12	0	1	1	1	1	4
FAM120B	ZCCHC12	0	1	1	1	1	4
GSK3B	FBXW8	1	1	1	1	0	4
PFDN4	FBXW8	1	1	1	1	0	4
SH3BP2	SHKBP1	0	1	1	1	1	4
TMUB2	CELA1	1	1	1	1	0	4
GCC1	FBXW8	1	0	1	1	1	4
ZNF839	ZCCHC12	0	1	1	1	1	4
RC3H2	FBXW8	1	1	1	1	0	4
RALGAPB	C10orf85	1	1	1	1	0	4
SLC15A4	FBXW8	0	1	1	1	1	4
SNRPC	FBXW8	0	1	1	1	1	4
STK19	ZCCHC12	0	1	1	1	1	4
MID2	TMEM63C	1	1	1	1	0	4
CRISPLD2	ZCCHC12	0	1	1	1	1	4
MON2	GALNT15	1	1	1	1	0	4
MAN2A2	TMEM63C	1	1	1	1	0	4
FBXO22	SHKBP1	0	1	1	1	1	4
CASP4	TMEM63C	1	1	1	1	0	4
MAPKAPK5-AS1	HOXB4	0	1	1	1	1	4
MAPKAPK5-AS1	SHKBP1	0	1	1	1	1	4
CCNY	C10orf85	1	1	1	1	0	4
SMC1A	SHKBP1	0	1	1	1	1	4
ZNF252P	SHKBP1	0	1	1	1	1	4
ZNF664	FBXW8	1	1	1	1	0	4
ZNF672	ZCCHC12	0	1	1	1	1	4
ZNF672	TMEM63C	0	1	1	1	1	4
KDM5B	FBXW8	0	1	1	1	1	4
UMPS	FBXW8	1	1	1	1	0	4
BRAP	TMEM63C	1	1	1	1	0	4
NEK9	FBXW8	1	1	1	1	0	4
FAM192A	C10orf85	1	1	1	1	0	4
SZRD1	TMEM63C	1	1	1	1	0	4
AGO1	FBXW8	1	1	1	1	0	4
TJAP1	ZCCHC12	0	1	1	1	1	4
TJAP1	ASIC2	1	1	1	1	0	4
TJAP1	CELA1	1	1	1	1	0	4
TJAP1	CLEC4GP1	1	1	1	1	0	4
PISD	ZCCHC12	0	1	1	1	1	4
PISD	TMEM63C	1	1	1	1	0	4
GTF2A1	TMEM63C	1	1	1	1	0	4
RAP2A	SHKBP1	0	1	1	1	1	4
NR2F6	SHKBP1	0	1	1	1	1	4
COX11	C10orf85	1	1	1	1	0	4
PABPN1	ZCCHC12	0	1	1	1	1	4
WIZ	FBXW8	1	1	1	1	0	4
SIPA1L1	SHKBP1	0	1	1	1	1	4
CDC42EP4	TMEM63C	0	1	1	1	1	4
FH	C10orf85	1	1	1	1	0	4
CIAO1	C10orf85	1	1	1	1	0	4
GPS2	TMEM63C	1	1	1	1	0	4
CBLB	SHKBP1	0	1	1	1	1	4
CBLB	FBXW8	0	1	1	1	1	4
ARFGEF2	C10orf85	1	1	1	1	0	4
TUBA4A	TMEM63C	1	1	1	1	0	4
MED8	TMEM63C	1	1	1	1	0	4
AZI2	SHKBP1	0	1	1	1	1	4
AZI2	TMEM63C	1	1	1	1	0	4
CDIP1	TMEM63C	0	1	1	1	1	4
CDIP1	ASIC2	0	1	1	1	1	4
LANCL2	FBXW8	1	1	1	1	0	4
SDHAF2	TMEM63C	1	1	1	1	0	4
PARP6	TMEM63C	1	1	1	1	0	4
HSPA9	C10orf85	1	1	1	1	0	4
AKAP8	ZCCHC12	0	1	1	1	1	4
NCAPH2	FBXW8	1	1	1	1	0	4
SLC43A3	SHKBP1	0	1	1	1	1	4
LINC00667	TMEM63C	1	1	1	1	0	4
MSRB2	TMEM63C	0	1	1	1	1	4
MSRB2	GALNT15	1	1	1	1	0	4
SETD8	TMEM63C	1	1	1	1	0	4
MRPS26	FBXW8	0	1	1	1	1	4
MFAP3	SHKBP1	0	1	1	1	1	4
TOX4	FBXW8	1	1	1	1	0	4
SDHB	ZCCHC12	0	1	1	1	1	4
CASP9	ZCCHC12	0	1	1	1	1	4
MRPS18B	C10orf85	1	1	1	1	0	4
WDR73	TMEM63C	1	1	1	1	0	4
TRIM41	ZCCHC12	0	1	1	1	1	4
FAHD2A	FBXW8	1	1	1	1	0	4
TRIM41	HTR1E	1	0	1	1	1	4
PEX14	TMEM63C	1	1	1	1	0	4
HCFC1	FBXW8	1	1	1	1	0	4
ITGB1BP1	FBXW8	0	1	1	1	1	4
USP46	FBXW8	1	1	1	1	0	4
CHTOP	TMEM63C	1	1	1	1	0	4
TRIM41	TMEM63C	1	1	1	1	0	4
CDC27	TMEM63C	1	1	1	1	0	4
COX15	C10orf85	1	1	1	1	0	4
OSGEPL1	C10orf85	1	1	1	1	0	4
OSGEPL1	KLK5	1	1	1	1	0	4
ZFYVE27	TMEM63C	1	1	1	1	0	4
TAF5L	SHKBP1	0	1	1	1	1	4
GEMIN5	HOXB4	0	1	1	1	1	4
MRPL47	FBXW8	0	1	1	1	1	4
MRPL47	C10orf85	1	1	1	1	0	4
CYP27A1	TMEM63C	0	1	1	1	1	4
SLC30A6	SHKBP1	0	1	1	1	1	4
C11orf74	FBXW8	0	1	1	1	1	4
HPS4	ZCCHC12	0	1	1	1	1	4
NCOR2	FBXW8	1	0	1	1	1	4
KIAA0196	FBXW8	0	1	1	1	1	4
KIAA0196	C10orf85	1	1	1	1	0	4
SULT1A2	TMEM63C	1	1	1	1	0	4
ZNF337	TMEM63C	1	1	1	1	0	4
ZNF337	GALNT15	1	1	1	1	0	4
GMPPA	CLEC4GP1	1	1	1	1	0	4
GMPPA	TMEM63C	1	1	1	1	0	4
UBTD2	ZCCHC12	0	1	1	1	1	4
MARCH6	FBXW8	1	1	1	1	0	4
KDM5A	TMEM63C	1	1	1	1	0	4
SLC37A4	ZCCHC12	0	1	1	1	0	3
OPN3	GALNT15	1	0	1	1	0	3
HEXIM1	ZCCHC12	0	1	1	1	0	3
WDR81	ZCCHC12	0	1	1	1	0	3
C6orf89	ZCCHC12	0	1	1	1	0	3
SRPK2	FBXW8	0	1	1	1	0	3
ANKFY1	FBXW8	1	0	1	1	0	3
IFT43	TMEM63C	0	1	1	1	0	3
IFT43	ZCCHC12	0	1	1	1	0	3
IFT43	CELA1	0	1	1	1	0	3
LRP10	TMEM63C	0	1	1	1	0	3
C14orf1	FBXW8	0	1	1	1	0	3
C14orf1	ZCCHC12	0	1	1	1	0	3
C10orf85	CELA1	0	0	1	1	1	3
UBE3A	FBXW8	0	1	1	1	0	3
UBE3A	C10orf85	1	0	1	1	0	3
APTX	FBXW8	0	1	1	1	0	3
TOR1A	C10orf85	1	0	1	1	0	3
DAG1	ZCCHC12	0	1	1	1	0	3
FAM120AOS	FBXW8	0	1	1	1	0	3
MAP3K13	FBXW8	1	0	1	1	0	3
C16orf72	SHKBP1	0	1	1	1	0	3
C16orf72	TUBG2	1	0	1	1	0	3
ACOX1	FBXW8	0	1	1	1	0	3
USP15	SHKBP1	0	1	1	1	0	3
USP15	C10orf85	1	0	1	1	0	3
GOSR2	SHKBP1	0	0	1	1	1	3
TINF2	ZCCHC12	0	1	1	1	0	3
COQ3	C10orf85	1	0	1	1	0	3
SYS1	ZCCHC12	0	1	1	1	0	3
MACF1	ZCCHC12	0	1	1	1	0	3
PEX2	FBXW8	0	1	1	1	0	3
ZNF592	TMEM63C	0	1	1	1	0	3
FBXO18	MAPKAPK5-AS1	1	0	1	1	0	3
KIAA0930	TMEM63C	0	1	1	1	0	3
LYRM4	C10orf85	1	0	1	1	0	3
MTO1	TMEM63C	0	1	1	1	0	3
ZNF576	FBXW8	0	1	1	1	0	3
ZNF621	TUBG2	1	0	1	1	0	3
ARIH2	ZCCHC12	0	1	1	1	0	3
C10orf85	ZCCHC12	0	0	1	1	1	3
TRIM38	ZCCHC12	0	1	1	1	0	3
SPRY1	TMEM63C	0	1	1	1	0	3
MICALL2	FBXW8	0	1	1	1	0	3
PKNOX1	SHKBP1	0	0	1	1	1	3
PKNOX1	TMEM63C	0	1	1	1	0	3
ECSIT	TMEM63C	0	1	1	1	0	3
GOSR1	FBXW8	0	1	1	1	0	3
NUBP1	TMEM63C	1	0	1	1	0	3
WDFY3	ZCCHC12	0	1	1	1	0	3
NGRN	GALNT15	1	0	1	1	0	3
C10orf85	PEX5L	0	0	1	1	1	3
DERL1	ZCCHC12	0	1	1	1	0	3
ENY2	HOXB4	0	1	1	1	0	3
PITHD1	C10orf85	1	0	1	1	0	3
ZRANB1	ZCCHC12	0	1	1	1	0	3
ZRANB1	TMEM63C	0	1	1	1	0	3
DCAF8	FBXW8	0	1	1	1	0	3
HNRNPLL	HOXB4	0	1	1	1	0	3
KIAA2013	FBXW8	1	1	0	0	1	3
EZH1	LGALS9	1	0	1	1	0	3
FOXN3	TMEM63C	0	1	1	1	0	3
CSNK2A1	ZCCHC12	0	1	1	1	0	3
HNRNPU	TMEM63C	0	1	1	1	0	3
ADD1	ZCCHC12	0	1	1	1	0	3
TRIO	FBXW8	1	0	1	1	0	3
HIF1AN	GALNT15	1	0	1	1	0	3
ENGASE	TMEM63C	0	1	1	1	0	3
DENR	C10orf85	1	0	1	1	0	3
GALNT15	FBXW8	0	0	1	1	1	3
SIRT7	SERP2	1	0	1	1	0	3
CAND1	FBXW8	0	1	1	1	0	3
ILF3	ZCCHC12	0	1	1	1	0	3
RPRD2	TMEM63C	0	1	1	1	0	3
COQ7	C10orf85	1	0	1	1	0	3
NRBP1	ZCCHC12	0	1	1	1	0	3
FAF1	FBXW8	0	1	1	1	0	3
TIMM23	ZCCHC12	0	1	1	1	0	3
SIRT7	ZCCHC12	0	1	1	1	0	3
MRPL35	SHKBP1	0	0	1	1	1	3
MRPL35	TMEM63C	1	0	1	1	0	3
ATP5S	FBXW8	0	1	1	1	0	3
ATP5S	HOXB4	0	1	1	1	0	3
RSPRY1	TMEM63C	0	1	1	1	0	3
PCGF5	SHKBP1	0	0	1	1	1	3
ENAH	TMEM63C	0	1	1	1	0	3
MCTS1	TUBG2	1	0	1	1	0	3
SAP30L	TUBG2	1	0	1	1	0	3
RPP30	GALNT15	1	0	1	1	0	3
B3GNT1	C10orf85	1	0	1	1	0	3
SYNRG	FBXW8	0	1	1	1	0	3
NUP153	TUBG2	1	0	1	1	0	3
LMAN2	C10orf85	1	0	1	1	0	3
RAD51C	ZCCHC12	0	1	1	1	0	3
PURA	ZCCHC12	0	1	1	1	0	3
PURA	GALNT15	1	0	1	1	0	3
PCYT1A	TMEM63C	0	1	1	1	0	3
PRKAR2A	ZCCHC12	0	1	1	1	0	3
CCDC85C	SHKBP1	0	1	1	1	0	3
MAPK1	SHKBP1	0	1	1	1	0	3
PPP2R5C	C10orf85	1	0	1	1	0	3
CDK12	TUBG2	1	0	1	1	0	3
RP9P	SHKBP1	0	0	1	1	1	3
RP9P	FBXW8	0	0	1	1	1	3
EIF4EBP2	TMEM63C	0	1	1	1	0	3
FARP1	FBXW8	0	1	1	1	0	3
CEP41	FBXW8	1	0	1	1	0	3
ACAP2	SHKBP1	0	0	1	1	1	3
COPS8	SHKBP1	0	1	1	1	0	3
COPS8	FBXW8	0	1	1	1	0	3
CSTF3	C10orf85	1	0	1	1	0	3
RTF1	ZCCHC12	0	1	1	1	0	3
RTF1	TMEM63C	0	1	1	1	0	3
ADO	HOXB4	1	0	1	1	0	3
IMPAD1	FBXW8	0	1	1	1	0	3
IMPAD1	C10orf85	1	0	1	1	0	3
CSTF2T	ZCCHC12	0	1	1	1	0	3
CSTF2T	TMEM63C	0	1	1	1	0	3
PTPRS	SHKBP1	0	1	1	1	0	3
PTPRS	SLC43A3	0	1	1	1	0	3
CTNNBIP1	ZCCHC12	0	0	1	1	1	3
MAN2C1	FBXW8	0	1	1	1	0	3
ZNF202	SHKBP1	0	0	1	1	1	3
SMARCA2	TUBG2	1	0	1	1	0	3
DENND4B	PEX5L	1	0	1	1	0	3
CDC14B	LGALS9	1	0	1	1	0	3
MAX	ZCCHC12	0	1	1	1	0	3
PSMD11	ZCCHC12	0	1	1	1	0	3
TM9SF1	ZCCHC12	0	1	1	1	0	3
ANKRD40	SHKBP1	0	0	1	1	1	3
ANKRD40	TMEM63C	0	1	1	1	0	3
WIPF2	ZCCHC12	0	1	1	1	0	3
GADD45GIP1	SHKBP1	0	0	1	1	1	3
C5orf24	FBXW8	0	1	1	1	0	3
PPP6R3	ZCCHC12	0	1	1	1	0	3
PPP6R3	GALNT15	1	0	1	1	0	3
MESDC2	FBXW8	0	1	1	1	0	3
TNPO1	ZCCHC12	0	1	1	1	0	3
LIMK2	GALNT15	1	0	1	1	0	3
ADAM17	SHKBP1	0	1	1	1	0	3
DENND4B	ASIC2	1	0	1	1	0	3
IPO9	FBXW8	1	0	1	1	0	3
SNAPC5	TMEM63C	0	1	1	1	0	3
ZADH2	SHKBP1	0	1	1	1	0	3
BLVRA	SHKBP1	0	0	1	1	1	3
C19orf66	CELA1	1	0	1	1	0	3
HOXB4	LOC100507156	0	0	1	1	1	3
HOXB4	KCNN1	0	0	1	1	1	3
HOXB4	ASB12	0	0	1	1	1	3
CFAP45	SHKBP1	1	1	0	0	1	3
HOXB4	FAM183CP	0	0	1	1	1	3
DHX30	FBXW8	0	1	1	1	0	3
TNK2	FBXW8	1	0	1	1	0	3
RBM15	SHKBP1	0	1	1	1	0	3
ZSCAN30	FBXW8	1	0	1	1	0	3
RAB6A	FBXW8	0	1	1	1	0	3
DIO3OS	SHKBP1	0	0	1	1	1	3
WIPI2	FBXW8	0	1	1	1	0	3
REV1	ZCCHC12	0	1	1	1	0	3
REV1	TMEM63C	0	1	1	1	0	3
TMUB2	HAR1A	1	0	1	1	0	3
STK35	FBXW8	1	0	1	1	0	3
FAM120B	TMEM63C	0	1	1	1	0	3
FRYL	FBXW8	0	1	1	1	0	3
POFUT2	FBXW8	1	0	1	1	0	3
AHNAK	FBXW8	1	0	1	1	0	3
EIF3F	SHKBP1	0	1	1	1	0	3
CHKB	GALNT15	1	0	1	1	0	3
GSK3B	C10orf85	1	0	1	1	0	3
XPNPEP1	ZCCHC12	0	1	1	1	0	3
AP2A2	ZCCHC12	0	1	1	1	0	3
EMC3	TMEM63C	1	0	1	1	0	3
EMC3	C10orf85	1	0	1	1	0	3
CHST12	FBXW8	0	1	1	1	0	3
ZNF839	TMEM63C	0	1	1	1	0	3
TMUB2	DPP10-AS1	1	0	1	1	0	3
EDC3	C10orf85	1	0	1	1	0	3
GOPC	CELA1	0	1	1	1	0	3
SLC15A4	SHKBP1	0	1	1	1	0	3
SLC15A4	C10orf85	1	0	1	1	0	3
OXNAD1	TMEM63C	1	0	1	1	0	3
TMUB2	SPHKAP	1	0	1	1	0	3
ZNF24	FBXW8	0	1	1	1	0	3
STAT5B	ZCCHC12	0	1	1	1	0	3
BTBD7	GALNT15	1	0	1	1	0	3
TMEM164	ZCCHC12	0	1	1	1	0	3
PRDX2	FBXW8	1	0	1	1	0	3
SLC25A14	C10orf85	1	0	1	1	0	3
TGFBRAP1	FBXW8	1	1	0	0	1	3
INSR	TMEM63C	0	1	1	1	0	3
INSR	ZCCHC12	0	1	1	1	0	3
MID2	ZCCHC12	0	1	1	1	0	3
ARL14EP	ZCCHC12	0	1	1	1	0	3
CRISPLD2	CELA1	1	0	1	1	0	3
MON2	TMEM63C	0	1	1	1	0	3
MON2	CELA1	0	1	1	1	0	3
MON2	ASIC2	0	1	1	1	0	3
MON2	ZCCHC12	0	1	1	1	0	3
U2AF2	FBXW8	1	0	1	1	0	3
MAN2A2	ZCCHC12	0	1	1	1	0	3
FKBP3	C10orf85	1	0	1	1	0	3
SENP2	TUBG2	1	0	1	1	0	3
PLOD3	NCAPG	0	1	1	1	0	3
PLOD3	FBXW8	0	1	1	1	0	3
SFT2D3	FBXW8	0	1	1	1	0	3
CASP4	ZCCHC12	0	1	1	1	0	3
CCNY	HOXB4	0	1	1	1	0	3
PHIP	FBXW8	0	1	1	1	0	3
CASP4	LGALS9	1	0	1	1	0	3
PHIP	TUBG2	1	0	1	1	0	3
MLX	C10orf85	1	0	1	1	0	3
ZNF672	CLEC4GP1	0	1	1	1	0	3
UBAP2L	TMEM63C	1	0	1	1	0	3
KDM5B	ZCCHC12	0	1	1	1	0	3
KDM5B	C10orf85	1	0	1	1	0	3
DNM1L	ZCCHC12	0	1	1	1	0	3
MAPK9	C10orf85	1	0	1	1	0	3
JARID2	TMEM63C	0	1	1	1	0	3
BRAP	SHKBP1	0	0	1	1	1	3
BRAP	CLEC4GP1	1	0	1	1	0	3
BRAP	TUBG2	1	0	1	1	0	3
SETX	ZCCHC12	0	1	1	1	0	3
UBA5	TUBG2	1	0	1	1	0	3
AMBRA1	FBXW8	1	0	1	1	0	3
PBRM1	FBXW8	1	0	1	1	0	3
GPS2	CLEC4GP1	1	0	1	1	0	3
ZNF805	SHKBP1	0	0	1	1	1	3
NOL9	ZCCHC12	0	1	1	1	0	3
RNF170	FBXW8	0	1	1	1	0	3
AP5M1	FBXW8	0	1	1	1	0	3
MTRF1L	LGALS9	1	0	1	1	0	3
SERGEF	C10orf85	1	0	1	1	0	3
RAE1	SHKBP1	0	1	1	1	0	3
THUMPD3	FBXW8	0	1	1	1	0	3
COG1	SHKBP1	0	0	1	1	1	3
METTL10	C10orf85	1	0	1	1	0	3
GYS1	ZCCHC12	0	1	1	1	0	3
DTD2	HOXB4	0	1	1	1	0	3
EMC1	TUBG2	1	0	1	1	0	3
TMED5	SHKBP1	0	1	1	1	0	3
CPT2	ZCCHC12	0	1	1	1	0	3
GLE1	SHKBP1	0	0	1	1	1	3
CLEC16A	TUBG2	1	0	1	1	0	3
FAM162A	FBXW8	1	1	0	0	1	3
TMEM63C	L2HGDH	0	0	1	1	1	3
TMEM63C	CDCA2	0	0	1	1	1	3
FBXO7	ZCCHC12	0	1	1	1	0	3
SHKBP1	CHST7	0	0	1	1	1	3
DAZAP2	FBXW8	1	0	1	1	0	3
NSL1	FBXW8	0	1	1	1	0	3
RAB14	ZCCHC12	0	1	1	1	0	3
DDX23	ZCCHC12	0	1	1	1	0	3
DDX23	TMEM63C	1	0	1	1	0	3
MED13	FBXW8	0	1	1	1	0	3
NSL1	C10orf85	1	0	1	1	0	3
SHKBP1	ZNF250	0	0	1	1	1	3
TIAL1	FBXW8	0	1	1	1	0	3
TIAL1	C10orf85	1	0	1	1	0	3
DHRS3	TMEM63C	1	0	1	1	0	3
CDC42EP4	ZCCHC12	0	1	1	1	0	3
PBXIP1	TMEM63C	0	1	1	1	0	3
PBXIP1	ZCCHC12	0	1	1	1	0	3
ARFGEF2	FBXW8	0	1	1	1	0	3
CBLB	HOXB4	0	1	1	1	0	3
KIAA0368	ZCCHC12	0	1	1	1	0	3
WDR48	ZCCHC12	0	1	1	1	0	3
SDHAF2	ZCCHC12	0	1	1	1	0	3
SDHAF2	HAR1A	1	0	1	1	0	3
UBA6	FBXW8	1	0	1	1	0	3
VPS13D	ZCCHC12	0	1	1	1	0	3
VPS13D	TMEM63C	0	1	1	1	0	3
VPS13D	GALNT15	1	0	1	1	0	3
CALCOCO2	ZCCHC12	0	1	1	1	0	3
CALCOCO2	HAR1A	0	1	1	1	0	3
CALCOCO2	TMEM63C	0	1	1	1	0	3
CALCOCO2	CELA1	0	1	1	1	0	3
SKA3	ZCCHC12	0	0	1	1	1	3
SEC63	TMEM63C	0	1	1	1	0	3
PCM1	TMEM63C	0	1	1	1	0	3
PHF1	TMEM63C	0	1	1	1	0	3
AKAP8	TMEM63C	0	1	1	1	0	3
ATG4B	ZCCHC12	0	1	1	1	0	3
FTSJ1	TUBG2	1	0	1	1	0	3
DENND4C	SHKBP1	0	1	1	1	0	3
DENND4C	TUBG2	1	0	1	1	0	3
CGGBP1	ZCCHC12	0	1	1	1	0	3
CGGBP1	TMEM63C	0	1	1	1	0	3
EFCAB14	FBXW8	0	1	1	1	0	3
KDM2A	ZCCHC12	0	1	1	1	0	3
NR2F2	TMEM63C	0	1	1	1	0	3
PIGO	FBXW8	1	0	1	1	0	3
IPO5	TMEM63C	0	1	1	1	0	3
CDS2	SHKBP1	0	0	1	1	1	3
CDS2	TMEM63C	0	1	1	1	0	3
LINC00667	TUBG2	1	0	1	1	0	3
CNOT2	FBXW8	0	1	1	1	0	3
C2orf49	TUBG2	1	0	1	1	0	3
SETD8	ZCCHC12	0	1	1	1	0	3
SETD8	HAR1A	1	0	1	1	0	3
MTMR10	TUBG2	1	0	1	1	0	3
COMMD7	FBXW8	1	0	1	1	0	3
POLR3H	FBXW8	0	1	1	1	0	3
MFAP3	TUBG2	1	0	1	1	0	3
MINA	TUBG2	1	0	1	1	0	3
YLPM1	ZCCHC12	0	1	1	1	0	3
YLPM1	GALNT15	1	0	1	1	0	3
POLR3A	FBXW8	0	1	1	1	0	3
BMP1	C10orf85	1	0	1	1	0	3
SDHB	TMEM63C	1	0	1	1	0	3
PPIE	ZCCHC12	0	1	1	1	0	3
CASP9	TMEM63C	0	1	1	1	0	3
CASP9	CELA1	0	1	1	1	0	3
CASP9	CLEC4GP1	0	1	1	1	0	3
BRD1	ZCCHC12	0	1	1	1	0	3
RNF5	FBXW8	0	1	1	1	0	3
NUP98	TUBG2	1	0	1	1	0	3
POLDIP3	FBXW8	1	0	1	1	0	3
TSFM	SHKBP1	0	0	1	1	1	3
WDR73	SHKBP1	0	0	1	1	1	3
PMS2P3	ZCCHC12	0	1	1	1	0	3
MED28	TMEM63C	1	0	1	1	0	3
TACO1	SHKBP1	0	0	1	1	1	3
TRUB2	C10orf85	0	1	1	1	0	3
TRUB2	CASP5	1	0	1	1	0	3
EIF5	TMEM63C	0	1	1	1	0	3
TBC1D20	TMEM63C	0	1	1	1	0	3
NAIF1	FBXW8	0	0	1	1	1	3
PPME1	ZCCHC12	0	1	1	1	0	3
PPME1	FBXW8	0	1	1	1	0	3
ITGB1BP1	SHKBP1	0	1	1	1	0	3
SGSH	ZCCHC12	0	1	1	1	0	3
ZNF143	SHKBP1	0	1	1	1	0	3
TRIM41	IGF2-AS	1	0	1	1	0	3
NFRKB	FBXW8	0	1	1	1	0	3
KHNYN	ZCCHC12	0	1	1	1	0	3
MEGF9	TUBG2	1	0	1	1	0	3
PARL	SHKBP1	0	0	1	1	1	3
IFT22	FBXW8	1	1	0	0	1	3
SNIP1	SHKBP1	0	0	1	1	1	3
COX15	TUBG2	1	0	1	1	0	3
RBM17	GALNT15	1	0	1	1	0	3
RNF181	C10orf85	0	0	1	1	1	3
TAF5L	FBXW8	0	1	1	1	0	3
KLHL18	FBXW8	0	1	1	1	0	3
TSPAN17	FBXW8	0	1	1	1	0	3
SLC12A4	FBXW8	1	0	1	1	0	3
DCBLD2	SHKBP1	0	0	1	1	1	3
MAP9	FBXW8	1	1	0	0	1	3
PARVB	SHKBP1	0	0	1	1	1	3
COIL	ZCCHC12	0	1	1	1	0	3
COIL	TMEM63C	0	1	1	1	0	3
SMIM3	TMEM63C	0	1	1	1	0	3
SMIM3	CLEC4GP1	0	1	1	1	0	3
GEMIN5	SHKBP1	0	0	1	1	1	3
METTL21B	TUBG2	1	0	1	1	0	3
RNASEH1	ZCCHC12	0	1	1	1	0	3
SLC30A6	FBXW8	0	1	1	1	0	3
C11orf74	HPCA	0	1	1	1	0	3
C11orf74	SHKBP1	0	1	1	1	0	3
C11orf74	HOXB4	0	1	1	1	0	3
HPS4	CELA1	0	1	1	1	0	3
BCL2L2	ZCCHC12	0	1	1	1	0	3
CAMTA1	TMEM63C	0	1	1	1	0	3
RHEB	TMEM63C	0	1	1	1	0	3
STRADA	TMEM63C	0	1	1	1	0	3
PPP1R11	FBXW8	0	1	1	1	0	3
ATP6AP2	FBXW8	0	0	1	1	1	3
DPP8	ZCCHC12	0	1	1	1	0	3
DPP8	CELA1	0	1	1	1	0	3
UNG	TMEM63C	1	0	1	1	0	3
LGALS9	ART3	1	1	0	0	1	3
DPP8	TMEM63C	0	1	1	1	0	3
ZNF337	ZCCHC12	0	1	1	1	0	3
NSFL1C	ZCCHC12	0	1	1	1	0	3
GMPPA	HAR1A	1	0	1	1	0	3
TMCO3	FBXW8	1	0	1	1	0	3
UBR3	SHKBP1	0	1	1	1	0	3
HSH2D	FBXW8	0	1	1	1	0	3
DYNC1H1	FBXW8	1	0	1	1	0	3
UBTD2	TMEM63C	0	1	1	1	0	3
OTUB1	ZCCHC12	0	1	1	1	0	3
CUL4A	ZCCHC12	0	1	1	1	0	3

## Sheet: kidney
MIN gene 1	MIN gene 2	svm.RFE	IG	RF	SU	IA	Sum
OR7C2	ZNF395	1	1	1	1	1	5
PWWP2A	CAMP	1	1	1	1	1	5
PWWP2A	OR10J1	1	1	1	1	1	5
PWWP2A	KCNN1	1	1	1	1	1	5
PWWP2A	LOC100507156	1	1	1	1	1	5
FGF11	GAS6-AS1	1	1	1	1	1	5
SSBP1	GAS6-AS1	1	1	1	1	1	5
SSBP1	CAMP	1	1	1	1	1	5
SSBP1	LINGO1	1	1	1	1	1	5
RAB22A	AZGP1P1	1	1	1	1	1	5
GRAMD1A	GAS6-AS1	1	1	1	1	1	5
USH1G	TMCC1	1	1	1	1	1	5
DNAJC9-AS1	ZNF395	1	1	1	1	1	5
DNAJC9-AS1	TMCC1	1	1	1	1	1	5
DNAJC9-AS1	SEMA5B	1	1	1	1	1	5
TMED5	ERVMER34-1	1	1	1	1	1	5
RELL2	ZNF395	1	1	1	1	1	5
NHSL2	ZNF395	1	1	1	1	1	5
C12orf76	ERVMER34-1	1	1	1	1	1	5
RLBP1	ZNF395	1	1	1	1	1	5
CREB3	LOC100130741	1	1	1	1	1	5
YIPF4	ERVMER34-1	1	1	1	1	1	5
MPZ	PLOD3	1	1	1	1	1	5
MPZ	MIR210HG	1	1	1	1	1	5
MAPK3	GAS6-AS1	1	1	1	1	1	5
MAPK3	LINC01114	1	1	1	1	1	5
MAPK3	LINC00240	1	1	1	1	1	5
MAPK3	OPN4	1	1	1	1	1	5
MAPK3	ZNF230	1	1	1	1	1	5
HAUS2	CAMP	1	1	1	1	1	5
RHOT2	GAS6-AS1	1	1	1	1	1	5
RHOT2	FPR2	1	1	1	1	1	5
RHOT2	LINC01114	1	1	1	1	1	5
SWT1	RAB42	1	1	1	1	1	5
SWT1	GAS6-AS1	1	1	1	1	1	5
FAM13A	MIER2	1	1	1	1	1	5
FAM13A	OPN4	1	1	1	1	1	5
FAM13A	CAMP	1	1	1	1	1	5
SALL4	ZNF395	1	1	1	1	1	5
TMEM136	LINGO1	1	1	1	1	1	5
PHF20L1	CAMP	1	1	1	1	1	5
PHF20L1	KIF9-AS1	1	1	1	1	1	5
PHF20L1	LINGO1	1	1	1	1	1	5
URI1	GAS6-AS1	1	1	1	1	1	5
STOML1	LINGO1	1	1	1	1	1	5
C14orf2	ERVMER34-1	0	1	1	1	1	4
RER1	ERVMER34-1	0	1	1	1	1	4
BIN1	ERVMER34-1	0	1	1	1	1	4
GGPS1	ERVMER34-1	0	1	1	1	1	4
STK3	ERVMER34-1	0	1	1	1	1	4
APPBP2	ERVMER34-1	0	1	1	1	1	4
BACH1	CAMP	1	1	1	1	0	4
BACH1	MAPK3	1	1	1	1	0	4
BACH1	LINGO1	1	1	1	1	0	4
MAZ	ERVMER34-1	1	1	1	1	0	4
GLOD4	HRG	0	1	1	1	1	4
C1QBP	HRG	0	1	1	1	1	4
FAM98A	GRHL2	0	1	1	1	1	4
EMC7	ERVMER34-1	0	1	1	1	1	4
RHOT1	CAMP	1	0	1	1	1	4
DIABLO	ERVMER34-1	0	1	1	1	1	4
DIABLO	HRG	0	1	1	1	1	4
GFM1	HRG	0	1	1	1	1	4
FAM86A	GAS6-AS1	1	1	1	1	0	4
VTA1	HRG	0	1	1	1	1	4
CCDC43	HRG	0	1	1	1	1	4
OTUD1	ERVMER34-1	0	1	1	1	1	4
ANKRD52	GRHL2	1	1	1	1	0	4
FAM120C	HRG	0	1	1	1	1	4
FAM120C	ERVMER34-1	0	1	1	1	1	4
PHC3	CAMP	1	1	1	1	0	4
CLDND1	ERVMER34-1	0	1	1	1	1	4
MBLAC1	GAS6-AS1	1	1	1	1	0	4
PSMD6	HRG	0	1	1	1	1	4
FBXW2	HRG	0	1	1	1	1	4
C14orf119	HRG	0	1	1	1	1	4
PSMC4	ERVMER34-1	0	1	1	1	1	4
PSMC4	HRG	0	1	1	1	1	4
CACYBP	HRG	0	1	1	1	1	4
CACYBP	ERVMER34-1	0	1	1	1	1	4
UNC119B	HRG	0	1	1	1	1	4
UNC119B	ERVMER34-1	1	1	1	1	0	4
GTF2H1	ERVMER34-1	0	1	1	1	1	4
R3HDM1	TUBAL3	0	1	1	1	1	4
R3HDM1	ERVMER34-1	0	1	1	1	1	4
DRAP1	TUBAL3	1	1	1	1	0	4
DRAP1	ERVMER34-1	1	1	1	1	0	4
KLHL20	CAMP	1	1	1	1	0	4
SRP19	HRG	0	1	1	1	1	4
ERP44	ERVMER34-1	0	1	1	1	1	4
ZNF385A	ERVMER34-1	1	0	1	1	1	4
RAB22A	HRG	0	1	1	1	1	4
RAB22A	ERVMER34-1	0	1	1	1	1	4
RMDN1	ERVMER34-1	0	1	1	1	1	4
ALG9	ERVMER34-1	0	1	1	1	1	4
ALG9	HRG	0	1	1	1	1	4
SNIP1	HRG	0	1	1	1	1	4
GRAMD1A	MIR210HG	0	1	1	1	1	4
SLC25A26	ERVMER34-1	0	1	1	1	1	4
FAM120B	ERVMER34-1	1	1	1	1	0	4
USH1G	ZNF395	0	1	1	1	1	4
LINC00315	GAS6-AS1	0	1	1	1	1	4
GHITM	ERVMER34-1	0	1	1	1	1	4
HDAC4	HRG	0	1	1	1	1	4
LRRC16A	TUBAL3	0	1	1	1	1	4
RELL2	MIR210HG	1	1	1	1	0	4
RELL2	TMCC1	1	1	1	1	0	4
EDN1	LOC100507156	1	1	1	1	0	4
F2R	GAS6-AS1	0	1	1	1	1	4
F2R	MAMDC4	1	1	1	1	0	4
ILF2	HRG	0	1	1	1	1	4
PRDX3	ERVMER34-1	0	1	1	1	1	4
PRDX3	RASSF10	0	1	1	1	1	4
GNPDA1	GRHL2	0	1	1	1	1	4
C12orf76	HRG	0	1	1	1	1	4
RBMX2	HRG	0	1	1	1	1	4
BCL9	ERVMER34-1	1	1	1	1	0	4
CPA2	ZNF395	0	1	1	1	1	4
TXN	HRG	0	1	1	1	1	4
CREB3	GAS6-AS1	1	0	1	1	1	4
CREB3	LOC642776	1	1	1	1	0	4
CREB3	FAM183CP	1	1	1	1	0	4
YIPF4	SMIM4	1	1	1	1	0	4
MRPS16	HRG	0	1	1	1	1	4
TTI2	ERVMER34-1	0	1	1	1	1	4
HAUS2	GAS6-AS1	0	1	1	1	1	4
HAUS2	LOC100130741	1	1	1	1	0	4
FAM46A	LOC100507156	1	1	1	1	0	4
RHOT2	FAM183CP	1	1	1	1	0	4
AP3M1	HRG	0	1	1	1	1	4
SWT1	KIF9-AS1	1	1	1	1	0	4
SWT1	CAMP	1	1	1	1	0	4
SWT1	TRIM46	1	1	1	1	0	4
HSCB	ERVMER34-1	0	1	1	1	1	4
ZNRF2	ERVMER34-1	0	1	1	1	1	4
C16orf52	CAMP	1	1	1	1	0	4
SARS	ERVMER34-1	0	1	1	1	1	4
TTC39B	ERVMER34-1	0	1	1	1	1	4
NKD2	GAS6-AS1	1	1	1	1	0	4
C3orf22	ZNF395	1	1	1	1	0	4
KIRREL3	ZNF395	0	1	1	1	1	4
PSMB3	HRG	0	1	1	1	1	4
TMEM136	CD40LG	1	1	1	1	0	4
SNAPC5	ERVMER34-1	0	1	1	1	1	4
PHF20L1	CD40LG	1	1	1	1	0	4
PHF20L1	KCNN1	1	1	1	1	0	4
WDR20	HRG	0	1	1	1	1	4
ZBTB26	LINGO1	1	1	1	1	0	4
URI1	CAMP	1	1	1	1	0	4
STOML1	GAS6-AS1	0	1	1	1	1	4
RABEPK	TFAP2B	0	1	1	1	1	4
LUC7L	ERVMER34-1	0	1	1	1	0	3
ATP5J2	ERVMER34-1	0	1	1	1	0	3
ATP5J2	HRG	0	1	1	1	0	3
SLC4A1AP	HRG	0	1	1	1	0	3
AIMP2	HRG	0	1	1	1	0	3
C14orf2	HRG	0	1	1	1	0	3
RER1	HRG	0	1	1	1	0	3
RER1	AZGP1P1	0	1	1	1	0	3
RER1	GRHL2	0	1	1	1	0	3
UBE4B	ERVMER34-1	0	1	1	1	0	3
UBE4B	HRG	0	1	1	1	0	3
UBE4B	RASSF10	0	1	1	1	0	3
UBE4B	TUBAL3	0	1	1	1	0	3
VAPB	ERVMER34-1	0	0	1	1	1	3
VAPB	HRG	0	1	1	1	0	3
DNAJB12	GRHL2	0	1	1	1	0	3
DNAJB12	HRG	0	1	1	1	0	3
DNAJB12	HS6ST2	0	1	1	1	0	3
DNAJB12	TUBAL3	0	1	1	1	0	3
GGPS1	AZGP1P1	1	1	0	0	1	3
PCSK7	HRG	0	1	1	1	0	3
GGPS1	HRG	0	1	1	1	0	3
MTX2	ERVMER34-1	0	1	1	1	0	3
MTX2	HRG	0	1	1	1	0	3
MRPL12	HRG	0	1	1	1	0	3
STK3	HRG	0	1	1	1	0	3
APPBP2	HRG	0	1	1	1	0	3
KHSRP	HRG	0	1	1	1	0	3
CCDC6	HRG	0	1	1	1	0	3
CCDC6	TFAP2B	0	1	1	1	0	3
C2CD2L	ADK	0	1	1	1	0	3
C2CD2L	ERVMER34-1	0	1	1	1	0	3
ICT1	ERVMER34-1	0	0	1	1	1	3
ICT1	HRG	0	1	1	1	0	3
ICT1	GRHL2	0	1	1	1	0	3
GLRX3	HRG	0	1	1	1	0	3
SMURF2	ACVR2B-AS1	1	0	1	1	0	3
MAZ	HRG	0	1	1	1	0	3
MAZ	RASSF10	0	1	1	1	0	3
BAZ1B	HRG	0	1	1	1	0	3
CCT5	HRG	0	1	1	1	0	3
UROD	ERVMER34-1	0	1	1	1	0	3
UROD	HRG	0	1	1	1	0	3
UROD	GRHL2	0	1	1	1	0	3
ANAPC13	HRG	0	1	1	1	0	3
MAGT1	HRG	0	1	1	1	0	3
ARNT	ERVMER34-1	0	1	1	1	0	3
ARNT	HRG	0	1	1	1	0	3
C1QBP	GRHL2	0	0	1	1	1	3
FAM98A	HRG	0	1	1	1	0	3
USP33	HRG	0	1	1	1	0	3
EMC7	AZGP1P1	1	0	1	1	0	3
C19orf53	ERVMER34-1	0	0	1	1	1	3
QRICH1	ERVMER34-1	0	1	1	1	0	3
SRPRB	HRG	0	1	1	1	0	3
SRPRB	ERVMER34-1	0	1	1	1	0	3
SRPRB	GRHL2	0	1	1	1	0	3
QRICH1	HRG	0	1	1	1	0	3
RHOT1	OPN4	1	1	0	0	1	3
LRRFIP2	ERVMER34-1	0	1	1	1	0	3
LRRFIP2	HRG	0	1	1	1	0	3
CMC2	ERVMER34-1	0	0	1	1	1	3
TMEM62	HRG	0	1	1	1	0	3
TMEM62	TUBAL3	0	1	1	1	0	3
RNMTL1	HRG	0	1	1	1	0	3
FASTKD5	HRG	0	1	1	1	0	3
FASTKD5	GRHL2	0	1	1	1	0	3
FASTKD5	ERVMER34-1	0	1	1	1	0	3
TMEM184C	ERVMER34-1	0	1	1	1	0	3
CCNJL	INHBB	1	1	0	0	1	3
SUB1	HRG	0	1	1	1	0	3
DIABLO	GRHL2	0	1	1	1	0	3
DIABLO	HS6ST2	0	1	1	1	0	3
ELL3	ERVMER34-1	0	1	1	1	0	3
ELL3	HRG	0	1	1	1	0	3
ELL3	DUSP9	0	1	1	1	0	3
ELL3	TUBAL3	0	1	1	1	0	3
NDUFAF5	HRG	0	1	1	1	0	3
NDUFAF5	ERVMER34-1	0	1	1	1	0	3
NDUFAF5	GRHL2	0	1	1	1	0	3
ZNF552	ERVMER34-1	0	1	1	1	0	3
ZNF552	HRG	0	1	1	1	0	3
MRPS28	HRG	0	1	1	1	0	3
ZMAT4	GAS6-AS1	1	1	0	0	1	3
GFM1	ERVMER34-1	0	1	1	1	0	3
GFM1	GRHL2	0	1	1	1	0	3
GFM1	TUBAL3	0	1	1	1	0	3
CKLF	KNG1	0	1	1	1	0	3
CKLF	TUBAL3	1	0	1	1	0	3
EMC6	HRG	0	1	1	1	0	3
MARCH8	GRHL2	0	1	1	1	0	3
MARCH8	HRG	0	1	1	1	0	3
MARCH8	ERVMER34-1	0	1	1	1	0	3
MARCH8	RASSF10	0	1	1	1	0	3
RNF126P1	GRHL2	1	0	1	1	0	3
SURF4	ERVMER34-1	0	1	1	1	0	3
SURF4	RASSF10	0	1	1	1	0	3
SURF4	GRHL2	0	1	1	1	0	3
SURF4	HRG	0	1	1	1	0	3
SURF4	HS6ST2	0	1	1	1	0	3
CNOT10	HRG	0	1	1	1	0	3
BRI3	ERVMER34-1	0	0	1	1	1	3
MRPL47	HRG	0	1	1	1	0	3
MRPL18	HRG	0	1	1	1	0	3
MRPL43	HRG	0	1	1	1	0	3
MRPL43	GRHL2	0	1	1	1	0	3
TXNDC17	HRG	0	1	1	1	0	3
TXNDC17	GRHL2	0	1	1	1	0	3
CPSF2	GAS6-AS1	1	1	0	0	1	3
NEIL2	ERVMER34-1	0	1	1	1	0	3
NEIL2	HRG	0	1	1	1	0	3
NEIL2	GRHL2	0	1	1	1	0	3
NEIL2	TUBAL3	0	1	1	1	0	3
PWWP2A	KIF9-AS1	1	1	0	0	1	3
PWWP2A	CD40LG	1	1	0	0	1	3
PWWP2A	LINGO1	1	1	0	0	1	3
PWWP2A	LDHAL6A	1	1	0	0	1	3
CHCHD1	HRG	0	1	1	1	0	3
TMEM256	HRG	0	1	1	1	0	3
TRIM35	HRG	0	1	1	1	0	3
FAM120C	TUBAL3	0	1	1	1	0	3
RBBP6	CAMP	1	0	1	1	0	3
FAM120C	HS6ST2	0	1	1	1	0	3
FAM120C	RASSF10	0	1	1	1	0	3
NIPA1	HRG	0	1	1	1	0	3
CLDND1	HRG	0	1	1	1	0	3
PDGFRA	ERVMER34-1	0	1	1	1	0	3
UBE2W	HRG	0	1	1	1	0	3
CLIP1	HRG	0	1	1	1	0	3
TRAPPC10	ERVMER34-1	0	1	1	1	0	3
ZCCHC7	ERVMER34-1	1	0	1	1	0	3
SMC1A	HRG	0	1	1	1	0	3
PSMD6	ERVMER34-1	0	1	1	1	0	3
PSMD6	GRHL2	0	1	1	1	0	3
MTERF4	HRG	0	1	1	1	0	3
TAF11	HRG	0	1	1	1	0	3
TAF11	ERVMER34-1	0	1	1	1	0	3
TARDBP	ERVMER34-1	0	0	1	1	1	3
TARDBP	HRG	0	1	1	1	0	3
HOOK3	CAMP	1	0	1	1	0	3
RPL32P3	ERVMER34-1	0	1	1	1	0	3
RPL32P3	RASSF10	0	1	1	1	0	3
RPL32P3	GRHL2	0	1	1	1	0	3
RPL32P3	TUBAL3	0	1	1	1	0	3
ZCCHC10	ERVMER34-1	0	0	1	1	1	3
ZCCHC10	HRG	0	1	1	1	0	3
FBXW2	ERVMER34-1	0	1	1	1	0	3
FBXW2	GRHL2	0	1	1	1	0	3
FBXW2	TUBAL3	0	1	1	1	0	3
USPL1	HRG	0	1	1	1	0	3
C14orf119	ERVMER34-1	0	0	1	1	1	3
MDN1	HRG	0	1	1	1	0	3
MDN1	TUBAL3	0	1	1	1	0	3
EIF4EBP2	ERVMER34-1	0	1	1	1	0	3
PSMC4	GRHL2	0	1	1	1	0	3
PSMC4	TUBAL3	0	1	1	1	0	3
FDPS	GRHL2	0	0	1	1	1	3
UBAP2L	HRG	0	1	1	1	0	3
CACYBP	GRHL2	0	1	1	1	0	3
CACYBP	RASSF10	0	1	1	1	0	3
BRK1	HRG	0	1	1	1	0	3
CACYBP	TUBAL3	0	1	1	1	0	3
ENTPD6	HRG	0	1	1	1	0	3
ENTPD6	GRHL2	0	1	1	1	0	3
BRK1	ERVMER34-1	0	1	1	1	0	3
MRPL49	ERVMER34-1	0	1	1	1	0	3
BRK1	GRHL2	0	1	1	1	0	3
SRSF1	HRG	0	1	1	1	0	3
DHRS7	ERVMER34-1	0	1	1	1	0	3
DHRS7	HRG	0	1	1	1	0	3
BRK1	ZNF296	0	1	1	1	0	3
UNC119B	GRHL2	0	1	1	1	0	3
UNC119B	TUBAL3	0	1	1	1	0	3
BRK1	HS6ST2	0	1	1	1	0	3
GTF2H1	HRG	0	1	1	1	0	3
IKBKAP	HRG	0	1	1	1	0	3
KIAA0391	HRG	0	1	1	1	0	3
BIRC6	ERVMER34-1	0	0	1	1	1	3
R3HDM1	AZGP1P1	1	1	0	0	1	3
R3HDM1	HRG	0	1	1	1	0	3
R3HDM1	LOC101928303	0	1	1	1	0	3
BIRC6	HRG	0	1	1	1	0	3
TBP	HRG	0	1	1	1	0	3
SETDB1	HRG	0	1	1	1	0	3
DRAP1	HRG	0	1	1	1	0	3
DFFA	TFAP2B	0	1	1	1	0	3
DFFA	GRHL2	0	1	1	1	0	3
DFFA	RASSF10	0	1	1	1	0	3
DFFA	KNG1	0	1	1	1	0	3
AP1G1	ERVMER34-1	0	1	1	1	0	3
AP1G1	HRG	0	1	1	1	0	3
AP1G1	GRHL2	0	1	1	1	0	3
NUPL2	HRG	0	1	1	1	0	3
KLHL20	MAPK3	1	0	1	1	0	3
ZNF140	HRG	0	1	1	1	0	3
MIEF1	GRHL2	0	1	1	1	0	3
AKAP10	HRG	0	1	1	1	0	3
SURF2	GRHL2	0	1	1	1	0	3
SNX14	HRG	0	1	1	1	0	3
SLC6A6	HRG	0	1	1	1	0	3
NUMB	ERVMER34-1	0	1	1	1	0	3
ATF7IP	OPN4	1	0	1	1	0	3
ERP44	AZGP1P1	1	1	0	0	1	3
ERP44	HRG	0	1	1	1	0	3
USP32	HRG	0	1	1	1	0	3
SUGP2	ERVMER34-1	0	1	1	1	0	3
SUGP2	HRG	0	1	1	1	0	3
SUGP2	TUBAL3	0	1	1	1	0	3
KPNA6	HRG	0	1	1	1	0	3
KPNA6	ERVMER34-1	0	1	1	1	0	3
KPNA6	TFAP2B	0	1	1	1	0	3
KPNA6	RASSF10	0	1	1	1	0	3
KPNA6	TUBAL3	0	1	1	1	0	3
MAPK1IP1L	ERVMER34-1	0	1	1	1	0	3
MAPK1IP1L	HRG	0	1	1	1	0	3
SUPV3L1	HRG	0	1	1	1	0	3
SUPV3L1	GRHL2	0	1	1	1	0	3
BBIP1	ERVMER34-1	0	1	1	1	0	3
BBIP1	HRG	0	1	1	1	0	3
PFAS	HRG	0	1	1	1	0	3
PFAS	TUBAL3	0	1	1	1	0	3
ZC3H4	HRG	0	1	1	1	0	3
RAB22A	GRHL2	0	1	1	1	0	3
ZNF506	HRG	0	1	1	1	0	3
SUPT20H	ERVMER34-1	0	1	1	1	0	3
SUPT20H	HRG	0	1	1	1	0	3
POMP	ERVMER34-1	0	0	1	1	1	3
POMP	HRG	0	1	1	1	0	3
POLDIP2	ERVMER34-1	0	1	1	1	0	3
POLDIP2	HRG	0	1	1	1	0	3
POLDIP2	HS6ST2	0	1	1	1	0	3
AZI2	HRG	0	1	1	1	0	3
ZNF706	HRG	0	1	1	1	0	3
TULP4	ERVMER34-1	0	1	1	1	0	3
TULP4	HRG	0	1	1	1	0	3
TULP4	TUBAL3	0	1	1	1	0	3
TULP4	GRHL2	0	1	1	1	0	3
FAM204A	HRG	0	1	1	1	0	3
TTC4	HRG	0	1	1	1	0	3
C17orf85	HRG	0	1	1	1	0	3
C10orf88	HRG	0	1	1	1	0	3
TRMT12	ERVMER34-1	0	0	1	1	1	3
TRMT12	HRG	0	1	1	1	0	3
ALG9	AZGP1P1	1	1	0	0	1	3
SNIP1	ERVMER34-1	0	1	1	1	0	3
SNIP1	GRHL2	0	1	1	1	0	3
SNIP1	TFAP2B	0	1	1	1	0	3
ZSCAN2	HRG	0	1	1	1	0	3
MRPL20	HRG	0	1	1	1	0	3
ZNF770	HRG	0	1	1	1	0	3
DPP8	ERVMER34-1	0	0	1	1	1	3
DPP8	HRG	0	1	1	1	0	3
LMAN2L	ERVMER34-1	0	0	1	1	1	3
MRPL52	ERVMER34-1	0	1	1	1	0	3
MRPL52	HRG	0	1	1	1	0	3
MRPL52	ATCAY	1	0	1	1	0	3
MRPL52	RASSF10	0	1	1	1	0	3
MRPL52	TFAP2B	0	1	1	1	0	3
MRPL52	GRHL2	0	1	1	1	0	3
MRPL52	NBPF4	1	0	1	1	0	3
TIMMDC1	ERVMER34-1	0	1	1	1	0	3
TIMMDC1	HRG	0	1	1	1	0	3
CLDN12	HRG	0	1	1	1	0	3
CHTF8	ERVMER34-1	0	1	1	1	0	3
CHTF8	RASSF10	0	1	1	1	0	3
CHTF8	HS6ST2	0	1	1	1	0	3
MPLKIP	HRG	0	1	1	1	0	3
SLC25A26	HRG	0	1	1	1	0	3
SLC25A26	AZGP1P1	0	1	1	1	0	3
SLC25A26	GRHL2	0	1	1	1	0	3
GZF1	HRG	0	1	1	1	0	3
GZF1	GRHL2	0	1	1	1	0	3
TUBE1	HRG	0	1	1	1	0	3
CISD3	ERVMER34-1	0	1	1	1	0	3
FAM120B	HRG	0	1	1	1	0	3
FAM120B	GRHL2	0	1	1	1	0	3
KIAA1143	ERVMER34-1	0	0	1	1	1	3
KIAA1143	HRG	0	1	1	1	0	3
GXYLT1	CAMP	1	1	0	0	1	3
GXYLT1	LINGO1	1	1	0	0	1	3
TBCEL	HRG	0	1	1	1	0	3
THEM4	ERVMER34-1	0	1	1	1	0	3
THEM4	HRG	0	1	1	1	0	3
THEM4	GRHL2	0	1	1	1	0	3
TSSK3	GAS6-AS1	1	0	1	1	0	3
RMDN2	GRHL2	0	1	1	1	0	3
C16orf46	HRG	0	1	1	1	0	3
NLRP8	ZNF395	0	1	1	1	0	3
LINC00315	RGS1	1	1	0	0	1	3
TTC12	HRG	0	1	1	1	0	3
ATF2	HRG	0	1	1	1	0	3
C11orf58	ERVMER34-1	0	1	1	1	0	3
C11orf58	HRG	0	1	1	1	0	3
FAM160B1	HRG	0	1	1	1	0	3
LOC100506497	HRG	0	1	1	1	0	3
HDAC4	ERVMER34-1	0	1	1	1	0	3
ERGIC3	HRG	0	1	1	1	0	3
TMED5	HRG	0	1	1	1	0	3
TMED5	GRHL2	0	1	1	1	0	3
LRRC16A	ERVMER34-1	0	1	1	1	0	3
LRRC16A	HRG	0	1	1	1	0	3
LRRC16A	GRHL2	0	1	1	1	0	3
HDAC4	GRHL2	0	1	1	1	0	3
CEPT1	ERVMER34-1	0	1	1	1	0	3
CEPT1	HRG	0	1	1	1	0	3
CEPT1	GRHL2	0	1	1	1	0	3
CBY1	ERVMER34-1	0	1	1	1	0	3
CBY1	HRG	0	1	1	1	0	3
CBY1	TUBAL3	0	1	1	1	0	3
CBY1	GRHL2	0	1	1	1	0	3
HDAC4	TUBAL3	0	1	1	1	0	3
FBXO7	ERVMER34-1	0	1	1	1	0	3
COQ10B	ERVMER34-1	0	1	1	1	0	3
COQ10B	HRG	0	1	1	1	0	3
COQ10B	TUBAL3	0	1	1	1	0	3
COQ10B	GRHL2	0	1	1	1	0	3
EDN1	LINGO1	1	1	0	0	1	3
RNF103	ERVMER34-1	0	1	1	1	0	3
RNF103	GRHL2	0	1	1	1	0	3
RNF103	HRG	0	1	1	1	0	3
PPP6R2	ERVMER34-1	0	1	1	1	0	3
CMPK1	HRG	0	1	1	1	0	3
ABCF1	GRHL2	0	1	1	1	0	3
ABCF1	TUBAL3	0	1	1	1	0	3
ABCF1	HRG	0	1	1	1	0	3
ILF2	GRHL2	0	1	1	1	0	3
PTDSS1	GRHL2	0	1	1	1	0	3
PTDSS1	HRG	0	1	1	1	0	3
PTDSS1	ERVMER34-1	0	1	1	1	0	3
PTDSS1	RASSF10	0	1	1	1	0	3
PTDSS1	TFAP2B	0	1	1	1	0	3
PRDX3	HRG	0	1	1	1	0	3
PRDX3	GRHL2	0	1	1	1	0	3
PRDX3	TUBAL3	0	1	1	1	0	3
PRDX3	HS6ST2	0	1	1	1	0	3
INSIG1	HRG	0	1	1	1	0	3
INSIG1	KCNJ1	0	1	1	1	0	3
HMCES	HRG	0	1	1	1	0	3
HMCES	GRHL2	0	1	1	1	0	3
HMCES	TUBAL3	0	1	1	1	0	3
KIAA0100	HRG	0	1	1	1	0	3
MTHFD1	GRHL2	0	1	1	1	0	3
EBP	ERVMER34-1	0	1	1	1	0	3
EBP	HRG	0	1	1	1	0	3
EBP	GRHL2	0	1	1	1	0	3
EBP	TFAP2B	0	1	1	1	0	3
STARD7	ERVMER34-1	0	0	1	1	1	3
RPS6KA1	HRG	0	1	1	1	0	3
COX11	ERVMER34-1	0	1	1	1	0	3
COX11	HRG	0	1	1	1	0	3
COX11	GRHL2	0	1	1	1	0	3
UTP18	HRG	0	1	1	1	0	3
UTP18	GRHL2	0	1	1	1	0	3
UTP18	TUBAL3	0	1	1	1	0	3
RBMX2	ERVMER34-1	0	1	1	1	0	3
RBMX2	RASSF10	0	1	1	1	0	3
RBMX2	TFAP2B	0	1	1	1	0	3
RBMX2	GRHL2	0	1	1	1	0	3
C12orf76	TUBAL3	0	1	1	1	0	3
BCL9	HRG	0	1	1	1	0	3
BCL9	RASSF10	0	1	1	1	0	3
C12orf76	TFAP2B	1	0	1	1	0	3
C12orf76	RASSF10	0	1	1	1	0	3
NEK8	GAS6-AS1	0	1	1	1	0	3
METTL13	GRHL2	0	1	1	1	0	3
METTL13	TUBAL3	0	1	1	1	0	3
METTL13	HRG	0	1	1	1	0	3
METTL13	KNG1	0	1	1	1	0	3
CST4	GAS6-AS1	1	0	1	1	0	3
WBSCR22	HRG	0	1	1	1	0	3
WBSCR22	TUBAL3	0	1	1	1	0	3
WBSCR22	GRHL2	0	1	1	1	0	3
SEC13	ERVMER34-1	0	1	1	1	0	3
ZNF442	HRG	0	1	1	1	0	3
TXN	ERVMER34-1	0	0	1	1	1	3
SLC25A25-AS1	ERVMER34-1	0	1	1	1	0	3
KIF1C	HRG	0	1	1	1	0	3
KIF1C	GRHL2	0	1	1	1	0	3
KIF1C	HS6ST2	0	1	1	1	0	3
KIF1C	TUBAL3	0	1	1	1	0	3
CREB3	CAMP	1	0	1	1	0	3
YIPF4	HRG	0	1	1	1	0	3
MRPL9	HRG	0	1	1	1	0	3
EIF6	HRG	0	1	1	1	0	3
MPZ	GAS6-AS1	1	0	1	1	0	3
NDUFS7	HRG	0	1	1	1	0	3
NDUFS7	GRHL2	0	1	1	1	0	3
PCDHGB5	GRHL2	0	1	1	1	0	3
MAPK3	CDCA2	1	1	0	0	1	3
MAPK3	DIRAS2	1	1	0	0	1	3
PSMD14	HRG	0	0	1	1	1	3
CCDC14	ERVMER34-1	1	0	1	1	0	3
CCDC14	HRG	0	1	1	1	0	3
CLASP1	TUBAL3	0	1	1	1	0	3
CLASP1	GRHL2	0	1	1	1	0	3
CCDC14	TUBAL3	0	1	1	1	0	3
CDR2L	TUBAL3	0	1	1	1	0	3
CDR2L	HRG	0	1	1	1	0	3
PTPRA	GAS6-AS1	1	1	0	0	1	3
CTRB2	RGS1	1	1	0	0	1	3
TM9SF3	ERVMER34-1	0	1	1	1	0	3
TM9SF3	HRG	0	1	1	1	0	3
TM9SF3	TUBAL3	0	1	1	1	0	3
UBE2H	HRG	0	1	1	1	0	3
MRPS7	HRG	0	1	1	1	0	3
MRPS16	ERVMER34-1	0	1	1	1	0	3
MRPS16	GRHL2	0	1	1	1	0	3
MRPS16	TUBAL3	0	1	1	1	0	3
ZDHHC6	ERVMER34-1	0	1	1	1	0	3
ZDHHC6	HRG	0	1	1	1	0	3
CHCHD7	ERVMER34-1	0	1	1	1	0	3
CHCHD7	HRG	0	1	1	1	0	3
GAR1	HRG	0	1	1	1	0	3
GAR1	TUBAL3	0	1	1	1	0	3
GAR1	TFAP2B	0	1	1	1	0	3
TTI2	HRG	0	1	1	1	0	3
TTI2	GRHL2	0	1	1	1	0	3
TTI2	HS6ST2	0	1	1	1	0	3
C2orf47	HRG	0	0	1	1	1	3
C2orf47	GRHL2	0	0	1	1	1	3
GEMIN6	GRHL2	0	1	1	1	0	3
GEMIN6	HRG	0	1	1	1	0	3
RNF220	HRG	0	1	1	1	0	3
RNF220	GRHL2	0	1	1	1	0	3
TRMT61B	GRHL2	0	1	1	1	0	3
TRMT61B	HRG	0	1	1	1	0	3
RPH3AL	HRG	0	1	1	1	0	3
RHOT2	OPN4	1	0	1	1	0	3
AP3M1	TUBAL3	0	1	1	1	0	3
AP3M1	GRHL2	0	1	1	1	0	3
AP3M1	TFAP2B	0	1	1	1	0	3
DDX59	LOC100507156	1	0	1	1	0	3
MANBAL	GRHL2	0	1	1	1	0	3
MANBAL	HRG	0	1	1	1	0	3
FAM13A	PFKFB4	0	1	1	1	0	3
DANCR	ERVMER34-1	0	1	1	1	0	3
TOMM5	HRG	0	1	1	1	0	3
UBE2D3	ERVMER34-1	0	1	1	1	0	3
UBE2E2	GRHL2	0	1	1	1	0	3
UBE2E2	HRG	0	1	1	1	0	3
PTRHD1	HRG	0	1	1	1	0	3
C16orf52	OPN4	1	0	1	1	0	3
ZNF75A	ERVMER34-1	0	1	1	1	0	3
ZNF75A	HRG	0	1	1	1	0	3
PSMB7	ERVMER34-1	0	0	1	1	1	3
PSMB7	HRG	0	1	1	1	0	3
RBM45	HRG	0	1	1	1	0	3
RBM45	GRHL2	0	1	1	1	0	3
PDCD7	ERVMER34-1	1	0	1	1	0	3
YTHDF3-AS1	HRG	0	1	1	1	0	3
SARS	TUBAL3	0	1	1	1	0	3
NKD2	MIR210HG	0	1	1	1	0	3
SARS	TFAP2B	0	1	1	1	0	3
ATP6V1B2	ERVMER34-1	0	1	1	1	0	3
ATP6V1B2	HS6ST2	0	1	1	1	0	3
SARS	GRHL2	0	1	1	1	0	3
EYA3	HRG	0	1	1	1	0	3
SARS	HRG	0	1	1	1	0	3
SMCR8	HRG	0	1	1	1	0	3
HAX1	HS6ST2	0	1	1	1	0	3
HAX1	GRHL2	0	1	1	1	0	3
HAX1	HRG	0	1	1	1	0	3
HPS4	ERVMER34-1	0	1	1	1	0	3
HPS4	HRG	0	1	1	1	0	3
FLCN	HRG	0	1	1	1	0	3
RAB5B	HRG	0	1	1	1	0	3
KDM1B	HRG	0	1	1	1	0	3
BTBD9	HRG	0	1	1	1	0	3
HNRNPF	HRG	0	1	1	1	0	3
MYEOV2	HRG	0	1	1	1	0	3
MYEOV2	ERVMER34-1	0	1	1	1	0	3
HNRNPF	TUBAL3	0	1	1	1	0	3
POLE4	HRG	0	1	1	1	0	3
POLE4	KNG1	0	1	1	1	0	3
POLE4	TUBAL3	0	1	1	1	0	3
ATL2	HRG	0	1	1	1	0	3
STK35	HRG	0	1	1	1	0	3
SARS	RASSF10	0	1	1	1	0	3
TUBGCP3	HRG	0	1	1	1	0	3
GSS	HRG	0	1	1	1	0	3
SNAPC5	HRG	0	1	1	1	0	3
SNAPC5	GRHL2	0	1	1	1	0	3
SNAPC5	TUBAL3	0	1	1	1	0	3
TMEM185A	HRG	0	1	1	1	0	3
ATP5S	HRG	0	1	1	1	0	3
HNRNPLL	HRG	0	1	1	1	0	3
PHF20L1	GAS6-AS1	1	1	0	0	1	3
THADA	HRG	0	1	1	1	0	3
WDR20	TFAP2B	0	1	1	1	0	3
WDR20	TUBAL3	0	1	1	1	0	3
PUM2	HRG	0	1	1	1	0	3
TET3	HRG	0	1	1	1	0	3
NEK4	HRG	0	1	1	1	0	3
NEK4	TUBAL3	0	1	1	1	0	3
NEK4	ERVMER34-1	0	1	1	1	0	3
NEK4	RBP2	1	0	1	1	0	3
STAU2	HRG	0	1	1	1	0	3
TOR1A	ERVMER34-1	0	1	1	1	0	3
TOR1A	HRG	0	1	1	1	0	3
SUPT4H1	HRG	0	1	1	1	0	3
MPHOSPH6	HRG	0	1	1	1	0	3
ZBTB26	CAMP	1	0	1	1	0	3
SNX19	HRG	0	1	1	1	0	3
PRKAA1	HRG	0	1	1	1	0	3
ALS2	ERVMER34-1	0	1	1	1	0	3
ALS2	HRG	0	1	1	1	0	3
ALS2	GRHL2	0	1	1	1	0	3
PIGK	ERVMER34-1	0	1	1	1	0	3
PIGK	HRG	0	1	1	1	0	3
GTF3C3	HRG	0	1	1	1	0	3
AGK	HRG	0	1	1	1	0	3
AGK	GRHL2	0	1	1	1	0	3
PTPRS	HRG	0	1	1	1	0	3
IRGQ	HRG	0	1	1	1	0	3
PDSS2	ERVMER34-1	0	0	1	1	1	3
C4orf27	HRG	0	1	1	1	0	3
RPAIN	ERVMER34-1	0	1	1	1	0	3
RPAIN	HRG	0	1	1	1	0	3
HEMK1	HRG	0	1	1	1	0	3
CAND1	HRG	0	1	1	1	0	3
AFF1	HRG	0	1	1	1	0	3
RNF41	HRG	0	1	1	1	0	3
LRPPRC	ERVMER34-1	0	1	1	1	0	3
LRPPRC	HRG	0	1	1	1	0	3
LRPPRC	TUBAL3	0	1	1	1	0	3
VPS13D	ERVMER34-1	0	1	1	1	0	3
TTLL4	HRG	0	1	1	1	0	3
RABEPK	GRHL2	0	1	1	1	0	3
RABEPK	HRG	0	1	1	1	0	3
RABEPK	RASSF10	0	1	1	1	0	3
RABEPK	ERVMER34-1	0	1	1	1	0	3
EIF2B5	ERVMER34-1	0	1	1	1	0	3
DDX3X	HRG	0	1	1	1	0	3

## Sheet: ovary
MIN gene 1	MIN gene 2	svm.RFE	IG	RF	SU	IA	Sum
ZC3H15	FBXW8	1	1	1	1	1	5
HIPK4	FBXW8	1	1	1	1	1	5
ZC3H15	P2RY6	1	1	1	1	1	5
PRM1	FBXW8	1	1	1	1	1	5
KIAA0125	FBXW8	1	1	1	1	1	5
CD70	SMIM22	1	1	1	1	1	5
CD70	FBXW8	1	1	1	1	1	5
GYPB	FBXW8	1	1	1	1	1	5
TCP10	FBXW8	1	1	1	1	1	5
TCP10	NCBP2	1	1	1	1	1	5
LOC253044	FBXW8	1	1	1	1	1	5
LOC285423	FBXW8	1	1	1	1	1	5
PKD2L1	FBXW8	1	1	1	1	1	5
GPR132	FBXW8	1	1	1	1	1	5
RBPJL	FBXW8	1	1	1	1	1	5
PRKAG3	FBXW8	1	1	1	1	1	5
BARHL1	FBXW8	1	1	1	1	1	5
FRMD8P1	FBXW8	1	1	1	1	1	5
NR2F6	KCNE2	1	1	1	1	1	5
C6orf223	FBXW8	1	1	1	1	1	5
C6orf223	SMIM22	1	1	1	1	1	5
NOBOX	FBXW8	1	1	1	1	1	5
PCDHGC3	FBXW8	1	1	1	1	1	5
DGCR14	FBXW8	1	1	1	1	1	5
LOC100130051	FBXW8	1	1	1	1	1	5
FLJ40288	FBXW8	1	1	1	1	1	5
QPCTL	FBXW8	1	1	1	1	1	5
TCTN1	UTF1	1	1	1	1	1	5
LINC00961	FBXW8	1	1	1	1	1	5
LYPD8	FBXW8	1	1	1	1	1	5
FLVCR2	FBXW8	1	1	1	1	1	5
FLVCR2	SMIM22	1	1	1	1	1	5
NCBP2	TCP10	1	1	1	1	1	5
ETV1	SMIM22	1	1	1	1	1	5
SARM1	ART3	1	1	1	1	1	5
RNF121	ART3	1	1	1	1	1	5
RNF121	TTTY15	1	1	1	1	1	5
FGF6	FBXW8	1	1	1	1	1	5
SLC12A4	FBXW8	1	1	1	1	1	5
SLC5A5	FBXW8	1	1	1	1	1	5
SMIM22	SAE1	1	1	1	1	1	5
SMIM22	CENPA	1	1	1	1	1	5
LOC283177	FBXW8	1	1	1	1	1	5
GRIN3B	PARP1	1	1	1	1	1	5
CEACAM21	FBXW8	1	1	1	1	1	5
NODAL	FBXW8	1	1	1	1	1	5
CHST8	FBXW8	1	1	1	1	1	5
KCNE2	NR2F6	1	1	1	1	1	5
HOXB9	FBXW8	1	1	1	1	1	5
CXorf36	FBXW8	1	1	1	1	1	5
ZNF680	LOC440330	1	1	1	1	1	5
LOC101929681	NR2F6	1	1	1	1	1	5
RBM8A	PDE6G	1	1	1	1	1	5
LINC01270	FBXW8	1	1	1	1	1	5
PLEKHG2	SMIM22	1	1	1	1	1	5
PLEKHG2	FBXW8	1	1	1	1	1	5
MRGPRG-AS1	FBXW8	1	1	1	1	1	5
TYRO3P	FBXW8	1	1	1	1	1	5
FADD	PCDHGA8	1	1	1	1	1	5
FADD	FBXW8	1	1	1	1	1	5
KIF20B	P2RY6	1	1	1	1	1	5
KIF20B	SLC43A3	1	1	1	1	1	5
SPG11	P2RY6	1	1	1	1	1	5
CCDC120	FBXW8	1	1	1	1	1	5
TPSD1	FBXW8	1	1	1	1	1	5
OR2B6	FBXW8	1	1	1	1	1	5
RBM28	HIPK4	1	1	1	1	1	5
HIPK1	FBXW8	1	1	1	1	0	4
SNORA74A	FBXW8	0	1	1	1	1	4
ZC3H15	GRIN3B	1	1	1	1	0	4
WASL	FBXW8	1	1	1	1	0	4
PRM1	DDX39A	0	1	1	1	1	4
MFN1	HS3ST5	0	1	1	1	1	4
GYPB	P2RY6	1	1	1	1	0	4
LPAL2	FBXW8	1	1	1	1	0	4
DYRK1A	FBXW8	1	1	1	1	0	4
MYCN	FBXW8	0	1	1	1	1	4
FLII	SMIM22	0	1	1	1	1	4
TCF20	FBXW8	1	1	1	1	0	4
ATPAF2	TSPYL1	1	1	1	1	0	4
SAP30L	ART3	1	1	1	1	0	4
DBR1	CD70	1	0	1	1	1	4
DBR1	GBP1P1	1	0	1	1	1	4
L2HGDH	FBXW8	0	1	1	1	1	4
NECAP2	LINC00515	1	1	1	1	0	4
LDLRAP1	SMIM22	1	1	1	1	0	4
COPRS	LOC283713	1	1	1	1	0	4
COQ2	ART3	1	1	1	1	0	4
KRTAP3-1	FBXW8	1	1	1	1	0	4
ADORA2A-AS1	FBXW8	1	1	1	1	0	4
ZNF517	FBXW8	0	1	1	1	1	4
LOC100130051	SMIM22	1	0	1	1	1	4
TMIGD2	LOC283713	1	1	1	1	0	4
C21orf67	FBXW8	0	1	1	1	1	4
MCF2L	FBXW8	1	1	1	1	0	4
ASB10	FBXW8	0	1	1	1	1	4
MYOZ3	FBXW8	0	1	1	1	1	4
SSTR3	FBXW8	0	1	1	1	1	4
ALS2CR11	FBXW8	0	1	1	1	1	4
FLJ40288	SMIM22	1	0	1	1	1	4
LINC00652	FBXW8	0	1	1	1	1	4
POM121L12	FBXW8	0	1	1	1	1	4
EML4	FBXW8	0	1	1	1	1	4
LOC100507403	FBXW8	1	1	1	1	0	4
TNRC18	FBXW8	0	1	1	1	1	4
LTBR	FBXW8	0	1	1	1	1	4
LINC00689	FBXW8	1	1	1	1	0	4
MCCC2	SLC43A3	0	1	1	1	1	4
LOC100128843	FBXW8	1	1	1	1	0	4
KRTAP7-1	FBXW8	1	1	1	1	0	4
HPRT1	FBXW8	1	1	1	1	0	4
CAPRIN1	KLK12	1	1	1	1	0	4
DAZAP2	FBXW8	1	1	1	1	0	4
TRIM4	LINC00515	1	1	1	1	0	4
YME1L1	FBXW8	1	1	1	1	0	4
ADRBK1	FBXW8	0	1	1	1	1	4
MAP7	SLC43A3	0	1	1	1	1	4
GPKOW	P2RY6	0	1	1	1	1	4
GPKOW	SMIM22	1	1	1	1	0	4
VAV2	FBXW8	0	1	1	1	1	4
CYTH3	LINC00515	1	1	1	1	0	4
AKAP7	LINC00515	1	1	1	1	0	4
AKAP7	CORT	1	1	1	1	0	4
PRKCG	FBXW8	1	1	1	1	0	4
MAP3K10	FBXW8	1	1	1	1	0	4
DOK1	LOC283713	1	1	1	1	0	4
PDCD1	LOC283713	1	1	1	1	0	4
SARM1	DMD	0	1	1	1	1	4
TRIO	FBXW8	0	1	1	1	1	4
RNF121	GABRG1	1	1	1	1	0	4
GTF2H2	GRIN3B	1	0	1	1	1	4
PRUNE	FBXW8	1	1	1	1	0	4
CELA3A	FBXW8	0	1	1	1	1	4
NCR2	FBXW8	0	1	1	1	1	4
MRPL15	ZBTB7B	0	1	1	1	1	4
MRPL15	AIM1L	0	1	1	1	1	4
MRPL15	LOC653581	0	1	1	1	1	4
MRPL15	KLK12	0	1	1	1	1	4
MRPL15	RXRB	0	1	1	1	1	4
MRPL15	NPBWR1	0	1	1	1	1	4
NMD3	FBXW8	1	0	1	1	1	4
CECR5	LOC283713	1	1	1	1	0	4
GTDC1	FBXW8	1	1	1	1	0	4
KCNE2	P2RY6	1	0	1	1	1	4
KCNE2	HM13	1	0	1	1	1	4
GPR32	FBXW8	0	1	1	1	1	4
PATL1	FBXW8	0	1	1	1	1	4
PATL1	P2RY6	0	1	1	1	1	4
TRUB1	FBXW8	1	1	1	1	0	4
FIZ1	FBXW8	0	1	1	1	1	4
COG8	ART3	1	1	1	1	0	4
COG8	LOC283713	1	1	1	1	0	4
HOXB9	SMIM22	1	0	1	1	1	4
CDAN1	LOC283713	1	1	1	1	0	4
LINC00445	FBXW8	1	1	1	1	0	4
NEDD1	SLC43A3	1	1	1	1	0	4
TSPEAR	FBXW8	0	1	1	1	1	4
HELB	P2RY6	0	1	1	1	1	4
METTL21A	SLC43A3	0	1	1	1	1	4
RBM8A	HS3ST5	1	1	1	1	0	4
RBM8A	TCP10	1	1	1	1	0	4
RBM15	FBXW8	1	1	1	1	0	4
RBM15	P2RY6	1	1	1	1	0	4
RBM15	AIM1L	1	1	1	1	0	4
C21orf90	FBXW8	1	1	1	1	0	4
LINC00906	FBXW8	0	1	1	1	1	4
LINC01013	FBXW8	1	1	1	1	0	4
DNMBP	GADL1	1	1	1	1	0	4
DNMBP	PCDH9	1	1	1	1	0	4
LOC284930	FBXW8	1	1	1	1	0	4
SLC22A7	FBXW8	0	1	1	1	1	4
OR13C4	FBXW8	1	1	1	1	0	4
MGST3	FBXW8	1	1	1	1	0	4
PRKAB1	SLC43A3	0	1	1	1	1	4
FADD	SP1	0	1	1	1	1	4
FADD	HS3ST5	1	1	1	1	0	4
MARK3	SH2D5	1	1	1	1	0	4
BAHD1	LOC283713	1	1	1	1	0	4
NPRL3	LOC283713	1	1	1	1	0	4
PSMD5	ZCCHC12	0	1	1	1	1	4
ZNF587	FBXW8	1	1	1	1	0	4
IFI27L2	LOC283713	1	1	1	1	0	4
BAIAP3	GADL1	1	1	1	1	0	4
DPYSL4	LINC00515	1	1	1	1	0	4
TMSB4Y	LOC283713	1	1	1	1	0	4
TMSB4Y	LINC00515	1	1	1	1	0	4
MSL3	FBXW8	1	1	1	1	0	4
RFX2	UTF1	1	1	1	1	0	4
RFX2	ART3	1	1	1	1	0	4
SPG11	FBXW8	1	1	1	1	0	4
POLDIP3	FBXW8	0	1	1	1	1	4
EP400	LINC00515	1	1	1	1	0	4
LINGO3	FBXW8	0	1	1	1	1	4
NFKBIB	LOC283713	1	1	1	1	0	4
DDN	FBXW8	1	1	1	1	0	4
DDN	CPSF2	1	1	1	1	0	4
TAF1	FBXW8	1	1	1	1	0	4
EMC7	RPS4Y1	1	1	1	1	0	4
RBM28	P2RY6	0	1	1	1	1	4
RBM28	ALDH3B2	0	1	1	1	1	4
RBM28	CTAGE11P	0	1	1	1	1	4
RBM28	CD70	1	1	1	1	0	4
AHI1	UTF1	1	1	1	1	0	4
GMEB1	AMER2	0	1	1	1	1	4
C6orf15	FBXW8	0	1	1	1	1	4
LOC728690	FBXW8	1	1	1	1	0	4
PRND	FBXW8	1	0	1	1	1	4
TMEM235	SNORA71A	0	0	1	1	1	3
TMEM235	DAO	0	0	1	1	1	3
HIPK1	SLC43A3	0	1	1	1	0	3
ECH1	SMIM22	0	1	1	1	0	3
CCT8	FBXW8	1	0	1	1	0	3
HIPK4	LRR1	1	1	0	0	1	3
HIPK4	NSUN4	1	1	0	0	1	3
FOXK2	HAND2-AS1	0	1	1	1	0	3
MFNG	FBXW8	0	1	1	1	0	3
AGK	HAND2-AS1	0	1	1	1	0	3
KCNQ2	FBXW8	0	1	1	1	0	3
CTNNA1	SLC43A3	0	1	1	1	0	3
PRM1	GON4L	1	1	0	0	1	3
PRM1	ART3	0	0	1	1	1	3
PRM1	ZDHHC5	1	1	0	0	1	3
CD70	PARP1	1	1	0	0	1	3
SNRPB2	SLC43A3	0	1	1	1	0	3
GYPB	ART3	0	0	1	1	1	3
GYPB	SPHKAP	0	0	1	1	1	3
GYPB	SMIM22	1	0	1	1	0	3
TCP10	PEX5L	0	0	1	1	1	3
SNRPB2	FBXW8	1	0	1	1	0	3
ZC3H15	SLC43A3	0	1	1	1	0	3
LOC285423	TTTY15	0	0	1	1	1	3
LOC285423	PEX5L	0	0	1	1	1	3
LOC285423	ART3	0	0	1	1	1	3
LAMA5	FBXW8	0	1	1	1	0	3
LAMA5	HS3ST5	0	1	1	1	0	3
HAP1	TTTY15	0	0	1	1	1	3
HAP1	FBXW8	0	1	1	1	0	3
ANKRD40	ART3	0	1	1	1	0	3
FLII	FBXW8	0	1	1	1	0	3
FLII	ALDH3B2	0	1	1	1	0	3
FLII	GBP1P1	0	1	1	1	0	3
ZHX3	LOC283713	0	1	1	1	0	3
ATPAF2	DMD	0	1	1	1	0	3
DHODH	UTF1	1	0	1	1	0	3
ARFGEF2	AIM1L	1	1	0	0	1	3
ARFGEF2	ADAM15	1	1	0	0	1	3
ARFGEF2	IGK	1	1	0	0	1	3
TMEM254	SLC43A3	0	1	1	1	0	3
HIF1AN	ART3	0	1	1	1	0	3
HIF1AN	CLEC4GP1	1	0	1	1	0	3
LIMD1	FBXW8	0	1	1	1	0	3
SAP30L	AMER2	0	1	1	1	0	3
SAP30L	DMD	0	1	1	1	0	3
SAP30L	MYOM2	0	1	1	1	0	3
TES	THEM6	1	1	0	0	1	3
BRIX1	FBXW8	1	0	1	1	0	3
USP48	FBXW8	1	0	1	1	0	3
SCD5	MYOM2	0	1	1	1	0	3
SCD5	LOC283713	0	1	1	1	0	3
KCNK7	FBXW8	0	1	1	1	0	3
UPB1	FBXW8	0	0	1	1	1	3
PKD2L1	ART3	0	0	1	1	1	3
OGFOD1	AMER2	0	1	1	1	0	3
OGFOD1	ART3	0	1	1	1	0	3
OGFOD1	LOC283713	0	1	1	1	0	3
TTLL1	SLC43A3	0	1	1	1	0	3
TTLL1	SMIM22	0	1	1	1	0	3
LDLRAP1	FBXW8	0	1	1	1	0	3
MRPL52	P2RY6	0	0	1	1	1	3
MRPL52	NR2F6	0	0	1	1	1	3
MRPL52	FBXW8	0	0	1	1	1	3
MRPL52	MAPKAPK2	0	0	1	1	1	3
MRPL52	ZCCHC12	0	1	1	1	0	3
PRKAG3	ART3	0	0	1	1	1	3
PRKAG3	GABRG1	0	0	1	1	1	3
FRMD8P1	SMIM22	1	0	1	1	0	3
FRMD8P1	DDX39A	0	1	1	1	0	3
FRMD8P1	P2RY6	0	1	1	1	0	3
CYB561A3	LOC283713	1	0	1	1	0	3
CERCAM	LOC283713	1	0	1	1	0	3
RALGAPA2	SLC43A3	0	1	1	1	0	3
NR2F6	LRR1	1	1	0	0	1	3
TES	FBXW8	1	0	1	1	0	3
BATF2	FBXW8	1	1	0	0	1	3
BATF2	SMIM22	1	1	0	0	1	3
LOC285812	FBXW8	1	1	0	0	1	3
C6orf223	PEX5L	0	0	1	1	1	3
C6orf223	ARFGEF1	1	1	0	0	1	3
NOBOX	PEX5L	0	0	1	1	1	3
ADORA2A-AS1	TTTY15	0	0	1	1	1	3
SLC6A18	ART3	1	0	1	1	0	3
LOC100130051	P2RY6	1	0	1	1	0	3
SLC39A5	FBXW8	0	1	1	1	0	3
B3GNT6	FBXW8	0	1	1	1	0	3
ASB10	TTTY15	0	0	1	1	1	3
MYOZ3	SMIM22	1	0	1	1	0	3
SSTR3	SMIM22	1	0	1	1	0	3
LINC00269	FBXW8	0	1	1	1	0	3
FLJ40288	ART3	0	0	1	1	1	3
NDUFA10	FBXW8	0	1	1	1	0	3
SYT9	TTTY15	0	0	1	1	1	3
GPR114	FBXW8	0	1	1	1	0	3
LINC00652	PEX5L	0	0	1	1	1	3
SAMD14	FBXW8	0	1	1	1	0	3
LINC00652	ART3	0	0	1	1	1	3
POM121L12	TTTY15	0	0	1	1	1	3
LINC00652	CPSF2	1	1	0	0	1	3
HEXA	FBXW8	0	1	1	1	0	3
EML4	P2RY6	0	1	1	1	0	3
RAP2A	FBXW8	0	1	1	1	0	3
TCTN1	SMIM22	0	0	1	1	1	3
MRPS15	HAND2-AS1	0	1	1	1	0	3
GALE	FBXW8	0	1	1	1	0	3
C9orf117	SMIM22	0	0	1	1	1	3
C9orf117	UTF1	1	0	1	1	0	3
FBXO10	FBXW8	0	1	1	1	0	3
LTBR	SPC24	0	1	1	1	0	3
CPXCR1	FBXW8	0	1	1	1	0	3
MAGIX	FBXW8	0	1	1	1	0	3
EMID1	FBXW8	0	1	1	1	0	3
ZNF446	DMD	0	1	1	1	0	3
HPRT1	SLC43A3	0	1	1	1	0	3
FUT6	FBXW8	0	0	1	1	1	3
LINC01346	FBXW8	0	1	1	1	0	3
LZTS1	FBXW8	0	1	1	1	0	3
TRIM4	SH3GL2	0	1	1	1	0	3
TRIM4	HAND2-AS1	0	1	1	1	0	3
DAZAP2	P2RY6	0	1	1	1	0	3
PAICS	SLC43A3	0	1	1	1	0	3
RNASET2	FBXW8	0	1	1	1	0	3
ADRBK1	CPSF2	1	1	0	0	1	3
ADRBK1	PARP1	1	1	0	0	1	3
NCBP2	LOC653581	1	1	0	0	1	3
NCBP2	PTK6	1	1	0	0	1	3
NCBP2	LOC440330	1	1	0	0	1	3
NCBP2	GBP1P1	1	1	0	0	1	3
NCBP2	SNORA78	1	1	0	0	1	3
LOC283177	PARP1	1	1	0	0	1	3
MAP7	FBXW8	0	1	1	1	0	3
OTUD4	UTF1	0	1	1	1	0	3
GPKOW	DEAF1	0	1	1	1	0	3
DYRK1B	FBXW8	0	1	1	1	0	3
VAV2	SMIM22	1	1	0	0	1	3
CYTH3	LOC283713	0	1	1	1	0	3
EPHA1	FBXW8	0	1	1	1	0	3
SFTPC	FBXW8	0	1	1	1	0	3
DPEP1	SMIM22	1	0	1	1	0	3
CLPS	FBXW8	0	1	1	1	0	3
CLPS	DNMT1	0	1	1	1	0	3
PRLR	FBXW8	0	1	1	1	0	3
ETV1	FBXW8	0	1	1	1	0	3
FCER2	RNF181	0	1	1	1	0	3
DOK1	LINC00515	1	0	1	1	0	3
APOBEC1	FBXW8	0	1	1	1	0	3
ARTN	FBXW8	0	1	1	1	0	3
SARM1	ZCCHC12	0	1	1	1	0	3
AVP	FBXW8	0	1	1	1	0	3
PAX4	TTTY15	0	0	1	1	1	3
PAX4	FBXW8	0	1	1	1	0	3
SARDH	FBXW8	0	1	1	1	0	3
CABP1	FBXW8	0	1	1	1	0	3
FGF6	PARP1	1	1	0	0	1	3
GTF2H2	THEM6	1	1	0	0	1	3
GTF2H2	AIM1L	1	1	0	0	1	3
GTF2H2	ADAM15	1	1	0	0	1	3
PROSC	FBXW8	0	1	1	1	0	3
PRUNE	SLC43A3	0	1	1	1	0	3
CELA3A	SMIM22	1	0	1	1	0	3
TRIM15	FBXW8	0	1	1	1	0	3
SIGLEC9	FBXW8	0	1	1	1	0	3
SLC5A5	TTTY15	0	0	1	1	1	3
FUT5	LOC283713	0	1	1	1	0	3
THAP11	DMD	0	1	1	1	0	3
SMIM22	DNAH9	0	0	1	1	1	3
B3GNTL1	ART3	1	0	1	1	0	3
SMIM22	SPATA6L	0	0	1	1	1	3
SMIM22	VWA3B	0	0	1	1	1	3
SMIM22	C9orf117	0	0	1	1	1	3
ARID4B	FBXW8	1	0	1	1	0	3
SMIM22	CFAP53	0	0	1	1	1	3
CYP2C9	TTTY15	0	0	1	1	1	3
MAN2B2	ZCCHC12	0	1	1	1	0	3
GRIN3B	LINC00657	1	1	0	0	1	3
CEACAM21	PEX5L	0	0	1	1	1	3
CEACAM21	ART3	0	0	1	1	1	3
CEACAM21	KCNA4	0	0	1	1	1	3
GRIN3B	ILF2	0	0	1	1	1	3
DNAAF1	SMIM22	0	0	1	1	1	3
DNAAF1	UTF1	1	0	1	1	0	3
LOC101927181	FBXW8	0	1	1	1	0	3
ATP8B2	LOC283713	0	1	1	1	0	3
GRIN3B	POLR2K	1	1	0	0	1	3
AMACR	FBXW8	0	1	1	1	0	3
TSPY1	TTTY15	0	0	1	1	1	3
TSPY1	FBXW8	0	1	1	1	0	3
EIF2AK1	SLC43A3	0	1	1	1	0	3
MRPL15	FBXW8	0	0	1	1	1	3
NMD3	GRIN3B	1	0	1	1	0	3
NMD3	HS3ST5	1	0	1	1	0	3
PQLC1	ZCCHC12	0	1	1	1	0	3
SLC38A1	FBXW8	1	1	0	0	1	3
SMU1	ART3	0	1	1	1	0	3
SMU1	AMER2	0	1	1	1	0	3
CECR5	AMER2	1	0	1	1	0	3
MSRB2	LOC283713	0	1	1	1	0	3
CORO7	FBXW8	0	1	1	1	0	3
CORO7	SLC43A3	0	1	1	1	0	3
CORO7	SMIM22	0	1	1	1	0	3
CAPN10	FBXW8	0	1	1	1	0	3
CAPN10	AMER2	1	0	1	1	0	3
RNF122	FBXW8	1	1	0	0	1	3
NODAL	ART3	0	0	1	1	1	3
ADAMTS7	UTF1	1	0	1	1	0	3
CHST8	SMIM22	1	1	0	0	1	3
CHST8	PARP1	1	1	0	0	1	3
NSRP1	FBXW8	1	0	1	1	0	3
LATS2	LOC283713	0	1	1	1	0	3
LATS2	LINC00515	0	1	1	1	0	3
NICN1	SHKBP1	0	0	1	1	1	3
CASP8	MRPL34	0	1	1	1	0	3
ANAPC11	FBXW8	0	1	1	1	0	3
ANAPC11	SLC43A3	0	1	1	1	0	3
ZAN	FBXW8	0	1	1	1	0	3
DNAJC5	NR2F6	0	0	1	1	1	3
DNAJC5	SLC43A3	0	0	1	1	1	3
DAB2IP	LOC283713	0	1	1	1	0	3
PATL1	GRHL2	0	0	1	1	1	3
PATL1	SMIM22	1	1	0	0	1	3
MRPL55	FBXW8	0	0	1	1	1	3
MRPL55	RNF181	0	0	1	1	1	3
MRPL55	P2RY6	0	0	1	1	1	3
MRPL55	SPC24	0	0	1	1	1	3
MRPL55	NR2F6	0	0	1	1	1	3
MRPL55	DMD	0	0	1	1	1	3
TRUB1	P2RY6	0	1	1	1	0	3
TRUB1	SMIM22	1	0	1	1	0	3
TRUB1	SLC43A3	0	1	1	1	0	3
HOXB9	GON4L	1	1	0	0	1	3
FIZ1	P2RY6	0	1	1	1	0	3
ATCAY	UTF1	0	0	1	1	1	3
ATCAY	LOC101929681	0	0	1	1	1	3
ATCAY	LGI3	0	0	1	1	1	3
HELZ2	FBXW8	0	1	1	1	0	3
MORN4	ART3	0	1	1	1	0	3
MORN4	HAND2-AS1	0	1	1	1	0	3
CDAN1	SH3GL2	0	1	1	1	0	3
ZNF680	ZBTB7B	1	1	0	0	1	3
ZNF680	ADAM15	1	1	0	0	1	3
ZNF680	UNC93B1	1	1	0	0	1	3
C2orf82	FBXW8	0	1	1	1	0	3
LOC100505774	EIF3F	0	1	1	1	0	3
CCDC149	FBXW8	0	1	1	1	0	3
LLGL2	SLC43A3	0	1	1	1	0	3
DKFZp564H213	UTF1	1	0	1	1	0	3
LOC100126784	SHKBP1	0	0	1	1	1	3
LOC100126784	ZDHHC5	0	1	1	1	0	3
LOC101929681	SPHKAP	0	0	1	1	1	3
LOC101929681	PEX5L	0	0	1	1	1	3
LOC101929681	CLEC4GP1	0	0	1	1	1	3
TSPEAR	TTTY15	0	0	1	1	1	3
TSPEAR	PEX5L	0	0	1	1	1	3
TSPEAR	ART3	0	0	1	1	1	3
TSPEAR	KCNA4	0	0	1	1	1	3
TSPEAR	CSMD3	0	0	1	1	1	3
HELB	ZDHHC5	1	1	0	0	1	3
ZNF396	ART3	1	0	1	1	0	3
PIP4K2B	UTF1	1	0	1	1	0	3
CCDC57	FBXW8	0	1	1	1	0	3
METTL21A	MAPKAPK2	1	1	0	0	1	3
METTL21A	P2RY6	1	1	0	0	1	3
METTL21A	ATAD3B	1	1	0	0	1	3
LRRC28	FBXW8	0	1	1	1	0	3
HSD17B12	HAND2-AS1	0	1	1	1	0	3
HSD17B12	UTF1	1	0	1	1	0	3
HSD17B12	ART3	1	0	1	1	0	3
FLJ25758	HAR1A	1	0	1	1	0	3
EIF4G3	ART3	0	1	1	1	0	3
EIF4G3	PEX5L	0	1	1	1	0	3
RBM8A	AIM1L	1	1	0	0	1	3
RBM8A	P2RY6	1	1	0	0	1	3
RBM8A	GBP1P1	1	1	0	0	1	3
RBM8A	GRIN3B	1	1	0	0	1	3
TAF2	FBXW8	1	0	1	1	0	3
TOR1A	P2RY6	0	0	1	1	1	3
CARD14	FBXW8	0	1	1	1	0	3
RBM15	SLC43A3	0	1	1	1	0	3
IRGQ	LOC283713	0	1	1	1	0	3
LINC01270	PEX5L	0	0	1	1	1	3
LINC01270	ART3	0	0	1	1	1	3
CFAP58	SMIM22	0	0	1	1	1	3
AK8	SMIM22	0	0	1	1	1	3
RECK	AMER2	0	1	1	1	0	3
RECK	DMD	0	1	1	1	0	3
RECK	LOC283713	0	1	1	1	0	3
PLEKHG2	PLEKHF2	1	1	0	0	1	3
PLEKHG2	PARP1	1	1	0	0	1	3
KIAA1456	SMIM22	0	0	1	1	1	3
KIAA1456	UTF1	1	0	1	1	0	3
SLC10A7	FBXW8	1	0	1	1	0	3
LCNL1	FBXW8	0	1	1	1	0	3
ZNF169	TTTY15	0	0	1	1	1	3
ZNF169	FBXW8	0	1	1	1	0	3
SF3B6	GRIN3B	1	1	0	0	1	3
SF3B6	SLC43A3	0	1	1	1	0	3
EFCAB6	SMIM22	0	0	1	1	1	3
EFCAB6	ART3	1	0	1	1	0	3
EFCAB6	UTF1	1	0	1	1	0	3
DNMBP	SMIM22	0	0	1	1	1	3
DNMBP	KCNA4	1	1	0	0	1	3
DNMBP	ART3	0	1	1	1	0	3
DNMBP	C21orf62	0	1	1	1	0	3
DNMBP	GABRG1	0	1	1	1	0	3
CXorf31	FBXW8	1	0	1	1	0	3
FOXJ2	LINC00515	0	1	1	1	0	3
LOC283045	ART3	0	0	1	1	1	3
MRGPRG-AS1	TTTY15	0	0	1	1	1	3
TATDN2	FBXW8	0	1	1	1	0	3
SNORA71A	TMEM235	0	0	1	1	1	3
SNORA71A	PEX5L	0	0	1	1	1	3
SNORA71A	ART3	0	0	1	1	1	3
RFFL	UTF1	0	1	1	1	0	3
RFFL	MYOM2	0	1	1	1	0	3
RFFL	DMD	0	1	1	1	0	3
TYRO3P	TTTY15	0	0	1	1	1	3
OR2L1P	FBXW8	0	1	1	1	0	3
OR13C4	TTTY15	0	0	1	1	1	3
CHERP	SMIM22	1	0	1	1	0	3
TDRD3	SMIM22	0	0	1	1	1	3
TDRD3	ART3	0	1	1	1	0	3
MLX	HAND2-AS1	0	1	1	1	0	3
EIF4EBP2	ART3	0	1	1	1	0	3
EIF4EBP2	HAR1A	0	1	1	1	0	3
EIF4EBP2	AMER2	0	1	1	1	0	3
DCTN2	FBXW8	0	0	1	1	1	3
DCTN2	ZCCHC12	0	1	1	1	0	3
DCTN2	TTTY15	1	0	1	1	0	3
DCTN2	DMD	0	1	1	1	0	3
DCTN2	HAND2-AS1	0	1	1	1	0	3
BCLAF1	FBXW8	1	0	1	1	0	3
BCLAF1	SMIM22	1	0	1	1	0	3
MOB1A	FBXW8	1	0	1	1	0	3
SDHC	OOEP	1	0	1	1	0	3
ARHGAP35	ZCCHC12	0	1	1	1	0	3
ARHGAP35	ART3	0	1	1	1	0	3
RER1	ZCCHC12	0	1	1	1	0	3
HTT	SMIM22	0	1	1	1	0	3
C2orf71	FBXW8	0	1	1	1	0	3
MBD3	LINC00515	1	0	1	1	0	3
FADD	SMIM22	1	1	0	0	1	3
RNMT	FBXW8	1	0	1	1	0	3
POLR2A	FBXW8	0	1	1	1	0	3
SLC7A14	TTTY15	0	0	1	1	1	3
ZNF286A	MYOM2	0	1	1	1	0	3
PSMD5	CCBE1	0	1	1	1	0	3
SF3B2	FBXW8	0	1	1	1	0	3
DSCR3	SMIM22	0	1	1	1	0	3
SF3B2	UTF1	1	0	1	1	0	3
FOXO3	KCNA4	0	1	1	1	0	3
BAIAP3	SMIM22	0	0	1	1	1	3
BAIAP3	ART3	0	1	1	1	0	3
KIF20B	GRIN3B	1	1	0	0	1	3
DPYSL4	LOC283713	1	0	1	1	0	3
PSMC3IP	FBXW8	0	0	1	1	1	3
PSMC3IP	PEX5L	0	1	1	1	0	3
PPIL2	FBXW8	0	1	1	1	0	3
DLEC1	FBXW8	0	0	1	1	1	3
PHF2	CYP2W1	0	1	1	1	0	3
PHF2	SMIM22	1	0	1	1	0	3
RFX3	SMIM22	0	0	1	1	1	3
TBXA2R	LOC283713	0	1	1	1	0	3
RFX2	SMIM22	0	0	1	1	1	3
RFX2	MYOM2	0	1	1	1	0	3
VOPP1	PYCR1	1	0	1	1	0	3
VOPP1	FBXW8	1	0	1	1	0	3
VOPP1	HS3ST5	1	0	1	1	0	3
POLR2C	LOC283713	0	1	1	1	0	3
SPG11	SLC43A3	0	1	1	1	0	3
SPG11	DDX39A	0	1	1	1	0	3
POLDIP3	P2RY6	0	1	1	1	0	3
POLDIP3	SMIM22	1	0	1	1	0	3
PTBP1	LOC283713	0	1	1	1	0	3
PTBP1	SH3GL2	0	1	1	1	0	3
SPAG16	UTF1	0	1	1	1	0	3
SPG20	UTF1	0	1	1	1	0	3
SPG20	LINC00515	0	1	1	1	0	3
LINGO3	ART3	0	0	1	1	1	3
SPG20	A1BG-AS1	0	1	1	1	0	3
LINGO3	TTTY15	0	0	1	1	1	3
KDM3A	SLC43A3	0	1	1	1	0	3
KDM3A	FBXW8	0	1	1	1	0	3
KDM3A	P2RY6	0	1	1	1	0	3
MICAL3	SMIM22	0	0	1	1	1	3
LINGO3	SMIM22	1	1	0	0	1	3
USP12	PENK	0	1	1	1	0	3
USP12	TTTY15	0	1	1	1	0	3
USP12	AMER2	0	1	1	1	0	3
USP12	SERP2	0	1	1	1	0	3
RAB22A	ART3	0	1	1	1	0	3
HIVEP1	P2RY6	1	1	0	0	1	3
PENK	HERC2	0	1	1	1	0	3
U2AF2	FBXW8	0	1	1	1	0	3
TPSD1	PARP1	1	1	0	0	1	3
PLCH1	UTF1	1	0	1	1	0	3
CCDC120	SHKBP1	0	1	1	1	0	3
KRT3	SH3GL2	0	1	1	1	0	3
DPY19L1	MYOM2	0	1	1	1	0	3
DDX56	LOC283713	1	0	1	1	0	3
DDX56	SH3GL2	1	0	1	1	0	3
EMC7	TTTY15	0	1	1	1	0	3
EMC7	AMER2	0	1	1	1	0	3
MAT2B	FBXW8	1	0	1	1	0	3
RNF7	FBXW8	0	1	1	1	0	3
LOC285889	FBXW8	0	1	1	1	0	3
RBM28	SLC43A3	0	1	1	1	0	3
RBM28	GRIN3B	0	1	1	1	0	3
TMEM62	LOC283713	0	1	1	1	0	3
ANKRD11	LOC283713	0	1	1	1	0	3
RPL36	LOC283713	1	0	1	1	0	3
C6orf15	ART3	0	0	1	1	1	3
C6orf15	PEX5L	0	0	1	1	1	3
PCDHB12	FBXW8	1	1	0	0	1	3
ADPRHL2	PCDH9	0	1	1	1	0	3

## Sheet: liver
MIN gene 1	MIN gene 2	svm.RFE	IG	RF	SU	IA	Sum
SBSN	PTH1R	1	1	1	1	1	5
SBSN	STAB2	1	1	1	1	1	5
PIP5KL1	STAB2	1	1	1	1	1	5
PIP5KL1	PTH1R	1	1	1	1	1	5
DMRTA1	FRMD8	1	1	1	1	1	5
C16orf72	SCNN1G	1	1	1	1	1	5
ATP5J2	RASL12	1	1	1	1	1	5
MLLT1	STAB2	1	1	1	1	1	5
ARL5A	STAB2	1	1	1	1	1	5
ARCN1	STAB2	1	1	1	1	1	5
WDFY1	STAB2	1	1	1	1	1	5
NIFK-AS1	STAB2	1	1	1	1	1	5
ATXN1	PABPC4L	1	1	1	1	1	5
KCNE2	SSBP1	1	1	1	1	1	5
ZNF594	PTH1R	1	1	1	1	1	5
SNAPC5	SCNN1G	1	1	1	1	1	5
FRMD8	DMRTA1	1	1	1	1	1	5
FRMD8	MSH3	1	1	1	1	1	5
EMC1	SCNN1G	1	1	1	1	1	5
KLHL9	STAB2	1	1	1	1	1	5
LINC00342	OR51B2	1	1	1	1	1	5
LMAN1L	STAB2	1	1	1	1	1	5
MTMR12	STAB2	1	1	1	1	1	5
MTMR12	CCL23	1	1	1	1	1	5
CTDNEP1	STAB2	1	1	1	1	1	5
RSPRY1	STAB2	0	1	1	1	1	4
RSPRY1	CLEC4M	0	1	1	1	1	4
RSPRY1	PVALB	1	1	1	1	0	4
RADIL	STAB2	1	1	1	1	0	4
ZNF461	STAB2	1	0	1	1	1	4
RBBP6	STAB2	0	1	1	1	1	4
MAN1A2	STAB2	0	1	1	1	1	4
ALKBH5	BMPER	0	1	1	1	1	4
ALKBH5	CLEC4M	0	1	1	1	1	4
MRGPRX4	PTH1R	1	0	1	1	1	4
PDE1C	PTH1R	1	0	1	1	1	4
PDE1C	STAB2	1	0	1	1	1	4
PDE12	STAB2	0	1	1	1	1	4
BCL2L2	STAB2	0	1	1	1	1	4
PIKFYVE	STAB2	0	1	1	1	1	4
RBM14	STAB2	0	1	1	1	1	4
RBM14	CCL23	1	1	1	1	0	4
NAP1L4	STAB2	0	1	1	1	1	4
GAB1	CLEC4M	0	1	1	1	1	4
RADIL	PTH1R	1	1	1	1	0	4
ZNF24	STAB2	0	1	1	1	1	4
FBXO18	SSBP1	1	1	1	1	0	4
C16orf72	STAB2	0	1	1	1	1	4
TNKS	STAB2	0	1	1	1	1	4
TCEB3	STAB2	0	1	1	1	1	4
CHD6	STAB2	0	1	1	1	1	4
FKBP1A	CLEC4M	0	1	1	1	1	4
BCLAF1	CLEC4M	0	1	1	1	1	4
AASDHPPT	STAB2	0	1	1	1	1	4
ZC3H15	STAB2	0	1	1	1	1	4
AASDHPPT	CLEC4M	0	1	1	1	1	4
TOX4	STAB2	0	1	1	1	1	4
CDK12	STAB2	0	1	1	1	1	4
SUPT7L	STAB2	0	1	1	1	1	4
ATMIN	STAB2	0	1	1	1	1	4
TLK1	STAB2	0	1	1	1	1	4
RANBP3	STAB2	0	1	1	1	1	4
ATP5J2	PABPC4L	1	1	1	1	0	4
AP1G1	STAB2	0	1	1	1	1	4
AP1G1	SCNN1G	1	0	1	1	1	4
SRP54	STAB2	0	1	1	1	1	4
PCGF3	STAB2	1	0	1	1	1	4
ENOX2	STAB2	0	1	1	1	1	4
COA1	STAB2	0	1	1	1	1	4
FKBP6	STAB2	0	1	1	1	1	4
NFATC3	STAB2	0	1	1	1	1	4
NFATC3	CLEC4M	0	1	1	1	1	4
NFATC3	SCNN1G	1	1	1	1	0	4
NCKAP1	STAB2	0	1	1	1	1	4
NCKAP1	CLEC4M	0	1	1	1	1	4
CAPN2	PABPC4L	1	1	1	1	0	4
EWSR1	STAB2	0	1	1	1	1	4
FAM153A	STAB2	1	0	1	1	1	4
ANKRD17	STAB2	0	1	1	1	1	4
PSME4	CLEC4M	0	1	1	1	1	4
UBE3B	STAB2	0	1	1	1	1	4
RMND5A	CLEC4M	0	1	1	1	1	4
THAP11	CLEC4M	0	1	1	1	1	4
ZDHHC17	STAB2	0	1	1	1	1	4
MLLT1	CCL23	1	1	1	1	0	4
SLC39A9	STAB2	0	1	1	1	1	4
SLC39A9	CLEC4M	0	1	1	1	1	4
TAPT1	STAB2	0	1	1	1	1	4
TOMM22	STAB2	0	1	1	1	1	4
ARL5A	CLEC4M	0	1	1	1	1	4
RNF38	CLEC4M	0	1	1	1	1	4
MARCH5	STAB2	0	1	1	1	1	4
PSMF1	STAB2	0	1	1	1	1	4
MFF	CLEC4M	0	1	1	1	1	4
AMBRA1	STAB2	0	1	1	1	1	4
SEC61A2	STAB2	0	1	1	1	1	4
NDUFAF5	STAB2	0	1	1	1	1	4
ZNF770	STAB2	0	1	1	1	1	4
METTL5	STAB2	0	1	1	1	1	4
METTL5	CLEC4M	0	1	1	1	1	4
PUM2	STAB2	0	1	1	1	1	4
C14orf119	CLEC4M	0	1	1	1	1	4
ISY1	STAB2	0	1	1	1	1	4
BRK1	STAB2	0	1	1	1	1	4
ANO6	STAB2	0	1	1	1	1	4
ATXN7L3	STAB2	1	1	1	1	0	4
GOPC	STAB2	0	1	1	1	1	4
ATE1	STAB2	0	1	1	1	1	4
ATE1	CLEC4M	0	1	1	1	1	4
PCGF5	STAB2	0	1	1	1	1	4
MIB2	STAB2	0	1	1	1	1	4
TYW3	CLEC4M	0	1	1	1	1	4
MIR670HG	STAB2	1	0	1	1	1	4
MTHFSD	STAB2	0	1	1	1	1	4
NIFK-AS1	CLEC4M	0	1	1	1	1	4
NIFK-AS1	CCL23	1	1	1	1	0	4
GPATCH11	STAB2	0	1	1	1	1	4
GPBP1L1	PABPC4L	1	0	1	1	1	4
FNTA	RASL12	1	1	1	1	0	4
FNTA	HOXA13	1	1	1	1	0	4
OTUD4	STAB2	0	1	1	1	1	4
SETX	STAB2	0	1	1	1	1	4
NUP88	STAB2	0	1	1	1	1	4
PSMD5	STAB2	0	1	1	1	1	4
PSMD5	CCBE1	0	1	1	1	1	4
PSMD5	SCNN1G	1	1	1	1	0	4
WBP4	SCNN1G	1	0	1	1	1	4
CLTB	PABPC4L	1	1	1	1	0	4
CLCN6	CLEC4M	0	1	1	1	1	4
PPP3CC	STAB2	0	1	1	1	1	4
HIST3H3	STAB2	0	1	1	1	1	4
CDC42	STAB2	0	1	1	1	1	4
ABCD4	CLEC4M	0	1	1	1	1	4
RAB22A	STAB2	0	1	1	1	1	4
LOC441601	STAB2	1	0	1	1	1	4
SP2	STAB2	0	1	1	1	1	4
SP2	CLEC4M	0	1	1	1	1	4
RBBP9	CLEC4M	0	1	1	1	1	4
DDX59	PABPC4L	1	1	1	1	0	4
PSMG4	PABPC4L	1	1	1	1	0	4
CDHR3	CLEC4M	0	1	1	1	1	4
ZNF594	CLEC1B	0	1	1	1	1	4
ZNF594	CLEC4M	0	1	1	1	1	4
SRSF12	CLEC4M	0	1	1	1	1	4
SMCR8	STAB2	0	1	1	1	1	4
SMCR8	CLEC4M	0	1	1	1	1	4
SENP8	PTH1R	0	1	1	1	1	4
SENP8	STAB2	0	1	1	1	1	4
CYB5D1	STAB2	0	1	1	1	1	4
RQCD1	STAB2	0	1	1	1	1	4
RQCD1	CLEC4M	0	1	1	1	1	4
PSG11	STAB2	1	0	1	1	1	4
RBM26	STAB2	0	1	1	1	1	4
DDAH1	STAB2	0	1	1	1	1	4
ALG14	STAB2	0	1	1	1	1	4
LLGL2	PABPC4L	1	1	1	1	0	4
SNAPC5	STAB2	0	1	1	1	1	4
CCDC90B	STAB2	1	1	1	1	0	4
SART3	STAB2	0	1	1	1	1	4
FIP1L1	STAB2	0	1	1	1	1	4
WAPAL	STAB2	0	1	1	1	1	4
SLC35F6	PLVAP	1	1	1	1	0	4
THADA	STAB2	0	1	1	1	1	4
TMEM126B	STAB2	0	1	1	1	1	4
ATP11B	STAB2	0	1	1	1	1	4
DCAF5	STAB2	0	1	1	1	1	4
CEP120	STAB2	0	1	1	1	1	4
HIPK3	STAB2	0	1	1	1	1	4
ATP8B3	SSBP1	1	1	1	1	0	4
FRMD8	OLFML2B	0	1	1	1	1	4
SLC10A7	STAB2	0	1	1	1	1	4
EPT1	CLEC4M	0	1	1	1	1	4
PIGK	STAB2	0	1	1	1	1	4
CAPRIN2	STAB2	0	1	1	1	1	4
C11orf57	STAB2	0	1	1	1	1	4
C11orf57	CLEC4M	0	1	1	1	1	4
FAM120A	STAB2	0	1	1	1	1	4
KIAA2013	CLEC4M	0	1	1	1	1	4
PEX13	STAB2	0	1	1	1	1	4
EMC1	STAB2	0	1	1	1	1	4
EMC1	CLEC4M	0	1	1	1	1	4
EMC1	NBPF4	1	1	1	1	0	4
ERICH1	STAB2	0	1	1	1	1	4
MAPK8	STAB2	0	1	1	1	1	4
VPS53	STAB2	0	1	1	1	1	4
ITSN1	STAB2	0	1	1	1	1	4
GIGYF2	STAB2	0	1	1	1	1	4
KLHL9	CLEC4M	0	1	1	1	1	4
KLHL9	CCL23	1	1	1	1	0	4
KIAA0430	STAB2	0	1	1	1	1	4
GTF2H5	STAB2	0	1	1	1	1	4
SMURF1	PABPC4L	1	1	1	1	0	4
PRDM11	STAB2	0	1	1	1	1	4
ZBTB40	STAB2	0	1	1	1	1	4
CBY1	STAB2	0	1	1	1	1	4
LOC285819	STAB2	0	1	1	1	1	4
TRAF3IP2-AS1	STAB2	0	1	1	1	1	4
TPT1-AS1	STAB2	0	1	1	1	1	4
CWC25	STAB2	0	1	1	1	1	4
RNF141	STAB2	0	1	1	1	1	4
BRPF3	STAB2	0	1	1	1	1	4
KLF3	CLEC4M	0	1	1	1	1	4
C9orf173	STAB2	1	0	1	1	1	4
NFE2L2	STAB2	0	1	1	1	1	4
PIK3R2	CLEC4M	0	1	1	1	1	4
FGFR1OP	STAB2	0	1	1	1	1	4
PAAF1	CLEC4M	0	1	1	1	1	4
HNRNPC	STAB2	0	1	1	1	1	4
PCNXL4	STAB2	0	1	1	1	1	4
UBR2	PABPC4L	1	1	1	1	0	4
CHM	STAB2	0	1	1	1	1	4
LATS1	STAB2	0	1	1	1	1	4
MTMR12	CLEC4M	0	1	1	1	1	4
CTDNEP1	CLEC4M	0	1	1	1	1	4
TMSB4Y	C5orf28	1	1	1	1	0	4
SPTBN1	STAB2	0	1	1	1	1	4
ACTR1A	CLEC4M	0	1	1	1	0	3
CAPRIN1	CLEC4M	0	1	1	1	0	3
RSPRY1	SCNN1G	1	0	1	1	0	3
RSPRY1	CCL23	1	0	1	1	0	3
RSPRY1	NBPF4	1	0	1	1	0	3
BTBD17	STAB2	0	1	1	1	0	3
ZNF461	CLEC4M	0	1	1	1	0	3
RASGEF1C	PABPC4L	1	0	1	1	0	3
THRA	CLEC4M	0	1	1	1	0	3
MFAP3	CLEC4M	0	1	1	1	0	3
RBBP6	CLEC4M	0	1	1	1	0	3
MAN1A2	CLEC4M	0	1	1	1	0	3
TRIML2	CLEC4M	0	1	1	1	0	3
DIP2A	CLEC4M	0	1	1	1	0	3
SEC62	PTH1R	0	0	1	1	1	3
ALKBH5	STAB2	0	1	1	1	0	3
ALKBH5	CCBE1	0	1	1	1	0	3
LHX4	CLEC4M	0	1	1	1	0	3
RADIL	CLEC4M	0	1	1	1	0	3
MRGPRX4	STAB2	0	0	1	1	1	3
KIAA1109	STAB2	0	1	1	1	0	3
KIAA1109	CLEC4M	0	1	1	1	0	3
DDX51	CLEC4M	0	1	1	1	0	3
RBM33	CLEC4M	0	1	1	1	0	3
SUPT6H	CLEC4M	0	1	1	1	0	3
RGS7	CLEC4M	0	1	1	1	0	3
INPP5A	CLEC4M	0	1	1	1	0	3
PDE12	CLEC4M	0	1	1	1	0	3
ZNF641	CLEC4M	0	1	1	1	0	3
BCL2L2	CLEC4M	0	1	1	1	0	3
BCL2L2	HHIP	0	1	1	1	0	3
BCL2L2	CLEC1B	0	1	1	1	0	3
CELF1	STAB2	0	1	1	1	0	3
CELF1	CLEC4M	0	1	1	1	0	3
CELF1	SCNN1G	1	0	1	1	0	3
PIKFYVE	CLEC4M	0	1	1	1	0	3
RBM14	CLEC4M	0	1	1	1	0	3
PIKFYVE	CCL23	0	1	1	1	0	3
RBM14	CLEC1B	0	1	1	1	0	3
HNRNPM	OLFML2B	0	1	1	1	0	3
HNRNPM	CLEC4M	0	1	1	1	0	3
HNRNPM	PABPC4L	1	0	1	1	0	3
PIKFYVE	PVALB	0	1	1	1	0	3
LOC100130417	CLEC4M	0	1	1	1	0	3
PIKFYVE	SCNN1G	1	0	1	1	0	3
NAP1L4	CLEC4M	0	1	1	1	0	3
UBE2G2	CLEC4M	0	1	1	1	0	3
YLPM1	CLEC4M	0	1	1	1	0	3
PDE6B	STAB2	0	1	1	1	0	3
PDE6B	CLEC4M	0	1	1	1	0	3
DDX3X	CLEC4M	0	1	1	1	0	3
DIXDC1	STAB2	1	1	0	0	1	3
DIXDC1	CLEC4M	0	1	1	1	0	3
ATAD2B	STAB2	0	0	1	1	1	3
ATAD2B	CLEC4M	0	1	1	1	0	3
ATAD2B	PLVAP	1	0	1	1	0	3
DNAJC13	STAB2	0	1	1	1	0	3
DNAJC13	CLEC4M	0	1	1	1	0	3
LINC01197	STAB2	0	1	1	1	0	3
LINC01197	CLEC4M	0	1	1	1	0	3
TMBIM4	PTH1R	0	0	1	1	1	3
MLLT10	STAB2	0	0	1	1	1	3
MLLT10	CLEC4M	0	1	1	1	0	3
DOPEY1	SCNN1G	1	1	0	0	1	3
ZFYVE16	PABPC4L	1	0	1	1	0	3
TFE3	CLEC4M	0	1	1	1	0	3
TFE3	SCNN1G	1	0	1	1	0	3
RFFL	STAB2	0	1	1	1	0	3
MAF	PTH1R	0	0	1	1	1	3
IFT43	PTH1R	0	0	1	1	1	3
LRTOMT	CLEC4M	0	1	1	1	0	3
C16orf72	CLEC4M	0	1	1	1	0	3
C16orf72	NBPF4	0	1	1	1	0	3
TNKS	CLEC4M	0	1	1	1	0	3
PCNP	CLEC4M	0	1	1	1	0	3
PCNP	ATCAY	1	0	1	1	0	3
C22orf34	CLEC4M	0	1	1	1	0	3
TCEB3	CLEC4M	0	1	1	1	0	3
CHD6	CLEC4M	0	1	1	1	0	3
HNRNPU	STAB2	0	0	1	1	1	3
CHD6	SCNN1G	1	0	1	1	0	3
ZC3H15	CLEC4M	0	1	1	1	0	3
DARS	CLEC4M	0	1	1	1	0	3
TOX4	CLEC4M	0	1	1	1	0	3
CDK12	CLEC4M	0	1	1	1	0	3
SUPT7L	CLEC4M	0	1	1	1	0	3
ATMIN	CLEC4M	0	1	1	1	0	3
AFF1	SCNN1G	0	0	1	1	1	3
AFF1	STAB2	0	1	1	1	0	3
AFF1	CLEC4M	0	1	1	1	0	3
AASDHPPT	CCBE1	0	1	1	1	0	3
CTCF	STAB2	0	0	1	1	1	3
CTCF	CLEC4M	0	1	1	1	0	3
TLK1	PLVAP	1	0	1	1	0	3
TLK1	CLEC4M	0	1	1	1	0	3
RANBP3	CLEC4M	0	1	1	1	0	3
AASDHPPT	CCL23	0	1	1	1	0	3
TFAM	STAB2	0	0	1	1	1	3
IDE	CLEC4M	0	1	1	1	0	3
AP1G1	CLEC4M	0	1	1	1	0	3
COX17	PABPC4L	1	0	1	1	0	3
SRP54	CLEC4M	0	1	1	1	0	3
XRCC1	PABPC4L	1	0	1	1	0	3
POLRMT	STAB2	0	1	1	1	0	3
POLRMT	CLEC4M	0	1	1	1	0	3
REST	STAB2	0	1	1	1	0	3
REST	SCNN1G	1	0	1	1	0	3
REST	CLEC4M	0	1	1	1	0	3
PCGF3	CLEC4M	0	1	1	1	0	3
ENOX2	CCBE1	0	1	1	1	0	3
ENOX2	CLEC4M	0	1	1	1	0	3
NCAPH2	CLEC4M	0	1	1	1	0	3
NCAPH2	PABPC4L	1	0	1	1	0	3
HPCA	OR51B2	1	0	1	1	0	3
AASDHPPT	C16orf82	1	0	1	1	0	3
TNFRSF10C	CLEC4M	0	1	1	1	0	3
COA1	CLEC4M	0	1	1	1	0	3
GTF2A1	STAB2	0	1	1	1	0	3
GTF2A1	SCNN1G	0	1	1	1	0	3
GTF2A1	CLEC4M	0	1	1	1	0	3
KLHL24	PTH1R	0	0	1	1	1	3
FKBP6	CLEC4M	0	1	1	1	0	3
INTS6	CLEC4M	0	1	1	1	0	3
NFATC3	PVALB	0	1	1	1	0	3
NFATC3	CCDC60	1	0	1	1	0	3
NFATC3	CCL23	0	1	1	1	0	3
INHBC	SCNN1G	1	0	1	1	0	3
AASDHPPT	ATCAY	1	0	1	1	0	3
DOHH	CLEC4M	0	1	1	1	0	3
MLLT4	CLEC4M	0	1	1	1	0	3
EWSR1	CLEC4M	0	1	1	1	0	3
PRM2	CLEC4M	0	1	1	1	0	3
FAM153A	CLEC4M	0	1	1	1	0	3
KMT2D	CLEC4M	0	1	1	1	0	3
ATXN7L3B	CLEC4M	0	1	1	1	0	3
ANKRD17	PVALB	0	0	1	1	1	3
ANKRD17	CLEC4M	0	1	1	1	0	3
ANKRD17	NBPF4	1	0	1	1	0	3
NEK9	CLEC4M	0	1	1	1	0	3
UBE3B	CLEC4M	0	1	1	1	0	3
SETD2	STAB2	0	0	1	1	1	3
KLC1	CLEC4M	0	1	1	1	0	3
THAP11	STAB2	0	0	1	1	1	3
ZDHHC17	CLEC4M	0	1	1	1	0	3
MORC3	OLFML2B	1	0	1	1	0	3
PCNX	CLEC4M	0	1	1	1	0	3
USP12	STAB2	0	0	1	1	1	3
ZC3H4	OLFML2B	1	0	1	1	0	3
ZC3H4	PABPC4L	1	0	1	1	0	3
PRSS53	CLEC4M	0	1	1	1	0	3
MLLT1	CLEC4M	0	1	1	1	0	3
SLC39A9	CCBE1	0	1	1	1	0	3
TAPT1	CLEC4M	0	1	1	1	0	3
TOMM22	CLEC4M	0	1	1	1	0	3
TOMM22	SCNN1G	1	0	1	1	0	3
SQRDL	PTH1R	0	0	1	1	1	3
CDIP1	STAB2	1	1	0	0	1	3
CDIP1	CLEC4M	0	1	1	1	0	3
NDUFB4	PTH1R	0	0	1	1	1	3
WDR59	CLEC4M	0	1	1	1	0	3
GLYR1	STAB2	0	0	1	1	1	3
GLYR1	CLEC4M	0	1	1	1	0	3
RNF38	STAB2	0	0	1	1	1	3
MRPL39	CLEC4M	0	1	1	1	0	3
MARCH5	CLEC4M	0	1	1	1	0	3
MARCH5	TMEM95	1	0	1	1	0	3
PSMF1	CCL23	0	1	1	1	0	3
PSMF1	CLEC4M	0	1	1	1	0	3
SDAD1	CLEC4M	0	1	1	1	0	3
RNF121	PABPC4L	1	0	1	1	0	3
ZNHIT2	CLEC4M	0	1	1	1	0	3
IL20RA	CLEC4M	0	1	1	1	0	3
AMBRA1	CLEC4M	0	1	1	1	0	3
AMBRA1	SCNN1G	1	0	1	1	0	3
SEC61A2	CLEC4M	0	1	1	1	0	3
NDUFAF5	CLEC4M	0	1	1	1	0	3
TMEM50B	STAB2	0	1	1	1	0	3
TMEM50B	CLEC4M	0	1	1	1	0	3
ASB7	CLEC4M	0	1	1	1	0	3
DNAJC28	STAB2	0	1	1	1	0	3
DNAJC28	CLEC4M	0	1	1	1	0	3
DNAJC28	CCBE1	0	1	1	1	0	3
EPB41L5	CLEC4M	0	1	1	1	0	3
HTR5A	CLEC1B	0	1	1	1	0	3
HTR5A	CLEC4M	0	1	1	1	0	3
PUM2	CLEC4M	0	1	1	1	0	3
CEMP1	CLEC4M	0	1	1	1	0	3
C14orf119	STAB2	0	0	1	1	1	3
ARRDC1-AS1	CLEC4M	0	1	1	1	0	3
ISY1	CLEC4M	0	1	1	1	0	3
ISY1	CCBE1	0	1	1	1	0	3
BRK1	SCNN1G	0	1	1	1	0	3
WDFY1	CLEC4M	0	1	1	1	0	3
ANO6	PVALB	0	1	1	1	0	3
ANO6	CLEC4M	0	1	1	1	0	3
ANO6	SCNN1G	1	0	1	1	0	3
ATXN7L3	CLEC4M	0	1	1	1	0	3
ATXN7L3	CCL23	1	0	1	1	0	3
GOPC	CLEC4M	0	1	1	1	0	3
GOPC	SCNN1G	1	0	1	1	0	3
SIN3A	STAB2	0	1	1	1	0	3
SIN3A	CLEC4M	0	1	1	1	0	3
MRPS26	STAB2	0	1	1	1	0	3
MRPS26	CLEC4M	0	1	1	1	0	3
CCDC117	STAB2	0	0	1	1	1	3
CCDC117	CLEC4M	0	1	1	1	0	3
CCDC117	SCNN1G	1	0	1	1	0	3
ARHGAP35	CLEC4M	0	1	1	1	0	3
PCGF5	CLEC4M	0	1	1	1	0	3
MIB2	CLEC4M	0	1	1	1	0	3
RHBDD1	SCNN1G	1	0	1	1	0	3
COG8	STAB2	1	1	0	0	1	3
COG8	CLEC4M	0	1	1	1	0	3
RP9	STAB2	0	0	1	1	1	3
RP9	CLEC4M	0	1	1	1	0	3
FOXN3-AS1	CLEC4M	0	1	1	1	0	3
ERCC6L2	CLEC4M	0	1	1	1	0	3
GSX2	CLEC1B	0	1	1	1	0	3
DNAJC21	STAB2	0	1	1	1	0	3
DNAJC21	PABPC4L	1	0	1	1	0	3
BOLA2	CLEC4M	0	1	1	1	0	3
BHLHE23	CLEC4M	0	1	1	1	0	3
GNGT2	OR51B2	1	0	1	1	0	3
MEIG1	CLEC4M	0	0	1	1	1	3
DCAF8	OLFML2B	0	1	1	1	0	3
DCAF8	PABPC4L	1	0	1	1	0	3
DCAF8	CCL18	1	0	1	1	0	3
CST9	CLEC4M	0	1	1	1	0	3
MTHFSD	CLEC4M	0	1	1	1	0	3
MTHFSD	CCBE1	0	1	1	1	0	3
LOC389199	ATCAY	1	0	1	1	0	3
LOC389199	SCNN1G	1	0	1	1	0	3
NDUFB7	PABPC4L	1	0	1	1	0	3
CD79B	PABPC4L	1	0	1	1	0	3
CSNK1A1	PABPC4L	1	0	1	1	0	3
DTX3L	PTH1R	0	0	1	1	1	3
NIFK-AS1	CLEC1B	0	1	1	1	0	3
G3BP1	PABPC4L	1	0	1	1	0	3
GPATCH11	CLEC4M	0	1	1	1	0	3
FGD5-AS1	PABPC4L	1	0	1	1	0	3
FGD5-AS1	MIR4435-1HG	1	0	1	1	0	3
FGD5-AS1	OLFML2B	0	1	1	1	0	3
ARF6	PABPC4L	1	0	1	1	0	3
FNTA	PABPC4L	1	0	1	1	0	3
WDR1	CLEC4M	0	1	1	1	0	3
OTUD4	CLEC4M	0	1	1	1	0	3
OTUD4	SCNN1G	1	0	1	1	0	3
SETX	CLEC4M	0	1	1	1	0	3
SETX	C16orf82	1	0	1	1	0	3
SETX	NBPF4	1	0	1	1	0	3
NUP88	CLEC4M	0	1	1	1	0	3
NUP88	CCBE1	0	1	1	1	0	3
PSMD5	CLEC4M	0	1	1	1	0	3
PSMD5	PVALB	0	1	1	1	0	3
PSMD5	CCL23	0	1	1	1	0	3
PSMD5	ATCAY	1	0	1	1	0	3
WBP4	STAB2	0	0	1	1	1	3
PPP3CC	CLEC4M	0	1	1	1	0	3
PPP3CC	CCBE1	0	1	1	1	0	3
PPP3CC	BMPER	0	1	1	1	0	3
PPP3CC	SCNN1G	1	0	1	1	0	3
HIST3H3	CLEC4M	0	1	1	1	0	3
CDC42	CLEC4M	0	1	1	1	0	3
ITCH	CLEC4M	0	1	1	1	0	3
THAP3	PABPC4L	1	0	1	1	0	3
ZBTB7A	CLEC4M	0	1	1	1	0	3
ABCD4	STAB2	0	1	1	1	0	3
C12orf29	PABPC4L	1	0	1	1	0	3
SPG21	PTH1R	0	0	1	1	1	3
SPG21	PABPC4L	1	0	1	1	0	3
CCDC51	STAB2	1	1	0	0	1	3
CCDC51	CLEC4M	0	1	1	1	0	3
TMEM132A	CLEC4M	0	1	1	1	0	3
ADAT1	STAB2	1	1	0	0	1	3
GLTSCR1	PABPC4L	1	0	1	1	0	3
GLTSCR1	CCL18	1	0	1	1	0	3
SUGCT	OLFML2B	1	0	1	1	0	3
FRS2	PABPC4L	1	0	1	1	0	3
RBBP9	STAB2	0	0	1	1	1	3
SP2	CLEC1B	0	1	1	1	0	3
DDX59	CST4	1	0	1	1	0	3
PET100	PTH1R	0	0	1	1	1	3
WDR53	RASL12	1	0	1	1	0	3
ZNF776	CLEC4M	0	1	1	1	0	3
ARHGEF5	RASL12	1	0	1	1	0	3
MORN3	CLEC4M	0	1	1	1	0	3
BRF1	CLEC4M	0	1	1	1	0	3
PSMC3IP	CLEC4M	0	1	1	1	0	3
ACAP2	OR51B2	1	0	1	1	0	3
PSMC3IP	SCNN1G	1	0	1	1	0	3
ARHGAP5	CLEC4M	0	1	1	1	0	3
SENP8	CLEC4M	0	1	1	1	0	3
SENP8	CLEC1B	0	1	1	1	0	3
CASKIN1	CLEC4M	0	1	1	1	0	3
BRWD1	PABPC4L	1	0	1	1	0	3
CYB5D1	CLEC4M	0	1	1	1	0	3
CYB5D1	BMPER	0	1	1	1	0	3
SENP1	CLEC4M	0	1	1	1	0	3
SYNRG	PABPC4L	0	1	1	1	0	3
SYNRG	OLFML2B	0	1	1	1	0	3
BRWD3	CLEC4M	0	1	1	1	0	3
CNOT6L	CLEC4M	0	1	1	1	0	3
NYAP1	STAB2	0	1	1	1	0	3
NYAP1	CLEC4M	0	1	1	1	0	3
LSM14B	STAB2	0	0	1	1	1	3
LSM14B	CLEC4M	0	1	1	1	0	3
PSG11	MIER2	0	0	1	1	1	3
TFAP2B	STAB2	0	1	1	1	0	3
RBM26	CLEC4M	0	1	1	1	0	3
DDAH1	CLEC4M	0	1	1	1	0	3
DDAH1	CCBE1	0	1	1	1	0	3
PRPF38A	STAB2	0	0	1	1	1	3
PRPF38A	CLEC4M	0	1	1	1	0	3
B4GALNT3	CLEC4M	0	1	1	1	0	3
NTN5	CLEC4M	0	1	1	1	0	3
FGD2	CLEC4M	0	1	1	1	0	3
ALG14	CLEC4M	0	1	1	1	0	3
LLGL2	CCL18	1	0	1	1	0	3
MVB12B	CLEC4M	0	1	1	1	0	3
SNAPC5	C16orf82	1	1	0	0	1	3
SNAPC5	CCBE1	0	1	1	1	0	3
SSH2	CLEC4M	0	1	1	1	0	3
ZNF446	CLEC4M	0	1	1	1	0	3
ATP5S	CLEC4M	0	1	1	1	0	3
SH3YL1	CLEC4M	0	0	1	1	1	3
SCNN1G	SERPINB3	0	0	1	1	1	3
ZADH2	CLEC4M	0	1	1	1	0	3
SART3	CLEC4M	0	1	1	1	0	3
SCNN1G	CRISP1	0	0	1	1	1	3
FAM160B1	PTH1R	0	0	1	1	1	3
SCNN1G	GUCA1C	0	0	1	1	1	3
SCNN1G	LINC01330	0	0	1	1	1	3
SCNN1G	LOC283682	0	0	1	1	1	3
TRMT61A	CLEC4M	0	1	1	1	0	3
WAPAL	CLEC4M	0	1	1	1	0	3
SLC35F6	OLFML2B	0	1	1	1	0	3
TCP10	TMEM95	0	0	1	1	1	3
THADA	CLEC4M	0	1	1	1	0	3
TMEM126B	CLEC4M	0	1	1	1	0	3
ATP11B	CLEC4M	0	1	1	1	0	3
RBM8A	PABPC4L	1	0	1	1	0	3
CEP120	CLEC4M	0	1	1	1	0	3
ATF7IP	OLFML2B	0	1	1	1	0	3
KIAA0226	CLEC4M	0	1	1	1	0	3
HIPK3	CLEC4M	0	1	1	1	0	3
SEPT2	CLEC4M	0	1	1	1	0	3
HIPK3	SCNN1G	1	0	1	1	0	3
ARHGEF2	CLEC4M	0	1	1	1	0	3
TMEM135	CLEC4M	0	1	1	1	0	3
WDR37	CLEC4M	0	1	1	1	0	3
CTDSPL2	CLEC4M	0	1	1	1	0	3
SLC10A7	CLEC4M	0	1	1	1	0	3
GOSR1	OLFML2B	0	1	1	1	0	3
PPIP5K1	PABPC4L	0	1	1	1	0	3
PPIP5K1	CCL18	1	0	1	1	0	3
CCDC90B	CLEC4M	0	1	1	1	0	3
POFUT2	STAB2	0	1	1	1	0	3
POFUT2	CLEC4M	0	1	1	1	0	3
USP25	CLEC4M	0	1	1	1	0	3
LMOD3	STAB2	0	1	1	1	0	3
LMOD3	CLEC4M	0	1	1	1	0	3
UROD	PABPC4L	1	0	1	1	0	3
CAPRIN2	CLEC4M	0	1	1	1	0	3
RBM15	STAB2	0	1	1	1	0	3
RBM15	CLEC4M	0	1	1	1	0	3
XRN1	PTH1R	0	0	1	1	1	3
MTSS1L	STAB2	0	0	1	1	1	3
MTSS1L	CLEC4M	0	1	1	1	0	3
MTSS1L	SCNN1G	1	0	1	1	0	3
FAM120A	CLEC4M	0	1	1	1	0	3
PEX13	CLEC4M	0	1	1	1	0	3
ZNF207	HOXA13	0	1	1	1	0	3
ZNF207	OLFML2B	0	1	1	1	0	3
EMC1	CCL23	0	1	1	1	0	3
EMC1	BMPER	0	1	1	1	0	3
LOC645513	PLVAP	1	0	1	1	0	3
ERICH1	CLEC4M	0	1	1	1	0	3
ERICH1	CCBE1	0	1	1	1	0	3
DLGAP4	OLFML2B	0	1	1	1	0	3
MAPK8	CLEC4M	0	1	1	1	0	3
FAM83C	CLEC4M	0	1	1	1	0	3
LINC01128	CLEC4M	0	1	1	1	0	3
HECTD1	STAB2	0	0	1	1	1	3
HECTD1	CLEC4M	0	1	1	1	0	3
VPS53	CLEC4M	0	1	1	1	0	3
KMT2C	PABPC4L	1	0	1	1	0	3
ITSN1	CLEC4M	0	1	1	1	0	3
MIRLET7BHG	CLEC4M	0	1	1	1	0	3
SOS1	CLEC4M	0	1	1	1	0	3
DGCR10	CLEC4M	0	1	1	1	0	3
CNPY2	PABPC4L	1	0	1	1	0	3
C11orf31	PTH1R	0	0	1	1	1	3
TSPAN17	CLEC4M	0	1	1	1	0	3
UBTF	CCL18	1	0	1	1	0	3
GIGYF2	CLEC4M	0	1	1	1	0	3
GIGYF2	SCNN1G	1	0	1	1	0	3
TMEM147-AS1	CLEC4M	0	1	1	1	0	3
LOC401320	PABPC4L	1	0	1	1	0	3
LPP	PABPC4L	1	0	1	1	0	3
KIAA0430	CLEC4M	0	1	1	1	0	3
ZNF252P	PABPC4L	1	0	1	1	0	3
SNX29	CLEC4M	0	1	1	1	0	3
TMED5	STAB2	0	1	1	1	0	3
TMED5	CLEC4M	0	1	1	1	0	3
TMED5	TMEM95	1	0	1	1	0	3
MAPKBP1	STAB2	0	1	1	1	0	3
MAPKBP1	CLEC4M	0	1	1	1	0	3
GTF2H5	CLEC4M	0	1	1	1	0	3
EXOSC1	STAB2	0	1	1	1	0	3
EXOSC1	CLEC4M	0	1	1	1	0	3
RC3H1	PABPC4L	1	0	1	1	0	3
EXOSC1	PABPC4L	1	0	1	1	0	3
NUP153	OLFML2B	0	1	1	1	0	3
BAHCC1	STAB2	0	1	1	1	0	3
BAHCC1	CLEC4M	0	1	1	1	0	3
RAB6A	CLEC4M	0	1	1	1	0	3
ATP1A1-AS1	CLEC4M	0	1	1	1	0	3
SMURF1	OLFML2B	0	1	1	1	0	3
SPEG	CLEC4M	0	1	1	1	0	3
PRDM11	PTH1R	0	1	1	1	0	3
KIAA2018	STAB2	0	0	1	1	1	3
KIAA2018	PVALB	0	1	1	1	0	3
NDST2	CLEC4M	0	1	1	1	0	3
ZBTB40	CLEC4M	0	1	1	1	0	3
SPG11	CLEC4M	0	1	1	1	0	3
NSUN4	CLEC4M	0	1	1	1	0	3
KMT2A	CLEC4M	0	1	1	1	0	3
TIMM17B	STAB2	1	0	1	1	0	3
CBY1	CLEC4M	0	1	1	1	0	3
CBY1	CCL23	0	1	1	1	0	3
CBY1	CCBE1	0	1	1	1	0	3
FKBP4	CLEC4M	0	1	1	1	0	3
TSPAN10	CLEC4M	0	1	1	1	0	3
LINC00342	OLFML2B	1	0	1	1	0	3
LINC00342	PABPC4L	1	0	1	1	0	3
FLJ37035	CLEC4M	0	1	1	1	0	3
RSU1	RASL12	1	0	1	1	0	3
KAT6B	CLEC4M	0	1	1	1	0	3
HLA-F-AS1	CLEC4M	0	1	1	1	0	3
LOC285819	CLEC4M	0	1	1	1	0	3
TRAF3IP2-AS1	CLEC4M	0	1	1	1	0	3
METTL15	STAB2	0	1	1	1	0	3
METTL15	CLEC4M	0	1	1	1	0	3
LINC00894	CLEC4M	0	1	1	1	0	3
IST1	CST4	1	0	1	1	0	3
REV1	PABPC4L	1	0	1	1	0	3
LOC401324	CLEC4M	0	1	1	1	0	3
TPT1-AS1	CLEC4M	0	1	1	1	0	3
MGA	STAB2	0	0	1	1	1	3
MGA	CLEC4M	0	1	1	1	0	3
CWC25	CCL23	0	1	1	1	0	3
CWC25	CLEC4M	0	1	1	1	0	3
RNF141	CLEC4M	0	1	1	1	0	3
ALDH3B1	CLEC4M	0	1	1	1	0	3
METAP1D	CLEC4M	0	1	1	1	0	3
BRPF3	CLEC4M	0	1	1	1	0	3
BRPF3	PTH1R	0	1	1	1	0	3
BRPF3	CLEC1B	0	1	1	1	0	3
NADSYN1	STAB2	0	1	1	1	0	3
NADSYN1	CLEC4M	0	1	1	1	0	3
CWC25	SCNN1G	1	0	1	1	0	3
KLF3	STAB2	0	0	1	1	1	3
PLD4	CLEC4M	0	1	1	1	0	3
CWF19L2	STAB2	0	1	1	1	0	3
CWF19L2	CLEC4M	0	1	1	1	0	3
C9orf173	PTH1R	1	1	0	0	1	3
C9orf173	CLEC4M	0	1	1	1	0	3
C9orf173	CLEC1B	0	1	1	1	0	3
NFE2L2	CLEC4M	0	1	1	1	0	3
SH3GL1P2	CLEC4M	0	1	1	1	0	3
SMEK2	CLEC4M	0	1	1	1	0	3
PAAF1	STAB2	0	1	1	1	0	3
FKBP15	STAB2	0	1	1	1	0	3
FKBP15	CLEC4M	0	1	1	1	0	3
HNRNPC	CLEC4M	0	1	1	1	0	3
ZNF280D	OLFML2B	0	1	1	1	0	3
PCNXL4	CLEC4M	0	1	1	1	0	3
PCNXL4	CCBE1	0	1	1	1	0	3
ZNF836	CLEC4M	0	1	1	1	0	3
GOLGA2P5	PABPC4L	1	0	1	1	0	3
TP53BP1	CLEC4M	0	1	1	1	0	3
CHM	CLEC4M	0	1	1	1	0	3
PIK3C3	CLEC4M	0	1	1	1	0	3
C11orf30	CLEC4M	0	1	1	1	0	3
AGO4	PABPC4L	1	0	1	1	0	3
SZT2	PABPC4L	1	0	1	1	0	3
LMAN1L	CLEC4M	0	1	1	1	0	3
ATG7	PABPC4L	0	1	1	1	0	3
PHF20	CLEC4M	0	1	1	1	0	3
DDX19A	STAB2	0	1	1	1	0	3
DDX19A	CLEC4M	0	1	1	1	0	3
LATS1	CLEC4M	0	1	1	1	0	3
CCBL1	CLEC4M	0	1	1	1	0	3
MTMR12	SCNN1G	1	0	1	1	0	3
MTMR12	NBPF4	1	0	1	1	0	3
EIF3F	STAB2	0	1	1	1	0	3
EIF3F	CLEC4M	0	1	1	1	0	3
CTDNEP1	CCL23	1	0	1	1	0	3
TAF10	CLEC4M	0	1	1	1	0	3
USP22	STAB2	0	1	1	1	0	3
USP22	CLEC4M	0	1	1	1	0	3
ANAPC5	PABPC4L	0	1	1	1	0	3
ANAPC5	OLFML2B	0	1	1	1	0	3
SPTBN1	CLEC4M	0	1	1	1	0	3

## Sheet: skin
MIN gene 1	MIN gene 2	svm.RFE	IG	RF	SU	IA	Sum
ELMSAN1	CYP3A7-CYP3AP1	1	1	1	1	1	5
KCNAB3	A1BG	1	1	1	1	1	5
TBC1D1	CYP3A7-CYP3AP1	1	1	1	1	0	4
SART1	CYP3A7-CYP3AP1	1	1	1	1	0	4
TRIB1	A1BG	0	1	1	1	1	4
ARHGAP32	SCARNA17	1	1	1	1	0	4
MPO	PARP1	1	1	1	1	0	4
MPO	A1BG	1	1	1	1	0	4
PLCH2	DIO3OS	1	1	1	1	0	4
H1FOO	KCNK7	1	1	1	1	0	4
KCNN1	A1BG	1	0	1	1	1	4
NOVA2	A1BG	1	0	1	1	1	4
ALPK1	CYP3A7-CYP3AP1	0	1	1	1	1	4
NEUROG1	A1BG	1	1	1	1	0	4
NPB	FOXD3-AS1	1	1	1	1	0	4
ELMSAN1	DIO3OS	1	1	1	1	0	4
ELMSAN1	CYP3A43	1	1	1	1	0	4
LLGL2	CYP3A7-CYP3AP1	0	1	1	1	1	4
EOMES	PRAME	0	1	1	1	1	4
ORAI2	A1BG	1	1	1	1	0	4
H1FOO	KRT77	0	1	1	1	0	3
LOC644090	PRAME	0	1	1	1	0	3
LOC339807	PRAME	0	1	1	1	0	3
LINC00620	PRAME	0	1	1	1	0	3
LHFPL5	PRAME	0	1	1	1	0	3
ZNF843	A1BG	1	0	1	1	0	3
ZNF843	PRAME	0	1	1	1	0	3
ODF4	PRAME	0	1	1	1	0	3
ST3GAL3	PRAME	0	1	1	1	0	3
PTH2	PRAME	0	1	1	1	0	3
TERT	A1BG	1	0	1	1	0	3
TERT	PRAME	0	1	1	1	0	3
B4GALNT1	PRAME	0	1	1	1	0	3
TAS1R1	A1BG	1	0	1	1	0	3
TAS1R1	PRAME	0	1	1	1	0	3
PDZD3	PRAME	0	1	1	1	0	3
SLC22A7	A1BG	1	0	1	1	0	3
DSCR10	PRAME	0	1	1	1	0	3
SUGT1P1	A1BG	1	0	1	1	0	3
SUGT1P1	PRAME	0	1	1	1	0	3
KLK4	PRAME	0	1	1	1	0	3
STH	PRAME	0	1	1	1	0	3
TRIB3	PRAME	0	1	1	1	0	3
MAP3K19	A1BG	1	0	1	1	0	3
THSD4	CYP3A7-CYP3AP1	0	1	1	1	0	3
PLCD3	CLDN8	1	0	1	1	0	3
SAMD14	PRAME	0	1	1	1	0	3
LOC642533	A1BG	1	0	1	1	0	3
LOC642533	PRAME	0	1	1	1	0	3
C20orf202	PRAME	0	1	1	1	0	3
SMIM21	PRAME	0	1	1	1	0	3
POM121L12	PRAME	0	1	1	1	0	3
POM121L12	FOXD3-AS1	1	0	1	1	0	3
C1orf86	PRAME	0	1	1	1	0	3
ZSCAN20	PRAME	0	1	1	1	0	3
LINC00901	PRAME	0	1	1	1	0	3
RPPH1	PRAME	0	1	1	1	0	3
LINC00671	PRAME	0	1	1	1	0	3
LOC100652770	PRAME	0	1	1	1	0	3
MEX3C	A1BG	0	1	1	1	0	3
MEX3C	PRAME	0	1	1	1	0	3
APCDD1L-AS1	PRAME	0	1	1	1	0	3
ZNF577	PRAME	0	1	1	1	0	3
ESPNL	PRAME	0	1	1	1	0	3
LOC283177	PRAME	0	1	1	1	0	3
LOC100130111	PRAME	0	1	1	1	0	3
FLJ31104	PRAME	0	1	1	1	0	3
LINC00507	PRAME	0	1	1	1	0	3
PPP1R27	CLDN8	0	1	1	1	0	3
LOC100507403	A1BG	1	0	1	1	0	3
LOC100507403	PRAME	0	1	1	1	0	3
ATP6V1H	A1BG	0	1	1	1	0	3
ATP6V1H	PRAME	0	1	1	1	0	3
CACNG5	PRAME	0	1	1	1	0	3
SAMD15	A1BG	1	0	1	1	0	3
SAMD15	PRAME	0	1	1	1	0	3
FHAD1	A1BG	1	0	1	1	0	3
FHAD1	PRAME	0	1	1	1	0	3
ITGAD	PRAME	0	1	1	1	0	3
ZNF787	PRAME	0	1	1	1	0	3
LINC01056	PRAME	0	1	1	1	0	3
H1FX-AS1	PRAME	0	1	1	1	0	3
PAQR9	PRAME	0	1	1	1	0	3
SIRT2	PRAME	0	1	1	1	0	3
C22orf15	PRAME	0	1	1	1	0	3
LINC00308	PRAME	0	1	1	1	0	3
LOC100506351	PRAME	0	1	1	1	0	3
LOC100996385	PRAME	0	1	1	1	0	3
LOC100506207	A1BG	1	0	1	1	0	3
SRCAP	A1BG	1	0	1	1	0	3
LOC100506127	A1BG	1	0	1	1	0	3
LOC100506127	PRAME	0	1	1	1	0	3
LINC00908	A1BG	1	0	1	1	0	3
LINC00908	PARP1	1	0	1	1	0	3
LINC00908	PRAME	0	1	1	1	0	3
DMRTA2	PRAME	0	1	1	1	0	3
MAP3K11	PRAME	0	1	1	1	0	3
RRP12	PRAME	0	1	1	1	0	3
RRP12	A1BG	1	0	1	1	0	3
SLC4A1	A1BG	1	0	1	1	0	3
IL21R-AS1	A1BG	1	0	1	1	0	3
IL21R-AS1	PRAME	0	1	1	1	0	3
LOC613266	PRAME	0	1	1	1	0	3
TMEM75	PRAME	0	1	1	1	0	3
GRAPL	PRAME	0	1	1	1	0	3
LINC00689	PRAME	0	1	1	1	0	3
LOC728353	PRAME	0	1	1	1	0	3
LOC100131581	PRAME	0	1	1	1	0	3
RTP5	PRAME	0	1	1	1	0	3
LOC399900	PRAME	0	1	1	1	0	3
PPP4R1L	PRAME	0	1	1	1	0	3
LHX9	PRAME	0	1	1	1	0	3
TMEM95	PRAME	0	1	1	1	0	3
FBXO39	PRAME	0	1	1	1	0	3
HSPC081	PRAME	0	1	1	1	0	3
LOC389247	PRAME	0	1	1	1	0	3
NOS1	PRAME	0	1	1	1	0	3
ZNF81	PRAME	0	1	1	1	0	3
LOC101926962	PRAME	0	1	1	1	0	3
LINC01019	PRAME	0	1	1	1	0	3
LEMD1-AS1	A1BG	1	0	1	1	0	3
LEMD1-AS1	PRAME	0	1	1	1	0	3
LOC339975	PRAME	0	1	1	1	0	3
LOC101928661	A1BG	1	0	1	1	0	3
LOC101928661	PRAME	0	1	1	1	0	3
LINC00535	A1BG	1	0	1	1	0	3
LINC00535	PRAME	0	1	1	1	0	3
CACNG6	PRAME	0	1	1	1	0	3
MUC4	PRAME	0	1	1	1	0	3
ANKUB1	PRAME	0	1	1	1	0	3
CACNG6	BLM	1	0	1	1	0	3
CSPG4P5	A1BG	1	0	1	1	0	3
CSPG4P5	PRAME	0	1	1	1	0	3
LOC286068	PRAME	0	1	1	1	0	3
LOC157931	PRAME	0	1	1	1	0	3
LINC00424	A1BG	1	0	1	1	0	3
LINC00424	PRAME	0	1	1	1	0	3
SLC7A11-AS1	A1BG	1	0	1	1	0	3
LINC00334	MATN1	1	0	1	1	0	3
LINC00334	PRAME	0	1	1	1	0	3
LOC339539	CLDN8	0	1	1	1	0	3
LOC151484	PRAME	0	1	1	1	0	3
FOXN4	A1BG	0	0	1	1	1	3
FOXN4	PRAME	0	1	1	1	0	3
FOXN4	BPI	1	0	1	1	0	3
TBATA	A1BG	1	0	1	1	0	3
FOXN4	LOC101929681	1	0	1	1	0	3
LINC01115	PRAME	0	1	1	1	0	3
TBATA	PRAME	0	1	1	1	0	3
LINC01231	PRAME	0	1	1	1	0	3
FAM170A	A1BG	1	0	1	1	0	3
FAM170A	PRAME	0	1	1	1	0	3
LINC00486	PRAME	0	1	1	1	0	3
CCDC33	CLDN8	0	1	1	1	0	3
F11	PRAME	0	1	1	1	0	3
MAGIX	A1BG	1	0	1	1	0	3
MAGIX	PRAME	0	1	1	1	0	3
MAPT-AS1	PRAME	0	1	1	1	0	3
TNFRSF13C	PRAME	0	1	1	1	0	3
MAPT-AS1	MATN1	1	0	1	1	0	3
FCRL2	A1BG	0	0	1	1	1	3
FCRL2	PRAME	0	1	1	1	0	3
LOC283045	PRAME	0	1	1	1	0	3
LOC284395	A1BG	1	0	1	1	0	3
LOC284395	PRAME	0	1	1	1	0	3
YWHAEP7	A1BG	0	0	1	1	1	3
YWHAEP7	PRAME	0	1	1	1	0	3
LINC01512	PRAME	0	1	1	1	0	3
LOC100130456	PRAME	0	1	1	1	0	3
TREML4	PRAME	0	1	1	1	0	3
FLJ33544	A1BG	1	0	1	1	0	3
FLJ33544	PRAME	0	1	1	1	0	3
IQCF5-AS1	A1BG	1	0	1	1	0	3
CECR3	PRAME	0	1	1	1	0	3
CFAP46	A1BG	1	0	1	1	0	3
LOC100506557	PRAME	0	1	1	1	0	3
FUT6	PRAME	0	1	1	1	0	3
FUT6	MATN1	1	0	1	1	0	3
CFAP46	PRAME	0	1	1	1	0	3
LOC101927410	A1BG	1	0	1	1	0	3
LOC101927410	PRAME	0	1	1	1	0	3
CD6	PRAME	0	1	1	1	0	3
IL27	PRAME	0	1	1	1	0	3
NSF	PRAME	0	1	1	1	0	3
FGF22	MATN1	1	0	1	1	0	3
PER4	PRAME	0	1	1	1	0	3
ZNF160	A1BG	1	0	1	1	0	3
C20orf181	A1BG	1	0	1	1	0	3
C20orf181	PRAME	0	1	1	1	0	3
CLN6	A1BG	0	1	1	1	0	3
OR10D1P	PRAME	0	1	1	1	0	3
ZNF29P	PRAME	0	1	1	1	0	3
LOC101927934	A1BG	1	0	1	1	0	3
LOC101927934	PRAME	0	1	1	1	0	3
LOC100507336	A1BG	1	0	1	1	0	3
LOC100507336	PRAME	0	1	1	1	0	3
TBC1D1	KRT77	0	1	1	1	0	3
CCDC157	A1BG	1	0	1	1	0	3
CCDC157	PRAME	0	1	1	1	0	3
EIF2AK3	PRAME	0	1	1	1	0	3
OPN5	PRAME	0	1	1	1	0	3
PIGT	PRAME	0	1	1	1	0	3
LOC100287576	PRAME	0	1	1	1	0	3
LINC01134	PRAME	0	1	1	1	0	3
F2R	PRAME	0	1	1	1	0	3
LOC101927131	PRAME	0	1	1	1	0	3
LOC100130741	A1BG	1	0	1	1	0	3
C22orf34	PRAME	0	1	1	1	0	3
LOC100506679	PRAME	0	1	1	1	0	3
C20orf62	MATN1	1	0	1	1	0	3
MYOZ3	A1BG	1	0	1	1	0	3
MYOZ3	PRAME	0	1	1	1	0	3
TGM2	PRAME	0	1	1	1	0	3
ADRBK1	A1BG	1	0	1	1	0	3
ADRBK1	PRAME	0	1	1	1	0	3
TOX4	PRAME	0	1	1	1	0	3
MSH6	A1BG	0	1	1	1	0	3
TGFB1	PRAME	0	1	1	1	0	3
SLIT3	OVOL2	1	0	1	1	0	3
SLIT3	ZNF273	0	1	1	1	0	3
WDR62	PRAME	0	1	1	1	0	3
MMP11	A1BG	1	0	1	1	0	3
MMP11	PRAME	0	1	1	1	0	3
ABCD4	PRAME	0	1	1	1	0	3
RARG	CLDN8	0	1	1	1	0	3
SP2	A1BG	0	1	1	1	0	3
SP2	PRAME	0	1	1	1	0	3
GATA4	PRAME	0	1	1	1	0	3
ALPP	PRAME	0	1	1	1	0	3
ALDOB	PRAME	0	1	1	1	0	3
PSG5	PRAME	0	1	1	1	0	3
PLK3	PRAME	0	1	1	1	0	3
MAPK8IP2	PRAME	0	1	1	1	0	3
LRRN2	PRAME	0	1	1	1	0	3
RIN1	NR3C2	0	1	1	1	0	3
APOH	PRAME	0	1	1	1	0	3
HNF1B	A1BG	1	0	1	1	0	3
HNF1B	PRAME	0	1	1	1	0	3
KIF5A	A1BG	1	0	1	1	0	3
C1QL1	PRAME	0	1	1	1	0	3
C4BPA	A1BG	1	0	1	1	0	3
C4BPA	PRAME	0	1	1	1	0	3
TRPM2	PRAME	0	1	1	1	0	3
KCNQ2	PRAME	0	1	1	1	0	3
CDH24	A1BG	1	0	1	1	0	3
PLCH2	TMEM132C	0	1	1	1	0	3
CDH24	PRAME	0	1	1	1	0	3
GH2	A1BG	1	0	1	1	0	3
LOC100130741	PRAME	0	1	1	1	0	3
KCNN1	TRIB2	0	1	1	1	0	3
NR0B2	PRAME	0	1	1	1	0	3
SSTR3	PRAME	0	1	1	1	0	3
NOVA2	PRAME	0	1	1	1	0	3
NRL	PRAME	0	1	1	1	0	3
BCL2L1	PRAME	0	1	1	1	0	3
GP2	A1BG	1	0	1	1	0	3
SYNGR4	A1BG	1	0	1	1	0	3
FKBP6	PRAME	0	1	1	1	0	3
ACRV1	PRAME	0	1	1	1	0	3
CRYBB2	PRAME	0	1	1	1	0	3
DLEC1	PRAME	0	1	1	1	0	3
C20orf166-AS1	A1BG	1	0	1	1	0	3
ARHGDIG	PRAME	0	1	1	1	0	3
ACTN3	A1BG	1	0	1	1	0	3
ACTN3	PRAME	0	1	1	1	0	3
MATN1	THEM4	1	1	0	0	1	3
C20orf166-AS1	PRAME	0	1	1	1	0	3
NEU3	PRAME	0	1	1	1	0	3
AGXT	PRAME	0	1	1	1	0	3
CRYBA1	PRAME	0	1	1	1	0	3
PHOX2B	PRAME	0	1	1	1	0	3
GJC2	PRAME	0	1	1	1	0	3
SLC30A3	PRAME	0	1	1	1	0	3
NRAP	PRAME	0	1	1	1	0	3
CXCR1	PRAME	0	1	1	1	0	3
ZNF583	PRAME	0	1	1	1	0	3
ATP4A	A1BG	1	0	1	1	0	3
ATP4A	PRAME	0	1	1	1	0	3
CACNA1B	PRAME	0	1	1	1	0	3
GSTTP1	PRAME	0	1	1	1	0	3
TNFSF8	PRAME	0	1	1	1	0	3
MMP25	PRAME	0	1	1	1	0	3
LYZL6	PRAME	0	1	1	1	0	3
SLC1A7	A1BG	1	0	1	1	0	3
SLC1A7	PRAME	0	1	1	1	0	3
IRS4	PRAME	0	1	1	1	0	3
SLC22A13	PRAME	0	1	1	1	0	3
NFKB2	PRAME	0	1	1	1	0	3
PFKFB1	A1BG	0	0	1	1	1	3
PFKFB1	PRAME	0	1	1	1	0	3
HTR4	PRAME	0	1	1	1	0	3
ABCG4	A1BG	0	0	1	1	1	3
ABCG4	PRAME	0	1	1	1	0	3
TMPRSS15	PRAME	0	1	1	1	0	3
HCRT	PRAME	0	1	1	1	0	3
KIF25	PRAME	0	1	1	1	0	3
IGSF1	PRAME	0	1	1	1	0	3
NR6A1	PRAME	0	1	1	1	0	3
PAX4	PRAME	0	1	1	1	0	3
PAX4	MATN1	1	0	1	1	0	3
KRT76	PRAME	0	1	1	1	0	3
ADAM11	PRAME	0	1	1	1	0	3
S100G	PRAME	0	1	1	1	0	3
CD40LG	PRAME	0	1	1	1	0	3
EVX1	A1BG	1	0	1	1	0	3
EVX1	PRAME	0	1	1	1	0	3
KIF25-AS1	A1BG	1	0	1	1	0	3
KIF25-AS1	PRAME	0	1	1	1	0	3
CEACAM3	PRAME	0	1	1	1	0	3
CCR8	ARPC1B	0	1	1	1	0	3
ISG20L2	PRAME	0	1	1	1	0	3
AMELY	A1BG	1	0	1	1	0	3
AMELY	PRAME	0	1	1	1	0	3
AVPR1B	PRAME	0	1	1	1	0	3
IFNA10	PRAME	0	1	1	1	0	3
TRPA1	PRAME	0	1	1	1	0	3
CACNA1F	A1BG	1	0	1	1	0	3
CACNA1F	PRAME	0	1	1	1	0	3
GLP1R	PRAME	0	1	1	1	0	3
GFI1B	PRAME	0	1	1	1	0	3
GATAD1	A1BG	0	0	1	1	1	3
GPR6	PRAME	0	1	1	1	0	3
CRHR1	A1BG	0	0	1	1	1	3
CRHR1	PRAME	0	1	1	1	0	3
LILRA6	PRAME	0	1	1	1	0	3
MDS2	A1BG	1	0	1	1	0	3
DEAF1	PRAME	0	1	1	1	0	3
ACE	KRT77	0	1	1	1	0	3
MDS2	PRAME	0	1	1	1	0	3
CDC42EP2	PRAME	0	1	1	1	0	3
CDKN2D	PRAME	0	1	1	1	0	3
KCNJ6	PRAME	0	1	1	1	0	3
TRIM10	PRAME	0	1	1	1	0	3
NCR3	PRAME	0	1	1	1	0	3
SLC6A5	PRAME	0	1	1	1	0	3
FASLG	PRAME	0	1	1	1	0	3
SPAG11A	PRAME	0	1	1	1	0	3
CCKAR	PRAME	0	1	1	1	0	3
ADAM7	PRAME	0	1	1	1	0	3
DRD3	PRAME	0	1	1	1	0	3
PCDHGB5	PRAME	0	1	1	1	0	3
PCDHGA9	PRAME	0	1	1	1	0	3
TRIM42	PRAME	0	1	1	1	0	3
FAM71B	PRAME	0	1	1	1	0	3
SCAMP5	PRAME	0	1	1	1	0	3
NPTXR	PRAME	0	1	1	1	0	3
CLIC5	PRAME	0	1	1	1	0	3
ERN2	A1BG	1	0	1	1	0	3
ERN2	PRAME	0	1	1	1	0	3
CYP2C9	PRAME	0	1	1	1	0	3
CACNG2	A1BG	1	0	1	1	0	3
PLAC4	PRAME	0	1	1	1	0	3
MUC3B	PRAME	0	1	1	1	0	3
CEACAM21	A1BG	1	0	1	1	0	3
TMPRSS6	A1BG	1	0	1	1	0	3
TMPRSS6	PRAME	0	1	1	1	0	3
IGSF9B	A1BG	1	0	1	1	0	3
IGSF9B	PRAME	0	1	1	1	0	3
TARP	PRAME	0	1	1	1	0	3
IHH	PRAME	0	1	1	1	0	3
OR7E24	PRAME	0	1	1	1	0	3
LINC00675	PRAME	0	1	1	1	0	3
HUS1B	PRAME	0	1	1	1	0	3
LINC00563	PRAME	0	1	1	1	0	3
AKAP8L	PRAME	0	1	1	1	0	3
FAM205B	PRAME	0	1	1	1	0	3
PP13	PRAME	0	1	1	1	0	3
NPB	A1BG	0	0	1	1	1	3
GRM8	PRAME	0	1	1	1	0	3
OVOL3	PRAME	0	1	1	1	0	3
PCDHB17	PRAME	0	1	1	1	0	3
ATXN8OS	A1BG	1	0	1	1	0	3
NPB	PRAME	0	1	1	1	0	3
LOC101927181	PRAME	0	1	1	1	0	3
LOC101927181	CLDN8	0	1	1	1	0	3
FOXL1	A1BG	1	0	1	1	0	3
FOXL1	PRAME	0	1	1	1	0	3
POM121L2	A1BG	1	0	1	1	0	3
FAM224A	PRAME	0	1	1	1	0	3
MUC3A	PRAME	0	1	1	1	0	3
PRDM1	PRAME	0	1	1	1	0	3
BTNL3	PRAME	0	1	1	1	0	3
LRRC43	PRAME	0	1	1	1	0	3
PRAMEF10	A1BG	1	0	1	1	0	3
PRAMEF10	PRAME	0	1	1	1	0	3
PIWIL2	PRAME	0	1	1	1	0	3
CRX	PRAME	0	1	1	1	0	3
E4F1	CYP3A7-CYP3AP1	1	0	1	1	0	3
PAX8	PRAME	0	1	1	1	0	3
WBSCR27	PRAME	0	1	1	1	0	3
FHL3	PRAME	0	1	1	1	0	3
FSD1	PRAME	0	1	1	1	0	3
CACFD1	A1BG	0	0	1	1	1	3
CACFD1	PRAME	0	1	1	1	0	3
TCEANC	A1BG	1	0	1	1	0	3
GPR137	FAM49B	1	0	1	1	0	3
TCEANC	PRAME	0	1	1	1	0	3
TREML2	A1BG	1	0	1	1	0	3
TREML2	PRAME	0	1	1	1	0	3
CDHR5	A1BG	1	0	1	1	0	3
CDHR5	PRAME	0	1	1	1	0	3
ANGPTL3	PRAME	0	1	1	1	0	3
CCDC71	PRAME	0	1	1	1	0	3
LINC00315	PRAME	0	1	1	1	0	3
ECEL1	A1BG	1	0	1	1	0	3
ECEL1	PRAME	0	1	1	1	0	3
GDF3	PRAME	0	1	1	1	0	3
PYY2	PRAME	0	1	1	1	0	3
CXXC4	PRAME	0	1	1	1	0	3
SPERT	PRAME	0	1	1	1	0	3
CD244	PRAME	0	1	1	1	0	3
LGALS13	PRAME	0	1	1	1	0	3
ACTL7A	A1BG	1	0	1	1	0	3
ACTL7A	PRAME	0	1	1	1	0	3
C21orf62	PRAME	0	1	1	1	0	3
FTCD	PRAME	0	1	1	1	0	3
CST8	PRAME	0	1	1	1	0	3
ZIM2	PRAME	0	1	1	1	0	3
NODAL	MATN1	1	0	1	1	0	3
PRG3	A1BG	1	0	1	1	0	3
FRMD1	A1BG	1	0	1	1	0	3
FRMD1	PRAME	0	1	1	1	0	3
CCDC108	PRAME	0	1	1	1	0	3
LINC00574	PRAME	0	1	1	1	0	3
CHST8	PRAME	0	1	1	1	0	3
ARMC4	A1BG	1	0	1	1	0	3
ARMC4	PRAME	0	1	1	1	0	3
VSX1	PRAME	0	1	1	1	0	3
ANGPT4	PRAME	0	1	1	1	0	3
CABP5	PRAME	0	1	1	1	0	3
NRDE2	KRT77	0	1	1	1	0	3
STMN4	PRAME	0	1	1	1	0	3
SLC22A8	PRAME	0	1	1	1	0	3
ULBP1	A1BG	1	0	1	1	0	3
ULBP1	PRAME	0	1	1	1	0	3
FOXP3	PRAME	0	1	1	1	0	3
C9orf62	PRAME	0	1	1	1	0	3
ATOH1	PRAME	0	1	1	1	0	3
MOS	PRAME	0	1	1	1	0	3
CYP2A6	PRAME	0	1	1	1	0	3
PLA2G2E	PRAME	0	1	1	1	0	3
TAS2R7	PRAME	0	1	1	1	0	3
OR1F1	A1BG	1	0	1	1	0	3
OR1F1	PRAME	0	1	1	1	0	3
CCL24	PRAME	0	1	1	1	0	3
CACNG4	A1BG	1	0	1	1	0	3
CACNG4	PRAME	0	1	1	1	0	3
NS3BP	PRAME	0	1	1	1	0	3
LRTM1	PRAME	0	1	1	1	0	3
NYX	PRAME	0	1	1	1	0	3
MIER2	PRAME	0	1	1	1	0	3
DNAJB11	A1BG	0	1	1	1	0	3
GPHB5	PRAME	0	1	1	1	0	3
IQSEC3	MATN1	1	0	1	1	0	3
IGF2BP1	A1BG	0	0	1	1	1	3
IGF2BP1	PRAME	0	1	1	1	0	3
OTP	PRAME	0	1	1	1	0	3
TLR9	PRAME	0	1	1	1	0	3
LINC00626	PRAME	0	1	1	1	0	3
IL17C	PRAME	0	1	1	1	0	3
ZAN	PRAME	0	1	1	1	0	3
MCHR2	PRAME	0	1	1	1	0	3
BRICD5	CLDN8	0	1	1	1	0	3
SLC30A2	A1BG	1	0	1	1	0	3
SCRN2	PRAME	0	1	1	1	0	3
LOC728743	CLDN8	0	1	1	1	0	3
LOC728743	KRT77	0	1	1	1	0	3
ASPHD1	PRAME	0	1	1	1	0	3
BPIFB1	PRAME	0	1	1	1	0	3
ATCAY	A1BG	1	0	1	1	0	3
ATCAY	PRAME	0	1	1	1	0	3
MYO1G	PRAME	0	1	1	1	0	3
TPGS1	PRAME	0	1	1	1	0	3
HELZ2	PRAME	0	1	1	1	0	3
DERL3	PRAME	0	1	1	1	0	3
UNC79	A1BG	1	0	1	1	0	3
UNC79	PRAME	0	1	1	1	0	3
EPHA8	A1BG	1	0	1	1	0	3
ZDHHC22	A1BG	1	0	1	1	0	3
ZDHHC22	PRAME	0	1	1	1	0	3
EPHA8	PRAME	0	1	1	1	0	3
METTL21C	PRAME	0	1	1	1	0	3
LOC100422737	PRAME	0	1	1	1	0	3
WFDC8	A1BG	1	0	1	1	0	3
LOC100507530	CLDN8	0	1	1	1	0	3
SEPT12	PRAME	0	1	1	1	0	3
SLC6A19	PRAME	0	1	1	1	0	3
WFDC8	PRAME	0	1	1	1	0	3
C1orf168	PRAME	0	1	1	1	0	3
SCP2D1	A1BG	1	0	1	1	0	3
LYZL4	A1BG	1	0	1	1	0	3
LYZL4	PRAME	0	1	1	1	0	3
LINC00445	A1BG	1	0	1	1	0	3
LINC00445	PRAME	0	1	1	1	0	3
UPP2	PRAME	0	1	1	1	0	3
CTXN3	PRAME	0	1	1	1	0	3
SLC39A5	PRAME	0	1	1	1	0	3
CCNB3	PRAME	0	1	1	1	0	3
CCDC62	PRAME	0	1	1	1	0	3
LOC100507480	PRAME	0	1	1	1	0	3
ZP4	PRAME	0	1	1	1	0	3
LINC00029	PRAME	0	1	1	1	0	3
EOMES	A1BG	1	1	0	0	1	3
KIAA1919	PRAME	0	1	1	1	0	3
MUC17	PRAME	0	1	1	1	0	3
LOC388692	PRAME	0	1	1	1	0	3
TRIM78P	PRAME	0	1	1	1	0	3
LOC284561	PRAME	0	1	1	1	0	3
LOC284240	PRAME	0	1	1	1	0	3
BAALCOS	PRAME	0	1	1	1	0	3
LOC100506457	A1BG	1	0	1	1	0	3
MUC3	PRAME	0	1	1	1	0	3
DEFB121	PRAME	0	1	1	1	0	3
LOC286059	A1BG	1	0	1	1	0	3
LOC286059	PRAME	0	1	1	1	0	3
TRDV3	PRAME	0	1	1	1	0	3
CATX-1	PRAME	0	1	1	1	0	3
DKFZp547J222	PRAME	0	1	1	1	0	3
R3HDML	PRAME	0	1	1	1	0	3
CAPSL	PRAME	0	1	1	1	0	3
UNC5A	PRAME	0	1	1	1	0	3
RNF151	PRAME	0	1	1	1	0	3
H1FNT	A1BG	1	0	1	1	0	3
H1FNT	PRAME	0	1	1	1	0	3
RIIAD1	A1BG	1	0	1	1	0	3
RIIAD1	PRAME	0	1	1	1	0	3
FAM71F2	PRAME	0	1	1	1	0	3
FGF14-IT1	PRAME	0	1	1	1	0	3
KIAA1217	PRAME	0	1	1	1	0	3
LOC283737	PRAME	0	1	1	1	0	3
LOC100505711	PRAME	0	1	1	1	0	3
SLC6A18	PRAME	0	1	1	1	0	3
C6orf58	PRAME	0	1	1	1	0	3
LOC147791	PRAME	0	1	1	1	0	3
BPIFA3	TRIB2	0	1	1	1	0	3
BPIFA3	A1BG	1	0	1	1	0	3
SLIT2-IT1	PRAME	0	1	1	1	0	3
SPACA3	KRT77	0	1	1	1	0	3
MBTPS2	A1BG	0	1	1	1	0	3
WHAMMP2	PRAME	0	1	1	1	0	3
WHAMMP2	SLC35B4	1	0	1	1	0	3
LOC283387	STARD3NL	0	1	1	1	0	3
LOC283387	A1BG	1	0	1	1	0	3
CD81-AS1	PRAME	0	1	1	1	0	3
CATSPER1	PRAME	0	1	1	1	0	3
CABP2	PRAME	0	1	1	1	0	3
KCNAB3	STARD3NL	0	1	1	1	0	3
P2RY4	A1BG	1	0	1	1	0	3
LOC100128185	A1BG	1	0	1	1	0	3
LOC100128185	PRAME	0	1	1	1	0	3
ZNF295-AS1	A1BG	1	0	1	1	0	3
ZNF295-AS1	PRAME	0	1	1	1	0	3
KRT17P5	A1BG	1	0	1	1	0	3
KRT17P5	PRAME	0	1	1	1	0	3
GUCA1A	A1BG	1	0	1	1	0	3
GUCA1A	PRAME	0	1	1	1	0	3
TMEM196	A1BG	1	0	1	1	0	3
TMEM196	PRAME	0	1	1	1	0	3
BSND	A1BG	0	0	1	1	1	3
BSND	PRAME	0	1	1	1	0	3
PRSS36	A1BG	1	0	1	1	0	3
PRSS36	PRAME	0	1	1	1	0	3
GAS2L2	PRAME	0	1	1	1	0	3
BCL6B	PRAME	0	1	1	1	0	3
EXOC3L2	PRAME	0	1	1	1	0	3
ASB10	PRAME	0	1	1	1	0	3
ODF3	A1BG	1	0	1	1	0	3
PROSER3	PRAME	0	1	1	1	0	3
ZNF777	PRAME	0	1	1	1	0	3
UTS2R	A1BG	1	0	1	1	0	3
UTS2R	PRAME	0	1	1	1	0	3
RNF32	PRAME	0	1	1	1	0	3
DGKH	PRAME	0	1	1	1	0	3
KIF19	PRAME	0	1	1	1	0	3
CCDC13	PRAME	0	1	1	1	0	3
FLJ40288	A1BG	1	0	1	1	0	3
FLJ40288	PRAME	0	1	1	1	0	3
TDH	CYP3A7-CYP3AP1	1	0	1	1	0	3
LINC00615	PRAME	0	1	1	1	0	3
C9orf163	A1BG	1	0	1	1	0	3
C9orf163	PRAME	0	1	1	1	0	3
TECTB	PRAME	0	1	1	1	0	3
GPR97	PRAME	0	1	1	1	0	3
GPR97	MATN1	1	0	1	1	0	3
AK7	A1BG	1	0	1	1	0	3
AK7	PRAME	0	1	1	1	0	3
AK7	MATN1	1	0	1	1	0	3
SPATA32	A1BG	1	0	1	1	0	3
SPATA32	PRAME	0	1	1	1	0	3
HECTD4	A1BG	1	0	1	1	0	3
C10orf67	A1BG	1	0	1	1	0	3
C10orf67	PRAME	0	1	1	1	0	3
LRRC28	A1BG	0	1	1	1	0	3
ADIG	PRAME	0	1	1	1	0	3
CD300LB	A1BG	1	0	1	1	0	3
CD300LB	PRAME	0	1	1	1	0	3
VWA5B2	PRAME	0	1	1	1	0	3
ACAN	PRAME	0	1	1	1	0	3
TRIM72	A1BG	1	0	1	1	0	3
TAT	PRAME	0	1	1	1	0	3
OR8B8	PRAME	0	1	1	1	0	3
TRIM72	PRAME	0	1	1	1	0	3
GATA1	A1BG	1	0	1	1	0	3
GATA1	PRAME	0	1	1	1	0	3
PTGIR	PRAME	0	1	1	1	0	3
FLJ31945	PRAME	0	1	1	1	0	3
DRP2	PRAME	0	1	1	1	0	3
LOC283887	PRAME	0	1	1	1	0	3
LINC00930	PRAME	0	1	1	1	0	3
TIPARP-AS1	PRAME	0	1	1	1	0	3
LOC100505853	PRAME	0	1	1	1	0	3
LOC284788	PRAME	0	1	1	1	0	3
ALKBH3-AS1	PRAME	0	1	1	1	0	3
LOC401312	PRAME	0	1	1	1	0	3
SRC	PRAME	0	1	1	1	0	3
TMEM72	A1BG	1	0	1	1	0	3
ORAI2	PRAME	0	1	1	1	0	3
NLRP5	PRAME	0	1	1	1	0	3
KANSL3	A1BG	0	1	1	1	0	3
KANSL3	PRAME	0	1	1	1	0	3
VIL1	PRAME	0	1	1	1	0	3
NLRP5	MATN1	1	0	1	1	0	3
LINC00032	PRAME	0	1	1	1	0	3
LOC101928858	PRAME	0	1	1	1	0	3
ALDH1L1-AS2	PRAME	0	1	1	1	0	3
LOC283070	PRAME	0	1	1	1	0	3
LOC101928191	PRAME	0	1	1	1	0	3
LINC00317	PRAME	0	1	1	1	0	3
NT5DC4	A1BG	0	0	1	1	1	3
NT5DC4	PRAME	0	1	1	1	0	3
LINGO3	PRAME	0	1	1	1	0	3
CATIP-AS1	PRAME	0	1	1	1	0	3
CATIP-AS1	A1BG	1	0	1	1	0	3
LOC729506	PRAME	0	1	1	1	0	3
LOC442028	PRAME	0	1	1	1	0	3
LINC00880	A1BG	1	0	1	1	0	3
LINC00880	PRAME	0	1	1	1	0	3
SOHLH1	PRAME	0	1	1	1	0	3
LOC101928435	A1BG	1	0	1	1	0	3
LOC101928435	PRAME	0	1	1	1	0	3
LOC400655	PRAME	0	1	1	1	0	3
LOC101927914	PRAME	0	1	1	1	0	3
LOC285889	PRAME	0	1	1	1	0	3
CLVS2	PRAME	0	1	1	1	0	3
LINC00659	PRAME	0	1	1	1	0	3
LOC440028	PRAME	0	1	1	1	0	3
LOC440028	A1BG	1	0	1	1	0	3
ADAM22	PRAME	0	1	1	1	0	3

## Sheet: lung
MIN gene 1	MIN gene 2	svm.RFE	IG	RF	SU	IA	Sum
PRB4	CNTN6	1	1	1	1	1	5
TMEM186	MIOX	1	1	1	1	1	5
PRB4	S1PR1	1	1	1	1	1	5
SPRTN	MRPS34	1	1	1	1	1	5
MRPS34	DMRTA1	1	1	1	1	1	5
MRPS34	SPRTN	1	1	1	1	1	5
MRPS34	MIOX	1	1	1	1	1	5
CD5L	USP12	1	1	1	1	1	5
SLC1A5	DMRTA1	1	1	1	1	1	5
LINC01019	S1PR1	1	1	1	1	1	5
LRRC42	DMRTA1	1	1	1	1	1	5
LOC257152	PYCR1	1	1	1	1	1	5
MRPL48	DMRTA1	1	1	1	1	1	5
LAMTOR2	DMRTA1	1	1	1	1	1	5
TMEM184C	DMRTA1	1	1	1	1	1	5
TMEM184C	MIOX	1	1	1	1	1	5
MBD5	CD5L	1	1	1	1	1	5
KCNK6	PYCR1	1	1	1	1	1	5
WAC-AS1	DMRTA1	1	1	1	1	1	5
WAC-AS1	BARHL1	1	1	1	1	1	5
WAC-AS1	MIOX	1	1	1	1	1	5
DAB1	S1PR1	1	1	1	1	1	5
DAB1	CNTN6	1	1	1	1	1	5
PRR30	CNTN6	1	1	1	1	1	5
KIRREL3	CNTN6	1	1	1	1	1	5
KIRREL3	S1PR1	1	1	1	1	1	5
HAR1A	S1PR1	1	1	1	1	1	5
HAR1A	CNTN6	1	1	1	1	1	5
KIF9-AS1	CNTN6	1	1	1	1	1	5
TRPV6	CNTN6	1	1	1	1	1	5
FLJ39080	S1PR1	1	1	1	1	1	5
LINC01398	S1PR1	1	1	1	1	1	5
C8orf74	S1PR1	1	1	1	1	1	5
C8orf74	CNTN6	1	1	1	1	1	5
LOC339975	CNTN6	1	1	1	1	1	5
LOC339975	PTH1R	1	1	1	1	1	5
POP4	DMRTA1	1	1	1	1	1	5
NAA10	DMRTA1	1	1	1	1	1	5
DFFA	DMRTA1	1	1	1	1	1	5
BCL9	P2RY6	1	1	1	1	1	5
BCL9	ALG1	1	1	1	1	1	5
BCL9	DMRTA1	1	1	1	1	1	5
BCL9	CST4	1	1	1	1	1	5
GGCX	DMRTA1	1	1	1	1	1	5
KEL	CNTN6	1	1	1	1	1	5
CPLX2	CNTN6	1	1	1	1	1	5
CFHR2	TNAP	1	1	1	1	1	5
CFHR2	CNTN6	1	1	1	1	1	5
GIPC1	DMRTA1	1	1	1	1	1	5
GIPC1	SPC24	1	1	1	1	1	5
GIPC1	P2RY6	1	1	1	1	1	5
CYB561	DMRTA1	1	1	1	1	1	5
CYB561	SPC24	1	1	1	1	1	5
KCNC1	CNTN6	1	1	1	1	1	5
FADD	DMRTA1	0	1	1	1	1	4
CPA2	CNTN6	1	1	1	1	0	4
TMEM186	P2RY6	0	1	1	1	1	4
TMEM186	DMRTA1	0	1	1	1	1	4
TMEM186	TMEM184A	0	1	1	1	1	4
PRB4	CCBE1	0	1	1	1	1	4
PRB4	ASPA	0	1	1	1	1	4
PRB4	PCAT19	0	1	1	1	1	4
PRB4	TCF21	0	1	1	1	1	4
PRB4	PEAR1	0	1	1	1	1	4
MRPS34	P2RY6	0	1	1	1	1	4
MRPS34	PLEKHA8	0	1	1	1	1	4
MRPS34	SLC30A6	0	1	1	1	1	4
AFF2	S1PR1	0	1	1	1	1	4
CD5L	PTH1R	0	1	1	1	1	4
TCF12	IL25	1	1	1	1	0	4
TCF12	DNAJC9-AS1	1	1	1	1	0	4
PLAC8L1	S1PR1	0	1	1	1	1	4
PLAC8L1	CA4	0	1	1	1	1	4
LOC257152	COPB2	1	0	1	1	1	4
RAB40AL	S1PR1	0	1	1	1	1	4
TRAV8-3	S1PR1	0	1	1	1	1	4
TRAV8-3	CNTN6	1	1	1	1	0	4
USP39	P2RY6	0	1	1	1	1	4
USP39	DMRTA1	0	1	1	1	1	4
USP39	TMEM184A	0	1	1	1	1	4
IDI2	CNTN6	1	1	1	1	0	4
LAMTOR2	P2RY6	0	1	1	1	1	4
LAMTOR2	HOXA7	1	0	1	1	1	4
LAMTOR2	PTTG3P	1	1	1	1	0	4
TAF1L	S1PR1	0	1	1	1	1	4
METRN	SPC24	1	1	1	1	0	4
TMEM184C	LOC100507336	1	1	1	1	0	4
CDH10	CNTN6	0	1	1	1	1	4
MBD5	GPD1	0	1	1	1	1	4
CHST5	CNTN6	1	1	1	1	0	4
MRPL37	P2RY6	0	1	1	1	1	4
DNAJB11	DMRTA1	0	1	1	1	1	4
MRGPRX4	S1PR1	0	1	1	1	1	4
ZNF416	CNTN6	1	1	1	1	0	4
SLC25A39	DMRTA1	0	1	1	1	1	4
KCNK6	CCDC167	1	1	1	1	0	4
GHRL	S1PR1	0	1	1	1	1	4
CELA1	S1PR1	0	1	1	1	1	4
TMEM167A	MIOX	1	0	1	1	1	4
C15orf27	CNTN6	1	1	1	1	0	4
CCDC167	DMRTA1	0	1	1	1	1	4
CCDC167	S100A5	0	1	1	1	1	4
CCDC167	P2RY6	0	1	1	1	1	4
CCDC167	CST4	0	1	1	1	1	4
CCDC167	TMEM184A	0	1	1	1	1	4
CCDC167	MIOX	0	1	1	1	1	4
WDR53	SPDEF	0	1	1	1	1	4
C20orf141	S1PR1	0	1	1	1	1	4
C20orf141	ASPA	0	1	1	1	1	4
C20orf141	TCF21	0	1	1	1	1	4
WAC-AS1	P2RY6	0	1	1	1	1	4
ZNF792	PYCR1	1	1	1	1	0	4
ASB12	CNTN6	1	1	1	1	0	4
ASB12	S1PR1	1	1	1	1	0	4
PVRL3-AS1	S1PR1	0	1	1	1	1	4
IPMK	PTH1R	1	1	1	1	0	4
IPMK	CNTN6	1	1	1	1	0	4
IDI2-AS1	S1PR1	0	1	1	1	1	4
PRR30	S1PR1	0	1	1	1	1	4
KIRREL3	ASPA	0	1	1	1	1	4
KIRREL3	TEK	0	1	1	1	1	4
LINC00641	PEAR1	0	1	1	1	1	4
LINC00641	S1PR1	0	1	1	1	1	4
LINC00641	TCF21	0	1	1	1	1	4
MFSD6L	LMO2	1	1	1	1	0	4
PTK6	CCDC167	0	1	1	1	1	4
SLC33A1	PYCR1	0	1	1	1	1	4
ZNF572	MRPS34	1	1	1	1	0	4
GPR26	S1PR1	0	1	1	1	1	4
GPR26	CNTN6	0	1	1	1	1	4
DNAJA3	P2RY6	0	1	1	1	1	4
DNAJA3	DMRTA1	0	1	1	1	1	4
C16orf13	DMRTA1	1	1	1	1	0	4
RAB39A	CNTN6	1	1	1	1	0	4
CPEB3	TNAP	1	1	1	1	0	4
CDKL1	S1PR1	0	1	1	1	1	4
CDKL1	TEK	0	1	1	1	1	4
LOC100506142	S1PR1	0	1	1	1	1	4
LOC100506142	CDO1	0	1	1	1	1	4
TIPARP-AS1	S1PR1	0	1	1	1	1	4
HAR1A	TEK	0	1	1	1	1	4
TBC1D12	TNAP	1	1	1	1	0	4
KIF9-AS1	KCNT2	0	1	1	1	1	4
PDE6B	CNTN6	1	1	1	1	0	4
LINC00476	S1PR1	0	1	1	1	1	4
CNPY2	DMRTA1	0	1	1	1	1	4
CNPY2	MIOX	0	1	1	1	1	4
CNPY2	P2RY6	0	1	1	1	1	4
CNPY2	BARHL1	0	1	1	1	1	4
LOC153910	TCF21	0	1	1	1	1	4
TRPV6	S1PR1	0	1	1	1	1	4
TRPV6	CDO1	0	1	1	1	1	4
NOS1	S1PR1	0	1	1	1	1	4
LOC728099	CNTN6	1	1	1	1	0	4
FLJ39080	PEAR1	0	1	1	1	1	4
FLJ39080	CCBE1	0	1	1	1	1	4
IST1	P2RY6	0	1	1	1	1	4
IST1	DMRTA1	1	1	1	1	0	4
CCDC33	CNTN6	1	1	1	1	0	4
LINC01144	CNTN6	1	1	1	1	0	4
LINC01144	S1PR1	1	1	1	1	0	4
TRY2P	S1PR1	0	1	1	1	1	4
LINC01398	TEK	0	1	1	1	1	4
C8orf74	PCAT19	0	1	1	1	1	4
GMNC	S1PR1	0	1	1	1	1	4
GMNC	CNTN6	1	1	1	1	0	4
KRT79	S1PR1	0	1	1	1	1	4
UBE2L3	DMRTA1	1	1	1	1	0	4
CCT7	DMRTA1	0	1	1	1	1	4
PSMD8	DMRTA1	0	1	1	1	1	4
EPRS	DMRTA1	0	1	1	1	1	4
RNF114	DMRTA1	1	1	1	1	0	4
HDGF	DMRTA1	0	1	1	1	1	4
HDGF	MIOX	0	1	1	1	1	4
HDGF	P2RY6	0	1	1	1	1	4
SSRP1	DMRTA1	0	1	1	1	1	4
HCG22	CNTN6	1	1	1	1	0	4
LOC339975	S1PR1	0	1	1	1	1	4
PSMD1	MIOX	0	1	1	1	1	4
PSMD1	DMRTA1	0	1	1	1	1	4
PSMD1	P2RY6	0	1	1	1	1	4
PSMC4	MIOX	0	1	1	1	1	4
PSMC4	DMRTA1	0	1	1	1	1	4
PSMC4	P2RY6	0	1	1	1	1	4
SDC1	PTTG3P	1	1	1	1	0	4
EBNA1BP2	DMRTA1	0	1	1	1	1	4
SNRPC	DMRTA1	0	1	1	1	1	4
SNRPC	P2RY6	0	1	1	1	1	4
PSMD3	DMRTA1	0	1	1	1	1	4
PSMD3	P2RY6	0	1	1	1	1	4
PSMD3	MIOX	0	1	1	1	1	4
S100A11	SPC24	1	0	1	1	1	4
GSS	DMRTA1	0	1	1	1	1	4
GSS	P2RY6	0	1	1	1	1	4
GSS	MIOX	0	1	1	1	1	4
TSN	P2RY6	0	1	1	1	1	4
LINC01428	S1PR1	0	1	1	1	1	4
S100A11	DMRTA1	1	0	1	1	1	4
TSTA3	DMRTA1	0	1	1	1	1	4
COASY	P2RY6	0	1	1	1	1	4
DKFZp434E1119	ASPA	0	1	1	1	1	4
DKFZp434E1119	CDO1	0	1	1	1	1	4
MED13	DMRTA1	1	1	1	1	0	4
DKFZp434E1119	CCBE1	0	1	1	1	1	4
SDHC	DMRTA1	0	1	1	1	1	4
SDHC	MIOX	0	1	1	1	1	4
SDHC	TMEM184A	0	1	1	1	1	4
PSMB4	DMRTA1	0	1	1	1	1	4
LOC100507140	S1PR1	0	1	1	1	1	4
LOC100507140	MYCT1	0	1	1	1	1	4
SHFM1	DMRTA1	0	1	1	1	1	4
SHFM1	P2RY6	0	1	1	1	1	4
SHFM1	ALG1	0	1	1	1	1	4
SHFM1	CST4	0	1	1	1	1	4
TMEM147	DMRTA1	0	1	1	1	1	4
KIRREL3-AS2	S1PR1	0	1	1	1	1	4
POP4	P2RY6	0	1	1	1	1	4
CYTH1	SYT6	1	1	1	1	0	4
NAA10	P2RY6	0	1	1	1	1	4
MTIF2	P2RY6	0	1	1	1	1	4
KDELR2	DMRTA1	0	1	1	1	1	4
FKBP2	DMRTA1	0	1	1	1	1	4
KDELR2	P2RY6	0	1	1	1	1	4
MAP3K3	SYT6	0	1	1	1	1	4
MTX2	DMRTA1	0	1	1	1	1	4
CLCN6	CD5L	1	1	1	1	0	4
RAD1	P2RY6	0	1	1	1	1	4
HAGH	SPC24	1	1	1	1	0	4
SIGMAR1	DMRTA1	0	1	1	1	1	4
KIAA0586	CNTN6	1	1	1	1	0	4
KIAA0586	S1PR1	1	1	1	1	0	4
CPLX2	S1PR1	0	1	1	1	1	4
CFHR2	GRIA1	0	1	1	1	1	4
MEP1B	S1PR1	0	1	1	1	1	4
DEFA4	S1PR1	0	1	1	1	1	4
DEFA4	CCBE1	0	1	1	1	1	4
DEFA4	CNTN6	1	1	1	1	0	4
SLCO1A2	S1PR1	0	1	1	1	1	4
STAU1	DMRTA1	0	1	1	1	1	4
UCP3	S1PR1	0	1	1	1	1	4
ALG3	P2RY6	0	1	1	1	1	4
GIPC1	PTTG3P	1	1	1	1	0	4
CRYGD	TNAP	1	1	1	1	0	4
PDIA6	MIOX	0	1	1	1	1	4
PDIA6	DMRTA1	0	1	1	1	1	4
GORASP2	DMRTA1	0	1	1	1	1	4
GORASP2	MIOX	0	1	1	1	1	4
GORASP2	P2RY6	0	1	1	1	1	4
GORASP2	PTTG3P	1	1	1	1	0	4
CYB561	P2RY6	0	1	1	1	1	4
CYP3A4	S1PR1	0	1	1	1	1	4
GPI	DMRTA1	0	1	1	1	1	4
ING1	DMRTA1	1	1	1	1	0	4
KCNC1	S1PR1	0	1	1	1	1	4
KCNC1	TEK	0	1	1	1	1	4
PDIA3	DMRTA1	0	1	1	1	1	4
SRPK1	DMRTA1	0	1	1	1	1	4
PTP4A2	DMRTA1	1	0	1	1	1	4
SRPK1	THAP7	1	1	1	1	0	4
VDAC3	P2RY6	0	1	1	1	1	4
CBR1	DMRTA1	0	1	1	1	1	4
FAM208A	DNAJC9-AS1	1	1	1	1	0	4
GPN1	DMRTA1	0	1	1	1	1	4
POP7	MIOX	0	1	1	1	1	4
POP7	DMRTA1	0	1	1	1	1	4
POP7	P2RY6	0	1	1	1	1	4
POP7	ONECUT3	0	1	1	1	1	4
POP7	BARHL1	0	1	1	1	1	4
SERBP1	DMRTA1	0	0	1	1	1	3
SLC35D1	CNTN6	1	0	1	1	0	3
SLC35D1	SYT6	1	0	1	1	0	3
FADD	P2RY6	0	1	1	1	0	3
FADD	PYCR1	0	1	1	1	0	3
CPA2	S1PR1	0	1	1	1	0	3
SPINK4	S1PR1	0	0	1	1	1	3
DCK	CST4	1	1	0	0	1	3
DCK	DMRTA1	1	0	1	1	0	3
GTF2H4	DMRTA1	1	0	1	1	0	3
DHX16	P2RY6	0	1	1	1	0	3
DHX16	DMRTA1	0	1	1	1	0	3
CPT2	DMRTA1	1	1	0	0	1	3
CPT2	P2RY6	0	1	1	1	0	3
CPT2	PYCR1	0	1	1	1	0	3
TOM1L1	P2RY6	1	1	0	0	1	3
SPRTN	CST4	1	1	0	0	1	3
SAC3D1	TMEM184A	0	0	1	1	1	3
SAC3D1	DMRTA1	0	1	1	1	0	3
SAC3D1	P2RY6	0	1	1	1	0	3
KIN	CNTN6	0	1	1	1	0	3
KIN	S1PR1	0	1	1	1	0	3
KIN	GRIA1	0	1	1	1	0	3
ZNF197	CNTN6	0	1	1	1	0	3
ZNF197	S1PR1	0	1	1	1	0	3
MRPS34	SPC24	0	1	1	1	0	3
PPEF1	CNTN6	1	0	1	1	0	3
PPEF1	S1PR1	0	1	1	1	0	3
CD5L	NPR2	1	1	0	0	1	3
CUBN	S1PR1	0	1	1	1	0	3
CUBN	CNTN6	0	1	1	1	0	3
LY6G6C	S1PR1	0	1	1	1	0	3
SLC35A2	DMRTA1	1	0	1	1	0	3
SORBS3	CNTN6	0	1	1	1	0	3
GRPR	CNTN6	0	1	1	1	0	3
GRM6	S1PR1	0	1	1	1	0	3
GRM6	CNTN6	0	1	1	1	0	3
TCF12	GRIA1	0	1	1	1	0	3
R3HCC1L	CNTN6	0	1	1	1	0	3
SPINT2	DMRTA1	0	0	1	1	1	3
PTPRU	CCDC167	0	1	1	1	0	3
LRRC42	MIOX	1	1	0	0	1	3
LRRC42	P2RY6	0	1	1	1	0	3
LINC01019	MYCT1	1	1	0	0	1	3
TSPO2	S1PR1	0	1	1	1	0	3
TSPO2	CNTN6	0	1	1	1	0	3
ZNRF4	ASPA	0	1	1	1	0	3
ZNRF4	S1PR1	0	1	1	1	0	3
ZNRF4	CNTN6	0	1	1	1	0	3
RAB40AL	CNTN6	0	1	1	1	0	3
TRAV8-3	RXFP1	0	1	1	1	0	3
SPRTN	GSS	0	1	1	1	0	3
ADI1	DMRTA1	0	0	1	1	1	3
IDI2	S1PR1	0	1	1	1	0	3
USP39	MIOX	0	1	1	1	0	3
MRPS7	P2RY6	0	1	1	1	0	3
MRPL48	MIOX	1	1	0	0	1	3
LAMTOR2	SPC24	0	1	1	1	0	3
LAMTOR2	C1orf74	0	1	1	1	0	3
LAMTOR2	PYCR1	0	1	1	1	0	3
MECR	P2RY6	0	1	1	1	0	3
TMEM184C	TMEM184A	0	0	1	1	1	3
TMEM184C	P2RY6	0	1	1	1	0	3
TMEM184C	BARHL1	1	0	1	1	0	3
VANGL1	CST4	1	1	0	0	1	3
VANGL1	P2RY6	0	1	1	1	0	3
RTTN	S1PR1	0	1	1	1	0	3
RTTN	CNTN6	0	1	1	1	0	3
RAB3IL1	CNTN6	0	1	1	1	0	3
CDH10	SH2D3C	0	1	1	1	0	3
CDH10	S1PR1	0	1	1	1	0	3
MBD5	S1PR1	0	1	1	1	0	3
MBD5	LINC00641	1	0	1	1	0	3
CHST5	GRIA1	0	1	1	1	0	3
CHST5	ASPA	0	1	1	1	0	3
CHST5	ANGPTL1	0	1	1	1	0	3
DNAJB11	PTTG3P	0	1	1	1	0	3
DNAJB11	PYCR1	0	1	1	1	0	3
ZNF416	S1PR1	0	1	1	1	0	3
TMEM167A	DMRTA1	1	0	1	1	0	3
ZNF697	CNTN6	0	1	1	1	0	3
GZF1	CNTN6	1	0	1	1	0	3
GZF1	LINC00641	1	0	1	1	0	3
GZF1	SYT6	1	0	1	1	0	3
ZNF548	CNTN6	0	1	1	1	0	3
ZNF548	S1PR1	0	1	1	1	0	3
WDR53	MAP3K10	1	1	0	0	1	3
WDR53	TMEM184A	0	0	1	1	1	3
KIAA2026	CNTN6	0	1	1	1	0	3
KIAA2026	S1PR1	0	1	1	1	0	3
ANKDD1A	CNTN6	0	1	1	1	0	3
TTBK1	S1PR1	0	1	1	1	0	3
TTBK1	CNTN6	0	1	1	1	0	3
SIRPD	TCF21	0	1	1	1	0	3
SIRPD	CNTN6	0	1	1	1	0	3
SIRPD	KCNT2	0	1	1	1	0	3
OR14J1	S1PR1	0	1	1	1	0	3
OR14J1	CNTN6	0	1	1	1	0	3
OR14J1	TEK	0	1	1	1	0	3
ASB12	CA4	0	1	1	1	0	3
LOC100130428	SH2D3C	0	1	1	1	0	3
LOC100130428	S1PR1	0	1	1	1	0	3
LOC100130428	CA4	0	1	1	1	0	3
LOC100130428	TEK	0	1	1	1	0	3
LOC100130428	CNTN6	0	1	1	1	0	3
IPMK	TNAP	1	0	1	1	0	3
IPMK	S1PR1	0	1	1	1	0	3
SHISA9	CNTN6	0	0	1	1	1	3
RFTN2	CNTN6	0	1	1	1	0	3
MGC70870	P2RY6	1	1	0	0	1	3
MGC70870	GIPC1	1	0	1	1	0	3
IDI2-AS1	CNTN6	0	1	1	1	0	3
PRR30	ANGPTL1	0	1	1	1	0	3
SETMAR	S1PR1	0	1	1	1	0	3
SETMAR	CNTN6	0	1	1	1	0	3
ARMCX4	S1PR1	0	1	1	1	0	3
ARMCX4	CNTN6	0	1	1	1	0	3
MFSD6L	CNTN6	0	1	1	1	0	3
MFSD6L	S1PR1	0	1	1	1	0	3
MFSD6L	TEK	0	1	1	1	0	3
JMJD6	LINC00641	1	0	1	1	0	3
TUBA3FP	CNTN6	0	1	1	1	0	3
KLHDC1	CNTN6	0	1	1	1	0	3
KLHDC1	S1PR1	0	1	1	1	0	3
NFKBID	TEK	0	1	1	1	0	3
NFKBID	S1PR1	0	1	1	1	0	3
NFKBID	ASPA	0	1	1	1	0	3
PTK6	PYCR1	0	1	1	1	0	3
SLC33A1	CST4	1	1	0	0	1	3
SEPSECS	S1PR1	0	1	1	1	0	3
SLC33A1	MIOX	1	1	0	0	1	3
SLC33A1	P2RY6	1	1	0	0	1	3
ZNF572	SNF8	0	1	1	1	0	3
RMDN2	S1PR1	0	1	1	1	0	3
RMDN2	CNTN6	0	1	1	1	0	3
SHISA9	S1PR1	0	0	1	1	1	3
SLC33A1	SPDEF	0	1	1	1	0	3
NLRP9	S1PR1	0	1	1	1	0	3
RBM26	CNTN6	0	1	1	1	0	3
RBM26	S1PR1	0	1	1	1	0	3
RBM26	GRIA1	0	1	1	1	0	3
PPARGC1B	CNTN6	0	1	1	1	0	3
PPARGC1B	S1PR1	0	1	1	1	0	3
DNAJA3	TMEM184A	0	1	1	1	0	3
TMEM185A	CNTN6	0	1	1	1	0	3
HELQ	S1PR1	0	1	1	1	0	3
HELQ	GRIA1	0	1	1	1	0	3
HELQ	CNTN6	0	1	1	1	0	3
C16orf13	P2RY6	0	1	1	1	0	3
UHRF1BP1L	S1PR1	0	1	1	1	0	3
UHRF1BP1L	ASPA	0	1	1	1	0	3
PDS5B	CNTN6	0	1	1	1	0	3
PDS5B	GPD1	0	1	1	1	0	3
PDS5B	S1PR1	0	1	1	1	0	3
UHRF1BP1L	CNTN6	0	1	1	1	0	3
FAM151A	CNTN6	0	1	1	1	0	3
FAM151A	S1PR1	0	1	1	1	0	3
FAM151A	TEK	0	1	1	1	0	3
L3MBTL4	S1PR1	0	1	1	1	0	3
RAB39A	S1PR1	0	1	1	1	0	3
PDGFRA	CNTN6	0	1	1	1	0	3
CFAP69	CNTN6	0	1	1	1	0	3
LOC388882	S1PR1	0	1	1	1	0	3
LOC388882	CNTN6	0	1	1	1	0	3
ERICH1-AS1	CNTN6	0	1	1	1	0	3
ERICH1-AS1	S1PR1	0	1	1	1	0	3
CPEB3	S1PR1	0	1	1	1	0	3
CPEB3	LOC153910	1	0	1	1	0	3
CPEB3	SYT6	1	0	1	1	0	3
CPEB3	CNTN6	0	1	1	1	0	3
CPEB3	DNAJC9-AS1	1	0	1	1	0	3
POLK	CNTN6	0	1	1	1	0	3
POLK	S1PR1	0	1	1	1	0	3
NAA16	CNTN6	0	1	1	1	0	3
NAA16	S1PR1	0	1	1	1	0	3
CWC27	DMRTA1	1	0	1	1	0	3
PTCH1	S1PR1	0	1	1	1	0	3
CEP120	GRIA1	0	1	1	1	0	3
TREML1	S1PR1	0	1	1	1	0	3
TREML1	CNTN6	0	1	1	1	0	3
CEP120	CNTN6	0	1	1	1	0	3
C11orf57	S1PR1	0	1	1	1	0	3
ZBTB1	GRIA1	0	1	1	1	0	3
ZBTB1	S1PR1	0	1	1	1	0	3
ZBTB1	CNTN6	0	1	1	1	0	3
ZBTB1	TNAP	1	0	1	1	0	3
HAR1A	PCDH9	1	1	0	0	1	3
KIDINS220	CNTN6	0	1	1	1	0	3
TBC1D12	CNTN6	0	1	1	1	0	3
TBC1D12	GRIA1	0	1	1	1	0	3
PDE6B	S1PR1	0	1	1	1	0	3
LINC00476	CNTN6	0	1	1	1	0	3
CNPY2	ONECUT3	0	1	1	1	0	3
CNPY2	ZFAT	0	1	1	1	0	3
EIF2B5	P2RY6	0	1	1	1	0	3
EIF2B5	PYCR1	0	1	1	1	0	3
SRPK2	DMRTA1	0	1	1	1	0	3
KIAA1107	S1PR1	0	1	1	1	0	3
TMED5	TNAP	0	1	1	1	0	3
CCDC163P	CNTN6	0	1	1	1	0	3
CCDC163P	S1PR1	0	1	1	1	0	3
LINC01018	S1PR1	0	1	1	1	0	3
ABI3BP	SYT6	0	1	1	1	0	3
TRPV6	PCDH9	1	1	0	0	1	3
EIF1B-AS1	CNTN6	0	1	1	1	0	3
TMEM221	S1PR1	0	1	1	1	0	3
TMEM221	CNTN6	0	1	1	1	0	3
EIF1B-AS1	S1PR1	0	1	1	1	0	3
MTDH	DMRTA1	1	0	1	1	0	3
EIF1B-AS1	CA4	0	1	1	1	0	3
LINC01365	S1PR1	0	1	1	1	0	3
NOS1	CNTN6	0	1	1	1	0	3
LOC728099	S1PR1	0	1	1	1	0	3
LOC728099	TEK	0	1	1	1	0	3
LINC01365	CNTN6	0	1	1	1	0	3
BECN1	DMRTA1	1	1	0	0	1	3
BECN1	P2RY6	0	1	1	1	0	3
BECN1	PYCR1	0	1	1	1	0	3
LOC100288490	CNTN6	0	1	1	1	0	3
SNRPB2	SYT6	1	0	1	1	0	3
TMEM108-AS1	S1PR1	0	1	1	1	0	3
LOC100288490	S1PR1	0	1	1	1	0	3
LYST	S1PR1	0	1	1	1	0	3
CEP290	CNTN6	0	1	1	1	0	3
CCDC88A	S1PR1	0	1	1	1	0	3
RORA	S1PR1	0	1	1	1	0	3
CEP290	S1PR1	0	1	1	1	0	3
LOC285638	S1PR1	0	1	1	1	0	3
LOC285638	CNTN6	0	1	1	1	0	3
TBC1D7	P2RY6	0	1	1	1	0	3
NIFK-AS1	CNTN6	0	1	1	1	0	3
LINC00607	S1PR1	0	1	1	1	0	3
P4HB	DMRTA1	1	0	1	1	0	3
PRMT5	DMRTA1	0	1	1	1	0	3
LINC01144	TEK	0	1	1	1	0	3
HECTD2	S1PR1	0	1	1	1	0	3
HECTD2	CNTN6	0	1	1	1	0	3
HECTD2	GRIA1	0	1	1	1	0	3
ZNF506	S1PR1	0	1	1	1	0	3
TRY2P	CNTN6	0	1	1	1	0	3
CHM	S1PR1	0	1	1	1	0	3
CHM	CNTN6	0	1	1	1	0	3
CHM	GRIA1	0	1	1	1	0	3
GPBP1L1	DMRTA1	1	1	0	0	1	3
NT5C	CNTN6	1	0	1	1	0	3
PHF20	CNTN6	0	1	1	1	0	3
PHF20	SYT6	1	0	1	1	0	3
KRT79	CNTN6	0	1	1	1	0	3
KRT79	KCNT2	0	1	1	1	0	3
ZNF527	CNTN6	0	1	1	1	0	3
ZNF527	S1PR1	0	1	1	1	0	3
PMPCB	CNTN6	1	0	1	1	0	3
ABCF1	P2RY6	0	1	1	1	0	3
MLEC	P2RY6	0	0	1	1	1	3
MLEC	DMRTA1	0	0	1	1	1	3
PTGES3	MIOX	0	0	1	1	1	3
PTGES3	DMRTA1	0	0	1	1	1	3
CHIC1	S1PR1	0	1	1	1	0	3
CHIC1	CNTN6	0	1	1	1	0	3
TOMM20	MIOX	0	0	1	1	1	3
TOMM20	DMRTA1	0	0	1	1	1	3
TOMM20	P2RY6	0	0	1	1	1	3
CHIC1	TNAP	1	0	1	1	0	3
GNAS	DMRTA1	1	0	1	1	0	3
LOC100132356	S1PR1	1	0	1	1	0	3
CCT7	MIOX	0	0	1	1	1	3
CCT7	P2RY6	0	0	1	1	1	3
PSMD8	MIOX	0	0	1	1	1	3
PSMD8	P2RY6	0	0	1	1	1	3
C1orf85	DMRTA1	0	1	1	1	0	3
EPRS	MIOX	0	0	1	1	1	3
EPRS	P2RY6	0	1	1	1	0	3
HDGF	SUGCT	0	1	1	1	0	3
CALR	DMRTA1	0	1	1	1	0	3
SEC31A	DMRTA1	0	0	1	1	1	3
SSRP1	P2RY6	0	0	1	1	1	3
SERP1	DMRTA1	1	0	1	1	0	3
PSMA7	DMRTA1	0	0	1	1	1	3
SRSF7	SYT6	1	0	1	1	0	3
CHD4	DMRTA1	0	0	1	1	1	3
PSMD1	TMEM184A	0	0	1	1	1	3
DDX1	DMRTA1	0	0	1	1	1	3
DDX1	P2RY6	0	1	1	1	0	3
ADRM1	DMRTA1	0	1	1	1	0	3
SDC1	DMRTA1	0	0	1	1	1	3
SDC1	P2RY6	0	1	1	1	0	3
EBNA1BP2	MIOX	0	0	1	1	1	3
PSMD3	TMEM184A	0	1	1	1	0	3
GSS	ALG1	0	1	1	1	0	3
GSS	ONECUT3	0	1	1	1	0	3
GSS	ZFAT	0	1	1	1	0	3
GSS	SPRTN	0	1	1	1	0	3
GSS	TMEM184A	0	1	1	1	0	3
PUM2	LINC00641	1	0	1	1	0	3
PUM2	IL25	1	0	1	1	0	3
SNW1	MIOX	1	0	1	1	0	3
SNW1	DMRTA1	1	0	1	1	0	3
ICMT	P2RY6	0	1	1	1	0	3
ICMT	DMRTA1	0	1	1	1	0	3
ICMT	PYCR1	0	1	1	1	0	3
EIF2B1	DMRTA1	0	1	1	1	0	3
EIF2B1	P2RY6	0	1	1	1	0	3
TSTA3	P2RY6	0	1	1	1	0	3
DOPEY1	CNTN6	0	1	1	1	0	3
HMCES	PYCR1	0	1	1	1	0	3
DOPEY1	GRIA1	0	1	1	1	0	3
DOPEY1	S1PR1	0	1	1	1	0	3
NEDD8	DMRTA1	0	0	1	1	1	3
COASY	DMRTA1	0	1	1	1	0	3
SDHC	P2RY6	0	1	1	1	0	3
CHMP2A	PYCR1	0	0	1	1	1	3
PSMB4	MIOX	0	0	1	1	1	3
SHFM1	MIOX	0	0	1	1	1	3
SHFM1	MOCOS	0	1	1	1	0	3
LOC100507140	TCF21	0	1	1	1	0	3
NDUFA1	DMRTA1	0	0	1	1	1	3
PISD	SYT6	1	0	1	1	0	3
CSNK1G2	DMRTA1	0	1	1	1	0	3
HTATSF1	CST4	1	1	0	0	1	3
POP4	ALG1	0	1	1	1	0	3
MEF2D	CNTN6	1	0	1	1	0	3
MEF2D	SYT6	1	0	1	1	0	3
NAA10	TMEM184A	0	1	1	1	0	3
NAA10	MIOX	1	0	1	1	0	3
NAA10	PYCR1	0	1	1	1	0	3
NAA10	SPC24	0	1	1	1	0	3
MTIF2	MIOX	0	0	1	1	1	3
SSSCA1	P2RY6	0	1	1	1	0	3
SSSCA1	SPC24	0	1	1	1	0	3
DRAP1	DMRTA1	1	0	1	1	0	3
DFFA	P2RY6	0	1	1	1	0	3
FKBP2	P2RY6	0	0	1	1	1	3
KTN1	DMRTA1	1	0	1	1	0	3
TERF1	DMRTA1	1	0	1	1	0	3
SPR	SPC24	0	1	1	1	0	3
OTUD4	RXFP1	0	1	1	1	0	3
OTUD4	CNTN6	0	1	1	1	0	3
OTUD4	PTH1R	0	1	1	1	0	3
OTUD4	GRIA1	0	1	1	1	0	3
SLC3A2	DMRTA1	1	1	0	0	1	3
PMVK	DMRTA1	0	0	1	1	1	3
SLC25A13	DMRTA1	0	1	1	1	0	3
MRPS14	P2RY6	0	1	1	1	0	3
SNRPF	DMRTA1	0	0	1	1	1	3
SNRPF	P2RY6	0	0	1	1	1	3
CLCN6	LINC00641	1	0	1	1	0	3
CLCN6	FLJ39080	1	0	1	1	0	3
CLCN6	DNAJC9-AS1	1	0	1	1	0	3
CLCN6	CST8	1	0	1	1	0	3
NDUFAF1	DMRTA1	0	1	1	1	0	3
NDUFAF1	P2RY6	0	1	1	1	0	3
NDUFAF1	PYCR1	0	1	1	1	0	3
BCL9	MOCOS	1	1	0	0	1	3
KDELR2	PTTG3P	0	1	1	1	0	3
KLK3	CNTN6	0	1	1	1	0	3
KLK3	S1PR1	0	1	1	1	0	3
CENPC	CNTN6	0	1	1	1	0	3
NR2C1	S1PR1	0	1	1	1	0	3
NR2C1	CNTN6	0	1	1	1	0	3
APAF1	DMRTA1	1	0	1	1	0	3
HAGH	DMRTA1	1	0	1	1	0	3
PTPN4	CNTN6	0	1	1	1	0	3
PTPN4	S1PR1	0	1	1	1	0	3
BARD1	CST4	1	1	0	0	1	3
BARD1	DMRTA1	1	0	1	1	0	3
GGCX	P2RY6	0	1	1	1	0	3
PFDN4	DMRTA1	0	1	1	1	0	3
PFDN4	ALG1	0	1	1	1	0	3
ZNF175	CNTN6	0	1	1	1	0	3
CIZ1	CNTN6	0	1	1	1	0	3
CIZ1	GRIA1	0	1	1	1	0	3
KIAA0586	TNAP	1	0	1	1	0	3
KEL	S1PR1	0	1	1	1	0	3
ZNF35	CNTN6	0	1	1	1	0	3
TRDMT1	S1PR1	0	1	1	1	0	3
TRDMT1	CNTN6	0	1	1	1	0	3
TRDMT1	RXFP1	0	1	1	1	0	3
XPNPEP2	CNTN6	0	1	1	1	0	3
RNF41	SYT6	1	0	1	1	0	3
DIO3	CNTN6	0	1	1	1	0	3
CRTC1	DMRTA1	1	0	1	1	0	3
RFX3	CNTN6	0	1	1	1	0	3
RFX3	S1PR1	0	1	1	1	0	3
MEP1B	TEK	0	1	1	1	0	3
MEP1B	CNTN6	0	1	1	1	0	3
DEFA4	TEK	0	1	1	1	0	3
DEFA4	PCDH9	0	1	1	1	0	3
VCX2	CNTN6	1	0	1	1	0	3
VCX2	S1PR1	1	0	1	1	0	3
SLCO1A2	CNTN6	0	1	1	1	0	3
STAU1	P2RY6	0	0	1	1	1	3
PGLYRP1	CNTN6	0	1	1	1	0	3
PGLYRP1	S1PR1	0	1	1	1	0	3
ALG3	TMSB4Y	1	1	0	0	1	3
ALG3	HOXA7	1	1	0	0	1	3
ALG3	PYCR1	0	1	1	1	0	3
ALG3	TMEM184A	0	1	1	1	0	3
TROVE2	P2RY6	0	1	1	1	0	3
GIPC1	ESPL1	1	1	0	0	1	3
CRYGD	CNTN6	0	1	1	1	0	3
CRYGD	S1PR1	0	1	1	1	0	3
PDIA6	P2RY6	0	1	1	1	0	3
IGSF1	CNTN6	0	1	1	1	0	3
GORASP2	TMEM184A	0	0	1	1	1	3
CYB561	PTTG3P	1	1	0	0	1	3
CACNA1C	CNTN6	0	1	1	1	0	3
PLOD3	DMRTA1	0	0	1	1	1	3
SRPK1	MIOX	1	1	0	0	1	3
CYP3A4	CNTN6	0	1	1	1	0	3
TMCO1	PYCR1	0	1	1	1	0	3
TMED9	DMRTA1	0	0	1	1	1	3
HLA-C	SPC24	0	0	1	1	1	3
VDAC3	DMRTA1	0	1	1	1	0	3
VDAC3	ALG1	0	1	1	1	0	3
CBR1	SPC24	0	1	1	1	0	3
OSBPL2	PYCR1	0	1	1	1	0	3
TUBA1C	DMRTA1	0	0	1	1	1	3
FAM208A	GRIA1	0	1	1	1	0	3
FAM208A	CNTN6	0	1	1	1	0	3
FAM208A	TNAP	0	1	1	1	0	3
FAM208A	IL25	1	0	1	1	0	3
GPN1	MIOX	0	0	1	1	1	3
GPN1	P2RY6	0	1	1	1	0	3
POP7	TMEM184A	0	1	1	1	0	3
POP7	MSANTD1	0	1	1	1	0	3
POP7	ALG1	0	1	1	1	0	3
ABCB7	DMRTA1	1	1	0	0	1	3

## Sheet: colon
MIN gene 1	MIN gene 2	svm.RFE	IG	RF	SU	IA	Sum
MAPK1	CST4	1	1	1	1	1	5
ODF4	CST4	1	1	1	1	1	5
LINC00521	CST4	1	1	1	1	1	5
ZNF777	CST4	1	1	1	1	1	5
AMER3	CST4	1	1	1	1	1	5
GPR6	CST4	1	1	1	1	1	5
TECTB	CST4	1	1	1	1	1	5
PIKFYVE	CST4	1	1	1	1	1	5
SYMPK	CST4	1	1	1	1	1	5
LRP1	CST4	1	1	1	1	1	5
SNX25	CST4	1	1	1	1	1	5
ELAVL3	CST4	1	1	1	1	1	5
VCPIP1	CST4	1	1	1	1	1	5
SPATA13	CST4	1	1	1	1	1	5
MEX3C	CST4	1	1	1	1	1	5
LINC01310	CST4	1	1	1	1	1	5
POLH	CST4	1	1	1	1	1	5
ZNF17	CST4	1	1	1	1	1	5
TMEM134	CST4	1	1	1	1	1	5
SLC9A5	CST4	1	1	1	1	1	5
TRPV6	CST4	1	1	1	1	1	5
SLC17A7	CST4	1	1	1	1	1	5
PPP4R1L	CST4	1	1	1	1	1	5
ATP1B2	CST4	1	1	1	1	1	5
HCP5B	CST4	1	1	1	1	1	5
LOC283140	CST4	1	1	1	1	1	5
LOC728690	CST4	1	1	1	1	1	5
LOC93444	CST4	1	1	1	1	1	5
ATP9B	CST4	1	1	1	1	1	5
TCEA1	CST4	1	1	1	1	1	5
TCEA1	WNT2	1	1	1	1	1	5
RIN1	CST4	1	1	1	1	1	5
ZFYVE20	CST4	1	1	1	1	1	5
SIGLEC6	CST4	1	1	1	1	1	5
TUBGCP2	WNT2	1	1	1	1	1	5
TUBGCP2	CST4	1	1	1	1	1	5
POLR2A	CST4	1	1	1	1	1	5
ACTL8	CST4	1	1	1	1	1	5
DOCK1	CST4	1	1	1	1	1	5
GRIP2	CST4	1	1	1	1	1	5
FSTL3	CST4	1	1	1	1	1	5
XRCC1	CST4	1	1	1	1	1	5
C1orf68	CST4	1	1	1	1	1	5
ELK2AP	CST4	1	1	1	1	1	5
KLHL20	CST4	1	1	1	1	1	5
RARG	CST4	1	1	1	1	1	5
ITIH2	CST4	1	1	1	1	1	5
AAK1	CST4	1	1	1	1	1	5
ARVCF	CST4	1	1	1	1	1	5
SIX1	CST4	1	1	1	1	1	5
PORCN	CST4	1	1	1	1	1	5
SLC24A1	CST4	1	1	1	1	1	5
CCDC134	CST4	1	1	1	1	1	5
DLK2	CST4	1	1	1	1	1	5
SEMA3F	CST4	1	1	1	1	1	5
C19orf57	CST4	1	1	1	1	1	5
CST4	KRTAP7-1	1	1	1	1	1	5
CST4	LOC101928525	1	1	1	1	1	5
CST4	KIF3C	1	1	1	1	1	5
CST4	MNT	1	1	1	1	1	5
POU3F2	CST4	1	1	1	1	1	5
MATN4	CST4	1	1	1	1	1	5
CEACAM4	CST4	1	1	1	1	1	5
KCNA4	CST4	1	1	1	1	1	5
DUSP18	CST4	1	1	1	1	1	5
ADAM20	CST4	1	1	1	1	1	5
PIN1P1	CST4	1	1	1	1	1	5
PTGER1	CST4	1	1	1	1	1	5
UPK2	CST4	1	1	1	1	1	5
ZP2	CST4	1	1	1	1	1	5
AGGF1	CST4	1	1	1	1	1	5
ALK	CST4	1	1	1	1	1	5
LOC100132167	CST4	1	1	1	1	1	5
CLDN6	CST4	1	1	1	1	1	5
NT5C1A	CST4	1	1	1	1	1	5
SLC12A4	CST4	1	1	1	1	1	5
DEAF1	CST4	1	1	1	1	1	5
TMEM178B	CST4	1	1	1	1	1	5
CSPG4P1Y	CST4	1	1	1	1	1	5
ZCCHC14	CST4	1	1	1	1	1	5
CAMSAP1	CST4	1	1	1	1	1	5
GSX2	CST4	1	1	1	1	1	5
TICAM1	CST4	1	1	1	1	1	5
PPFIA3	CST4	1	1	1	1	1	5
SPATA8	CST4	1	1	1	1	1	5
ONECUT3	CST4	1	1	1	1	1	5
CADM4	CST4	1	1	1	1	1	5
FOXC2	CST4	1	1	1	1	1	5
GSDMC	CST4	1	1	1	1	1	5
BRINP2	CST4	1	1	1	1	1	5
DKFZP434A062	CST4	1	1	1	1	1	5
NCR2	CST4	1	1	1	1	1	5
GAS6-AS1	CST4	1	1	1	1	1	5
LOC100506470	CST4	1	1	1	1	1	5
LPPR2	CST4	1	1	1	1	1	5
PODN	SPC24	1	1	1	1	1	5
PODN	CST4	1	1	1	1	1	5
ZNF444	CST4	1	1	1	1	1	5
NOTCH1	CST4	1	1	1	1	1	5
SCARB1	CST4	0	1	1	1	1	4
FAM122C	CST4	0	1	1	1	1	4
SMCR8	CST4	0	1	1	1	1	4
RAI1	CST4	0	1	1	1	1	4
TVP23C	CST4	0	1	1	1	1	4
TMEM190	CST4	0	1	1	1	1	4
STX6	CST4	0	1	1	1	1	4
SRCAP	CST4	0	1	1	1	1	4
CACNG6	CST4	0	1	1	1	1	4
PHTF2	CST4	0	1	1	1	1	4
NEUROD2	CST4	0	1	1	1	1	4
RECQL4	CST4	0	1	1	1	1	4
LINC00521	SPC24	1	1	1	1	0	4
TRPV5	CST4	0	1	1	1	1	4
GRIK5	CST4	0	1	1	1	1	4
DDX31	CST4	0	1	1	1	1	4
OXER1	CST4	0	1	1	1	1	4
CCDC57	CST4	0	1	1	1	1	4
RTTN	CST4	0	1	1	1	1	4
KIF19	CST4	0	1	1	1	1	4
GPR6	PYCR1	1	1	1	1	0	4
ZDHHC19	CST4	0	1	1	1	1	4
MVB12B	CST4	0	1	1	1	1	4
DDX51	CST4	0	1	1	1	1	4
CD300LB	CST4	0	1	1	1	1	4
CERS3	CST4	1	1	1	1	0	4
UHRF1BP1L	CST4	1	0	1	1	1	4
NEK11	CST4	0	1	1	1	1	4
SLC35F6	CST4	0	1	1	1	1	4
C1orf61	CST4	0	1	1	1	1	4
MBTPS2	CST4	0	1	1	1	1	4
KIAA0226	CST4	1	1	1	1	0	4
BCL6B	CST4	0	1	1	1	1	4
TMEM221	CST4	0	1	1	1	1	4
SLC23A2	CST4	0	1	1	1	1	4
TBC1D16	CST4	0	1	1	1	1	4
WFIKKN2	CST4	0	1	1	1	1	4
JRK	CST4	0	1	1	1	1	4
ANKS6	CST4	0	1	1	1	1	4
FGFR4	CST4	0	1	1	1	1	4
RGS12	CST4	0	1	1	1	1	4
ZNF843	CST4	0	1	1	1	1	4
LIG3	CST4	0	1	1	1	1	4
ECE2	CST4	0	1	1	1	1	4
CARD14	CST4	0	1	1	1	1	4
IMMP2L	CST4	0	1	1	1	1	4
KLHL17	CST4	0	1	1	1	1	4
SMOX	CST4	0	1	1	1	1	4
CEP41	CST4	0	1	1	1	1	4
IRAK1	CST4	0	1	1	1	1	4
ADAM15	CST4	0	1	1	1	1	4
NBEAL2	CST4	0	1	1	1	1	4
EIF1B-AS1	CST4	0	1	1	1	1	4
POM121L12	CST4	0	1	1	1	1	4
C1orf86	CST4	0	1	1	1	1	4
STOML1	CST4	0	1	1	1	1	4
MAPK12	CST4	0	1	1	1	1	4
ACSF3	CST4	0	1	1	1	1	4
PVR	CST4	0	1	1	1	1	4
LOC283887	CST4	0	1	1	1	1	4
ESPNL	CST4	0	1	1	1	1	4
LOC101927787	CST4	0	1	1	1	1	4
LINC01128	CST4	0	1	1	1	1	4
VPS53	CST4	0	1	1	1	1	4
HM13	CST4	0	1	1	1	1	4
NEK8	CST4	0	1	1	1	1	4
CARS2	CST4	0	1	1	1	1	4
ZNF230	CST4	1	0	1	1	1	4
SHB	CST4	0	1	1	1	1	4
LINC01310	SPC24	1	1	1	1	0	4
PHLDB3	CST4	1	0	1	1	1	4
FBXO10	CST4	0	1	1	1	1	4
TSPAN17	CST4	0	1	1	1	1	4
TSEN54	CST4	0	1	1	1	1	4
DNAH1	CST4	0	1	1	1	1	4
NSMAF	CST4	0	1	1	1	1	4
SNORA78	CST4	0	1	1	1	1	4
ADAM23	CST4	0	1	1	1	1	4
FANCC	CST4	0	1	1	1	1	4
NDST2	CST4	0	1	1	1	1	4
ZBTB40	CST4	0	1	1	1	1	4
SLC17A7	PYCR1	1	1	1	1	0	4
DNAJC13	CST4	1	0	1	1	1	4
MCCC2	CST4	0	1	1	1	1	4
SLC17A7	WNT2	1	1	1	1	0	4
VPS37C	CST4	0	1	1	1	1	4
PRKCA	CST4	1	1	1	1	0	4
PRKCA	WNT2	1	1	1	1	0	4
PPP4R1L	SPC24	1	1	1	1	0	4
ATP1B2	WNT2	1	1	1	1	0	4
NKPD1	CST4	0	1	1	1	1	4
PLEKHA8	CST4	0	1	1	1	1	4
AKT2	CST4	0	1	1	1	1	4
DNHD1	CST4	0	1	1	1	1	4
QDPR	CST4	0	1	1	1	1	4
GTSE1	CST4	0	1	1	1	1	4
SLC22A25	CST4	0	1	1	1	1	4
LOC101928661	CST4	0	1	1	1	1	4
LINC00535	CST4	0	1	1	1	1	4
LOC100506368	CST4	1	0	1	1	1	4
PLXNA4	CST4	1	0	1	1	1	4
SLC38A10	CST4	0	1	1	1	1	4
MLLT10	CST4	0	1	1	1	1	4
LOC284395	CST4	0	1	1	1	1	4
YWHAEP7	CST4	0	1	1	1	1	4
TBL3	CST4	0	1	1	1	1	4
NKX1-1	CST4	0	1	1	1	1	4
PDXK	CST4	0	1	1	1	1	4
ARID1B	CST4	0	1	1	1	1	4
OR1J2	CST4	0	1	1	1	1	4
CHRNA10	CST4	0	1	1	1	1	4
HS1BP3	CST4	0	1	1	1	1	4
MTG2	CST4	0	1	1	1	1	4
IQGAP3	CST4	0	1	1	1	1	4
RGS20	CST4	0	1	1	1	1	4
C11orf30	CST4	1	0	1	1	1	4
TECR	CST4	0	1	1	1	1	4
PTRH1	CST4	0	1	1	1	1	4
ZFYVE20	WNT2	1	1	1	1	0	4
PLXNA3	CST4	0	1	1	1	1	4
MAT1A	CST4	0	1	1	1	1	4
PPP2R3C	ATCAY	1	1	1	1	0	4
PPP2R3C	TNAP	1	1	1	1	0	4
LOC101927884	CST4	1	0	1	1	1	4
ATG10	CST4	0	1	1	1	1	4
LLGL1	CST4	0	1	1	1	1	4
TRADD	CST4	0	1	1	1	1	4
DTX2P1-UPK3BP1-PMS2P11	CST4	0	1	1	1	1	4
TAF10	CST4	0	1	1	1	1	4
SNRNP200	CST4	0	1	1	1	1	4
DSCR4	CST4	1	0	1	1	1	4
PHC2	CST4	0	1	1	1	1	4
YWHAH	CST4	0	1	1	1	1	4
TUFM	WNT2	0	1	1	1	1	4
ADRBK1	CST4	0	1	1	1	1	4
VARS	CST4	0	1	1	1	1	4
NUP62	CST4	0	1	1	1	1	4
CDH24	CST4	0	1	1	1	1	4
FADS2	CST4	0	1	1	1	1	4
E2F4	CST4	0	1	1	1	1	4
EHMT2	CST4	0	1	1	1	1	4
MED14	CST4	0	1	1	1	1	4
TMEM63A	CST4	0	1	1	1	1	4
FUCA1	TNAP	1	1	1	1	0	4
RNF8	CST4	0	1	1	1	1	4
NPRL3	CST4	0	1	1	1	1	4
KCNAB2	CST4	0	1	1	1	1	4
CUL7	CST4	0	1	1	1	1	4
FSTL3	WNT2	1	1	1	1	0	4
FSTL3	SPC24	1	1	1	1	0	4
XRCC1	WNT2	1	1	1	1	0	4
POLRMT	CST4	0	1	1	1	1	4
DDX28	CST4	0	1	1	1	1	4
CHAF1A	CST4	0	1	1	1	1	4
TAZ	CST4	0	1	1	1	1	4
ICA1	CST4	0	1	1	1	1	4
MVK	CST4	0	1	1	1	1	4
STK19	CST4	0	1	1	1	1	4
TRMU	CST4	0	1	1	1	1	4
MRPS12	CST4	0	1	1	1	1	4
POLA2	CST4	0	1	1	1	1	4
ZNF142	CST4	0	1	1	1	1	4
BRPF1	CST4	0	1	1	1	1	4
ENOX2	CST4	0	1	1	1	1	4
NUDT1	CST4	0	1	1	1	1	4
IFT140	CST4	0	1	1	1	1	4
MAFG	CST4	0	1	1	1	1	4
AHDC1	CST4	0	1	1	1	1	4
MAPK8IP2	CST4	1	0	1	1	1	4
RBMS2	CST4	1	0	1	1	1	4
NOTCH4	CST4	0	1	1	1	1	4
GTPBP1	CST4	0	1	1	1	1	4
FTSJ1	CST4	0	1	1	1	1	4
MRE11A	CST4	0	1	1	1	1	4
H2AFX	CST4	0	1	1	1	1	4
EXOG	CST4	0	1	1	1	1	4
SNAPC4	CST4	0	1	1	1	1	4
B9D1	CST4	0	1	1	1	1	4
F2	CST4	1	0	1	1	1	4
HSD17B1	CST4	0	1	1	1	1	4
SCAND2P	CST4	1	0	1	1	1	4
RTEL1	CST4	0	1	1	1	1	4
NUDT4	CST4	0	1	1	1	1	4
RFX1	CST4	0	1	1	1	1	4
TCL1B	CST4	0	1	1	1	1	4
PML	CST4	0	1	1	1	1	4
GTF2A1	TNAP	1	1	1	1	0	4
C2orf27A	CST4	0	1	1	1	1	4
UPK3B	CST4	1	0	1	1	1	4
CBX4	CST4	0	1	1	1	1	4
PCYT1B	CST4	0	1	1	1	1	4
RDH16	CST4	1	0	1	1	1	4
POU2F1	CST4	1	0	1	1	1	4
POU2F1	WNT2	1	1	1	1	0	4
L3MBTL1	CST4	0	1	1	1	1	4
CST4	REST	1	0	1	1	1	4
CA5B	CST4	1	0	1	1	1	4
FSCN2	CST4	1	0	1	1	1	4
ZNF200	CST4	0	1	1	1	1	4
ACR	CST4	1	1	1	1	0	4
ACR	WNT2	1	1	1	1	0	4
GYPB	CST4	0	1	1	1	1	4
GNAT1	CST4	1	0	1	1	1	4
HIST1H2BL	CST4	1	0	1	1	1	4
RBCK1	WNT2	0	1	1	1	1	4
UPK2	SPC24	1	1	1	1	0	4
SARDH	CST4	0	1	1	1	1	4
CEACAM3	CST4	0	1	1	1	1	4
EDRF1	CST4	0	1	1	1	1	4
MOV10L1	CST4	0	1	1	1	1	4
LAS1L	CST4	0	1	1	1	1	4
CAV3	CST4	0	1	1	1	1	4
CDRT1	CST4	0	1	1	1	1	4
ING1	CST4	0	1	1	1	1	4
SPTB	CST4	0	1	1	1	1	4
PDX1	CST4	0	1	1	1	1	4
TKT	CST4	0	1	1	1	1	4
ERP44	TNAP	1	1	1	1	0	4
MARCH9	CST4	0	1	1	1	1	4
MBOAT7	CST4	0	1	1	1	1	4
EWSR1	CST4	0	1	1	1	1	4
DEAF1	WNT2	1	1	1	1	0	4
DEAF1	SPC24	1	1	1	1	0	4
FZR1	CST4	0	1	1	1	1	4
EXOSC2	CST4	0	1	1	1	1	4
EXOSC2	WNT2	0	1	1	1	1	4
SUGP1	CST4	0	1	1	1	1	4
NCDN	CST4	0	1	1	1	1	4
STK16	CST4	0	1	1	1	1	4
HABP4	CST4	0	1	1	1	1	4
SEMA7A	CST4	0	1	1	1	1	4
CSF2	CST4	0	1	1	1	1	4
TNPO2	CST4	0	1	1	1	1	4
WWOX	CST4	0	1	1	1	1	4
CENPA	CST4	0	1	1	1	1	4
RAB11FIP5	CST4	0	1	1	1	1	4
ZNF551	CST4	0	1	1	1	1	4
IPO5	CST4	0	1	1	1	1	4
AGRN	CST4	0	1	1	1	1	4
ZNF384	CST4	0	1	1	1	1	4
CLUH	CST4	0	1	1	1	1	4
DESI1	CST4	0	1	1	1	1	4
ZCCHC14	WNT2	1	1	1	1	0	4
NUP188	CST4	0	1	1	1	1	4
NCAPD3	CST4	0	1	1	1	1	4
GADD45GIP1	CST4	0	1	1	1	1	4
TICAM1	WNT2	1	1	1	1	0	4
KNOP1	CST4	0	1	1	1	1	4
ZC3H3	CST4	0	1	1	1	1	4
ERCC2	CST4	0	1	1	1	1	4
CCNE1	CST4	0	1	1	1	1	4
CACTIN	CST4	0	1	1	1	1	4
COL11A2	CST4	0	1	1	1	1	4
GSDMC	WNT2	1	1	1	1	0	4
CEP131	CST4	0	1	1	1	1	4
GSDMC	SPC24	1	1	1	1	0	4
ZNF8	CST4	0	1	1	1	1	4
CCDC64	CST4	0	1	1	1	1	4
TNN	CST4	1	0	1	1	1	4
EFR3B	CST4	0	1	1	1	1	4
DGCR11	CST4	1	0	1	1	1	4
EMC3-AS1	CST4	1	0	1	1	1	4
EMC3-AS1	WNT2	1	1	1	1	0	4
RAB40AL	CST4	0	1	1	1	1	4
IGHMBP2	CST4	0	1	1	1	1	4
NCKIPSD	CST4	0	1	1	1	1	4
TAPT1	CST4	1	0	1	1	1	4
LOC220077	CST4	0	1	1	1	1	4
GDF11	CST4	0	1	1	1	1	4
TIMM50	CST4	0	1	1	1	1	4
MCMBP	CST4	0	1	1	1	1	4
LMBRD1	TNAP	1	1	1	1	0	4
NOL6	CST4	0	1	1	1	1	4
RUFY1	CST4	0	1	1	1	1	4
FAM160B2	CST4	0	1	1	1	1	4
LOC100506470	WNT2	1	1	1	1	0	4
LOC100506470	SPC24	1	1	1	1	0	4
LOC100506470	PYCR1	1	1	1	1	0	4
JMJD4	CST4	0	1	1	1	1	4
C9orf114	CST4	0	1	1	1	1	4
EXOSC4	CST4	0	1	1	1	1	4
ZNF444	WNT2	1	1	1	1	0	4
CWF19L1	CST4	0	1	1	1	1	4
CYP2A6	CST4	0	0	1	1	1	3
FLJ25758	CST4	0	0	1	1	1	3
FAM122C	PYCR1	0	1	1	1	0	3
ODF4	CLDN1	0	1	1	1	0	3
PHF20L1	CST4	1	1	0	0	1	3
PHF20L1	WNT2	1	1	0	0	1	3
CDC42SE2	TNAP	0	0	1	1	1	3
WWP2	CST4	0	0	1	1	1	3
RECQL4	WNT2	0	1	1	1	0	3
RECQL4	CLDN1	0	1	1	1	0	3
GPR156	CST4	0	0	1	1	1	3
LINC00521	CLDN1	0	1	1	1	0	3
GIPC3	CST4	0	0	1	1	1	3
TRPV5	CLDN1	0	1	1	1	0	3
ZNF777	WNT2	0	1	1	1	0	3
ZNF777	CLDN1	0	1	1	1	0	3
DDX31	WNT2	0	1	1	1	0	3
TVP23C	CLDN1	0	1	1	1	0	3
STPG2	CST4	0	0	1	1	1	3
POU5F2	CST4	0	0	1	1	1	3
EPHA10	CST4	0	0	1	1	1	3
KLHDC7A	CST4	0	0	1	1	1	3
GPR6	WNT2	1	0	1	1	0	3
STH	CST4	0	0	1	1	1	3
CDYL2	CST4	0	0	1	1	1	3
C18orf54	CST4	0	0	1	1	1	3
TECTB	WNT2	0	1	1	1	0	3
TECTB	CLDN1	0	1	1	1	0	3
HECTD4	CST4	0	0	1	1	1	3
KCNQ3	CST4	0	0	1	1	1	3
IQSEC3	CST4	0	0	1	1	1	3
MVB12B	WNT2	0	1	1	1	0	3
MVB12B	CLDN1	0	1	1	1	0	3
CLDND1	TNAP	1	0	1	1	0	3
NEK11	CLDN1	0	1	1	1	0	3
SLC35F6	WNT2	0	1	1	1	0	3
SLC35F6	CLDN1	0	1	1	1	0	3
MTHFSD	CST4	0	0	1	1	1	3
SYMPK	WNT2	0	1	1	1	0	3
KIAA0226	WNT2	0	1	1	1	0	3
KIAA0226	CLDN1	0	1	1	1	0	3
BCL6B	WNT2	0	1	1	1	0	3
TBC1D16	WNT2	0	1	1	1	0	3
TBC1D16	CLDN1	0	1	1	1	0	3
ASTN2	CST4	0	0	1	1	1	3
ANKS6	WNT2	0	1	1	1	0	3
FGFR4	WNT2	0	1	1	1	0	3
LIG3	WNT2	0	1	1	1	0	3
LIG3	CLDN1	0	1	1	1	0	3
LOC440028	CST4	0	0	1	1	1	3
LRP1	CLDN1	0	1	1	1	0	3
USP25	CST4	1	1	0	0	1	3
SMOX	WNT2	0	1	1	1	0	3
KLK4	CST4	0	0	1	1	1	3
ADAM15	WNT2	0	1	1	1	0	3
CRTAC1	CST4	0	0	1	1	1	3
NBEAL2	WNT2	0	1	1	1	0	3
POM121L12	WNT2	0	1	1	1	0	3
POM121L12	CLDN1	0	1	1	1	0	3
C1orf86	CLDN1	0	1	1	1	0	3
STOML1	WNT2	0	1	1	1	0	3
MAPK12	CLDN1	0	1	1	1	0	3
RGL3	CST4	0	0	1	1	1	3
RGL3	CLDN1	0	1	1	1	0	3
EMID1	CST4	0	0	1	1	1	3
LOC283887	CLDN1	0	1	1	1	0	3
MEX3C	CLDN1	0	1	1	1	0	3
LOC101927787	CLDN1	0	1	1	1	0	3
NEK8	WNT2	0	1	1	1	0	3
CARS2	WNT2	0	1	1	1	0	3
CARS2	CLDN1	0	1	1	1	0	3
SHB	WNT2	0	1	1	1	0	3
LINC01310	WNT2	0	1	1	1	0	3
LINC01310	CLDN1	0	1	1	1	0	3
POLH	WNT2	0	1	1	1	0	3
POLH	CLDN1	0	1	1	1	0	3
PCBP1-AS1	CST4	0	0	1	1	1	3
PHLDB3	CLDN1	0	1	1	1	0	3
FBXO10	CLDN1	0	1	1	1	0	3
TSPAN17	WNT2	0	1	1	1	0	3
TSPAN17	CLDN1	0	1	1	1	0	3
MEG3	CST4	0	0	1	1	1	3
TSEN54	WNT2	0	1	1	1	0	3
ZNF599	CST4	0	0	1	1	1	3
LOC100508631	CST4	0	0	1	1	1	3
UBL4B	CST4	0	0	1	1	1	3
PPM1H	CST4	0	0	1	1	1	3
TMEM134	WNT2	0	1	1	1	0	3
TMEM134	CLDN1	0	1	1	1	0	3
SNORA78	WNT2	0	1	1	1	0	3
SNORA78	CLDN1	0	1	1	1	0	3
RRP8	CST4	0	0	1	1	1	3
HCG18	CST4	0	0	1	1	1	3
MORF4L2-AS1	CST4	0	0	1	1	1	3
GPRC6A	CST4	0	0	1	1	1	3
TRPV6	CLDN1	0	1	1	1	0	3
PRDM11	CST4	0	0	1	1	1	3
TIMM17B	CST4	0	1	1	1	0	3
TIMM17B	WNT2	0	1	1	1	0	3
TIMM17B	CLDN1	0	1	1	1	0	3
RUVBL2	WNT2	0	1	1	1	0	3
RUVBL2	CST4	0	1	1	1	0	3
RUVBL2	COL11A1	0	1	1	1	0	3
ZNF7	CST4	0	0	1	1	1	3
VPS37C	WNT2	0	1	1	1	0	3
PPP4R1L	WNT2	1	0	1	1	0	3
PPP4R1L	CLDN1	0	1	1	1	0	3
ATP1B2	CLDN1	0	1	1	1	0	3
LINC00705	CST4	0	0	1	1	1	3
PLEKHA8	WNT2	0	1	1	1	0	3
PLEKHA8	CLDN1	0	1	1	1	0	3
QDPR	WNT2	0	1	1	1	0	3
QDPR	CLDN1	0	1	1	1	0	3
GTSE1	WNT2	0	1	1	1	0	3
CRYBB2P1	CST4	0	1	1	1	0	3
STRC	CST4	0	0	1	1	1	3
LOC101928661	CLDN1	0	1	1	1	0	3
LINC00535	CLDN1	0	1	1	1	0	3
GTSE1	CLDN1	0	1	1	1	0	3
FLT1	CST4	1	1	0	0	1	3
LOC101929406	CST4	0	0	1	1	1	3
MLLT10	CLDN1	0	1	1	1	0	3
SRGAP3	CST4	0	1	1	1	0	3
LOC284395	WNT2	0	1	1	1	0	3
LOC284395	CLDN1	0	1	1	1	0	3
NUTM1	CST4	0	0	1	1	1	3
TBL3	WNT2	0	1	1	1	0	3
TBL3	CLDN1	0	1	1	1	0	3
ELL	CST4	0	0	1	1	1	3
NKX1-1	CLDN1	0	1	1	1	0	3
TCEA1	CLDN1	0	1	1	1	0	3
PDXK	WNT2	0	1	1	1	0	3
PDXK	CLDN1	0	1	1	1	0	3
ARID1B	CLDN1	0	1	1	1	0	3
SH3GL1P2	CST4	0	0	1	1	1	3
HS1BP3	WNT2	0	1	1	1	0	3
HS1BP3	CLDN1	0	1	1	1	0	3
MTG2	WNT2	0	1	1	1	0	3
ZNF93	CST4	1	1	0	0	1	3
LOC100134368	CST4	0	0	1	1	1	3
TECR	WNT2	0	1	1	1	0	3
FRMD5	CST4	1	1	0	0	1	3
ZFYVE20	CLDN1	0	1	1	1	0	3
PPP2R3C	TMEM72	0	1	1	1	0	3
PPP2R3C	SPIB	0	1	1	1	0	3
HKR1	CST4	0	1	1	1	0	3
MMD2	CST4	0	0	1	1	1	3
LLGL1	WNT2	0	1	1	1	0	3
TRADD	WNT2	0	1	1	1	0	3
LLGL1	CLDN1	0	1	1	1	0	3
DTX2P1-UPK3BP1-PMS2P11	WNT2	0	1	1	1	0	3
LLGL1	SPC24	0	1	1	1	0	3
SNRNP200	WNT2	0	1	1	1	0	3
SNRNP200	CLDN1	0	1	1	1	0	3
SIGLEC6	PYCR1	0	1	1	1	0	3
PHC2	WNT2	0	1	1	1	0	3
TUFM	CST4	0	0	1	1	1	3
ADRBK1	WNT2	0	1	1	1	0	3
RPA1	WNT2	0	1	1	1	0	3
MCM3	WNT2	0	1	1	1	0	3
DCTD	CST4	0	0	1	1	1	3
DCTD	WNT2	0	1	1	1	0	3
VARS	WNT2	0	1	1	1	0	3
FIBP	WNT2	0	0	1	1	1	3
NUP62	WNT2	0	1	1	1	0	3
FADS2	CLDN1	0	1	1	1	0	3
E2F4	WNT2	0	1	1	1	0	3
E2F4	CLDN1	0	1	1	1	0	3
VPS72	CST4	0	0	1	1	1	3
VPS72	WNT2	0	1	1	1	0	3
EHMT2	WNT2	0	1	1	1	0	3
EHMT2	CLDN1	0	1	1	1	0	3
BCKDHA	WNT2	0	1	1	1	0	3
TUBGCP2	CLDN1	0	1	1	1	0	3
FASTK	CST4	0	0	1	1	1	3
FASTK	WNT2	0	1	1	1	0	3
POLR2A	WNT2	0	1	1	1	0	3
POLR2A	CLDN1	0	1	1	1	0	3
ACTL8	WNT2	0	1	1	1	0	3
INTS3	CST4	0	0	1	1	1	3
ACTL8	CLDN1	0	1	1	1	0	3
MEF2D	CST4	1	0	1	1	0	3
PAK4	CST4	0	0	1	1	1	3
PAK4	WNT2	0	1	1	1	0	3
RNF8	CLDN1	0	1	1	1	0	3
NPRL3	WNT2	0	1	1	1	0	3
GRIP2	WNT2	1	0	1	1	0	3
ZKSCAN5	CST4	0	1	1	1	0	3
GRIP2	SPC24	1	0	1	1	0	3
POLRMT	WNT2	0	1	1	1	0	3
POLRMT	CLDN1	0	1	1	1	0	3
DDX28	WNT2	0	1	1	1	0	3
DDX28	CLDN1	0	1	1	1	0	3
CHAF1A	WNT2	0	1	1	1	0	3
CHAF1A	CLDN1	0	1	1	1	0	3
TAZ	WNT2	0	1	1	1	0	3
C1orf68	CLDN1	0	1	1	1	0	3
ELK2AP	WNT2	0	1	1	1	0	3
MVK	WNT2	0	1	1	1	0	3
STK19	WNT2	0	1	1	1	0	3
STK19	CLDN1	0	1	1	1	0	3
ELK2AP	COL11A1	0	1	1	1	0	3
RARG	SPC24	1	0	1	1	0	3
ELK2AP	CLDN1	0	1	1	1	0	3
POLA2	WNT2	0	1	1	1	0	3
POLA2	CLDN1	0	1	1	1	0	3
ZNF142	WNT2	0	1	1	1	0	3
BRPF1	WNT2	0	1	1	1	0	3
ENOX2	WNT2	0	1	1	1	0	3
AFP	CST4	0	0	1	1	1	3
KCNA6	CST4	0	0	1	1	1	3
PSG5	CST4	0	0	1	1	1	3
RNASEH1	CST4	0	1	1	1	0	3
ITIH2	WNT2	1	0	1	1	0	3
ITIH2	CLDN1	0	1	1	1	0	3
ITIH2	SPC24	1	0	1	1	0	3
ESR1	CST4	0	0	1	1	1	3
RBMS2	CLDN1	0	1	1	1	0	3
H2AFX	WNT2	0	1	1	1	0	3
SNAPC4	WNT2	0	1	1	1	0	3
SNAPC4	COL11A1	0	1	1	1	0	3
SNAPC4	CLDN1	0	1	1	1	0	3
B9D1	CLDN1	0	1	1	1	0	3
F2	CLDN1	0	1	1	1	0	3
SIX1	CLDN1	0	1	1	1	0	3
PORCN	WNT2	0	1	1	1	0	3
GRIN1	CST4	0	0	1	1	1	3
PORCN	SPC24	0	1	1	1	0	3
PORCN	CLDN1	0	1	1	1	0	3
PORCN	PTTG3P	0	1	1	1	0	3
COLQ	CST4	0	0	1	1	1	3
SLC24A1	WNT2	0	1	1	1	0	3
AGAP2	CST4	0	0	1	1	1	3
RFX1	WNT2	0	1	1	1	0	3
OPA3	CST4	0	0	1	1	1	3
CCDC134	CLDN1	0	1	1	1	0	3
GTF2A1	SPIB	0	1	1	1	0	3
C19orf57	WNT2	0	1	1	1	0	3
C19orf57	CLDN1	0	1	1	1	0	3
C19orf57	COL11A1	0	1	1	1	0	3
SMAD6	CST4	0	0	1	1	1	3
CT55	CST4	0	0	1	1	1	3
CEACAM4	WNT2	0	1	1	1	0	3
CEACAM4	AJUBA	0	1	1	1	0	3
CEACAM4	COL11A1	0	1	1	1	0	3
CEACAM4	CLDN1	0	1	1	1	0	3
CEACAM4	SPC24	0	1	1	1	0	3
ADAM20	CLDN1	0	1	1	1	0	3
PTGER1	WNT2	0	1	1	1	0	3
RBCK1	CLDN1	0	1	1	1	0	3
UPK2	CLDN1	0	1	1	1	0	3
GRPR	CST4	0	0	1	1	1	3
LAS1L	WNT2	0	1	1	1	0	3
PSG2	CST4	0	0	1	1	1	3
MOV10L1	SPC24	0	1	1	1	0	3
MOV10L1	PYCR1	0	1	1	1	0	3
MOV10L1	CLDN1	0	1	1	1	0	3
ING1	CLDN1	0	1	1	1	0	3
NT5C1A	CLDN1	0	1	1	1	0	3
TKT	WNT2	0	1	1	1	0	3
SLC1A5	WNT2	0	1	1	1	0	3
LONP1	CST4	0	0	1	1	1	3
LONP1	WNT2	0	1	1	1	0	3
MBOAT7	WNT2	0	1	1	1	0	3
MBOAT7	CLDN1	0	1	1	1	0	3
MARCH9	CLDN1	0	1	1	1	0	3
DEAF1	CLDN1	0	1	1	1	0	3
DEAF1	COL11A1	0	1	1	1	0	3
FZR1	WNT2	0	1	1	1	0	3
FZR1	CLDN1	0	1	1	1	0	3
TELO2	CST4	0	1	1	1	0	3
HABP4	CLDN1	0	1	1	1	0	3
CDKN2D	CST4	0	0	1	1	1	3
GRB7	CST4	0	0	1	1	1	3
GRB7	WNT2	0	1	1	1	0	3
CENPA	CLDN1	0	1	1	1	0	3
ICOSLG	CST4	0	0	1	1	1	3
IFNA17	CST4	0	0	1	1	1	3
PCDHGB5	CST4	1	1	0	0	1	3
TPGS2	CST4	0	1	1	1	0	3
AGRN	WNT2	0	1	1	1	0	3
CLUH	WNT2	0	1	1	1	0	3
ZCCHC14	CLDN1	0	1	1	1	0	3
NUP188	WNT2	0	1	1	1	0	3
NUP188	CLDN1	0	1	1	1	0	3
CAMSAP1	WNT2	0	1	1	1	0	3
NCAPD3	WNT2	0	1	1	1	0	3
NCAPD3	CLDN1	0	1	1	1	0	3
GADD45GIP1	WNT2	0	1	1	1	0	3
GADD45GIP1	CLDN1	0	1	1	1	0	3
GSX2	WNT2	0	1	1	1	0	3
CUL9	CST4	0	1	1	1	0	3
BBIP1	TNAP	0	1	1	1	0	3
KNOP1	WNT2	0	1	1	1	0	3
ADCY1	CST4	0	0	1	1	1	3
GSX2	CLDN1	0	1	1	1	0	3
ZC3H3	WNT2	0	1	1	1	0	3
ERCC2	WNT2	0	1	1	1	0	3
ERCC2	COL11A1	0	1	1	1	0	3
ERCC2	CLDN1	0	1	1	1	0	3
ABTB2	CST4	0	0	1	1	1	3
SPATA8	SPC24	1	0	1	1	0	3
DNAH7	CST4	0	0	1	1	1	3
CADM4	CLDN1	0	1	1	1	0	3
ZNF8	CLDN1	0	1	1	1	0	3
GSDMC	CLDN1	0	1	1	1	0	3
CCDC64	WNT2	0	1	1	1	0	3
FMO6P	CST4	0	0	1	1	1	3
BRMS1	WNT2	0	1	1	1	0	3
IGHMBP2	WNT2	0	1	1	1	0	3
IGHMBP2	CLDN1	0	1	1	1	0	3
NCKIPSD	WNT2	0	1	1	1	0	3
NCKIPSD	CLDN1	0	1	1	1	0	3
LOC220077	WNT2	0	1	1	1	0	3
LOC220077	CLDN1	0	1	1	1	0	3
LOC100128164	CST4	0	0	1	1	1	3
NCR2	SPC24	1	0	1	1	0	3
MCMBP	WNT2	0	1	1	1	0	3
DUS1L	WNT2	0	1	1	1	0	3
GAS6-AS1	NKD2	1	1	0	0	1	3
ATP13A1	WNT2	0	1	1	1	0	3
SLC12A7	WNT2	0	1	1	1	0	3
PQLC1	TNAP	0	1	1	1	0	3
RUFY1	WNT2	0	1	1	1	0	3
COQ4	WNT2	0	1	1	1	0	3
PSPC1	CST4	0	0	1	1	1	3
LPPR2	CLDN1	0	1	1	1	0	3
JMJD4	WNT2	0	1	1	1	0	3
JMJD4	CLDN1	0	1	1	1	0	3
LOC100506470	CLDN1	0	1	1	1	0	3
NOL10	CST4	0	1	1	1	0	3
ZXDC	CST4	0	0	1	1	1	3
MECR	CST4	0	0	1	1	1	3
MECR	WNT2	0	1	1	1	0	3
EXOSC4	CLDN1	0	1	1	1	0	3
ZNF444	CLDN1	0	1	1	1	0	3
CCDC51	CST4	0	0	1	1	1	3
CCDC51	WNT2	0	1	1	1	0	3
TMEM161A	CST4	0	1	1	1	0	3
TMEM161A	WNT2	0	1	1	1	0	3
TMEM161A	COL11A1	0	1	1	1	0	3
CWF19L1	WNT2	0	1	1	1	0	3
CWF19L1	CLDN1	0	1	1	1	0	3

## Sheet: breast
MIN gene 1	MIN gene 2	svm.RFE	IG	RF	SU	IA	Sum
DMRT2	CYP3A7-CYP3AP1	1	1	1	1	1	5
INMT	CYP3A7-CYP3AP1	1	1	1	1	1	5
CHL1-AS2	CYP3A7-CYP3AP1	1	1	1	1	1	5
FAM223B	CYP3A7-CYP3AP1	1	1	1	1	1	5
CYP3A7-CYP3AP1	TMEM171	1	1	1	1	1	5
CYP3A7-CYP3AP1	ECH1	1	1	1	1	1	5
CYP3A7-CYP3AP1	UQCRC1	1	1	1	1	1	5
CARNS1	CYP3A7-CYP3AP1	1	1	1	1	1	5
CYP3A7-CYP3AP1	MT1HL1	1	1	1	1	1	5
MIR670HG	CYP3A7-CYP3AP1	1	1	1	1	1	5
ROR1	CYP3A7-CYP3AP1	1	1	1	1	1	5
ABCB1	CYP3A7-CYP3AP1	1	1	1	1	1	5
GBGT1	CYP3A7-CYP3AP1	1	1	1	1	1	5
OR12D2	CYP3A7-CYP3AP1	1	1	1	1	1	5
SMIM6	SCARA5	1	1	1	1	1	5
SMIM6	CYP3A7-CYP3AP1	1	1	1	1	1	5
TECTB	CYP3A7-CYP3AP1	1	1	1	1	1	5
CCDC178	TMEM171	1	1	1	1	1	5
CCDC178	CYP3A43	1	1	1	1	1	5
CCDC178	TRIM15	1	1	1	1	1	5
CCDC178	CYP3A7-CYP3AP1	1	1	1	1	1	5
LOC646482	CYP3A7-CYP3AP1	1	1	1	1	1	5
HS2ST1	CYP3A7-CYP3AP1	1	1	1	1	1	5
ADSS	LINGO1	1	1	1	1	1	5
SH3BP1	CYP3A7-CYP3AP1	1	1	1	1	1	5
OR7E91P	CYP3A7-CYP3AP1	1	1	1	1	1	5
MKKS	CYP3A7-CYP3AP1	1	1	1	1	1	5
PROSER3	A1BG	1	1	1	1	1	5
PROSER3	LINGO1	1	1	1	1	1	5
HOXC12	CYP3A7-CYP3AP1	1	1	1	1	1	5
TAC3	CYP3A7-CYP3AP1	1	1	1	1	1	5
IRF2BP2	PITX1	1	1	1	1	1	5
LOC101929084	CYP3A7-CYP3AP1	1	1	1	1	1	5
LOC153910	CYP3A7-CYP3AP1	1	1	1	1	1	5
ADARB2-AS1	CYP3A7-CYP3AP1	1	1	1	1	1	5
LOC339978	CYP3A7-CYP3AP1	1	1	1	1	1	5
LOC219688	CYP3A7-CYP3AP1	1	1	1	1	1	5
USP2-AS1	CYP3A7-CYP3AP1	1	1	1	1	1	5
LMNTD1	CYP3A7-CYP3AP1	1	1	1	1	1	5
APIP	CYP3A7-CYP3AP1	1	1	1	1	1	5
SYPL2	CYP3A7-CYP3AP1	1	1	1	1	1	5
PCDH9	CYP3A7-CYP3AP1	1	1	1	1	1	5
ITGA7	CYP3A7-CYP3AP1	1	1	1	1	1	5
STRADB	CYP3A7-CYP3AP1	1	1	1	1	1	5
DCAF12	CYP3A7-CYP3AP1	1	1	1	1	1	5
GEMIN5	CYP3A7-CYP3AP1	1	1	1	1	1	5
SLC38A9	CYP3A7-CYP3AP1	1	1	1	1	1	5
BPIFA3	CYP3A7-CYP3AP1	1	1	1	1	1	5
RPL13AP17	CYP3A7-CYP3AP1	1	1	1	1	1	5
LOC100287210	CYP3A7-CYP3AP1	1	1	1	1	1	5
TMEM17	CYP3A7-CYP3AP1	1	1	1	1	1	5
GTF2H5	CYP3A7-CYP3AP1	1	1	1	1	1	5
IL21R-AS1	CYP3A7-CYP3AP1	1	1	1	1	1	5
LOC100505918	CYP3A7-CYP3AP1	1	1	1	1	1	5
LOC101928661	CYP3A7-CYP3AP1	1	1	1	1	1	5
LINC01512	CYP3A7-CYP3AP1	1	1	1	1	1	5
ACO2	CYP3A7-CYP3AP1	1	1	1	1	1	5
ELK1	CYP3A7-CYP3AP1	1	1	1	1	1	5
A1BG	PROSER3	1	1	1	1	1	5
NAGPA	CYP3A7-CYP3AP1	1	1	1	1	1	5
KCNN1	CYP3A7-CYP3AP1	1	1	1	1	1	5
CRYGD	CYP3A7-CYP3AP1	1	1	1	1	1	5
TRIM15	CYP3A7-CYP3AP1	1	1	1	1	1	5
TRIM15	CCDC178	1	1	1	1	1	5
FAM153A	CYP3A7-CYP3AP1	1	1	1	1	1	5
ZC3H3	CYP3A7-CYP3AP1	1	1	1	1	1	5
MUC8	CYP3A7-CYP3AP1	1	1	1	1	1	5
CINP	CYP3A7-CYP3AP1	1	1	1	1	1	5
TMEM35	CYP3A7-CYP3AP1	1	1	1	1	1	5
CHRM4	CYP3A7-CYP3AP1	1	1	1	1	1	5
MIS12	CYP3A7-CYP3AP1	1	1	1	1	1	5
TNAP	CYP3A7-CYP3AP1	0	1	1	1	1	4
DMRT2	HOXB9	1	1	1	1	0	4
DMRT2	TMEM171	1	1	1	1	0	4
DMRT2	SMIM6	1	1	1	1	0	4
DMRT2	TRIM15	1	1	1	1	0	4
MIB1	PITX1	1	1	1	1	0	4
BREA2	PITX1	1	1	1	1	0	4
CHL1-AS2	TMEM171	1	1	1	1	0	4
CHL1-AS2	TM4SF5	1	1	1	1	0	4
ZNF777	CYP3A7-CYP3AP1	1	0	1	1	1	4
CYB5R1	CYP3A7-CYP3AP1	0	1	1	1	1	4
SAFB	A1BG	0	1	1	1	1	4
CYTH1	CST4	1	1	1	1	0	4
CYTH1	LINGO1	1	1	1	1	0	4
CYTH1	MAFG-AS1	1	1	1	1	0	4
UTP14C	CYP3A7-CYP3AP1	0	1	1	1	1	4
COX10	CYP3A7-CYP3AP1	0	1	1	1	1	4
FXN	CYP3A7-CYP3AP1	1	0	1	1	1	4
PSMC3IP	PITX1	0	1	1	1	1	4
REL	CST4	1	1	1	1	0	4
PATL1	A1BG	0	1	1	1	1	4
KRT75	CYP3A7-CYP3AP1	1	0	1	1	1	4
PATL1	CST4	1	1	1	1	0	4
PATL1	MAFG-AS1	1	1	1	1	0	4
CYP3A7-CYP3AP1	ZKSCAN5	1	0	1	1	1	4
FRMD8P1	CYP3A7-CYP3AP1	1	0	1	1	1	4
LOC90834	SPC24	1	1	1	1	0	4
LOC90834	PITX1	1	1	1	1	0	4
DGCR14	RDM1	1	1	1	1	0	4
NUDT17	CST4	1	1	1	1	0	4
NUDT17	FBXW8	1	1	1	1	0	4
ARCN1	CYP3A7-CYP3AP1	0	1	1	1	1	4
NBPF20	LINGO1	1	1	1	1	0	4
LOC145694	RDM1	1	1	1	1	0	4
SMIM6	TMEM220	1	1	1	1	0	4
SMIM6	TMEM171	1	1	1	1	0	4
TIPRL	CST4	1	1	1	1	0	4
TIPRL	FBXW8	1	1	1	1	0	4
UBE2W	LINGO1	0	1	1	1	1	4
CCDC178	SMIM6	1	1	1	1	0	4
CCDC178	OR2F1	1	1	1	1	0	4
CCDC178	LOC389332	1	1	1	1	0	4
FOXO6	PITX1	0	1	1	1	1	4
LOC646482	ANGPTL1	1	1	1	1	0	4
ADSS	PITX1	1	1	1	1	0	4
ADSS	FBXW8	1	1	1	1	0	4
ADSS	CST4	1	1	1	1	0	4
ADSS	A1BG	1	1	1	1	0	4
ADSS	SPC24	1	1	1	1	0	4
LMBRD1	CYP3A7-CYP3AP1	0	1	1	1	1	4
CUTC	CYP3A7-CYP3AP1	0	1	1	1	1	4
MIOX	CYP3A7-CYP3AP1	0	1	1	1	1	4
FBXO27	CYP3A7-CYP3AP1	0	1	1	1	1	4
LOC100506858	CYP3A7-CYP3AP1	0	1	1	1	1	4
PDE7A	CST4	1	1	1	1	0	4
PDE7A	A1BG	1	1	1	1	0	4
TTC31	CYP3A7-CYP3AP1	0	1	1	1	1	4
PROSER3	CST4	1	1	1	1	0	4
C11orf72	CYP3A7-CYP3AP1	0	1	1	1	1	4
PGAM5	A1BG	0	1	1	1	1	4
PGAM5	FBXW8	1	1	1	1	0	4
DDX51	CYP3A7-CYP3AP1	1	0	1	1	1	4
OR12D2	TMEM171	1	1	1	1	0	4
IRF2BP2	CST4	1	1	1	1	0	4
SLC19A1	CYP3A7-CYP3AP1	1	0	1	1	1	4
IRF2BP2	FBXW8	1	1	1	1	0	4
POLH	CST4	0	1	1	1	1	4
VHL	CYP3A7-CYP3AP1	1	0	1	1	1	4
TSG101	CYP3A7-CYP3AP1	0	1	1	1	1	4
BTBD3	CYP3A7-CYP3AP1	1	0	1	1	1	4
OTUD4	CST4	1	1	1	1	0	4
CHAF1A	CYP3A7-CYP3AP1	1	0	1	1	1	4
AHDC1	CYP3A7-CYP3AP1	1	0	1	1	1	4
BMP2	CYP3A7-CYP3AP1	0	1	1	1	1	4
MDM2	FBXW8	1	1	1	1	0	4
SMARCB1	CST4	1	1	1	1	0	4
CEACAM4	CYP3A7-CYP3AP1	0	1	1	1	1	4
SGPL1	CST4	1	1	1	1	0	4
DCLRE1A	CYP3A7-CYP3AP1	1	0	1	1	1	4
DSTNP2	A1BG	0	1	1	1	1	4
SP3	PITX1	1	1	1	1	0	4
SP3	FBXW8	1	1	1	1	0	4
NMB	CYP3A7-CYP3AP1	0	1	1	1	1	4
TPSD1	CYP3A7-CYP3AP1	1	0	1	1	1	4
SDF4	CYP3A7-CYP3AP1	1	0	1	1	1	4
LAGE3	FBXW8	1	1	1	1	0	4
ABCA11P	CYP3A7-CYP3AP1	0	1	1	1	1	4
CSNK1G1	CST4	1	1	1	1	0	4
SLC7A1	FBXW8	1	1	1	1	0	4
KCNH3	CYP3A7-CYP3AP1	1	0	1	1	1	4
CST4	POLH	0	1	1	1	1	4
CACUL1	CST4	1	1	1	1	0	4
ZC3H4	PITX1	0	1	1	1	1	4
ZC3H4	CST4	1	1	1	1	0	4
WDR90	CYP3A7-CYP3AP1	1	0	1	1	1	4
PTCHD2	CYP3A7-CYP3AP1	0	1	1	1	1	4
TDRG1	CYP3A7-CYP3AP1	0	1	1	1	1	4
ADAD2	CYP3A7-CYP3AP1	1	0	1	1	1	4
PCDH9	TMEM171	1	1	1	1	0	4
ZNF865	CYP3A7-CYP3AP1	1	0	1	1	1	4
RDM1	LINGO1	0	1	1	1	1	4
POLR2A	CST4	1	1	1	1	0	4
PKN2	CST4	1	1	1	1	0	4
VEGFA	CST4	1	1	1	1	0	4
LOC100506639	LINGO1	1	1	1	1	0	4
LOC100506639	CST4	1	1	1	1	0	4
ZNF554	PITX1	0	1	1	1	1	4
LOC91548	PITX1	0	1	1	1	1	4
ADTRP	CYP3A7-CYP3AP1	1	0	1	1	1	4
PIN1	CYP3A7-CYP3AP1	1	0	1	1	1	4
ZNF552	PITX1	1	1	1	1	0	4
ZNF552	SPC24	1	1	1	1	0	4
S1PR1	CYP3A7-CYP3AP1	1	1	1	1	0	4
S1PR1	CYP3A43	1	1	1	1	0	4
ZNF552	CST4	1	1	1	1	0	4
CASP2	A1BG	0	1	1	1	1	4
VTI1B	CYP3A7-CYP3AP1	0	1	1	1	1	4
ADAMTSL5	PITX1	1	1	1	1	0	4
ASNSD1	CYP3A7-CYP3AP1	0	1	1	1	1	4
UHRF2	CYP3A7-CYP3AP1	0	1	1	1	1	4
HS3ST5	CYP3A7-CYP3AP1	0	1	1	1	1	4
CAMKK1	CYP3A7-CYP3AP1	1	0	1	1	1	4
LINGO1	ECT2	0	1	1	1	1	4
LINGO1	RDM1	0	1	1	1	1	4
OSGIN2	CST4	1	1	1	1	0	4
GGA1	CYP3A7-CYP3AP1	1	0	1	1	1	4
IREB2	CYP3A7-CYP3AP1	1	0	1	1	1	4
RNF207	CYP3A7-CYP3AP1	1	0	1	1	1	4
MESP2	CYP3A7-CYP3AP1	1	0	1	1	1	4
NAA15	CYP3A7-CYP3AP1	1	0	1	1	1	4
PAX7	CYP3A7-CYP3AP1	1	0	1	1	1	4
ANHX	CYP3A7-CYP3AP1	0	1	1	1	1	4
FAM161A	CYP3A7-CYP3AP1	1	1	1	1	0	4
WHAMMP2	CYP3A7-CYP3AP1	0	1	1	1	1	4
DESI2	FBXW8	1	1	1	1	0	4
GTF2H5	CYP3A43	1	1	1	1	0	4
GTF2H5	TMEM171	1	1	1	1	0	4
GTF2H5	SMIM6	1	1	1	1	0	4
TXLNA	CYP3A7-CYP3AP1	1	0	1	1	1	4
OGFRP1	CYP3A7-CYP3AP1	0	1	1	1	1	4
LINC00951	CYP3A7-CYP3AP1	1	0	1	1	1	4
SFPQ	PITX1	0	1	1	1	1	4
BSN-AS2	CYP3A7-CYP3AP1	1	1	1	1	0	4
LAMP2	CYP3A7-CYP3AP1	0	1	1	1	1	4
MEF2D	CYP3A7-CYP3AP1	1	0	1	1	1	4
ARL4D	CYP3A7-CYP3AP1	1	0	1	1	1	4
SP2	CST4	1	1	1	1	0	4
A1BG	PATL1	0	1	1	1	1	4
AUH	CYP3A7-CYP3AP1	0	1	1	1	1	4
AUH	CYP3A43	0	1	1	1	1	4
GJB3	CYP3A7-CYP3AP1	1	0	1	1	1	4
EIF2AK2	CST4	1	1	1	1	0	4
TRMU	CYP3A7-CYP3AP1	1	0	1	1	1	4
RUNDC3A	CYP3A7-CYP3AP1	1	0	1	1	1	4
TCL1B	CYP3A7-CYP3AP1	0	1	1	1	1	4
CD5L	CYP3A7-CYP3AP1	0	1	1	1	1	4
RELB	CYP3A7-CYP3AP1	1	0	1	1	1	4
HCN2	CYP3A7-CYP3AP1	1	0	1	1	1	4
A1BG	CASP2	0	1	1	1	1	4
OSBPL7	CYP3A7-CYP3AP1	1	0	1	1	1	4
SERINC1	CYP3A7-CYP3AP1	0	1	1	1	1	4
TCAP	CYP3A7-CYP3AP1	1	0	1	1	1	4
GPR68	FBXW8	1	1	1	1	0	4
DSTYK	CYP3A7-CYP3AP1	1	0	1	1	1	4
ATG2A	CYP3A7-CYP3AP1	1	0	1	1	1	4
BICC1	CYP3A7-CYP3AP1	0	1	1	1	1	4
PPP1R37	CYP3A7-CYP3AP1	1	0	1	1	1	4
FGF3	SPC24	1	1	1	1	0	4
UBE2H	CST4	1	1	1	1	0	4
UBE2H	FBXW8	1	1	1	1	0	4
PDIA4	FBXW8	1	1	1	1	0	4
WBP5	CYP3A7-CYP3AP1	0	1	1	1	1	4
FAM57A	CYP3A7-CYP3AP1	1	0	1	1	1	4
CLUHP3	CYP3A7-CYP3AP1	1	0	1	1	1	4
SNCAIP	CYP3A7-CYP3AP1	1	1	1	1	0	4
OBP2A	CYP3A7-CYP3AP1	1	0	1	1	1	4
ARPC5L	FBXW8	1	1	1	1	0	4
PKD2L1	CYP3A7-CYP3AP1	0	1	1	1	1	4
EMC6	CYP3A7-CYP3AP1	1	0	1	1	1	4
MED17	CYP3A7-CYP3AP1	1	1	1	1	0	4
RTBDN	CYP3A7-CYP3AP1	0	0	1	1	1	3
INMT	TMEM171	1	1	0	0	1	3
MIB1	LINGO1	0	1	1	1	0	3
FBXO45	CST4	0	1	1	1	0	3
BREA2	CYP3A7-CYP3AP1	0	0	1	1	1	3
BREA2	LINGO1	0	1	1	1	0	3
BREA2	SPC24	0	1	1	1	0	3
BREA2	CST4	0	1	1	1	0	3
PAQR7	CYP3A7-CYP3AP1	0	0	1	1	1	3
CHL1-AS2	CYP3A43	0	1	1	1	0	3
ARID2	LINGO1	0	1	1	1	0	3
ENAH	PITX1	1	1	0	0	1	3
ENAH	LINGO1	0	1	1	1	0	3
SMC1A	CYP3A7-CYP3AP1	0	0	1	1	1	3
SMC1A	A1BG	0	1	1	1	0	3
SMC1A	CST4	0	1	1	1	0	3
SMC1A	FBXW8	1	0	1	1	0	3
RAB6A	CYP3A7-CYP3AP1	0	0	1	1	1	3
RAB6A	PITX1	0	1	1	1	0	3
RAB6A	SPC24	0	1	1	1	0	3
RAB6A	A1BG	0	1	1	1	0	3
RAB6A	CST4	0	1	1	1	0	3
RAB6A	FBXW8	1	0	1	1	0	3
C1D	CYP3A7-CYP3AP1	0	0	1	1	1	3
SAFB	CYP3A7-CYP3AP1	0	0	1	1	1	3
SAFB	PITX1	0	1	1	1	0	3
SAFB	CST4	0	1	1	1	0	3
SAFB	LINGO1	0	1	1	1	0	3
SAFB	MAFG-AS1	0	1	1	1	0	3
SAP30	CYP3A7-CYP3AP1	0	0	1	1	1	3
SAP30	LINGO1	0	1	1	1	0	3
SAP30	CST4	0	1	1	1	0	3
SAP30	FBXW8	0	1	1	1	0	3
PSMC3IP	CYP3A7-CYP3AP1	0	0	1	1	1	3
PSMC3IP	LINGO1	0	1	1	1	0	3
PSMC3IP	A1BG	0	1	1	1	0	3
PSMC3IP	CST4	0	1	1	1	0	3
REL	LINGO1	0	1	1	1	0	3
CYP3A7-CYP3AP1	GPX4	0	0	1	1	1	3
CEP170	CYP3A7-CYP3AP1	0	0	1	1	1	3
PATL1	LINGO1	0	1	1	1	0	3
PATL1	FBXW8	1	0	1	1	0	3
FKSG49	CYP3A7-CYP3AP1	0	0	1	1	1	3
SYP	CYP3A7-CYP3AP1	0	0	1	1	1	3
PTMS	CYP3A7-CYP3AP1	0	0	1	1	1	3
GATAD2A	CYP3A7-CYP3AP1	0	0	1	1	1	3
GATAD2A	LINGO1	0	1	1	1	0	3
GATAD2A	CST4	0	1	1	1	0	3
EPS8L3	CST4	1	0	1	1	0	3
TRPV4	CYP3A7-CYP3AP1	0	0	1	1	1	3
GAL3ST4	PITX1	0	1	1	1	0	3
GAL3ST4	LINGO1	0	1	1	1	0	3
GAL3ST4	SPC24	0	1	1	1	0	3
GAL3ST4	CST4	0	1	1	1	0	3
GAL3ST4	FBXW8	0	1	1	1	0	3
CDHR2	CYP3A7-CYP3AP1	0	0	1	1	1	3
PCSK4	CYP3A7-CYP3AP1	0	0	1	1	1	3
GTPBP2	CYP3A7-CYP3AP1	0	0	1	1	1	3
CCDC88B	CYP3A7-CYP3AP1	0	0	1	1	1	3
FRMD8P1	RDM1	0	1	1	1	0	3
DIRAS1	CYP3A7-CYP3AP1	0	0	1	1	1	3
ZNF490	CYP3A7-CYP3AP1	0	0	1	1	1	3
ZNF490	PITX1	0	1	1	1	0	3
ZNF490	A1BG	0	1	1	1	0	3
ZNF490	LINGO1	0	1	1	1	0	3
LOC90834	RHNO1	0	1	1	1	0	3
LOC90834	LINGO1	0	1	1	1	0	3
ZNF681	CST4	0	1	1	1	0	3
DGCR14	CYP3A7-CYP3AP1	0	0	1	1	1	3
DGCR14	PITX1	1	0	1	1	0	3
DGCR14	CST4	1	0	1	1	0	3
NUDT17	CYP3A7-CYP3AP1	0	0	1	1	1	3
NUDT17	LINGO1	0	1	1	1	0	3
NUDT17	A1BG	0	1	1	1	0	3
LOC283140	CYP3A7-CYP3AP1	0	0	1	1	1	3
C19orf40	CYP3A7-CYP3AP1	0	0	1	1	1	3
CYP3A7-CYP3AP1	SRCAP	0	0	1	1	1	3
ZNF696	CYP3A7-CYP3AP1	0	0	1	1	1	3
FBXW8	RDM1	1	1	0	0	1	3
LENG1	CYP3A7-CYP3AP1	0	0	1	1	1	3
ZNF696	LINGO1	0	1	1	1	0	3
ZNF696	CST4	0	1	1	1	0	3
TECTB	A1BG	0	0	1	1	1	3
TRAPPC10	LINGO1	0	1	1	1	0	3
CCDC178	HOXB9	1	1	0	0	1	3
HNRNPU	CYP3A7-CYP3AP1	0	0	1	1	1	3
HNRNPU	PITX1	0	1	1	1	0	3
HNRNPU	CST4	0	1	1	1	0	3
HNRNPU	A1BG	0	1	1	1	0	3
FOXO6	CST4	0	1	1	1	0	3
FOXO6	LINGO1	0	1	1	1	0	3
FOXO6	FBXW8	0	1	1	1	0	3
FOXO6	SPC24	0	1	1	1	0	3
FOXO6	A1BG	0	1	1	1	0	3
ADSS	CYP3A7-CYP3AP1	0	0	1	1	1	3
FSCN2	CYP3A7-CYP3AP1	0	0	1	1	1	3
FSCN2	CST4	0	1	1	1	0	3
KIFC1	CST4	0	1	1	1	0	3
PLCB3	CYP3A7-CYP3AP1	0	0	1	1	1	3
U2AF2	CYP3A7-CYP3AP1	0	0	1	1	1	3
U2AF2	CST4	0	1	1	1	0	3
LMBRD1	CYP3A43	0	1	1	1	0	3
LMBRD1	TMEM171	0	1	1	1	0	3
ZNF444	CYP3A7-CYP3AP1	0	0	1	1	1	3
CUTC	TMEM171	0	1	1	1	0	3
CUTC	TRIM15	0	1	1	1	0	3
CUTC	CYP3A43	0	1	1	1	0	3
BIRC7	CYP3A7-CYP3AP1	0	0	1	1	1	3
PLEKHN1	CYP3A7-CYP3AP1	0	0	1	1	1	3
TRIM65	CYP3A7-CYP3AP1	0	0	1	1	1	3
PDE7A	LINGO1	0	1	1	1	0	3
PROSER3	CYP3A7-CYP3AP1	0	0	1	1	1	3
PGAM5	LINGO1	0	1	1	1	0	3
FAM178A	CYP3A7-CYP3AP1	0	0	1	1	1	3
LENG9	CYP3A7-CYP3AP1	0	0	1	1	1	3
PRIM2	CYP3A7-CYP3AP1	0	0	1	1	1	3
AFF4	CYP3A7-CYP3AP1	0	0	1	1	1	3
AFF4	LINGO1	0	1	1	1	0	3
TTLL3	CYP3A7-CYP3AP1	0	0	1	1	1	3
ZACN	CYP3A7-CYP3AP1	0	0	1	1	1	3
SAE1	CST4	0	1	1	1	0	3
PTPRS	CYP3A7-CYP3AP1	0	0	1	1	1	3
IRF2BP2	LINGO1	0	1	1	1	0	3
IRF2BP2	RDM1	1	0	1	1	0	3
FAM83C	CYP3A7-CYP3AP1	0	0	1	1	1	3
RERE	CYP3A7-CYP3AP1	0	0	1	1	1	3
KIF9-AS1	CYP3A7-CYP3AP1	0	0	1	1	1	3
KIF9-AS1	CST4	1	0	1	1	0	3
POLH	LINGO1	0	1	1	1	0	3
TNRC18	CYP3A7-CYP3AP1	0	0	1	1	1	3
TNRC18	LINGO1	0	1	1	1	0	3
ANKRD24	CYP3A7-CYP3AP1	0	0	1	1	1	3
TMEM134	CYP3A7-CYP3AP1	0	0	1	1	1	3
MPV17L	CYP3A7-CYP3AP1	0	0	1	1	1	3
SPEG	CYP3A7-CYP3AP1	0	0	1	1	1	3
TNRC6C	CYP3A7-CYP3AP1	0	0	1	1	1	3
TNRC6C	CST4	1	0	1	1	0	3
ADARB2-AS1	TMEM171	1	0	1	1	0	3
MAGI1-IT1	CYP3A7-CYP3AP1	0	0	1	1	1	3
CTU2	CYP3A7-CYP3AP1	0	0	1	1	1	3
CARD11	CYP3A7-CYP3AP1	0	0	1	1	1	3
LOC339978	A1BG	0	0	1	1	1	3
AHNAK	CYP3A7-CYP3AP1	0	0	1	1	1	3
LOC219688	TMEM171	1	0	1	1	0	3
LOC219688	SCARA5	0	1	1	1	0	3
LOC219688	TMEM220	0	1	1	1	0	3
MGA	CYP3A7-CYP3AP1	0	0	1	1	1	3
SMIM13	CYP3A7-CYP3AP1	0	0	1	1	1	3
XAGE-4	CYP3A7-CYP3AP1	0	0	1	1	1	3
C20orf181	CYP3A7-CYP3AP1	0	0	1	1	1	3
LRRC14	LINGO1	0	1	1	1	0	3
LOC100132249	CYP3A7-CYP3AP1	0	0	1	1	1	3
SPATA21	CYP3A7-CYP3AP1	0	0	1	1	1	3
TALDO1	CYP3A7-CYP3AP1	0	0	1	1	1	3
ATXN2L	CYP3A7-CYP3AP1	0	0	1	1	1	3
ATXN2L	CST4	0	1	1	1	0	3
ATXN2L	A1BG	0	1	1	1	0	3
B4GALT1	CYP3A7-CYP3AP1	0	0	1	1	1	3
PDAP1	CST4	0	1	1	1	0	3
LMNTD1	TMEM171	1	0	1	1	0	3
LMNTD1	SCARA5	0	1	1	1	0	3
ABCB6	CYP3A7-CYP3AP1	0	0	1	1	1	3
OTUD4	CYP3A7-CYP3AP1	0	0	1	1	1	3
CHAF1A	CST4	0	1	1	1	0	3
ZBED4	LINGO1	0	1	1	1	0	3
NF2	CYP3A7-CYP3AP1	0	0	1	1	1	3
NF2	FBXW8	1	0	1	1	0	3
RAD51	CYP3A7-CYP3AP1	1	0	1	1	0	3
BMP2	TRIM15	1	0	1	1	0	3
FAM131B	CYP3A7-CYP3AP1	0	0	1	1	1	3
MDM2	CYP3A7-CYP3AP1	0	0	1	1	1	3
MDM2	A1BG	0	1	1	1	0	3
MDM2	LINGO1	0	1	1	1	0	3
MDM2	CST4	0	1	1	1	0	3
ENTPD6	CYP3A7-CYP3AP1	0	0	1	1	1	3
DPEP1	CYP3A7-CYP3AP1	0	0	1	1	1	3
SMARCB1	CYP3A7-CYP3AP1	0	0	1	1	1	3
SMARCB1	A1BG	0	1	1	1	0	3
SMARCB1	LINGO1	0	1	1	1	0	3
SMARCB1	FBXW8	1	0	1	1	0	3
ENTPD6	A1BG	0	1	1	1	0	3
APMAP	CYP3A7-CYP3AP1	0	0	1	1	1	3
THRB	CYP3A7-CYP3AP1	0	1	1	1	0	3
CEACAM4	A1BG	0	0	1	1	1	3
VPS72	CYP3A7-CYP3AP1	0	0	1	1	1	3
TUBA4B	CYP3A7-CYP3AP1	0	0	1	1	1	3
GRPR	CYP3A7-CYP3AP1	0	0	1	1	1	3
DUX1	CYP3A7-CYP3AP1	0	0	1	1	1	3
DUX1	CST4	1	0	1	1	0	3
OCLM	CYP3A7-CYP3AP1	0	0	1	1	1	3
SGPL1	PITX1	1	1	0	0	1	3
CDK9	CYP3A7-CYP3AP1	0	0	1	1	1	3
KCNA10	CYP3A7-CYP3AP1	0	0	1	1	1	3
LARP4B	CYP3A7-CYP3AP1	0	0	1	1	1	3
LARP4B	LINGO1	0	1	1	1	0	3
LARP4B	CST4	0	1	1	1	0	3
LARP4B	A1BG	0	1	1	1	0	3
LARP4B	FBXW8	1	0	1	1	0	3
RPA3	CYP3A7-CYP3AP1	0	0	1	1	1	3
CDK9	A1BG	0	1	1	1	0	3
CDK9	FBXW8	1	0	1	1	0	3
DSTNP2	CYP3A7-CYP3AP1	0	0	1	1	1	3
DSTNP2	FBXW8	1	0	1	1	0	3
DSTNP2	CST4	0	1	1	1	0	3
KMT2D	CYP3A7-CYP3AP1	0	0	1	1	1	3
MAPK8IP1	CYP3A7-CYP3AP1	0	0	1	1	1	3
SP3	CYP3A7-CYP3AP1	0	0	1	1	1	3
SP3	LINGO1	0	1	1	1	0	3
SP3	SPC24	0	1	1	1	0	3
TMEM251	CYP3A7-CYP3AP1	0	0	1	1	1	3
ZBTB7A	CYP3A7-CYP3AP1	0	0	1	1	1	3
DTNB	CYP3A7-CYP3AP1	0	0	1	1	1	3
MYH6	CYP3A7-CYP3AP1	0	0	1	1	1	3
MYH6	CST4	0	1	1	1	0	3
HAB1	CYP3A7-CYP3AP1	0	0	1	1	1	3
COPS4	CYP3A7-CYP3AP1	0	1	1	1	0	3
COPS4	TMEM171	0	1	1	1	0	3
COPS4	F10	1	0	1	1	0	3
RAB29	CYP3A7-CYP3AP1	1	1	0	0	1	3
CTBS	CYP3A7-CYP3AP1	0	0	1	1	1	3
LAGE3	LINGO1	0	1	1	1	0	3
AMBRA1	CYP3A7-CYP3AP1	0	0	1	1	1	3
AMBRA1	LINGO1	0	1	1	1	0	3
AMBRA1	CST4	0	1	1	1	0	3
GRHL2	CST4	0	1	1	1	0	3
GRHL2	PITX1	0	1	1	1	0	3
GRHL2	LINGO1	0	1	1	1	0	3
VRTN	CYP3A7-CYP3AP1	0	0	1	1	1	3
CSNK1G1	CYP3A7-CYP3AP1	0	0	1	1	1	3
C7orf43	CYP3A7-CYP3AP1	0	0	1	1	1	3
C7orf43	SPC24	0	1	1	1	0	3
LPPR3	CYP3A7-CYP3AP1	0	0	1	1	1	3
SLC7A1	CST4	0	1	1	1	0	3
C1orf56	CST4	0	1	1	1	0	3
PCDHB12	CYP3A7-CYP3AP1	0	0	1	1	1	3
SLC7A1	A1BG	0	1	1	1	0	3
TAF9B	A1BG	0	1	1	1	0	3
TAF9B	CST4	0	1	1	1	0	3
POLR2J4	LINGO1	0	1	1	1	0	3
KCNH3	TMEM171	1	0	1	1	0	3
DAB2IP	CYP3A7-CYP3AP1	0	0	1	1	1	3
CACUL1	LINGO1	0	1	1	1	0	3
PYGO2	CYP3A7-CYP3AP1	0	0	1	1	1	3
PARP10	CYP3A7-CYP3AP1	0	0	1	1	1	3
ZC3H4	CYP3A7-CYP3AP1	0	0	1	1	1	3
ZC3H4	LINGO1	0	1	1	1	0	3
ATG4D	CYP3A7-CYP3AP1	0	0	1	1	1	3
ZC3H4	SPC24	0	1	1	1	0	3
FAM69B	CYP3A7-CYP3AP1	1	0	1	1	0	3
ZNF414	CYP3A7-CYP3AP1	0	0	1	1	1	3
ZNF414	CST4	0	1	1	1	0	3
ZC3H4	MAFG-AS1	0	1	1	1	0	3
STYX	CYP3A7-CYP3AP1	0	0	1	1	1	3
TICRR	LINGO1	0	1	1	1	0	3
TICRR	CST4	0	1	1	1	0	3
SSC5D	CYP3A7-CYP3AP1	0	0	1	1	1	3
TINAGL1	CYP3A7-CYP3AP1	0	0	1	1	1	3
LRFN1	CYP3A7-CYP3AP1	0	0	1	1	1	3
ID2-AS1	CYP3A7-CYP3AP1	0	0	1	1	1	3
LOC390705	CYP3A7-CYP3AP1	0	0	1	1	1	3
RDM1	PITX1	1	1	0	0	1	3
PCDH9	CYP3A43	1	0	1	1	0	3
RDM1	FBXW8	1	1	0	0	1	3
LINC00482	CYP3A7-CYP3AP1	0	0	1	1	1	3
PCDH9	HOXB9	1	0	1	1	0	3
PCDH9	SMIM6	1	0	1	1	0	3
PHF20L1	LINGO1	0	1	1	1	0	3
PCDH9	C9orf24	1	0	1	1	0	3
LINC00520	CYP3A7-CYP3AP1	0	0	1	1	1	3
RNF31	CYP3A7-CYP3AP1	0	0	1	1	1	3
PSEN1	CYP3A7-CYP3AP1	0	0	1	1	1	3
PSEN1	SPC24	0	1	1	1	0	3
POLR2A	CYP3A7-CYP3AP1	0	0	1	1	1	3
POLR2A	LINGO1	0	1	1	1	0	3
NFYA	CST4	0	1	1	1	0	3
NFYA	MAFG-AS1	0	1	1	1	0	3
NFYA	FBXW8	1	0	1	1	0	3
SIKE1	CYP3A7-CYP3AP1	0	0	1	1	1	3
POM121	CYP3A7-CYP3AP1	0	0	1	1	1	3
MATN1	CYP3A7-CYP3AP1	0	0	1	1	1	3
SOGA1	LINGO1	0	1	1	1	0	3
SOGA1	CST4	0	1	1	1	0	3
PITX1	ZNF680	1	1	0	0	1	3
PKN2	LINGO1	0	1	1	1	0	3
FCHO1	CYP3A7-CYP3AP1	0	0	1	1	1	3
SPATA2L	CYP3A7-CYP3AP1	0	0	1	1	1	3
ZXDB	CYP3A7-CYP3AP1	0	0	1	1	1	3
ZXDB	PITX1	1	1	0	0	1	3
LINC01208	CYP3A7-CYP3AP1	0	0	1	1	1	3
EXOSC3	CYP3A7-CYP3AP1	0	0	1	1	1	3
ZBED3	CYP3A7-CYP3AP1	1	1	0	0	1	3
LOC100506725	CYP3A7-CYP3AP1	0	1	1	1	0	3
ACPT	CYP3A7-CYP3AP1	0	0	1	1	1	3
ZNF554	CYP3A7-CYP3AP1	0	0	1	1	1	3
ZNF554	LINGO1	0	1	1	1	0	3
ZNF554	SPC24	0	1	1	1	0	3
ZNF554	CST4	0	1	1	1	0	3
LOC91548	LINGO1	0	1	1	1	0	3
LOC91548	SPC24	0	1	1	1	0	3
LOC91548	CST4	0	1	1	1	0	3
LOC388780	CYP3A7-CYP3AP1	0	0	1	1	1	3
ANO7	CYP3A7-CYP3AP1	0	0	1	1	1	3
LOC101060609	CYP3A7-CYP3AP1	1	1	0	0	1	3
NEK7	CYP3A7-CYP3AP1	0	0	1	1	1	3
KBTBD3	CYP3A7-CYP3AP1	0	0	1	1	1	3
ARID1A	CST4	1	0	1	1	0	3
MTSS1L	CYP3A7-CYP3AP1	0	0	1	1	1	3
MTSS1L	PITX1	0	1	1	1	0	3
MTSS1L	LINGO1	0	1	1	1	0	3
MTSS1L	SPC24	0	1	1	1	0	3
MTSS1L	A1BG	0	1	1	1	0	3
MTSS1L	CST4	0	1	1	1	0	3
GPBP1L1	PITX1	0	1	1	1	0	3
MBTPS1	CYP3A7-CYP3AP1	0	1	1	1	0	3
ZNF552	CYP3A7-CYP3AP1	0	0	1	1	1	3
ZNF552	LINGO1	0	1	1	1	0	3
SPATA2	CYP3A7-CYP3AP1	1	0	1	1	0	3
S1PR1	TMEM171	1	0	1	1	0	3
S1PR1	TM4SF5	1	0	1	1	0	3
H1FX	CYP3A7-CYP3AP1	0	0	1	1	1	3
CASP2	CYP3A7-CYP3AP1	0	0	1	1	1	3
CASP2	LINGO1	0	1	1	1	0	3
CASP2	CST4	0	1	1	1	0	3
ADAMTSL5	CYP3A7-CYP3AP1	0	0	1	1	1	3
UBXN8	CYP3A7-CYP3AP1	1	1	0	0	1	3
PDCD6IP	CYP3A7-CYP3AP1	0	1	1	1	0	3
PLEKHA1	CYP3A7-CYP3AP1	0	1	1	1	0	3
GAREM	CYP3A7-CYP3AP1	1	1	0	0	1	3
GPC2	CYP3A7-CYP3AP1	0	0	1	1	1	3
RAX2	CYP3A7-CYP3AP1	0	0	1	1	1	3
FAM71A	CYP3A7-CYP3AP1	0	0	1	1	1	3
ACAP2	CYP3A7-CYP3AP1	0	0	1	1	1	3
ACAP2	LINGO1	0	1	1	1	0	3
ACAP2	FBXW8	1	0	1	1	0	3
ACAP2	A1BG	0	1	1	1	0	3
C21orf67	CYP3A7-CYP3AP1	0	0	1	1	1	3
FLCN	CYP3A7-CYP3AP1	0	0	1	1	1	3
FLCN	LINGO1	0	1	1	1	0	3
CAMKK1	TM4SF5	1	0	1	1	0	3
WFIKKN1	CYP3A7-CYP3AP1	0	1	1	1	0	3
SENP1	CYP3A7-CYP3AP1	0	0	1	1	1	3
TAB3	CYP3A7-CYP3AP1	0	0	1	1	1	3
TAB3	LINGO1	0	1	1	1	0	3
TAB3	CST4	0	1	1	1	0	3
SSTR3	CYP3A7-CYP3AP1	0	0	1	1	1	3
CCDC57	CYP3A7-CYP3AP1	0	0	1	1	1	3
SLC36A1	LINGO1	0	1	1	1	0	3
BTNL9	CYP3A7-CYP3AP1	0	1	1	1	0	3
OTUD7A	CYP3A7-CYP3AP1	1	0	1	1	0	3
ATM	PITX1	1	1	0	0	1	3
ATM	LINGO1	0	1	1	1	0	3
ATM	CST4	0	1	1	1	0	3
ATM	A1BG	0	1	1	1	0	3
C21orf58	CYP3A7-CYP3AP1	0	0	1	1	1	3
C21orf58	LINGO1	0	1	1	1	0	3
C9orf62	CYP3A7-CYP3AP1	0	0	1	1	1	3
OSGIN2	LINGO1	0	1	1	1	0	3
TAF5L	CST4	0	1	1	1	0	3
TAF5L	PITX1	0	1	1	1	0	3
TAF5L	LINGO1	0	1	1	1	0	3
TAF5L	MAFG-AS1	0	1	1	1	0	3
L3MBTL4	CYP3A7-CYP3AP1	0	0	1	1	1	3
CIDECP	CYP3A7-CYP3AP1	0	1	1	1	0	3
CIDECP	F10	1	0	1	1	0	3
GOLGA3	CYP3A7-CYP3AP1	0	0	1	1	1	3
GOLGA3	LINGO1	0	1	1	1	0	3
GOLGA3	CST4	0	1	1	1	0	3
RSRC1	CYP3A7-CYP3AP1	0	0	1	1	1	3
TMCC2	CYP3A7-CYP3AP1	0	0	1	1	1	3
ZNF121	CYP3A7-CYP3AP1	0	0	1	1	1	3
DNM2	CYP3A7-CYP3AP1	0	0	1	1	1	3
DNM2	LINGO1	0	1	1	1	0	3
DNM2	CST4	0	1	1	1	0	3
LRRC52	CYP3A7-CYP3AP1	0	0	1	1	1	3
TUBGCP3	CYP3A7-CYP3AP1	0	0	1	1	1	3
CHADL	CYP3A7-CYP3AP1	0	0	1	1	1	3
SHB	LINGO1	0	1	1	1	0	3
SHB	CST4	0	1	1	1	0	3
SRC	CYP3A7-CYP3AP1	0	0	1	1	1	3
FIP1L1	CYP3A7-CYP3AP1	0	0	1	1	1	3
DMRTA2	CYP3A7-CYP3AP1	0	0	1	1	1	3
DESI2	CYP3A7-CYP3AP1	0	0	1	1	1	3
ZNF107	CYP3A7-CYP3AP1	0	0	1	1	1	3
IL21R-AS1	TM4SF5	1	0	1	1	0	3
LOC100505918	TMEM171	1	0	1	1	0	3
LOC729506	CYP3A7-CYP3AP1	0	0	1	1	1	3
AMZ1	CYP3A7-CYP3AP1	0	0	1	1	1	3
TMEM105	CYP3A7-CYP3AP1	0	0	1	1	1	3
TXLNA	CST4	0	1	1	1	0	3
TXLNA	LINGO1	0	1	1	1	0	3
LINC00951	A1BG	0	0	1	1	1	3
SFPQ	CYP3A7-CYP3AP1	0	0	1	1	1	3
SFPQ	SPC24	0	1	1	1	0	3
SFPQ	LINGO1	0	1	1	1	0	3
SFPQ	CST4	0	1	1	1	0	3
SFPQ	A1BG	0	1	1	1	0	3
LOC286009	CYP3A7-CYP3AP1	0	0	1	1	1	3
LINC01342	LINGO1	0	1	1	1	0	3
CAD	CYP3A7-CYP3AP1	1	0	1	1	0	3
TBL3	CYP3A7-CYP3AP1	1	0	1	1	0	3
TBL3	CST4	0	1	1	1	0	3
NKX1-1	CYP3A7-CYP3AP1	0	0	1	1	1	3
SNORA71A	CYP3A7-CYP3AP1	0	0	1	1	1	3
SNORA71A	LINGO1	0	1	1	1	0	3
FANCD2	CYP3A7-CYP3AP1	1	0	1	1	0	3
SPN	CYP3A7-CYP3AP1	0	0	1	1	1	3
CHM	CYP3A7-CYP3AP1	0	0	1	1	1	3
CCP110	LINGO1	0	1	1	1	0	3
CCP110	CST4	0	1	1	1	0	3
SART1	CYP3A7-CYP3AP1	0	0	1	1	1	3
RRBP1	CYP3A7-CYP3AP1	0	0	1	1	1	3
SNRNP70	CYP3A7-CYP3AP1	0	0	1	1	1	3
COX7A2L	CYP3A7-CYP3AP1	0	0	1	1	1	3
HMCES	CYP3A7-CYP3AP1	0	1	1	1	0	3
WSB2	CYP3A7-CYP3AP1	0	0	1	1	1	3
SMG7	CYP3A7-CYP3AP1	0	0	1	1	1	3
SMG7	LINGO1	0	1	1	1	0	3
SMG7	A1BG	0	1	1	1	0	3
SMG7	CST4	0	1	1	1	0	3
AFF1	CYP3A7-CYP3AP1	0	0	1	1	1	3
MED13	PITX1	1	1	0	0	1	3
TCOF1	CYP3A7-CYP3AP1	0	0	1	1	1	3
TCOF1	CST4	0	1	1	1	0	3
HCFC1	CYP3A7-CYP3AP1	0	0	1	1	1	3
HCFC1	PITX1	0	1	1	1	0	3
HCFC1	SPC24	0	1	1	1	0	3
HCFC1	A1BG	0	1	1	1	0	3
HCFC1	LINGO1	0	1	1	1	0	3
HCFC1	CST4	0	1	1	1	0	3
PRDM2	CYP3A7-CYP3AP1	0	0	1	1	1	3
PRDM2	A1BG	1	0	1	1	0	3
PRPSAP2	CYP3A7-CYP3AP1	0	1	1	1	0	3
ELK1	TMEM171	1	0	1	1	0	3
FAIM2	CYP3A7-CYP3AP1	1	0	1	1	0	3
PREP	CYP3A7-CYP3AP1	1	0	1	1	0	3
SP2	CYP3A7-CYP3AP1	0	0	1	1	1	3
SP2	LINGO1	0	1	1	1	0	3
SP2	A1BG	0	1	1	1	0	3
PDPK1	CYP3A7-CYP3AP1	0	0	1	1	1	3
PDPK1	CST4	1	0	1	1	0	3
GNL3L	LINGO1	0	1	1	1	0	3
BARD1	CST4	0	1	1	1	0	3
EIF2AK2	PITX1	1	1	0	0	1	3
EIF2AK2	LINGO1	0	1	1	1	0	3
SLC25A40	CYP3A7-CYP3AP1	0	0	1	1	1	3
GNB3	CYP3A7-CYP3AP1	0	0	1	1	1	3
BAI1	CYP3A7-CYP3AP1	0	0	1	1	1	3
CLPS	CYP3A7-CYP3AP1	0	0	1	1	1	3
LMTK2	CYP3A7-CYP3AP1	0	0	1	1	1	3
LMTK2	LINGO1	0	1	1	1	0	3
LMTK2	CST4	0	1	1	1	0	3
LMTK2	A1BG	0	1	1	1	0	3
CDH15	CYP3A7-CYP3AP1	0	0	1	1	1	3
CD5L	A1BG	0	0	1	1	1	3
ASGR1	CYP3A7-CYP3AP1	0	0	1	1	1	3
GSTTP1	CYP3A7-CYP3AP1	0	0	1	1	1	3
PLXNA2	CYP3A7-CYP3AP1	0	1	1	1	0	3
VENTX	CYP3A7-CYP3AP1	0	0	1	1	1	3
CRYGD	CCDC178	1	0	1	1	0	3
P4HA1	CYP3A7-CYP3AP1	0	0	1	1	1	3
P4HA1	FBXW8	1	0	1	1	0	3
NTN3	CYP3A7-CYP3AP1	0	0	1	1	1	3
PRB1	CYP3A7-CYP3AP1	0	0	1	1	1	3
C6orf106	CYP3A7-CYP3AP1	0	0	1	1	1	3
TNFRSF4	CYP3A7-CYP3AP1	0	0	1	1	1	3
TNFRSF4	LINGO1	0	1	1	1	0	3
TNFRSF4	SPC24	0	1	1	1	0	3
TNFRSF4	CST4	0	1	1	1	0	3
C6orf106	FBXW8	1	0	1	1	0	3
LHX5	CYP3A7-CYP3AP1	0	0	1	1	1	3
SNRPB	CYP3A7-CYP3AP1	0	0	1	1	1	3
TCF3	CST4	0	1	1	1	0	3
IGF1	CYP3A7-CYP3AP1	1	1	0	0	1	3
POFUT1	CYP3A7-CYP3AP1	0	0	1	1	1	3
FUT5	CYP3A7-CYP3AP1	0	0	1	1	1	3
GPR68	LINGO1	0	1	1	1	0	3
DOCK9	CYP3A7-CYP3AP1	0	0	1	1	1	3
WNT11	CYP3A7-CYP3AP1	0	0	1	1	1	3
SORT1	CYP3A7-CYP3AP1	0	0	1	1	1	3
C2CD2	CYP3A7-CYP3AP1	0	0	1	1	1	3
CEP170B	CYP3A7-CYP3AP1	0	0	1	1	1	3
ATG2A	A1BG	0	0	1	1	1	3
ERN2	CYP3A7-CYP3AP1	0	0	1	1	1	3
ERN2	CST4	1	0	1	1	0	3
MLLT1	CYP3A7-CYP3AP1	0	0	1	1	1	3
MLLT1	CST4	0	1	1	1	0	3
SLURP1	CYP3A7-CYP3AP1	0	0	1	1	1	3
FGF3	CYP3A7-CYP3AP1	0	0	1	1	1	3
AKAP8L	PITX1	0	1	1	1	0	3
C10orf12	CYP3A7-CYP3AP1	0	0	1	1	1	3
C10orf12	CST4	0	1	1	1	0	3
MUC8	TMEM171	1	0	1	1	0	3
MUC8	TM4SF5	1	0	1	1	0	3
CACNA1S	CYP3A7-CYP3AP1	0	0	1	1	1	3
UBE2H	A1BG	0	1	1	1	0	3
CSGALNACT2	LINGO1	0	1	1	1	0	3
AP1AR	LINGO1	0	1	1	1	0	3
FSD1	CYP3A7-CYP3AP1	0	0	1	1	1	3
FSD1	LINGO1	0	1	1	1	0	3
TGS1	CYP3A7-CYP3AP1	0	0	1	1	1	3
A4GALT	CYP3A7-CYP3AP1	0	0	1	1	1	3
LRFN4	CYP3A7-CYP3AP1	0	0	1	1	1	3
RC3H1	LINGO1	0	1	1	1	0	3
RC3H1	CST4	0	1	1	1	0	3
RC3H1	A1BG	0	1	1	1	0	3
HHLA3	CYP3A7-CYP3AP1	1	0	1	1	0	3
SERINC2	CYP3A7-CYP3AP1	0	0	1	1	1	3
ZNF770	CYP3A7-CYP3AP1	0	0	1	1	1	3
KCNH4	CYP3A7-CYP3AP1	0	0	1	1	1	3
KCNQ4	CYP3A7-CYP3AP1	0	0	1	1	1	3
TRAPPC9	CYP3A7-CYP3AP1	1	0	1	1	0	3
LRRC37A2	CYP3A7-CYP3AP1	0	0	1	1	1	3
AVPI1	CYP3A7-CYP3AP1	0	1	1	1	0	3
DTX3	CYP3A7-CYP3AP1	0	0	1	1	1	3
PITHD1	CYP3A7-CYP3AP1	0	0	1	1	1	3
NSRP1	CYP3A7-CYP3AP1	0	0	1	1	1	3
ATAD3B	CYP3A7-CYP3AP1	0	0	1	1	1	3
