# Supplementary material for: Machine Learning-Assisted Network Inference Approach to Identify a New Class of Genes that Coordinate the Functionality of Cancer Networks
Source: Sci Rep. 2017 Aug 1;7:6993. doi: 10.1038/s41598-017-07481-5 (PMC5539301; doi:10.1038/s41598-017-07481-5)
Supplement: Supplementary file 4 — Supplementary Dataset 3 [file 41598_2017_7481_MOESM4_ESM.xlsx]

## Sheet: Liver
title	geo_accession	source_name
CHC469N	GSM1523329	Non tumor liver
CHC562N	GSM1523330	Non tumor liver
CHC591N	GSM1523331	Non tumor liver
CHC591N.rep2	GSM1523332	Non tumor liver
CHC591N.rep3	GSM1523333	Non tumor liver
CHC932N	GSM1523334	Non tumor liver
CHC932N.rep2	GSM1523335	Non tumor liver
CHC934N	GSM1523336	Non tumor liver
CHC934N.rep2	GSM1523337	Non tumor liver
CHC934N.rep3	GSM1523338	Non tumor liver
CHC012T	GSM1523339	Hepatocellular Carcinoma
CHC228T	GSM1523340	Hepatocellular Carcinoma
CHC235T	GSM1523341	Hepatocellular Carcinoma
CHC250T	GSM1523342	Hepatocellular Carcinoma
CHC327T	GSM1523343	Hepatocellular Carcinoma
CHC434T	GSM1523344	Hepatocellular Carcinoma
CHC891T	GSM1523345	Hepatocellular Carcinoma
CHC1010T	GSM1523346	Hepatocellular Carcinoma
CHC1044T	GSM1523347	Hepatocellular Carcinoma
CHC1185T	GSM1523348	Hepatocellular Carcinoma
CHC050T	GSM1523349	Hepatocellular Carcinoma
CHC080T	GSM1523350	Hepatocellular Carcinoma
CHC203T	GSM1523351	Hepatocellular Carcinoma
CHC239T	GSM1523352	Hepatocellular Carcinoma
CHC339T	GSM1523353	Hepatocellular Carcinoma
CHC398T	GSM1523354	Hepatocellular Carcinoma
CHC725T	GSM1523355	Hepatocellular Carcinoma
CHC889T	GSM1523356	Hepatocellular Carcinoma
CHC961T	GSM1523357	Hepatocellular Carcinoma
CHC1062T	GSM1523358	Hepatocellular Carcinoma
CHC1192T	GSM1523359	Hepatocellular Carcinoma
CHC1053T	GSM1523360	Hepatocellular Carcinoma
CHC046T	GSM1523361	Hepatocellular Carcinoma
CHC211T	GSM1523362	Hepatocellular Carcinoma
CHC254T	GSM1523363	Hepatocellular Carcinoma
CHC451T	GSM1523364	Hepatocellular Carcinoma
CHC736T	GSM1523365	Hepatocellular Carcinoma
CHC793T	GSM1523366	Hepatocellular Carcinoma
CHC794T	GSM1523367	Hepatocellular Carcinoma
CHC882T	GSM1523368	Hepatocellular Carcinoma
CHC909T	GSM1523369	Hepatocellular Carcinoma
CHC1055T	GSM1523370	Hepatocellular Carcinoma
CHC1196T	GSM1523371	Hepatocellular Carcinoma
CHC1199T	GSM1523372	Hepatocellular Carcinoma
CHC037T	GSM1523373	Hepatocellular Carcinoma
CHC173T	GSM1523374	Hepatocellular Carcinoma
CHC196T	GSM1523375	Hepatocellular Carcinoma
CHC210T	GSM1523376	Hepatocellular Carcinoma
CHC220T	GSM1523377	Hepatocellular Carcinoma
CHC306T	GSM1523378	Hepatocellular Carcinoma
CHC307T	GSM1523379	Hepatocellular Carcinoma
CHC715T	GSM1523380	Hepatocellular Carcinoma
CHC734T	GSM1523381	Hepatocellular Carcinoma
CHC799T	GSM1523382	Hepatocellular Carcinoma
CHC805T	GSM1523383	Hepatocellular Carcinoma
CHC892T	GSM1523384	Hepatocellular Carcinoma
CHC896T	GSM1523385	Hepatocellular Carcinoma
CHC918T	GSM1523386	Hepatocellular Carcinoma
CHC983T	GSM1523387	Hepatocellular Carcinoma
CHC1052T	GSM1523388	Hepatocellular Carcinoma
CHC1060T	GSM1523389	Hepatocellular Carcinoma
CHC1061T	GSM1523390	Hepatocellular Carcinoma
CHC1162T	GSM1523391	Hepatocellular Carcinoma
CHC1190T	GSM1523392	Hepatocellular Carcinoma
CHC1201T	GSM1523393	Hepatocellular Carcinoma
CHC031T	GSM1523394	Hepatocellular Carcinoma
CHC051T	GSM1523395	Hepatocellular Carcinoma
CHC097T	GSM1523396	Hepatocellular Carcinoma
CHC258T	GSM1523397	Hepatocellular Carcinoma
CHC302T	GSM1523398	Hepatocellular Carcinoma
CHC303T	GSM1523399	Hepatocellular Carcinoma
CHC317T	GSM1523400	Hepatocellular Carcinoma
CHC445T	GSM1523401	Hepatocellular Carcinoma
CHC609T	GSM1523402	Hepatocellular Carcinoma
CHC613T	GSM1523403	Hepatocellular Carcinoma
CHC614T	GSM1523404	Hepatocellular Carcinoma
CHC703T	GSM1523405	Hepatocellular Carcinoma
CHC789T	GSM1523406	Hepatocellular Carcinoma
CHC798T	GSM1523407	Hepatocellular Carcinoma
CHC898T	GSM1523408	Hepatocellular Carcinoma
CHC912T	GSM1523409	Hepatocellular Carcinoma
CHC1035T	GSM1523410	Hepatocellular Carcinoma
CHC1159T	GSM1523411	Hepatocellular Carcinoma
CHC1040T	GSM1523412	Hepatocellular Carcinoma
CHC028T	GSM1523413	Hepatocellular Carcinoma
CHC059T	GSM1523414	Hepatocellular Carcinoma
CHC152T	GSM1523415	Hepatocellular Carcinoma
CHC469T	GSM1523416	Hepatocellular Carcinoma
CHC879T	GSM1523417	Hepatocellular Carcinoma
CHC884T	GSM1523418	Hepatocellular Carcinoma
CHC1154T	GSM1523419	Hepatocellular Carcinoma
B13	GSM248782	hepatocellular carcinoma
B15	GSM248783	hepatocellular carcinoma
B17	GSM248784	hepatocellular carcinoma
B19	GSM248785	hepatocellular carcinoma
B21	GSM248786	hepatocellular carcinoma
B23	GSM248787	hepatocellular carcinoma
B25	GSM248788	hepatocellular carcinoma
B27	GSM248789	hepatocellular carcinoma
B29	GSM248790	hepatocellular carcinoma
B31	GSM248791	hepatocellular carcinoma
B33	GSM248792	hepatocellular carcinoma
B35	GSM248793	hepatocellular carcinoma
B37	GSM248794	hepatocellular carcinoma
B39	GSM248795	hepatocellular carcinoma
B41	GSM248796	hepatocellular carcinoma
B66	GSM248797	hepatocellular carcinoma
B68	GSM248798	hepatocellular carcinoma
B70	GSM248799	hepatocellular carcinoma
B72	GSM248800	hepatocellular carcinoma
B74	GSM248801	hepatocellular carcinoma
B76	GSM248802	hepatocellular carcinoma
B78	GSM248803	hepatocellular carcinoma
B80	GSM248804	hepatocellular carcinoma
B82	GSM248805	hepatocellular carcinoma
B84	GSM248806	hepatocellular carcinoma
B86	GSM248807	hepatocellular carcinoma
B88	GSM248808	hepatocellular carcinoma
B90	GSM248809	hepatocellular carcinoma
B94	GSM248810	hepatocellular carcinoma
B96	GSM248811	hepatocellular carcinoma
B98	GSM248812	hepatocellular carcinoma
M100	GSM248813	hepatocellular carcinoma
M102	GSM248814	hepatocellular carcinoma
M104	GSM248815	Hepatocellular carcinoma
M106	GSM248816	hepatocellular carcinoma
M11	GSM248817	hepatocellular carcinoma
M13	GSM248818	hepatocellular carcinoma
M15	GSM248819	hepatocellular carcinoma
M17	GSM248820	hepatocellular carcinoma
M31	GSM248821	hepatocellular carcinoma
M35	GSM248822	hepatocellular carcinoma
M43	GSM248823	hepatocellular carcinoma
M49	GSM248824	hepatocellular carcinoma
M53	GSM248825	hepatocellular carcinoma
M59	GSM248826	hepatocellular carcinoma
M67	GSM248827	hepatocellular carcinoma
M69	GSM248828	hepatocellular carcinoma
M71	GSM248829	hepatocellular carcinoma
M73	GSM248830	hepatocellular carcinoma
M79	GSM248831	hepatocellular carcinoma
M81	GSM248832	hepatocellular carcinoma
M88	GSM248833	hepatocellular carcinoma
M90	GSM248834	hepatocellular carcinoma
M92	GSM248835	hepatocellular carcinoma
M94	GSM248836	hepatocellular carcinoma
M96	GSM248837	hepatocellular carcinoma
M98	GSM248838	hepatocellular carcinoma
NY16	GSM248839	hepatocellular carcinoma
NY18	GSM248840	hepatocellular carcinoma
NY2	GSM248841	hepatocellular carcinoma
NY202	GSM248842	hepatocellular carcinoma
NY204	GSM248843	hepatocellular carcinoma
NY206	GSM248844	hepatocellular carcinoma
NY208	GSM248845	hepatocellular carcinoma
NY218	GSM248846	hepatocellular carcinoma
NY222	GSM248847	Hepatocellular carcinoma
NY224	GSM248848	hepatocellular carcinoma
NY226	GSM248849	hepatocellular carcinoma
NY228	GSM248850	hepatocellular carcinoma
NY232	GSM248851	hepatocellular carcinoma
NY26	GSM248852	hepatocellular carcinoma
NY302	GSM248853	hepatocellular carcinoma
NY307	GSM248854	hepatocellular carcinoma
NY309	GSM248855	hepatocellular carcinoma
NY311	GSM248856	hepatocellular carcinoma
NY313	GSM248857	hepatocellular carcinoma
NY317	GSM248858	hepatocellular carcinoma
NY319	GSM248859	hepatocellular carcinoma
NY321	GSM248860	hepatocellular carcinoma
NY323	GSM248861	hepatocellular carcinoma
NY325	GSM248862	hepatocellular carcinoma
NY327	GSM248863	hepatocellular carcinoma
NY329	GSM248864	hepatocellular carcinoma
NY331	GSM248865	hepatocellular carcinoma
NY333	GSM248866	hepatocellular carcinoma
NY34	GSM248867	hepatocellular carcinoma
NY36	GSM248868	hepatocellular carcinoma
NY39	GSM248869	hepatocellular carcinoma
NY41	GSM248870	hepatocellular carcinoma
NY44	GSM248871	hepatocellular carcinoma
NY45	GSM248872	hepatocellular carcinoma
NY6	GSM248873	hepatocellular carcinoma
NY65	GSM248874	hepatocellular carcinoma
NY7	GSM248875	hepatocellular carcinoma
NY70	GSM248876	hepatocellular carcinoma
NY77	GSM248877	hepatocellular carcinoma
NY79	GSM248878	hepatocellular carcinoma
NY82	GSM248879	hepatocellular carcinoma
NY84	GSM248880	hepatocellular carcinoma
NY88	GSM248881	hepatocellular carcinoma
NY94	GSM248882	hepatocellular carcinoma
NY96	GSM248883	hepatocellular carcinoma
NY99	GSM248884	hepatocellular carcinoma
B14	GSM248885	non-tumoral cirrhotic liver
B16	GSM248886	non-tumoral cirrhotic liver
B18	GSM248887	non-tumoral cirrhotic liver
B22	GSM248888	non-tumoral cirrhotic liver
B24	GSM248889	non-tumoral cirrhotic liver
B26	GSM248890	non-tumoral cirrhotic liver
B28	GSM248891	non-tumoral cirrhotic liver
B30	GSM248892	non-tumoral cirrhotic liver
B32	GSM248893	non-tumoral cirrhotic liver
B36	GSM248894	non-tumoral cirrhotic liver
B38	GSM248895	non-tumoral cirrhotic liver
B40	GSM248896	non-tumoral cirrhotic liver
B42	GSM248897	non-tumoral cirrhotic liver
B65	GSM248898	non-tumoral cirrhotic liver
B67	GSM248899	non-tumoral cirrhotic liver
B69	GSM248900	non-tumoral cirrhotic liver
B71	GSM248901	non-tumoral cirrhotic liver
B73	GSM248902	non-tumoral cirrhotic liver
B75	GSM248903	non-tumoral cirrhotic liver
B77	GSM248904	non-tumoral cirrhotic liver
B79	GSM248905	non-tumoral cirrhotic liver
B81	GSM248906	non-tumoral cirrhotic liver
B83	GSM248907	non-tumoral cirrhotic liver
B85	GSM248908	non-tumoral cirrhotic liver
B87	GSM248909	non-tumoral cirrhotic liver
B89	GSM248910	non-tumoral cirrhotic liver
B91	GSM248911	non-tumoral cirrhotic liver
B92	GSM248912	non-tumoral cirrhotic liver
B93	GSM248913	non-tumoral cirrhotic liver
B95	GSM248914	non-tumoral cirrhotic liver
B97	GSM248915	non-tumoral cirrhotic liver
M101	GSM248916	non-tumoral cirrhotic liver
M103	GSM248917	non-tumoral cirrhotic liver
M105	GSM248918	non-tumoral cirrhotic liver
M107	GSM248919	non-tumoral cirrhotic liver
M14	GSM248920	non-tumoral cirrhotic liver
M16	GSM248921	non-tumoral cirrhotic liver
M18	GSM248922	non-tumoral cirrhotic liver
M32	GSM248923	non-tumoral cirrhotic liver
M36	GSM248924	non-tumoral cirrhotic liver
M44	GSM248925	non-tumoral cirrhotic liver
M50	GSM248926	non-tumoral cirrhotic liver
M54	GSM248927	non-tumoral cirrhotic liver
M60	GSM248928	non-tumoral cirrhotic liver
M68	GSM248929	non-tumoral cirrhotic liver
M72	GSM248930	non-tumoral cirrhotic liver
M80	GSM248931	non-tumoral cirrhotic liver
M82	GSM248932	non-tumoral cirrhotic liver
M89	GSM248933	non-tumoral cirrhotic liver
M91	GSM248934	non-tumoral cirrhotic liver
M93	GSM248935	non-tumoral cirrhotic liver
M95	GSM248936	non-tumoral cirrhotic liver
M97	GSM248937	non-tumoral cirrhotic liver
M99	GSM248938	non-tumoral cirrhotic liver
NY17	GSM248939	non-tumoral cirrhotic liver
NY19	GSM248940	non-tumoral cirrhotic liver
NY201	GSM248941	non-tumoral cirrhotic liver
NY203	GSM248942	non-tumoral cirrhotic liver
NY205	GSM248943	non-tumoral cirrhotic liver
NY207	GSM248944	non-tumoral cirrhotic liver
NY217	GSM248945	non-tumoral cirrhotic liver
NY223	GSM248946	non-tumoral cirrhotic liver
NY225	GSM248947	non-tumoral cirrhotic liver
NY227	GSM248948	non-tumoral cirrhotic liver
NY231	GSM248949	non-tumoral cirrhotic liver
NY3	GSM248950	non-tumoral cirrhotic liver
NY30	GSM248951	non-tumoral cirrhotic liver
NY301	GSM248952	non-tumoral cirrhotic liver
NY306	GSM248953	non-tumoral cirrhotic liver
NY308	GSM248954	non-tumoral cirrhotic liver
NY310	GSM248955	non-tumoral cirrhotic liver
NY312	GSM248956	non-tumoral cirrhotic liver
NY316	GSM248957	non-tumoral cirrhotic liver
NY318	GSM248958	non-tumoral cirrhotic liver
NY320	GSM248959	non-tumoral cirrhotic liver
NY322	GSM248960	non-tumoral cirrhotic liver
NY324	GSM248961	non-tumoral cirrhotic liver
NY326	GSM248962	non-tumoral cirrhotic liver
NY328	GSM248963	non-tumoral cirrhotic liver
NY330	GSM248964	non-tumoral cirrhotic liver
NY332	GSM248965	non-tumoral cirrhotic liver
NY35	GSM248966	non-tumoral cirrhotic liver
NY37	GSM248967	non-tumoral cirrhotic liver
NY38	GSM248968	non-tumoral cirrhotic liver
NY43	GSM248969	non-tumoral cirrhotic liver
NY67	GSM248970	non-tumoral cirrhotic liver
NY71	GSM248971	non-tumoral cirrhotic liver
NY8	GSM248972	non-tumoral cirrhotic liver
NY80	GSM248973	non-tumoral cirrhotic liver
NY83	GSM248974	non-tumoral cirrhotic liver
NY85	GSM248975	non-tumoral cirrhotic liver
NY90	GSM248976	non-tumoral cirrhotic liver
NY92	GSM248977	non-tumoral cirrhotic liver
NY98	GSM248978	non-tumoral cirrhotic liver

## Sheet: Ovarian
title	geo_accession	source_name
patient_1_HGSOC	GSM1701025	patient_1_HGSOC
patient_2_HGSOC	GSM1701026	patient_2_HGSOC
patient_3_HGSOC	GSM1701027	patient_3_HGSOC
patient_4_HGSOC	GSM1701028	patient_4_HGSOC
patient_5_HGSOC	GSM1701029	patient_5_HGSOC
patient_6_HGSOC	GSM1701030	patient_6_HGSOC
patient_7_HGSOC	GSM1701031	patient_7_HGSOC
patient_8_HGSOC	GSM1701032	patient_8_HGSOC
patient_9_HGSOC	GSM1701033	patient_9_HGSOC
patient_10_HGSOC	GSM1701034	patient_10_HGSOC
patient_1_normal_oviduct	GSM1701035	patient_1_normal_oviduct
patient_2_normal_oviduct	GSM1701036	patient_2_normal_oviduct
patient_3_normal_oviduct	GSM1701037	patient_3_normal_oviduct
patient_4_normal_oviduct	GSM1701038	patient_4_normal_oviduct
patient_5_normal_oviduct	GSM1701039	patient_5_normal_oviduct
patient_6_normal_oviduct	GSM1701040	patient_6_normal_oviduct
patient_7_normal_oviduct	GSM1701041	patient_7_normal_oviduct
patient_8_normal_oviduct	GSM1701042	patient_8_normal_oviduct
patient_9_normal_oviduct	GSM1701043	patient_9_normal_oviduct
patient_10_normal_oviduct	GSM1701044	patient_10_normal_oviduct
PH003_Hal010247	GSM1627456	Carcinoma of ovary, fallopian tube or peritoneum
PH006_Hal010018	GSM1627457	Carcinoma of ovary, fallopian tube or peritoneum
PH013_Hal010294	GSM1627458	Carcinoma of ovary, fallopian tube or peritoneum
PH015_Hal010022	GSM1627459	Carcinoma of ovary, fallopian tube or peritoneum
PH018_Hal010044	GSM1627460	Carcinoma of ovary, fallopian tube or peritoneum
PH026_Hal010045	GSM1627461	Carcinoma of ovary, fallopian tube or peritoneum
PH027_Hal010046	GSM1627462	Carcinoma of ovary, fallopian tube or peritoneum
PH029_Hal010047	GSM1627463	Carcinoma of ovary, fallopian tube or peritoneum
PH034_Hal010050	GSM1627464	Carcinoma of ovary, fallopian tube or peritoneum
PH036_Hal010026	GSM1627465	Carcinoma of ovary, fallopian tube or peritoneum
PH037_Hal010319	GSM1627466	Carcinoma of ovary, fallopian tube or peritoneum
PH038_Hal010321	GSM1627467	Carcinoma of ovary, fallopian tube or peritoneum
PH039_Hal010298	GSM1627468	Carcinoma of ovary, fallopian tube or peritoneum
PH040_Hal010052	GSM1627469	Carcinoma of ovary, fallopian tube or peritoneum
PH041_Hal010028	GSM1627470	Carcinoma of ovary, fallopian tube or peritoneum
PH042_Hal010043	GSM1627471	Carcinoma of ovary, fallopian tube or peritoneum
PH044_Hal010053	GSM1627472	Carcinoma of ovary, fallopian tube or peritoneum
PH045_Hal010029	GSM1627473	Carcinoma of ovary, fallopian tube or peritoneum
PH046_Hal010054	GSM1627474	Carcinoma of ovary, fallopian tube or peritoneum
PH048_Hal010322	GSM1627475	Carcinoma of ovary, fallopian tube or peritoneum
PH051_Hal010055	GSM1627476	Carcinoma of ovary, fallopian tube or peritoneum
PH052_Hal010056	GSM1627477	Carcinoma of ovary, fallopian tube or peritoneum
PH053_Hal010300	GSM1627478	Carcinoma of ovary, fallopian tube or peritoneum
PH054_Hal010031	GSM1627479	Carcinoma of ovary, fallopian tube or peritoneum
PH055_Hal010057	GSM1627480	Carcinoma of ovary, fallopian tube or peritoneum
PH058_Hal010058	GSM1627481	Carcinoma of ovary, fallopian tube or peritoneum
PH063_Hal010033	GSM1627482	Carcinoma of ovary, fallopian tube or peritoneum
PH069_Hal010301	GSM1627483	Carcinoma of ovary, fallopian tube or peritoneum
PH070_Hal010302	GSM1627484	Carcinoma of ovary, fallopian tube or peritoneum
PH077_Hal010303	GSM1627485	Carcinoma of ovary, fallopian tube or peritoneum
PH080_Hal010323	GSM1627486	Carcinoma of ovary, fallopian tube or peritoneum
PH085_Hal010090	GSM1627487	Carcinoma of ovary, fallopian tube or peritoneum
PH087_Hal010256	GSM1627488	Carcinoma of ovary, fallopian tube or peritoneum
PH095_Hal010306	GSM1627489	Carcinoma of ovary, fallopian tube or peritoneum
PH110_Hal010081	GSM1627490	Carcinoma of ovary, fallopian tube or peritoneum
PH115_Hal010092	GSM1627491	Carcinoma of ovary, fallopian tube or peritoneum
ovarian cancer surgical sample P8	GSM1559299	frozen surgical sample of serous ovarian cancer; p53-mutated
ovarian cancer surgical sample P264	GSM1559300	frozen surgical sample of serous ovarian cancer
ovarian cancer surgical sample T348	GSM1559301	frozen surgical sample of serous ovarian cancer; p53-mutated
ovarian cancer surgical sample P67	GSM1559302	frozen surgical sample of serous ovarian cancer
ovarian cancer surgical sample T175	GSM1559303	frozen surgical sample of serous ovarian cancer; p53-mutated
ovarian cancer surgical sample T360	GSM1559304	frozen surgical sample of serous ovarian cancer; p53-mutated
ovarian cancer surgical sample T382	GSM1559305	frozen surgical sample of serous ovarian cancer; p53-mutated
ovarian cancer surgical sample P343	GSM1559306	frozen surgical sample of serous ovarian cancer; p53-mutated
ovarian cancer surgical sample T174	GSM1559307	frozen surgical sample of serous ovarian cancer; p53-mutated
ovarian cancer surgical sample T398	GSM1559308	frozen surgical sample of serous ovarian cancer; p53-mutated
ovarian cancer surgical sample P255	GSM1559309	frozen surgical sample of serous ovarian cancer; p53-mutated
ovarian cancer surgical sample T325	GSM1559310	frozen surgical sample of undifferentiated ovarian cancer; BRCA1-mutated; p53-mutated
ovarian cancer surgical sample T352	GSM1559311	frozen surgical sample of serous ovarian cancer; p53-mutated
ovarian cancer surgical sample T369	GSM1559312	frozen surgical sample of serous ovarian cancer; p53-mutated
ovarian cancer surgical sample T331	GSM1559313	frozen surgical sample of serous ovarian cancer; BRCA1-mutated; p53-mutated
ovarian cancer surgical sample P136	GSM1559314	frozen surgical sample of serous ovarian cancer; p53-mutated
ovarian cancer surgical sample P70	GSM1559315	frozen surgical sample of serous ovarian cancer; p53-mutated
ovarian cancer surgical sample X381	GSM1559316	frozen surgical sample of serous ovarian cancer; BRCA1-mutated; p53-mutated
ovarian cancer surgical sample T319	GSM1559317	frozen surgical sample of serous ovarian cancer; BRCA1-mutated somaticaly; p53-mutated
ovarian cancer surgical sample P273	GSM1559318	frozen surgical sample of serous ovarian cancer; p53-mutated
ovarian cancer surgical sample T422	GSM1559319	frozen surgical sample of undifferentiated ovarian cancer; BRCA1-mutated; p53-mutated
ovarian cancer surgical sample P100	GSM1559320	frozen surgical sample of serous ovarian cancer; p53-mutated
ovarian cancer surgical sample P146	GSM1559321	frozen surgical sample of serous ovarian cancer; p53-mutated
ovarian cancer surgical sample T375	GSM1559322	frozen surgical sample of serous ovarian cancer; p53-mutated
ovarian cancer surgical sample T353	GSM1559323	frozen surgical sample of serous ovarian cancer
ovarian cancer surgical sample P279	GSM1559324	frozen surgical sample of serous ovarian cancer; p53-mutated
ovarian cancer surgical sample P271	GSM1559325	frozen surgical sample of serous ovarian cancer; p53-mutated
ovarian cancer surgical sample T383	GSM1559326	frozen surgical sample of serous ovarian cancer
ovarian cancer surgical sample P145	GSM1559327	frozen surgical sample of serous ovarian cancer; BRCA1-mutated; p53-mutated
ovarian cancer surgical sample P253	GSM1559328	frozen surgical sample of serous ovarian cancer; BRCA1-mutated; p53-mutated
ovarian cancer surgical sample T257	GSM1559329	frozen surgical sample of serous ovarian cancer; BRCA1-mutated; p53-mutated
ovarian cancer surgical sample T313	GSM1559330	frozen surgical sample of serous ovarian cancer; p53-mutated
ovarian cancer surgical sample P281	GSM1559331	frozen surgical sample of serous ovarian cancer; BRCA1-mutated; p53-mutated
ovarian cancer surgical sample T386	GSM1559332	frozen surgical sample of serous ovarian cancer; p53-mutated
ovarian cancer surgical sample T351	GSM1559333	frozen surgical sample of serous ovarian cancer; BRCA1-mutated; p53-mutated
ovarian cancer surgical sample T324	GSM1559334	frozen surgical sample of serous ovarian cancer; BRCA1-mutated; p53-mutated
ovarian cancer surgical sample T320	GSM1559335	frozen surgical sample of serous ovarian cancer; p53-mutated
ovarian cancer surgical sample P127	GSM1559336	frozen surgical sample of serous ovarian cancer; p53-mutated
ovarian cancer surgical sample P30	GSM1559337	frozen surgical sample of serous ovarian cancer
ovarian cancer surgical sample T389	GSM1559338	frozen surgical sample of serous ovarian cancer; BRCA1-mutated; p53-mutated
ovarian cancer surgical sample P160	GSM1559339	frozen surgical sample of serous ovarian cancer; p53-mutated
ovarian cancer surgical sample T200	GSM1559340	frozen surgical sample of undifferentiated ovarian cancer; p53-mutated
ovarian cancer surgical sample T415	GSM1559341	frozen surgical sample of serous ovarian cancer; BRCA1-mutated; p53-mutated
ovarian cancer surgical sample P284	GSM1559342	frozen surgical sample of serous ovarian cancer; p53-mutated
ovarian cancer surgical sample T420	GSM1559343	frozen surgical sample of serous ovarian cancer; BRCA1-mutated; p53-mutated
ovarian cancer surgical sample P162	GSM1559344	frozen surgical sample of serous ovarian cancer; p53-mutated
ovarian cancer surgical sample P272	GSM1559345	frozen surgical sample of serous ovarian cancer; p53-mutated
ovarian cancer surgical sample P11	GSM1559346	frozen surgical sample of serous ovarian cancer; p53-mutated
ovarian cancer surgical sample T340	GSM1559347	frozen surgical sample of serous ovarian cancer
ovarian cancer surgical sample T316	GSM1559348	frozen surgical sample of serous ovarian cancer; p53-mutated
ovarian cancer surgical sample T306	GSM1559349	frozen surgical sample of serous ovarian cancer; p53-mutated
ovarian cancer surgical sample X342	GSM1559350	frozen surgical sample of serous ovarian cancer; BRCA1-mutated; p53-mutated
ovarian cancer surgical sample T337	GSM1559351	frozen surgical sample of serous ovarian cancer; p53-mutated
ovarian cancer surgical sample E609	GSM1559352	frozen surgical sample of endometrioid ovarian cancer; p53-mutated
ovarian cancer surgical sample T197	GSM1559353	frozen surgical sample of serous ovarian cancer; p53-mutated
ovarian cancer surgical sample P130	GSM1559354	frozen surgical sample of serous ovarian cancer
ovarian cancer surgical sample T610	GSM1559355	frozen surgical sample of serous ovarian cancer; BRCA1-mutated; p53-mutated
ovarian cancer surgical sample P115	GSM1559356	frozen surgical sample of serous ovarian cancer; p53-mutated
ovarian cancer surgical sample P251	GSM1559357	frozen surgical sample of serous ovarian cancer; p53-mutated
ovarian cancer surgical sample P270	GSM1559358	frozen surgical sample of serous ovarian cancer
ovarian cancer surgical sample P280	GSM1559359	frozen surgical sample of serous ovarian cancer; p53-mutated
ovarian cancer surgical sample T431	GSM1559360	frozen surgical sample of serous ovarian cancer; BRCA1-mutated; p53-mutated
ovarian cancer surgical sample T314	GSM1559361	frozen surgical sample of serous ovarian cancer; p53-mutated
ovarian cancer surgical sample T328	GSM1559362	frozen surgical sample of serous ovarian cancer; BRCA1-mutated; p53-mutated
ovarian cancer surgical sample T172	GSM1559363	frozen surgical sample of undifferentiated ovarian cancer; BRCA1-mutated; p53-mutated
ovarian cancer surgical sample P37	GSM1559364	frozen surgical sample of serous ovarian cancer
ovarian cancer surgical sample T374	GSM1559365	frozen surgical sample of serous ovarian cancer; p53-mutated
ovarian cancer surgical sample T206	GSM1559366	frozen surgical sample of serous ovarian cancer; p53-mutated
ovarian cancer surgical sample P112	GSM1559367	frozen surgical sample of serous ovarian cancer; p53-mutated
ovarian cancer surgical sample T300	GSM1559368	frozen surgical sample of serous ovarian cancer; BRCA1-mutated; p53-mutated
ovarian cancer surgical sample P50	GSM1559369	frozen surgical sample of serous ovarian cancer; p53-mutated
ovarian cancer surgical sample P278	GSM1559370	frozen surgical sample of serous ovarian cancer; p53-mutated
ovarian cancer surgical sample T322	GSM1559371	frozen surgical sample of serous ovarian cancer; BRCA1-mutated; p53-mutated
ovarian cancer surgical sample P266	GSM1559372	frozen surgical sample of serous ovarian cancer; p53-mutated
ovarian cancer surgical sample T286	GSM1559373	frozen surgical sample of serous ovarian cancer; p53-mutated
ovarian cancer surgical sample X604	GSM1559374	frozen surgical sample of undifferentiated ovarian cancer; BRCA1-mutated; p53-mutated
ovarian cancer surgical sample X376	GSM1559375	frozen surgical sample of serous ovarian cancer; BRCA1-mutated
ovarian cancer surgical sample X101	GSM1559376	frozen surgical sample of serous ovarian cancer; BRCA1-mutated
ovarian cancer surgical sample G204	GSM1559377	frozen surgical sample of serous ovarian cancer, BRCA1-mutated
ovarian cancer surgical sample G152	GSM1559378	frozen surgical sample of undifferentiated ovarian cancer, BRCA1-mutated
ovarian cancer surgical sample E602	GSM1559379	frozen surgical sample of endometrioid ovarian cancer; BRCA1-mutated
ovarian cancer surgical sample E444	GSM1559380	frozen surgical sample of endometrioid ovarian cancer
ovarian cancer surgical sample E436	GSM1559381	frozen surgical sample of endometrioid ovarian cancer
ovarian cancer surgical sample E428	GSM1559382	frozen surgical sample of endometrioid ovarian cancer
ovarian cancer surgical sample E309	GSM1559383	frozen surgical sample of endometrioid ovarian cancer; BRCA1-mutated
ovarian cancer surgical sample E254	GSM1559384	frozen surgical sample of endometrioid ovarian cancer; p53-mutated
ovarian cancer surgical sample E188CA	GSM1559385	frozen surgical sample of endometrioid ovarian cancer
ovarian cancer surgical sample E188BT	GSM1559386	frozen surgical sample of endometrioid ovarian cancer
ovarian cancer surgical sample E179	GSM1559387	frozen surgical sample of endometrioid ovarian cancer; p53-mutated
ovarian cancer surgical sample E169	GSM1559388	frozen surgical sample of endometrioid ovarian cancer
ovarian cancer surgical sample E165	GSM1559389	frozen surgical sample of undifferentiated ovarian cancer; p53-mutated
ovarian cancer surgical sample E159	GSM1559390	frozen surgical sample of endometrioid ovarian cancer
ovarian cancer surgical sample C94	GSM1559391	frozen surgical sample of clearcell ovarian cancer
ovarian cancer surgical sample C456	GSM1559392	frozen surgical sample of clearcell ovarian cancer
ovarian cancer surgical sample C445	GSM1559393	frozen surgical sample of clearcell ovarian cancer
ovarian cancer surgical sample C365	GSM1559394	frozen surgical sample of clearcell ovarian cancer; p53-mutated
ovarian cancer surgical sample C339	GSM1559395	frozen surgical sample of clearcell ovarian cancer; p53-mutated
ovarian cancer surgical sample C304	GSM1559396	frozen surgical sample of clearcell ovarian cancer; p53-mutated
ovarian cancer surgical sample C285	GSM1559397	frozen surgical sample of clearcell ovarian cancer; p53-mutated
ovarian cancer surgical sample C208	GSM1559398	frozen surgical sample of clearcell ovarian cancer
ovarian cancer surgical sample C199	GSM1559399	frozen surgical sample of clearcell ovarian cancer
Tc_113	GSM1078972	primary surgical treatment
Tc_48	GSM1078973	primary surgical treatment
Tc_49	GSM1078974	primary surgical treatment
Tc_51	GSM1078975	primary surgical treatment
Tc_56	GSM1078976	primary surgical treatment
Tc_59	GSM1078977	primary surgical treatment
Tc_61	GSM1078978	primary surgical treatment
Tc_63	GSM1078979	primary surgical treatment
Tc_64	GSM1078980	primary surgical treatment
Tc_65	GSM1078981	primary surgical treatment
Tc_74	GSM1078982	primary surgical treatment
Tc_94	GSM1078983	primary surgical treatment
Te_69	GSM1078984	primary surgical treatment
Te_77	GSM1078985	primary surgical treatment
Te_78	GSM1078986	primary surgical treatment
Te_79	GSM1078987	primary surgical treatment
Te_84	GSM1078988	primary surgical treatment
Te_87	GSM1078989	primary surgical treatment
Te_89	GSM1078990	primary surgical treatment
Te_90	GSM1078991	primary surgical treatment
Te_91	GSM1078992	primary surgical treatment
Te_92	GSM1078993	primary surgical treatment
Te_93	GSM1078994	primary surgical treatment
Tm_101	GSM1078995	primary surgical treatment
Tm_102	GSM1078996	primary surgical treatment
Tm_106	GSM1078997	primary surgical treatment
Tm_107	GSM1078998	primary surgical treatment
Tm_110	GSM1078999	primary surgical treatment
Tm_95	GSM1079000	primary surgical treatment
Tm_96	GSM1079001	primary surgical treatment
Tm_97	GSM1079002	primary surgical treatment
Tm_98	GSM1079003	primary surgical treatment
Ts_11	GSM1079004	primary surgical treatment
Ts_14	GSM1079005	primary surgical treatment
Ts_15	GSM1079006	primary surgical treatment
Ts_17	GSM1079007	primary surgical treatment
Ts_19	GSM1079008	primary surgical treatment
Ts_20	GSM1079009	primary surgical treatment
Ts_21	GSM1079010	primary surgical treatment
Ts_23	GSM1079011	primary surgical treatment
Ts_24	GSM1079012	primary surgical treatment
Ts_26	GSM1079013	primary surgical treatment
Ts_28	GSM1079014	primary surgical treatment
Ts_2	GSM1079015	primary surgical treatment
Ts_31	GSM1079016	primary surgical treatment
Ts_32	GSM1079017	primary surgical treatment
Ts_34	GSM1079018	primary surgical treatment
Ts_35	GSM1079019	primary surgical treatment
Ts_36	GSM1079020	primary surgical treatment
Ts_37	GSM1079021	primary surgical treatment
Ts_39	GSM1079022	primary surgical treatment
Ts_3	GSM1079023	primary surgical treatment
Ts_41	GSM1079024	primary surgical treatment
Ts_43	GSM1079025	primary surgical treatment
Ts_45	GSM1079026	primary surgical treatment
Ts_46	GSM1079027	primary surgical treatment
Ts_47	GSM1079028	primary surgical treatment
Ts_4	GSM1079029	primary surgical treatment
Ts_5	GSM1079030	primary surgical treatment
Ts_8	GSM1079031	primary surgical treatment

## Sheet: Independent tests
Performance of top 5% of gene features selected at stage 1. Rows are selected gene features corresponding to a cancer type. Columns are independent data test sets.
	Prediction accuracies for all samples				Prediction accuracies for normal samples
		Liver	Ovarian			Liver	Ovarian
	Pancreatic	28.6	53.5		Pancreatic	90	50
	Colon	94.5	95.4		Colon	0	0
	Liver	94.5	86.2		Liver	100	20
	Lung	94	95.4		Lung	0	0
	Breast	92.9	94.5		Breast	0	70
	Ovarian	45.6	94.5		Ovarian	0	90
