# Supplementary material for: Machine Learning-Assisted Network Inference Approach to Identify a New Class of Genes that Coordinate the Functionality of Cancer Networks
Source: Sci Rep. 2017 Aug 1;7:6993. doi: 10.1038/s41598-017-07481-5 (PMC5539301; doi:10.1038/s41598-017-07481-5)
Supplement: Supplementary file 5 — Supplementary Dataset 4 [file 41598_2017_7481_MOESM5_ESM.xlsx]

## Sheet: Ovarian Cancers
TCGA ovarian poor prognostic signature gene set (PMID: 21720365)	TCGA ovarian good prognostic signature gene set (PMID: 21720365)	Amplified in HGS Ovarian Cancers (PMID: 21720365)	Deleted in HGS Ovarian Cancers (PMID: 21720365)	Mutated in HGS Ovarian Cancers (PMID: 21720365)	Frame shift deletions in HGS Ovarian Cancers (PMID: 21720365)	Frame shift insertions in HGS Ovarian Cancers (PMID: 21720365)	In frame deletions in HGS Ovarian Cancers (PMID: 21720365)	In frame insertions in HGS Ovarian Cancers (PMID: 21720365)	Intronics in HGS Ovarian Cancers (PMID: 21720365)	Missense mutations in HGS Ovarian Cancers (PMID: 21720365)	Nonsense mutations in HGS Ovarian Cancers (PMID: 21720365)	Nonstop mutations in HGS Ovarian Cancers (PMID: 21720365)	Silent mutations in HGS Ovarian Cancers (PMID: 21720365)	Splicing mutations in HGS Ovarian Cancers (PMID: 21720365)
OR3A1	ALDH5A1	MYC	RB1	CDK12	DARC	ACP6	AKNAD1	KIAA1751	ZNF717	AGL	NTNG1	MAST2	LRRC39	TP53
HIF3A	GJB1	MECOM	MIER2	BRCA2	ASTN1	C1orf144	SLC6A17	LIN9	NACA	SASS6	VAV3	OR5AK2	UBE4B	KIF1B
MARK4	AADAC	ZNF706	UBE3A	RB1	AVPR1B	CHD5	ASH1L	PRDM2	NACA	OLFM3	HIPK1	MLL4	STXBP3	STXBP3
CCDC49	DMC1	ZNF7	SHANK3	BRCA1	GNPAT	PSD	C1orf107	C2orf71	MICAL3	COL11A1	NPPB	CLTCL1	AKNAD1	LRIG2
PLXNA1	GEMIN8	DEPDC6	MAP2K4	CSMD3	COL24A1	CEP164	SFPQ	OTOF	NBPF8	AMY2A	REG4	C6orf170	MYBPHL	GDAP2
MED25	ZFR	FRS2	ANKRD11	FAT3	KIAA1462	POSTN	LZTS2	TMEM37		SLC25A24	THEM5	HIST1H1C	FAM40A	CHD1L
DCP2	HSPA1L	SKP2	PPP2R2A	TP53	VSIG2	MGA	PARD3	HAVCR1		C1orf59	RAG1AP1	FAM24A	RBM15	CA14
TNFSF11	PIGP	PAX8	NF1	GABRA6	KCNJ11	MYH13	DLG5	LARP1		C1orf127	SCAMP3	ACCN4	SLC16A4	DENND4B
KPNA3	DAP	MTX2	ERICH1	GLI2	SLC1A2	MINK1	PDE6C	OFCC1		C1orf194	IVNS1ABP	PSPH	KCNA10	KIAA1026
B4GALT5	IL2	RTN4IP1	CDKN2A	NF1	SLC22A12	LOC728220	NUMA1	PRICKLE4		KIAA1324	LAMB3	CROT	C1orf103	KCNT2
CTNNBL1	PCK2	MCL1	GPBP1		RCE1	KDM5B	ANP32D	TSPYL1		ATXN7L2	TLR5	MOS	CHIA	TRAF3IP3
PAK4	GMPR	HPN	MSH3		PAH	RPN1	MMP19	AKAP9		TARDBP	TMEM63A	HNRNPH3	KCND3	KIF26B
MUC4	HIST1H2BE	TERT	RTF1		CCNT1	GALNTL2	IGHD	FERD3L		FAM40A	SNAP47	PRF1	MOV10	NLRP3
GAGE1	CXCL9	ALG8	MAP2K3		BRCA2	THBS2	MKL2	INHBA		UBL4B	ARID1A	NDUFV3	LRIG2	RPA2
CALB1	CECR1	PAF1	LRP1B		N4BP2L2	FAM120B	JUP	SUMF2		SLC16A4	MARCKSL1	UTP14A	SPAG17	COL16A1
MLL4	GSTZ1	METT11D1	RAB3GAP2		HSP90AA1	GRHL2	LLGL2	EXTL3		KCNA10	PTCH2		PLOD1	MKNK1
DLGAP4	ETV4	PPP1CB	UTP15		G2E3	ANGPT1	CCDC40	DDX25		KCNA2	PARS2		ZNF697	DPYD
SUPT5H	THEM2	TACC3	EDC4		TDP1	SLC18A1	LAIR1	PDZD3		KCNA3	DNAJC6		HMGCS2	SFXN3
FLJ10241	HLA-DOB	CCNE1	TXNL4A		C16orf45	PRRG3	METTL8	RASA3		C1orf103	MSH4		MIIP	DHX32
DBF4B	RBP1	DCP1B	PTEN		CREBBP	DGKK	SPEG	ADCY7		DENND2D	PTGFR		NOTCH2	PTER
ACTR5	HIRIP3	KEAP1	CREBBP		ACCN1	COL9A2	COL4A4	ACADVL		OVGP1	GBP1		PPIAL4G	WAC
CLTCL1	FJX1	ERBB3	APBA3		GPS2	OR2T3	SP100	ARHGEF15		C1orf162	BARHL2		TXNIP	CUL2
KRT4	FAH	TRAPPC3	WWOX		DSEL	SAMD11	TEF	DOC2BL		ADORA3	MGEA5		POLR3C	ENTPD1
RP11-125A7.3	CD27	MYCL1	EGLN2		ZNF791	SF3B4	ACPP	SLC5A10		C1orf183	HABP2		BCL9	NCAPD3
ANXA4	HLA-DMB	ABCF2	SLU7		ZNF527	KLHL29	EVC2	TBC1D17		MOV10	C10orf84		ACP6	IGSF22
GRB7	RTN3	GON4L	ARL8B		CIC	MAPRE3	CPZ	NCOA3		PHTF1	C10orf90		HIST2H2AB	CREB3L1
SASH1	SHMT2	ZMYND8	CBWD1		CBLC	NEUROD1	YIPF5	RERE		BCL2L15	MEIG1		SV2A	CKAP5
PERLD1	CUTA	WDR75	DNTTIP2		XIRP2	NR4A2	GCNT2	B3GNT7		AP4B1	NSUN6		HORMAD1	DDB1
MTRF1	ARL6IP5	TAF4B	EDF1		ASPRV1	PGAP1	RPF2	DSPP		HIPK1	KIAA1462		CGN	CCDC64
DHX34	CREB3	IKBKB	EI24		GGCX	WDR33	CYP21A2	DDX12		SYT6	C10orf68		FLG	ZCCHC8
PHF20	FLOT1	LRP6	EIF2AK1		C21orf7	ACY1	DAAM2	PPM1E		AMPD1	ERCC6		LCE1A	PLEKHA5
PPM2C	WARS	PRSS2	FAM120B		EIF4ENIF1	COL7A1	BZW2	AATK		CSDE1	ZMIZ1		LELP1	CMAS
APC	TXNDC13	AHCTF1	FAM86D		DEPDC5	KCNH8	TPD52	MED15		PTCHD2	ALG9		NPR1	SYT10
ZFP36	PHKG2	KIAA1012	FBXO42		ZBBX	VILL	RPS6	BAIAP2L2		SLC22A15	CYP2R1		SLC27A3	KRT71
EFNA1	CLEC11A	SFRS2IP	NUMB		MCF2L2	ANK2	MAGEE2	TP53		ATP1A1	TTC17		NUP210L	MYF5
TTC31	CXCL13	XPR1	NUP98		ADH6	TACC3	CCDC136			IGSF3	PSMC3		GON4L	UFM1
ERBB2	HIST1H2BO	BCL2L1	PPP2R2D		ZNF518B	LPCAT1	MFAP3L			PLOD1	OR4C16		SMG5	IL25
CDH16	EDNRB	CD47	PREP		FBXL5	ARID1B	GPR50			HSD3B2	SMTNL1		IQGAP3	NID2
RAB4B	HIST1H2AM	MTA3	PRIM2		UBE2K	PSORS1C1	MAOA			HSD3B1	LOC100129929		NTRK1	EXOC5
ZNF611	BCL7C	KRAS	PWP1		CNGA1	SYNE1	NBPF1			MFN2	GNPTAB		ARHGEF11	LOC100131547
GTF2F2	HIST1H2AB	ZNF431	SAP18		SHROOM3	ATG9B	ASTL			PRAMEF12	MLXIP		FCRL5	TMEM87A
ZNF331	MTHFS	POLR3A	SEC24B		HPGDS	NCRNA00174	TET3			PRAMEF4	ERC1		FCRL3	BNIP2
CASC3	SLC1A4	CCDC130	STK25		ADRB2	NUPL2	COL6A6			PRAMEF20	TMEM132D		FCRL1	TLN2
IRF2BP1	HIST1H3E	AKT1	UBE2G2		AIM1	PCOLCE	DNAH1			NOTCH2NL	SLCO1A2		KIRREL	TRIP4
RGS19	MAST4	USE1	UBE2M		LAMA4	WNT16	PCCB			TXNIP	TSPAN9		CELA2A	DIS3L
ELMO2	TRIM27	ID4	USP25		MTHFD1L	CHRNA2	TIPARP			LIX1L	SLC2A13		SPTA1	MYH11
XRCC4	GAD1	SC5DL	USP48		HLA-A	CSPP1	PDE6B			ITGA10	OS9		IFI16	PPL
C19ORF7	TCP11	ANKRD17	YTHDC2		CDC5L	DLC1	PIGG			ANKRD35	MRPL42		PIGM	CSF3
WIPF2	SLC7A11	BYSL			COL9A1	DOK2	AP3S1			FMO5	ENSG00000196703		ITLN1	CDC27
LTBP1	FAM8A1	ERBB2			SFRS18	FAM160B2	C5orf33			BCL9	SLC10A2		ARHGAP30	PECAM1
RNF44	HLCS	ERAL1			ZFAND2A	ADAMTSL2	DHX29			GJA8	LOC283523		SPEN	UNK
RPL23	UBD	IRF2BP2			WNT16	AQP3	PCDHB15			HIST2H3PS2	SACS		DDR2	SEC14L1
TGIF2	MBNL3	TPD52L2			UBN2	C9orf96	PRSS16			FCGR1A	GSX1		ILDR2	DSC3
MAPT	ICOS	DNM1L			ADCYAP1R1	PIGO	PILRB			HIST2H2BE	RFXAP		CROCC	EMR3
DMWD	BTN2A2	GTPBP4			EPDR1	TRAF1	SLC12A9			BOLA1	TRIM13		SLC9A11	ZNF492
UTP6	ZNF76	MTMR3			LOC728927	ADAM8	GABBR2			SV2A	DZIP1		ATP13A2	UBA2
NEK3	BSCL2	AURKAIP1			ZFPM2	JAKMIP3	RANBP6			MTMR11	IGHG2		RC3H1	EML2
GMEB2	TMEM30B	GPS1			PKHD1L1	RBM20	CHST15			APH1A	IGHM		ASTN1	DHX34
SPAG5	WWOX	SOX17			C8orf76	FADS2	MYST4			PRPF3	ENSG00000215398		PADI4	LENG1
PTPN1	HYAL2	RIOK3			CSMD1	METTL12	NPAS4			ADAMTSL4	OR11H12		CACNA1E	NLRP8
ATP1A3	ID4	HOXB			SPTAN1	MUC6	ADAMTS20			GOLPH3L	SLC35F4		ACTL8	EMR4P
BLCAP	EFTUD1	NCBP2			NAA35	STX5	PDZRN4			HORMAD1	DHRS7		DHX9	MUC16
DHX35	BMPR2	VPS33B			MAP3K15	USP35	DAAM1			SETDB1	uc002goi.1		RGL1	DPP10
STRN4	STK16				SLC13A1	hCG_1646420	DAD1			SCNM1	OR4N4		C1orf26	POTEKP
HIGD1B	PHLDA3				SLC39A6	ALDH2	SPTB			TMOD4	HERC1		IVNS1ABP	FAP
USH1C	GALNT6				ATRX	C1QL4	RYR3			PIP5K1A	SENP8		HMCN1	SCN1A
TBP	DNAJC4				AVPR2	CELA1	ARHGAP17			ZNF687	AP3B2		TPR	PPIL3
TRIM13	MATN2				DOCK11	KCNA6	AOC2			PI4KB	WHAMM		RGS18	COL6A3
ITPKC	PNPLA4				GPRASP1	SRRM4	PFAS			RFX5	DNAH3		UBR4	PREPL
KRT13	CUL4B				ITM2A	LEMD3	SPDYE4			PSMB4	ERN2		KCNT2	LHCGR
ADA	HIST1H4H				KIAA2022	TDG	USP36			POGZ	IL21R		CFHR4	ERLEC1
CEMP1	LEF1				PHKA2	VWF	WSCD1			CGN	NOD2		ASPM	RTN4
SLC25A30	HLA-DOA				SPIN3	ATP8A2	CDH7			TCHHL1	GRIN2A		NBL1	BPIL3
HHLA2	SPRY2				UBA1	AHNAK2	C19orf44			TCHH	FLJ40504		KIF21B	PHACTR3
SAMD4B	BTN3A1				CACNA1S	VRTN	CACNA1A			HRNR	KRT23		CACNA1S	SYCP2
YTHDC2	C14ORF159				DNAJC11	OR11G2	FBLN1			FLG	CNTNAP1		ARL8A	SEZ6L
ZHX3	HIST1H2BI				HRNR	SYNE2	MTMR3			FLG2	AOC2		SYT2	NFKBIZ
AKT2	ZNF184				LEPRE1	ANXA2	TRIOBP			CRNN	EPX		PPP1R15B	POGLUT1
GEMIN7	NAB1				LGR6	ATP10A	FAM167B			LCE3E	FAM38B		NUAK2	SNX4
SH3TC2	C6ORF64				MAD2L2	OR4F4	ZMYM6			KPRP	ANKRD30B		UBXN10	ACAD9
STK4	FLJ14213				OR2B11	BFAR	COL9A2			IVL	DSC2		IKBKE	SR140
ANKRD46	NDUFC2				PHACTR4	C16orf70	FAM19A3			PGLYRP3	TCF4		CR1	LAMP3
PSMC4	CSRP1				POU2F1	DPEP3	PDE4DIP			PGLYRP4	KIAA1468		KIF17	ABCF3
HSPBAP1	COMMD4				PTPRC	FANCA	SPRR1B			INTS3	YES1		KCNH1	AZI2
NUFIP1	NOTCH4				RHBG	GLIS2	IGSF9			DENND4B	LRRC30		RD3	ITPR1
TCF15					RXFP4	GPR114	GPR37L1			NUP210L	RGL3		CENPF	PXK
C20ORF4					SELP	MGRN1	SLC45A3			UBAP2L	JAK3		EPRS	ENSG00000215208
GRWD1					TIPRL	SPG7	YOD1			IL6R	ATP13A1		RAP1GAP	ENSG00000217332
FLJ20323					ZMYND12	ABR	ITPKB			SHC1	COX6B1		WNT4	HHIP
C20ORF3					ZNF238	AOC2	C2orf16			FLAD1	NPHS1		ENAH	SNX25
SMG5					ZNF642	EVPL	ALMS1			DCST2	ZNF568		WNT3A	GABRA2
C17ORF63					CCDC88A	GSG2	IWS1			ADAM15	SH3GL1		EPHB2	UGT2B10
KCNG1					ECEL1	H3F3B	MYO3B			TRIM46	CYP2B6		TARBP1	TBC1D14
LRRC31					EFEMP1	KRT27	GIGYF2			HCN3	B9D2		RBM34	LOC100129622
DMPK					FZD7	MMP28	TMEM22			YY1AP1	ZNF649		LYST	LVRN
CCNF					IRS1	NARF	LIAS			LMNA	ZNF614		RYR2	MEGF10
ACVR2A					KCMF1	RPA1	FAT4			VHLL	LILRB4		RGS7	HDAC3
FBXL18					KCNIP3	RPTOR	DDX60L			MEF2D	ZIM2		ADSS	GABRA1
CAMK2G					KIAA1841	SLFN13	PCDHGC3			NES	MUC16		KIF26B	DOCK2
EML2					MGAT5	TNS4	ABCF1			INSRR	CHST10		OR2W5	UIMC1
MGRN1					MOGAT1	TOB1	SYNGAP1			C1orf92	CNTNAP5		OR2T35	ADAMTS16
ZNF574					NR4A2	ZBTB4	L3MBTL3			ARHGEF11	POTEF		LDLRAP1	ENSG00000213731
MRPS31					OTOF	ASXL3	INTS1			FCRL5	LCT		SEPN1	ASCC3
NLK					PROM2	COMP	CAMK2B			FCRL4	NXPH2		PIGV	PREP
C20ORF121					RBM43	CPAMD8	SLC37A3			FCRL3	TTC21B		SLC9A1	CEP57L1
PABPC1					SLC35F5	GADD45B	PRKDC			CD1C	CHRNA1		SESN2	LAMA2
PLAC4					SLC8A1	ILF3	RB1CC1			CD1B	ITGA4		SDC3	MAP3K5
CLK2					SNED1	MAST3	SLURP1			OR10K1	NEUROD1		COL16A1	MSH5
					TAF1B	MUC16	C9orf72			CELA2B	FAM117B		ARHGEF16	C2
					ZDBF2	MYBPC2	PHRF1			OR10X1	AAMP		THRAP3	C6orf89
					ASTE1	SIGLEC9	MUC5B			SPTA1	SP110		DFFB	OPN5
					CACNA2D2	SYT5	KRTAP5-5			OR6K3	GIGYF2		BMP8B	BAI3
					EPHB3	TNPO2	OR52N2			OR6N1	ADCY3		YBX1	DSP
					GLB1	C20orf186	RCOR2			MNDA	FEZ2		LEPRE1	LOC643827
					IL17RD	CPNE1	USP44			PYHIN1	MSH6		FAM183A	CPVL
					KIAA2018	MCM3AP	FOXN4			OR10J3	C2orf3		KIAA0467	ZNF12
					SCN5A	NEFH	PRPF39			OR10J1	DEFB118		TESK2	CYP3A43
					TRIM59	PNPLA5	MAP3K9			FCRL6	NFS1		TSPAN1	ENSG00000215028
					TRIM71	SMTN	KIAA1409			IGSF9	DSN1		DMBX1	ANGPT1
					ULK4	MYOM3	TP53BP1			SLAMF9	RNF114		SLC5A9	DLC1
					TTC29	OVGP1	HERC1			KCNJ10	GNAS		FAF1	PHF20L1
					USO1	NEB	PPL			RSC1A1	SYCP2		ZCCHC11	C8orf73
					USP46	EPM2AIP1	LOC100132247			ITLN1	KRTAP10-9		BSND	MSR1
					WHSC1	UNC5C	ELMO3			ITLN2	PCNT		TM2D1	GSR
					DNAH5	BRD2	ADAMTS18			ARHGAP30	SGSM1		KANK4	ADAM2
					ODZ2	FOXO3	MPRIP			PVRL4	SF3A1		PGM1	TERF1
					PCDHGB4	SAMD9L	MUC16			USP21	SCUBE1		CACHD1	SLC26A7
					PDZD2	RAB11FIP1	ASNA1			MPZ	FANCD2		CAMTA1	C5
					SDHA	CYHR1	MYO9B			ATF6	SENP7		ENO1	RALGDS
					SPINK5	BAAT	CCDC9			SPEN	ATP2B2		GBP7	ABO
					STK10	TTC16	TRPM4			UAP1	ZDHHC23		LRRC8D	NPR2
					TXNDC15	BEND7	MCM5			RGS4	FBXO40		HFM1	C9orf174
					BTN2A1	LRIT2	FAM47A			NUF2	RPL32		TGFBR3	ENSG00000162685
					C6orf132	MYOF	MSN			CLCNKA	HDAC11		DPYD	LAMP2
					DDO	NRXN2	CT47B1			EPHA2	FBLN2		LPPR4	UTP14A
					DST	PSTPIP1	TTN			ARHGEF19	MBNL1		CHUK	ENOX2
					EXOC2	SRRM2	TBP			UCK2	GMPS		GBF1	FMR1
					HLA-DRB1	TRPV2	TP53			POGK	CCDC39		SORCS3	ZNF185
					SEC63	AKAP10	CDK12			TADA1	RPL15		XPNPEP1	CLIC2
					TTK	COLEC12				DUSP27	EOMES		ATRNL1	PHEX
					AGAP3	ZNF573				RCSD1	ZNF167		VAX1	HUWE1
					EGFR	PSG9				SPATA21	SETD2		TACC2	DACH2
					NSUN5P2	PPP5C				MPZL1	DOCK3		LOC729794	GRIPAP1
					PDAP1	KDM5C				ADCY10	CACNA2D3		ADAM12	ARL8A
					PKD1L1	NF1				F5	ERC2		CUBN	CDK11B
					CYC1	BRCA1				SELE	ENSG00000214613		C10orf140	SIKE1
					CYP11B2	TP53				BAT2L2	ACSL1		KIAA1217	SLC44A5
					EIF3E	CDK12				SLC9A11	TBC1D1		ARHGAP21	VAV3
					PURG					SERPINC1	GNPDA2		GPR158	ABCA12
					RBM12B					PADI2	AASDH		SVIL	ACTR1B
					TOP1MT					TNR	LOC391656		KIAA1462	CCDC93
					APTX					PADI3	SCD5		MTPAP	DLX2
					C9orf96					PAPPA2	APC		PITRM1	LRP2
					FRMPD1					ASTN1	DNAH5		EPC1	RIF1
					IFNA8					PADI4	PCDHB10		ANKRD30A	SCN2A
					METTL11A					FAM5B	PCDHGA5		ZNF248	THAP4
					NANS					RASAL2	PDE6A		DIP2C	ALDH1L1
					QSOX2					FAM20B	PLCXD3		GDF2	CELSR3
					TRPM3					ARHGEF10L	TRIM23		AKR1C1	DLEC1
					ZDHHC12					CEP350	MTRR		PARG	KIAA0226
					C10orf12					QSOX1	GPR98		MBL2	PEX5L
					COL17A1					KIAA1614	TTC37		PCDH15	CXCL13
					CTBP2					STX6	TRDN		SLC16A9	MTTP
					DIP2C					ACTL8	PTPRK		CTNNA3	UGDH
					FRMD4A					TEDDM1	ENPP3		TET1	MCCC2
					KCNMA1					RNASEL	VNN1		DDX50	PIK3R1
					ZRANB1					RGS8	PLEKHG1		KIAA1279	AKAP12
					ARAP1					LAMC1	SYNE1		COL13A1	C6orf142
					ARFGAP2					LAMC2	JARID2		SFMBT2	ENPP3
					ARHGAP20					NCF2	MLLT4		P4HA1	MDC1
					CASP5					RGL1	GPX6		ZMYND17	SKIV2L
					CCDC87					FAM129A	MOG		KIAA0913	ZNF323
					CTSF					HMCN1	ZBTB22		DLG5	HECW1
					DCHS1					PTGS2	SYNGAP1		GATA3	NOM1
					EHD1					PLA2G4A	ANKS1A		GRID1	PION
					FCHSD2					IGSF21	PRPF4B		LDB3	TMEM130
					IGHMBP2					KLHDC7A	ABCC10		CYP2C9	UBR5
					INSC					PAX7	RPP40		ENTPD1	ACO1
					KCNJ1					FAM5C	DST		RAB40AL	CENPP
					NR1H3					TAS1R2	COL12A1		BIRC3	DENND1A
					ODZ4					RGS18	TTK		DYNC2H1	RXRA
					OR52N5					RGS21	KIAA1009		MRVI1	ATRNL1
					OR8I2					UBR4	OR52L2P		NPAT	CDK1
					RIC3					KIAA0090	MUC3B		HSPB2	SLC16A9
					SNX19					ASPM	THSD7A		CD3D	MADD
					SRPR					CRB1	PTPRZ1		RNF26	PPP2R5B
					UBE4A					LHX9	AHCYL2		SC5DL	ZW10
					DDX54					PTPRC	MEST		SORL1	DIP2B
					DNAH10					NR5A2	PLXNA4		C11orf63	KIAA1467
					GDF3					IPO9	BRAF		ASAM	NR1H4
					IFFO1					LMOD1	DPP6		OR6X1	PDE6H
					KCNA5					PPP1R12B	RBM33		OR8G5	PFDN5
					KCNA6					PPFIA4	BBS9		VSIG2	STAB2
					KNTC1					FMOD	BLVRA		CCDC15	FLT3
					KRT85					ATP2B4	HGF		FLI1	KHNYN
					NCOR2					ETNK2	PCLO		NTM	RIPK3
					SDSL					NFASC	AKAP9		PTH	CHD2
					SRSF2IP					SLC45A3	HEPACAM2		SOX6	PLA2G4D
					TBX3					RAB7L1	DYNC1I1		MYOD1	ACOX1
					PABPC3					AVPR1B	ASNS		SLC17A6	ATP2A3
					AHNAK2					SRGAP2	GAL3ST4		TRPM5	FBF1
					ATL1					IKBKE	LOC100131257		CARS	FBXL20
					C14orf106					FCAMR	LOC100132353		FSHB	ITGA2B
					DDHD1					C4BPB	SPAG1		CCDC73	KPNB1
					FITM1					CR1	ZNF706		CAT	MFSD11
					PSME1					CD34	COL14A1		SLC1A2	CEACAM20
					TECPR2					PLXNA2	HAS2		LRRC4C	DOCK6
					ZFYVE26					C1orf107	ZHX1		C11orf40	EPS15L1
					CLN6					KIF17	ASAP1		GYLTL1B	NWD1
					DYX1C1					HHAT	OC90		CREB3L1	MYH7B
					PLA2G4E					KCNH1	KCNQ3		OR51T1	TMPRSS3
					SLC12A6					SLC30A1	PHF20L1		LOC120824	VPS13D
					DUS2L					CENPF	ZNF16		LOC283116	CLCNKB
					KIAA0430					KCTD3	CSMD1		OR52A1	UBXN11
					NLRC5					ESRRG	SNTG1		OR51B2	NKAIN1
					PLA2G15					NBPF3	RB1CC1		OR52H1	CSMD2
					RRN3					ALPL	CDH17		OR5I1	EPHA10
					BPTF					IARS2	MATN2		OR10AG1	MFSD2A
					C17orf53					USP48	DAB2IP		OR5AS1	RLF
					CDC27					HSPG2	NR6A1		OR5T2	ERI3
					COX10					TP53BP2	BAG1		OR8K3	TM2D1
					SPECC1					WNT4	DOCK8		OR5M1	CCDC76
					DRG2					ITPKB	GNA14		CTNND1	GSTM5
					MLX					WNT9A	TLE4		OR10Q1	PDE4DIP
					NAGLU					OBSCN	C9orf174		OR5B2	PEAR1
					RHBDF2					TRIM17	TDRD7		OR5B21	DHX9
					RNF157					RAB4A	LOC653354		GLYATL1	ASPM
					RPA1					GALNT2	COL4A6		OR4D11	DENND1B
					SGSM2					CAPN9	CSF2RA		PATL1	EPHX1
					TRIM65					TRIM67	KLHL15		PLAC1L	POMC
					USP22					GNPAT	DMD		MS4A7	KIF3C
					FAM69C					EPHB2	CASK		MS4A1	DPYSL5
					CETN1					KIAA1383	MAGED1		MS4A10	EPAS1
					NDC80					C1orf57	PAGE2		GPR44	PAX8
					STARD6					KDM1A	NLGN3		PGA3	MYO7B
					ANKRD24					SLC35F3	BRWD3		VWCE	NEB
					BCAT2					ARID4B	ENSG00000183704		AHNAK	PLA2R1
					BLOC1S3					LYST	LIMS1		GANAB	ABCB11
					C19orf6					LGALS8	PRSS27		TTC9C	BOLL
					CRLF1					ACTN2	ZNF295		SLC22A25	PTMA
					HAUS8					RYR2	CYLC1		STIP1	HJURP
					KIR2DL4					CHRM3	FAM47B		SLC22A11	SCLY
					LILRB3					MDS2	HTATSF1		NRXN2	C3orf31
					PIK3R2					FMN2	IL1RAPL1		BATF2	HDAC11
					PRPF31					RGS7	MAP7D3		SNX15	FBLN2
					SLC17A7					FH	OGT		SF3B2	CTNNB1
					YIPF2					KMO	STAG2		PELI3	DHX30
					ZNF554					EXO1	ZNF630		DPP3	PFKFB4
					ZNF681					MAP1LC3C	ACOT11		PC	DNAH1
					CDH26					PLD5	C1orf95		TCIRG1	CACNA1D
					PTPRT					CEP170	EPS8L3		FCHSD2	PTPRG
					SALL4					KIF26B	HMCN1		PLEKHB1	MORC1
					ZFP64					TFB2M	MYOM3		PGM2L1	GPR156
					C2CD2					AHCTF1	RPS6KC1		SYT9	IFT122
					GART					ZNF496	UBR4		OLFML1	PDE6B
					LTN1					NLRP3	AGPS		PPFIBP2	POLN
					TTC3					OR2C3	BIRC6		MYO7A	HTT
					CABIN1					OR14K1	COL6A3		INTS4	APBB2
					CPT1B					OR2L8	EIF2AK3		USP35	UGT2B7
					JOSD1					OR2AK2	HS1BP3		PCF11	SULT1E1
					LDOC1L					OR2T33	NLRC4		DLG2	CCDC158
					MKL1					OR2T6	PASK		STK33	PLAC8
					RP1-199H16.1					OR2G6	PELI1		SYTL2	KIAA1109
					H6PD					OR2T34	SCN1A		FOLH1B	WDR17
					PRAMEF18					PGBD2	SPR		GPR83	SKP2
					CNKSR1					SRRM1	SPTBN1		C12orf42	ERBB2IP
					TRIT1					ZNF683	APEH		C12orf59	THBS4
					TTLL7					C1orf172	NMD3		STAB2	FBXL21
					LPAR3					WDTC1	NUP210		KLRC3	ANKHD1-EIF4EBP3
					C1orf146					SYTL1	ZBTB11		NUAK1	TCOF1
					UBL4B					EYA3	CNGA1		POLR3B	LARP1
					PAPPA2					YTHDF2	DHX15		TMEM119	C5orf4
					SEC16B					OPRD1	IL8		DAO	COL23A1
					NAV1					MECR	IRF2		ACACB	TNXB
					SLC30A1					PUM1	KIT		ATP2A2	ITPR3
					KIF26B					HCRTR1	MTTP		ACAD10	ANKS1A
					APOB					COL16A1	RFC1		ALDH2	STK38
					MSH2					BAI2	SLC4A4		NAA25	TJAP1
					MYO7B					SPOCD1	SPOCK3		NOS1	DEFB110
					SAP130					TXLNA	TMPRSS11B		CIT	PKHD1
					POTEE					IQCC	UGT2A2		GCN1L1	GCM1
					CPS1					RBBP4	USO1		CLIP1	MED23
					AQP12B					FNDC5	ACOT12		GPR81	THBS2
					RFTN1					AK2	C5orf33		PITPNM2	WDR27
					SNRK					ADC	FAM71B		DNAH10	DAGLB
					CHDH					ZSCAN20	ARHGEF37		TMEM132B	AMPH
					PDZRN3					CSMD2	JAKMIP2		TMEM132D	VPS41
					COL6A6					GJB5	SLIT3		GPR133	C7orf44
					COPB2					GJB4	TRIP13		SFSWAP	LANCL2
					TRA2B					DLGAP3	TTC33		ERC1	KIAA1324L
					TACC3					ZMYM6	BACH2		PTPRO	LRWD1
					REST					CLSPN	DAXX		FBXL14	RELN
					UTP3					EIF2C1	LRRC1		SLCO1A2	PARP12
					GSTCD					TP73	MCHR2		CACNA1C	TUSC3
					GRIA2					THRAP3	PPARD		EFCAB4B	PXDNL
					ETFDH					OSCP1	PREP		KIF21A	HRSP12
					PALLD					DNALI1	ROS1		ADAMTS20	OSR2
					SORBS2					MTF1	SEC63		FAIM2	DEPDC6
					ATP10B					MACF1	TSPYL1		KCNA5	PYCRL
					GFPT2					CAP1	KRIT1		ANKRD33	JAK2
					TRIM27					HIVEP3	MUC17		KRT86	PTPRD
					DSE					YBX1	SAMD9L		KRT74	SMU1
					ARHGAP18					ZNF691	ZC3HAV1		KRT2	ARID3C
					LATS1					KIAA0467	ZMIZ2		OR10A7	SPTLC1
					AGFG2					HYI	CHRNA6		ITGA7	C9orf21
					PLOD3					PTPRF	MMP16		DGKA	CACNA1B
					COG5					ST3GAL3	PRKDC		BAZ2A	ARHGAP21
					ANKRD7					B4GALT2	ECM2		ATP5B	ERCC6
					PTPRZ1					RNF220	RORB		OS9	PRKG1
					SSPO					LOC128192	ARMS2		ANO2	JMJD1C
					PRKDC					TESK2	C10orf12		VWF	ADK
					CA1					MAST2	FAM196A		PPM1H	GRID1
					DCAF4L2					C1orf190	CHST15		TMBIM4	SLIT1
					GPR20					RAD54L	ENTPD1		GRIP1	SORCS3
					GLDC					FAAH	FAM171A1		NOP2	GFRA1
					VPS13A					CYP4A11	ITIH5		MDM1	DOCK1
					PSAT1					CYP4X1	MYOZ1		ACSM4	ECHS1
					CTSL1					SPATA6	STK32C		NAV3	PACS1
					ASTN2					ZFYVE9	MLL		SLC2A3	TBX10
					TSC1					SLC1A7	MUS81		PPFIA2	PDE2A
					FUT7					CDCP2	OR10W1		LRRIQ1	XRRA1
					PRKCQ					PCSK9	PAMR1		WNK1	FOLH1B
					CUBN					USP24	SPTBN2		CEP290	HMBS
					HKDC1					OR4F5	TMEM136		ATP2B1	GLB1L3
					PTEN					FGGY	USP28		DCN	ACVR1B
					MADD					CYP2J2	KLRC2		PZP	KRT6C
					ACTN3					USP1	LRP1		CRADD	MYL6
					HEPHL1					DOCK7	MGAT4C		NR2C1	NACA
					OR6X1					ATG4C	MYO1A		HAL	WIF1
					CD163L1					ROR1	NCOR2		ENSG00000214298	MAPKAPK5
					FOXJ2					TAS1R1	NEUROD4		LOC100131134	CLIP1
					BCDIN3D					WDR78	PRR4		LOC100130883	RIMBP2
					KRT82					MIER1	VPS33A		ITGBL1	ZNF140
					KRT6C					IL12RB2	TFDP1		ERCC5	HMGB1
					KRT77					LRRC7	UGGT2		MYO16	RPGRIP1
					MMP19					NEGR1	ANGEL1		ATP4B	SUPT16H
					LRRIQ1					LRRIQ3	APEX1		TUBA3C	JPH4
					UBC					C1orf173	CHD8		ZMYM2	GMPR2
					NBEA					TYW3	FANCM		FAM123A	ATG2B
					KBTBD7					LHX8	FBLN5		FRY	SLC25A29
					KPNA3					ACADM	KIAA1409		STARD13	WARS
					PNP					CAMTA1	TEP1		TRPC4	DYNC1H1
					DAD1					LOC729708	ZFYVE1		EPSTI1	FMN1
					SSTR1					ZZZ3	CORO2B		LCP1	LRRC49
					YLPM1					USP33	DYX1C1		PCDH17	ARIH1
					TJP1					PER3	FSIP1		PCDH20	EDC3
					TMOD2					ELTD1	HMG20A		CLN5	CSK
					FURIN					MCOLN2	RAD51		SLAIN1	UBE2Q2
					ITFG3					SYDE2	CACNG3		RBM26	ISL2
					IL21R					C1orf52	CREBBP		TDRD9	ZFAND6
					ZFPM1					COL24A1	EEF2K		AHNAK2	NLRC3
					WDR81					CLCA2	FAM65A		GPR132	KIAA0430
					PLD2					NOC2L	GLG1		BRF1	GTF3C1
					ALOX12					GBP2	SLC6A2		OR11H4	C16orf70
					HNF1B					SLC2A5	ZFHX3		METT11D1	DHODH
					GPR179					ZNF326	C17orf75		OR4E2	NUDT7
					CNTNAP1					TGFBR3	DHX8		MYH6	C16orf7
					PRR11					BRDT	GGA3		SOS2	MYH4
					UBE2O					EVI5	HNF1B		ATP5S	KSR1
					RNF213					CCDC18	KIF2B		ARID4A	NEK8
					C17orf70					BCAR3	MAP2K4		KCNH5	MYO19
					TWSG1					GCLM	NOS2		SYNE2	WIPF2
					MRPL4					ABCA4	SLFN13		GPX2	KAT2A
					WIZ					DPYD	SMG6		PLEK2	EZH1
					ZNF708					PAP2D	SPOP		DCAF5	COIL
					CEACAM18					LOXL4	LAMA1		KIAA0247	CARD14
					ZNF415					ENTPD7	MPPE1		PNMA1	MIB1
					ZNF264					BLOC1S2	CEACAM18		RPS6KL1	TRAPPC8
					TGM3					PKD2L1	C19orf75		BATF	GALNT1
					RANBP1					C10orf2	KLK7		NRXN3	KIAA1632
					SUSD2					BTRC	RRAS		FLRT2	WDR7
					BRWD3					TRIM8	SIGLEC11		KCNK10	TLE2
					ARMCX2					INA	ZNF432		SPATA7	PIP5K1C
					BCORL1					TAF5	RALY		EML5	TJP3
					ARHGAP36					CALHM1	SNPH		CCDC88C	COL5A3
					TKTL1					C10orf79	XRN2		TRIP11	ARMC6
					RB1					CCDC147	BACH1		SLC24A4	PSG4
					NF1					XPNPEP1	KCNJ15		OTUB2	PRKD2
					CDK12					ADD3	SLC5A1		TCL1B	GRIN2D
					TP53					VTI1A	ZC3H7B		uc003vxi.2	LILRB5
					BRCA1					TCF7L2	ACTL8		uc003wae.2	NLRP11
										NRAP	SRRM1		PABPC1P2	SIGLEC1
										NHLRC2	SEPN1		OR4G2P	CST3
										AFAP1L2	CNKSR1		ENSG00000181984	CDK5RAP1
										ABLIM1	HIVEP3		HERC2	PTGIS
										ATRNL1	PTPRF		C15orf23	NCAM2
										GFRA1	SLC5A9		TYRO3	LZTR1
										C10orf96	SRSF11		EHD4	SMARCB1
										PNLIPRP3	ZRANB2		TUBGCP4	EFCAB6
										PNLIP	NEXN		SPG11	EIF1AX
										PNLIPRP1	GTF2B		DUOXA1	RBM3
										VAX1	GBP3		SPATA5L1	PQBP1
										GRK5	DNTTIP2		FBN1	CACNA1F
										BAG3	DPYD		C15orf33	FAAH2
										INPP5F	HMGCS2		ATP8B4	ARHGEF9
										C10orf119	HIST2H2AC		GLDN	DRP2
										SEC23IP	CRTC2		DMXL2	MORC4
										TACC2	GON4L		SCG3	PHF6
										DMBT1	IQGAP3		MYO5C	ATP11C
										FAM24A	BCAN		UNC13C	SRPK3
										ACADSB	OR10X1		RAB27A	USH2A
										CPXM2	POGK		PRTG	RB1
										C10orf137	RASAL2		TCF12	BRCA1
										MMP21	TPR		LIPC	PRUNE2
										ADAM12	CR2		HERC1	NF1
										CAMK1D	CENPF		PLEKHO2
										DOCK1	OBSCN		CILP
										MKI67	PGBD5		C15orf44
										CCDC3	KIAA1804		PIAS1
										TCERG1L	TARBP1		GLCE
										SYCE1	ARID4B		HEXA
										DCLRE1C	CHML		CCDC33
										NMT2	HEATR5B		CYP11A1
										FAM171A1	PUS10		SNX33
										ITGA8	ADD2		CSPG4
										PTER	DCTN1		IL16
										CUBN	SEMA4C		STARD5
										ST8SIA6	ANKRD36		WHAMM
										STAM	MGAT5		ZSCAN2
										CACNB2	YSK4		ZNF592
										C10orf113	PKP4		PDE8A
										PIP4K2A	TANC1		NTRK3
										KIAA1217	RBMS1		ACAN
										ARHGAP21	GCA		ANPEP
										GPR158	SCN3A		VPS33B
										MYO3A	EVX2		SV2B
										PTCHD3	ZSWIM2		LOC100130935
										ARMC4	PLEKHM3		ENSG00000184624
										MPP7	PIKFYVE		GSPT1
										LOC653665	FAM124B		LOC728138
										SVIL	SLC16A14		DNAH3
										KIF5B	SP100		TMEM159
										NRP1	INPP5D		ABCA3
										ANKRD30A	UGT1A8		HS3ST2
										CCNYL2	UGT1A7		USP31
										BMS1	VGLL4		ERN2
										ZNF32	SH3BP5		SLC5A11
										RASSF4	RFTN1		ZKSCAN2
										AGAP4	MLH1		KIAA0556
										FAM21B	SCN10A		ZNF764
										ZNF488	ENTPD3		SETD1A
										GDF2	ULK4		ITGAX
										ERCC6	CYP8B1		ZNF263
										PARG	BSN		CLUAP1
										AGAP7	CACNA1D		SLX4
										MSMB	C3orf63		MYLK3
										PCDH15	CEP97		RHBDF1
										IPMK	STXBP5L		MMP2
										FBXO18	GOLGB1		CES1
										BICC1	MYLK		NLRC5
										ANK3	CLDN18		CDH8
										PFKFB3	FAM194A		FHOD1
										ARID5B	SLITRK3		WDR24
										LRRTM3	B3GNT5		PMFBP1
										DNA2	KLHL24		KARS
										TET1	MAGEF1		NECAB2
										CCAR1	MUC4		MBTPS1
										DDX21	ZNF721		LRRC50
										HKDC1	NMU		PRDM7
										C10orf35	YTHDC1		GRIN2A
										KIAA1274	MUC7		ESPNP
										ADAMTS14	PPEF2		MYH13
										LOC338611	FRAS1		MYH8
										SFMBT2	MMRN1		MYH1
										C10orf54	ADH5		DNAH9
										PSAP	TNIP3		ZNF624
										ANAPC16	NAA15		CCDC144A
										OIT3	FBXW7		TBC1D28
										TTC18	WWC2		C17orf42
										USP54	PLEKHG4B		LRRC37B
										MYST4	CEP72		CDK5R1
										DUPD1	SLC12A7		FNDC8
										KCNMA1	TAS2R1		SLFN12L
										KIN	NIPBL		MYO19
										TUBB8	NUP155		LHX1
										LARP4B	FYB		ACACA
										GRID1	C7		PNMT
										FAM35A	PELO		CDC6
										PTEN	IQGAP2		KRT14
										RNLS	CMYA5		TTC25
										LIPJ	LNPEP		ZZEF1
										LOC119358	PPP2CA		FZD2
										SRP9L1	PCDHA7		GFAP
										TNKS2	ARAP3		CAMTA2
										HHEX	RBM22		ZNF594
										LGI1	NOP16		VEZF1
										CYP2C18	CAGE1		MPO
										CYP2C19	HFE		C17orf71
										CYP2C9	GABBR1		LOC729621
										SORBS1	C6orf47		KCNJ16
										DNTT	C6orf27		TTYH2
										LCOR	CAPN11		DNAI2
										SLIT1	GPR116		ACADVL
										RRP12	GPR115		CLDN7
										CRTAC1	KLHL31		DNAH17
										RAB40AL	MDN1		CCDC40
										IGHG2	FHL5		CARD14
										ENSG00000211894	USP45		DNAH2
										ENSG00000214405	LAMA4		HGS
										ENSG00000180574	IL20RA		KCNAB3
										ENSG00000211945	TNRC18		WDR45L
										ENSG00000211964	SP4		PFAS
										PIRT	DNAH11		USP43
										CBLL1	INMT		LOC729602
										ANGPTL5	TNS3		MC5R
										YAP1	PKD1L1		MC2R
										BIRC3	ABCA13		LOC646359
										MMP7	VSTM2A		NPC1
										MMP8	ABCB1		ZNF521
										MMP13	CALCR		TRAPPC8
										CASP5	DLX6		PIK3C3
										GRIA4	SMURF1		SLC14A2
										KBTBD3	ACTL6B		TCEB3B
										CUL5	ZAN		KATNAL2
										ACAT1	CDHR3		POLI
										ATM	CBLL1		ALPK2
										ARHGAP20	FOXP2		TMX3
										DLAT	IQUB		ZNF236
										PIH1D2	ARF5		ATP9B
										NCAM1	CPA5		NFATC1
										ZBTB16	ABCF2		ADNP2
										NNMT	RP1L1		KIAA0802
										RBM7	C8orf45		NDUFV2
										FAM55B	ZFHX4		LOC646057
										CADM1	PEX2		P2RY11
										SIK3	ZBTB10		TMED1
										BACE1	ZFAND1		RGL3
										DSCAML1	RGS22		C19orf57
										FXYD2	PKHD1L1		DCAF15
										MLL	TG		EMR3
										ARCN1	PTK2		SLC1A6
										PHLDB1	SHARPIN		NOTCH3
										BCL9L	KIAA1797		BRD4
										VPS11	KLHL9		CYP4F3
										HINFP	TOPORS		OR10H4
										ABCG4	SMU1		MED26
										MCAM	MCART1		DDA1
										PVRL1	RMI1		ANO8
										SORL1	ALG2		UPF1
										MUC5B	ABCA1		RFXANK
										CRTAM	CRB2		GMIP
										C11orf63	ZNF79		ZNF90
										SCN3B	ZDHHC12		LOC649299
										ZNF202	SURF1		LOC646864
										OR4D5	PTGDS		ZNF536
										OR10G7	PFKFB3		TSHZ3
										OR8B3	PRKCQ		DPY19L3
										OR8B8	PPYR1		CCDC123
										OR8A1	CTNNA3		FFAR3
										ROBO3	CDH23		KIRREL2
										ROBO4	MYST4		CREB3L3
										PKNOX2	OPN4		ZNF585A
										DDX25	LCOR		SIPA1L3
										CDON	CRTAC1		RYR1
										NFRKB	SLK		HNRNPL
										APLP2	DOCK1		PAK4
										ST14	ART5		PLIN4
										SNX19	C11orf40		DYRK1B
										JAM3	OR52E2		LTBP4
										FAR1	TRIM5		CYP2F1
										KRTAP5-3	OR52N5		CEACAM6
										SOX6	ARFGAP2		CIC
										PIK3C2A	FAM111B		PHLDB3
										USH1C	OR5A1		IRGQ
										IGSF22	MS4A8B		ZNF229
										PTPN5	PRPF19		RELB
										NAV2	GANAB		SIX5
										DBX1	ZBTB3		RSPH6A
										LOC645490	STX5		CCDC8
										SLC17A6	STIP1		PLA2G4C
										KCNQ1	CPT1A		CCDC114
										SLC5A12	SLCO2B1		IZUMO1
										KIF18A	C11orf82		SLC17A7
										NAP1L4	CTSC		RCN3
										KCNA4	ATM		SIGLEC11
										CARS	C11orf52		MYH14
										FSHB	POU2F3		C19orf48
										QSER1	SORL1		SIGLEC6
										HIPK3	CRTAM		ZNF613
										CAPRIN1	NCAPD3		ZNF841
										PAMR1	ANO2		ZNF610
										PRR5L	CD163L1		VN1R4
										LRRC4C	A2ML1		ZNF813
										TRIM21	FGD4		NLRP12
										TP53I11	LRRK2		PRPF31
										SYT13	MLL2		LAIR1
										PEX16	SCN8A		LILRB4
										OR51E2	KRT4		KIR2DL3
										F2	KRT78		BRSK1
										ACP2	LRRIQ1		NLRP9
										NR1H3	ALX1		NLRP13
										MADD	C12orf50		NLRP8
										PSMC3	TMPO		ZSCAN5B
										CELF1	UTP20		ZNF324B
										KBTBD4	PAH		ZNF446
										AGBL2	C12orf51		MZF1
										NUP160	COQ5		EMR1
										OR4S1	WDR66		ZNF557
										OR51A7	RSRC2		C19orf45
										LOC283116	C13orf26		PNPLA6
										OR51G1	BRCA2		STXBP2
										OR51A4	SCEL		FBN3
										OR4C12	F7		LASS4
										OR4C46	GAS6		MUC16
										OR51I2	SALL2		OR7G1
										UBQLN3	LRFN5		COL5A3
										OR5D14	ERO1L		ENSG00000161149
										OR5D18	PROX2		LOC100128975
										OR5D16	DYNC1H1		FHL2
										SPRYD5	TDRD9		RGPD3
										OR5I1	C15orf55		ST6GAL2
										OR5AS1	SPTBN5		SLC5A7
										OR8H2	TTBK2		SH3RF3
										OR8H3	DUOX1		IL1F7
										OR5T1	SHC4		MARCO
										OR8J1	PIGB		PTPN4
										OR8U1	NTRK3		CNTNAP5
										OR5R1	C15orf42		BIN1
										OR5M3	WDR93		POTEF
										OR5AK2	LASS3		NCKAP5
										OR9Q2	ZNF597		RAB3GAP1
										OR5B21	PALB2		DARS
										GLYATL2	NFATC2IP		MBD5
										OR52E4	ZNF668		NEB
										FAM111B	PRSS36		FMNL2
										FAM111A	ABCC11		NBAS
										MPEG1	CHD9		NR4A2
										OR4D6	MT4		PKP4
										OR4D10	CNGB1		TBR1
										STX3	FHOD1		GRB14
										GIF	EDC4		SCN2A
										MS4A2	FOXC2		SCN1A
										LOC643680	MVD		SCN9A
										MS4A1	YWHAE		XIRP2
										OR56A1	OR3A2		B3GALT1
										MS4A15	ZNF232		LRP2
										SDHAF2	PER1		LOC643997
										C11orf66	MYH13		EVX2
										DAGLA	TRIM16		CCDC141
										FEN1	C17orf42		UBE2E3
										SCGB2A2	MPP2		CERKL
										C11orf42	WFIKKN2		ZNF804A
										FAM160A2	MKS1		SDPR
										AHNAK	HEATR6		HECW2
										EEF1G	ICAM2		PGAP1
										ROM1	GPR142		ANKRD44
										CCKBR	MIF4GD		SATB2
										SLC22A8	GAA		CASP10
										SLC22A25	NARF		ALS2CR8
										LGALS12	C18orf34		NRP2
										RARRES3	SMAD7		MAP2
										PLA2G16	DCC		APOB
										RTN3	NETO1		CPS1
										MARK2	ZNF236		SPAG16
										FERMT3	PQLC1		RPL37A
										PLCB3	GNA11		SLC11A1
										CCDC88B	PTPRS		CCDC108
										RPS6KA4	DENND1C		PTPRN
										ATG2A	42431		TRIP12
										TM7SF2	ZNF560		SLC16A14
										SYVN1	ZNF121		SP100
										DNHD1	ZNF564		NCL
										RELA	BEST2		UGT1A9
										FIBP	CACNA1A		SH3BP4
										PACS1	AP1M1		COL6A3
										CCDC87	MLL4		ILKAP
										RBM14	POLR2I		PRR21
										RBM4	DPF1		CAPN10
										SYT12	SUPT5H		ITSN2
										KDM2A	CEACAM7		HADHB
										SUV420H1	GRLF1		MAPRE3
										OR6A2	EHD2		SNX17
										SHANK2	ZNF473		PPM1G
										NLRP14	ZNF761		C2orf16
										DHCR7	CACNG6		RNASEH1
										FOLR1	LILRA6		CRIM1
										INPPL1	RDH13		HEATR5B
										PDE2A	USP29		DHX57
										P2RY2	ZNF135		MAP4K3
										P2RY6	NOP56		EML4
										C2CD3	CPXM1		THADA
										POLD3	KIF3B		DYNC2LI1
										RNF169	FAM83D		MSH2
										OLFML1	DNTTIP1		KLRAQ1
										MOGAT2	KCNG1		STON1-GTF2A1L
										PRKRIR	CASS4		NRXN1
										C11orf30	STX16		USP34
										MYO7A	ZNF831		XPO1
										ALG8	ZBTB46		CCT4
										GAB2	POTED		EHBP1
										NARS2	KRTAP19-4		ARHGAP25
										ODZ4	DSCAM		RNF144A
										TUB	WDR4		MCEE
										DLG2	CLTCL1		ALMS1
										STK33	TXNRD2		TPRKB
										TMEM126A	RAB36		C2orf78
										CREBZF	DEPDC5		LRRTM1
										PICALM	TOM1		KDM3A
										TYR	MYH9		SMYD1
										NOX4	CSF2RB		KIDINS220
										FOLH1B	MICALL1		MRPS5
										HEPHL1	EP300		PROM2
										CEP57	EFCAB6		TMEM131
										MAML2	NCAPH2		VWA3B
										SWAP70	CHKB		REV1
										CNTN5	BEND2		AFF3
										FDXACB1	RS1		C20orf46
										ANO4	BCOR		RRBP1
										CLEC9A	WDR45		TGM6
										C12orf42	XAGE5		TMC2
										STAB2	HUWE1		NINL
										NT5DC3	WNK3		FAM113A
										TDG	SPIN4		FOXS1
										HCFC2	ZMYM3		XKR7
										SLC41A2	CPXCR1		FAM83C
										KLRC3	IRS4		CEP250
										TCP11L2	DCAF12L1		EPB41L1
										RIC8B	SMARCA1		DLGAP4
										SSH1	UTP14A		RPN2
										ACACB	DDX26B		CTNNBL1
										MYO1H	SPANXN4		TGM2
										TAS2R8	L1CAM		KIAA1755
										TAS2R9	ATP6AP1		BPI
										IFT81	F8		PTPRT
										ARPC3	TTN		RIMS4
										CCDC63	USH2A		ZMYND8
										CUX2	RB1		NFATC2
										TAS2R50	ACBD4		BCAS1
										SH2B3	TP53		AURKA
										TMEM116	FAM171B		ZBP1
										C12orf51	BRCA1		CDH26
										TAS2R43	CSMD3		SLCO4A1
										RPH3A	FAT3		TPD52L2
										OAS1	NF1		MYT1
										DTX1	CDK12		PAK7
										TBX5			LOC100132639
										FBXW8			SAMSN1
										SRRM4			USP25
										CCDC60			APP
										CIT			C21orf63
										RNF10			SYNJ1
										ANAPC5			KCNE1
										KDM2B			LOC391282
										RHOF			MX2
										MLXIP			ABCG1
										KNTC1			UBASH3A
										LRP6			KRTAP10-11
										CCDC62			ENSG00000214873
										DNAH10			uc001wcu.2
										UBC			POTEH
										BRI3BP			RTDR1
										AACS			LOC645904
										TMEM132B			DERL3
										TMEM132D			CABIN1
										GPR133			UPB1
										POLE			SNRPD3
										GOLGA3			SEZ6L
										GRIN2B			ZNRF3
										HIST4H4			UQCR10
										WBP11			LOC730005
										MGP			DEPDC5
										PTPRO			ISX
										EPS8			HMOX1
										SLC6A12			CYTH4
										CACNA2D4			CARD10
										PLCZ1			PDXP
										PLEKHA5			ENSG00000100181
										PDE3A			DMC1
										SLCO1C1			CBY1
										CACNA1C			APOBEC3D
										SLCO1B1			CBX7
										PYROXD1			ENTHD1
										LDHB			L3MBTL2
										KCNJ8			TOB2
										ABCC9			TCF20
										KIAA0528			KIAA1644
										SOX5			TTC38
										KRAS			TRMU
										IFLTD1			LOC100129306
										ITPR2			CBLB
										C12orf11			SLC6A11
										STK38L			MYH15
										ARNTL2			MORC1
										REP15			DPPA2
										OVCH1			PHLDB2
										FGD4			SIDT1
										DNM1L			KIAA1407
										PRMT8			POLQ
										PARP11			FAM162A
										KIF21A			PARP9
										C12orf40			PARP14
										LRRK2			PPARG
										CNTN1			PDIA5
										PDZRN4			ADCY5
										PRICKLE1			HEG1
										ADAMTS20			SLC12A8
										FGF23			KBTBD12
										ARID2			C3orf25
										SRSF2IP			C3orf36
										SLC38A1			CEP63
										NDUFA9			CLDN18
										COL2A1			LSM3
										OR10AD1			CP
										C12orf41			MED12L
										DDX23			GPR149
										TROAP			MME
										AQP2			SLC33A1
										SMARCD1			KCNAB1
										LIMA1			GFM1
										LARP4			SLITRK3
										ATF1			ZBBX
										BIN2			SLC7A14
										SCN8A			PLD1
										KRT6B			PIK3CA
										KRT6A			SATB1
										KRT72			ABCC5
										KRT73			ECE2
										KRT2			EIF4G1
										KRT1			MASP1
										KRT4			CPN2
										KRT79			ZDHHC19
										ATF7			OSTalpha
										HOXC4			LOC642892
										HNRNPA1			OXSM
										ITGA5			CLASP2
										NCKAP1L			PDCD6IP
										KIAA0748			LRRFIP2
										NEUROD4			ACAA1
										OR10A7			SCN5A
										OR6C75			WDR48
										RDH5			CSRNP1
										DNAJC14			CTNNB1
										DGKA			LARS2
										IKZF4			XCR1
										ERBB3			RTP3
										ESYT1			ITPR1
										STAT2			DHX30
										TIMELESS			PLXNB1
										GLS2			ATRIP
										NACA			COL7A1
										NAB2			QRICH1
										LRP1			USP19
										R3HDM2			CCDC71
										GLI1			CCDC36
										MARS			AMT
										LRIG3			BSN
										ANO2			ALAS1
										FAM19A2			DNAH1
										SRGAP1			ITIH1
										TBK1			ERC2
										WIF1			FLNB
										CHD4			PDHB
										DYRK2			PTPRG
										LOC387867			LRIG1
										RAB3IP			FRMD4B
										LRRC23			PDZRN3
										ATN1			GBE1
										LPCAT3			EPHA3
										LGR5			THUMPD3
										ZFC3H1			SETD5
										THAP2			BRPF1
										ACSM4			EPHA6
										CAPS2			OR5K2
										GLIPR1			uc010lvw.1
										KRR1			ADH1A
										NAP1L1			ADH1C
										CD163L1			NFKB1
										CD163			CENPE
										CSRP2			ALPK1
										NAV3			ARSJ
										PPP1R12A			UGT8
										FOXJ2			KIAA1109
										TMTC2			HSPA4L
										LRRIQ1			LOC90826
										RASSF9			RPS3A
										MGAT4C			TIGD4
										CLEC4D			KIAA0922
										WNK1			TLL1
										CEP290			PALLD
										MRPL42			C4orf27
										PZP			PDLIM3
										PLXNC1			KLKB1
										FGD6			FAT1
										VEZT			WHSC1
										HAL			SLIT2
										ELK3			KCNIP4
										SCYL2			ANAPC4
										SLC17A8			FAM193A
										NR1H4			ADD1
										ENSG00000218758			PCDH7
										ENSG00000205940			HTT
										TMTC4			SLC30A9
										NALCN			HMX1
										TPP2			KIT
										ERCC5			KDR
										ABHD13			EVC
										MYO16			CRMP1
										COL4A1			EPHA5
										COL4A2			UGT2B17
										ING1			MUC7
										ARHGEF7			ANKRD17
										ZNF828			AFP
										TUBA3C			CCNG2
										TPTE2			FRAS1
										SACS			BMP3
										PARP4			HTRA3
										MTMR6			HELQ
										ATP8A2			GPR78
										GTF3A			HERC5
										LNX2			SLC2A9
										ATP5EP2			CYP2A7P1
										FLT3			TSSK1B
										FLT1			CTNND2
										MTUS2			LVRN
										C13orf26			COMMD10
										B3GALTL			SEMA6A
										BRCA2			ADAMTS19
										PDS5B			IL3
										STARD13			PDLIM4
										NBEA			42621
										DCLK1			GFRA3
										CCNA1			FAM53C
										TRPC4			ANKHD1-EIF4EBP3
										FREM2			PCDHA3
										STOML3			PCDHA4
										KBTBD6			PCDHA5
										KBTBD7			PCDHA7
										KIAA0564			PCDHA9
										DGKH			PCDHB7
										CPB2			PCDHB16
										LRCH1			PCDHB12
										HTR2A			PCDHGA1
										MED4			PCDHGA5
										TRIM13			PCDHGB4
										INTS6			PCDHGB6
										ALG11			PCDH1
										THSD1			PCDH12
										CKAP2			SPINK6
										PCDH17			TIGD6
										DIAPH3			CDX1
										PCDH20			LPCAT1
										PCDH9			ITK
										KLF12			ATP10B
										MYCBP2			GABRG2
										SCEL			WWC1
										POU4F1			RANBP17
										SPRY2			ERGIC1
										SLITRK6			HRH2
										SLITRK5			FAM153B
										DCT			CDH18
										CLDN10			CDH12
										DNAJC3			PRDM9
										SLC15A1			CDH10
										ENSG00000214100			GOLPH3
										POTEKP			ADAMTS12
										PPP2R5C			AGXT2
										RAGE			UGT3A1
										BAG5			C5orf33
										ADSSL1			IRX1
										AHNAK2			EGFLAM
										CDCA4			RPL37
										GPR132			C7
										IGHE			MGC42105
										IGHD			DHX29
										ENSG00000211954			IL6ST
										ENSG00000211962			ACTBL2
										OR11H12			TRIM23
										OR4N2			CD180
										OR4K2			MAP1B
										OR4K1			RGNEF
										OR4L1			ZDHHC11B
										OR4N5			FASTKD3
										OR11H6			VCAN
										CCNB1IP1			GPR98
										PARP2			OR2AP1
										APEX1			OR5AK3P
										PNP			PREP
										RNASE11			BEND3
										RNASE12			AKD1
										RNASE2			KIAA1919
										RPGRIP1			HERV-FRD
										CHD8			LAMA4
										TRA@			GPRC6A
										C14orf93			ROS1
										PSMB5			DCBLD1
										ACIN1			HIVEP1
										CEBPE			PTPRK
										PABPN1			L3MBTL3
										MYH7			AKAP7
										DHRS4			RNF182
										DHRS4L2			FBXO30
										CPNE6			LATS1
										PSME1			PCMT1
										IRF9			FNDC1
										TM9SF1			LPA
										NYNRIN			DLL1
										CTSG			KIF13A
										HEATR5A			GPLD1
										ARHGAP5			HIST1H2BD
										AKAP6			PGBD1
										EAPP			OR5V1
										BAZ1A			OR12D2
										PPP2R3C			GABBR1
										RALGAPA1			TUBB
										PAX9			BAT2
										CLEC14A			NOTCH4
										SEC23A			BAK1
										LRFN5			SPDEF
										FSCB			C6orf106
										RPL10L			IRF4
										SOS2			FKBP5
										NIN			ZFAND3
										FRMD6			DNAH8
										PTGDR			KCNK16
										DLGAP5			UBR2
										FBXO34			SLC35B2
										OTX2			CLIC5
										ARID4A			ENPP4
										C14orf149			PKHD1
										RTN1			HCRTR2
										C14orf39			HMGCLL1
										SLC38A6			DST
										GPHB5			RIMS1
										MTHFD1			CD109
										ZBTB1			SYNCRIP
										SPTB			MDN1
										RAB15			BACH2
										GPHN			KLHL32
										MPP5			ENSG00000180913
										ATP6V1D			ENSG00000180909
										ZFYVE26			MUC17
										SLC8A3			CUX1
										SIPA1L1			LRRC17
										PAPLN			GPR22
										NUMB			BCAP29
										C14orf43			SLC26A4
										VSX2			C7orf66
										KIAA0317			DOCK4
										FOS			GPR85
										TTLL5			WNT2
										ESRRB			CTTNBP2
										SNW1			C7orf58
										C14orf178			SPAM1
										TSHR			GRM8
										SEL1L			PAX4
										FOXN3			TNPO3
										C14orf102			TSGA13
										TTC7B			HIPK2
										RPS6KA5			MGAM
										CCDC88C			OR2A5
										SMEK1			ZNF398
										FBLN5			ZNF862
										TRIP11			GIMAP8
										CPSF2			GIMAP5
										KIAA1409			GALNTL5
										DDX24			MLL3
										SERPINA10			UBE3C
										SERPINA5			DNAJB6
										DICER1			PTPRN2
										BDKRB2			RAPGEF5
										uc003vyo.2			SNX8
										ENSG00000211729			IGF2BP3
										uc003vzj.1			DFNA5
										PABPC1P2			HOXA6
										DRD5P2			CCDC129
										uc003wgu.1			BMPER
										TARSL2			ELMO1
										OR4F6			AMPH
										OR4M2			POLM
										OR4N4			NPC1L1
										LOC388076			PKD1L1
										CYFIP1			DDC
										SNRPN			RBAK
										GABRA5			ZNF716
										OCA2			AUTS2
										HERC2			GTF2IRD2B
										LOC653720			MAGI2
										TJP1			CD36
										CHRNA7			SEMA3C
										RYR3			PCLO
										ZNF770			SEMA3D
										MEIS2			GRM3
										FAM98B			ABCB4
										RASGRP1			C7orf62
										FSIP1			SAMD9L
										BUB1B			LMTK2
										PLCB2			TRRAP
										IVD			ZNF498
										C15orf57			CYP3A7
										GCHFR			CYP3A4
										SPINT1			ZSCAN21
										VPS18			STAG3
										NDUFAF1			DNM1P33
										RTF1			DNM1P34
										MGA			VPS13B
										PLA2G4F			RIMS2
										ZFP106			RP1L1
										CDAN1			RSPO2
										TUBGCP4			EXT1
										MAP1A			FER1L6
										PDIA3			GSDMC
										ELL3			ASAP1
										B2M			TMEM71
										SHF			FAM135B
										SLC28A2			SGCZ
										C15orf48			ZNF7
										MYEF2			DLGAP2
										SLC12A1			MTUS1
										SHC4			MYOM2
										GABPB1			HR
										DMXL2			RBPMS
										MYO5C			CSMD1
										MYO5A			FUT10
										UNC13C			UNC5D
										CCPG1			ADAM32
										MNS1			SLC20A2
										ZNF280D			SNAI2
										TCF12			RB1CC1
										CGNL1			CHD7
										RNF111			TRIM55
										FAM81A			ARFGEF1
										ANXA2			CPA6
										VPS13C			C8orf34
										HERC1			SULF1
										ZNF609			SLCO5A1
										CILP			PRDM14
										IGDCC3			XKR9
										CORO2B			TRPA1
										GLCE			PI15
										UACA			ZFHX4
										LRRC49			TMEM67
										THSD4			IGKV1-5
										HCN4			ENSG00000211622
										ISLR			ENSG00000211634
										CCDC33			COL15A1
										CYP11A1			INVS
										CYP1A1			ZNF189
										CYP1A2			SMC2
										SCAMP2			OR13D1
										MPI			ZNF462
										SCAMP5			SVEP1
										LOC653641			UGCG
										SGK269			AKNA
										WDR61			CEP110
										RASGRF1			MRRF
										IL16			OR1Q1
										EFTUD1			OR1L6
										CPEB1			RABGAP1
										AP3B2			RPL35
										BTBD1			ZBTB43
										BNC1			DNM1
										ADAMTSL3			ODF2
										SEC11A			DBH
										ZNF592			BNC2
										ALPK3			KIAA1797
										PDE8A			IFNA17
										AKAP13			CHMP5
										KLHL25			NOL6
										NTRK3			CA9
										MFGE8			FRMPD1
										ABHD2			ZNF658
										WDR93			WASH1
										IQGAP1			RANBP6
										MAN2A2			C9orf135
										UNC45A			ALDH1A1
										PRC1			ENSG00000204562
										SV2B			FAM75D1
										SPATA8			SLC28A3
										SYNM			AGTPBP1
										ADAMTS17			ZCCHC6
										LASS3			DAPK1
										LINS			C9orf79
										LRRK1			LOC645937
										uc002ddh.1			SECISBP2
										LOC100132032			C9orf129
										ENSG00000215003			HIATL1
										LOC642451			CDC14B
										RUNDC2A			ENSG00000197004
										MKL2			uc001dse.1
										PARN			GPRASP1
										NDE1			TCEAL8
										MYH11			NRK
										IFT140			MUM1L1
										ABCC1			CAPN6
										XYLT1			IL13RA2
										SYT17			ZCCHC12
										SEPX1			STAG2
										GPR139			TLR8
										UMOD			AIFM1
										ACSM5			MST4
										ACSM2B			ATXN3L
										TSC2			FGF13
										DNAH3			AFF2
										METTL9			PASD1
										MLST8			FATE1
										VWA3A			GABRE
										E4F1			MPP1
										LOC100131998			F8
										RNPS1			GRPR
										ABCA3			DCAF8L1
										SCNN1G			NR0B1
										SCNN1B			DMD
										ERN2			FAM47C
										PRKCB			BCOR
										RBBP6			SLC38A5
										TNRC6A			CCNB3
										ZKSCAN2			IQSEC2
										GTF3C1			HUWE1
										XPO6			PFKFB1
										ATXN2L			USP51
										ATP2A1			FAM123B
										CD19			LAS1L
										ENSG00000169203			HEPH
										SEZ6L2			ARR3
										DOC2A			KIF4A
										TBX6			ACRC
										CD2BP2			KIAA2022
										42614			SH3BGRL
										ITGAL			ZNF711
										ZNF785			TGIF2LX
										FBRS			PCDH19
										IL32			TSPAN6
										SRCAP			WWC3
										ZSCAN10			ARMCX2
										MYST1			AWAT1
										PRSS36			BRWD3
										ITGAX			CLCN4
										ITGAD			COL4A6
										C16orf58			CTPS2
										ZNF267			CXorf22
										MEFV			DRP2
										SLX4			EIF2S3
										CREBBP			FOXP3
										ADCY9			IL1RAPL1
										ABCC12			KCND1
										N4BP1			MAGEB1
										ZNF500			MAGED2
										HEATR3			MTMR8
										SALL1			PTCHD1
										SEC14L5			RAB41
										RBL2			RNF128
										RPGRIP1L			SMARCA1
										IRX3			SMC1A
										BBS2			SNX12
										MT1M			TEX11
										NUP93			TRMT2B
										SLC12A3			ZNF185
										NLRC5			ACTN2
										SETD6			ADORA3
										CNOT1			ASAP3
										CDH8			C1orf27
										LOC100131582			CCNL2
										CMTM2			CELA3B
										CDH16			COL9A2
										CES3			CTSE
										EXOC3L			DDOST
										SLC9A5			E2F2
										CTCF			FBXO28
										SLC7A6OS			FLG2
										ZFP90			GRIK3
										CDH3			HEATR1
										NFAT5			IL23R
										SF3B3			IL6R
										HYDIN			KLHL20
										ZFHX3			KPRP
										HTA			L1TD1
										GLG1			LIX1L
										GAN			LPAR3
										PLCG2			LRRC7
										HSD17B2			MMEL1
										CDH13			MYCL1
										MBTPS1			PARS2
										LRRC50			PIGK
										KIAA0182			PRAMEF3
										IRF8			PRDM2
										TMEM186			PSMB4
										SPG7			RGS16
										TUBB3			S100A7L2
										USP7			SEMA4A
										GRIN2A			SMPDL3B
										C1orf226			SMYD2
										ENSG00000214210			SPATA21
										MYH13			SPRR1B
										MYH8			ST6GALNAC3
										MYH4			SYT6
										MYH1			TIE1
										MYH2			TIPRL
										MYH3			TNNI3K
										DNAH9			TNR
										PITPNA			CELF3
										PRPF8			USP24
										CDRT1			VAV3
										ADORA2B			VN1R5
										SERPINF1			YIPF1
										FBXW10			ABCG8
										RNF112			APLF
										ALDH3A2			ASB3
										SPECC1			BAZ2B
										KCNJ12			BMPR2
										TSR1			CHRNA1
										NLK			COPS8
										KIAA0100			CTDSP1
										SUPT6H			DCTN1
										RPL23A			DNAH7
										MYO18A			DTNB
										NUFIP2			FAM119A
										CCDC55			FAM179A
										ATAD5			GCKR
										LOC646021			HDAC4
										RHOT1			KCNIP3
										MYO1D			KLF11
										SPACA3			KLHL29
										RAP1GAP2			MDH1B
										OR1A1			MYL1
										OR3A4			NAT8B
										SYNRG			PDK1
										DDX52			PMS1
										TRPV3			POLR1B
										GPR179			PPIG
										PIP4K2B			PUM2
										PLXDC1			RAD51AP2
										CACNB1			RBKS
										GRB7			REL
										PSMD3			SCN3A
										CDC6			SLC19A3
										RARA			SMARCAL1
										KRT25			SOS1
										LOC728341			SPHKAP
										HAP1			SPTBN1
										KLHL10			STK11IP
										ACLY			VIT
										NKIRAS2			ABHD5
										P2RX1			ACTR8
										TUBG1			ADAMTS9
										EZH1			ARIH2
										BECN1			ARPP21
										AOC2			ATP13A4
										AOC3			ATP13A5
										G6PC			BOC
										SLC4A1			C3orf23
										ITGA2B			CAMK1
										KIF18B			CAMKV
										WNT9B			CCR9
										LRRC46			CCRL2
										SCRN2			CD200R1
										PRR15L			CHMP2B
										HOXB1			DLEC1
										B4GALNT2			FGF12
										PELP1			HPS3
										MYST2			HYAL3
										WFIKKN2			IL20RB
										PSMB6			IRAK2
										CAMTA2			ITIH4
										USP6			JAGN1
										TOM1L1			KIAA2018
										HLF			LAMB2
										ANKFN1			MCCC1
										AKAP1			MST1R
										PPM1E			PBRM1
										TRIM37			PDE12
										C17orf71			PIK3R4
										CA4			PRICKLE2
										BCAS3			SACM1L
										INTS2			SCN11A
										MRC2			SEMA5B
										CYB561			SFMBT1
										DCAF7			SGEF
										DDX42			SLC4A7
										ERN1			SLC6A20
										GEMIN4			STXBP5L
										PECAM1			TMEM39A
										DDX5			TNK2
										CCDC45			TRIM71
										PRKCA			UQCRC1
										PITPNM3			ZNF445
										RNMTL1			ALB
										BPTF			ART3
										ABCA6			BMP2K
										NXN			BOD1L
										SLC39A11			COQ2
										COG1			DCHS2
										SLC16A11			DKK2
										SDK2			FRG1
										ASGR2			GABRG1
										GPR142			POLN
										GPRC5C			RBPJ
										CD300LB			SPATA18
										RAB37			SRP72
										OTOP2			SYNPO2
										OTOP3			TMPRSS11F
										KIAA0195			ZNF518B
										LLGL2			ADAMTS16
										SRP68			ADCY2
										GPS2			APBB3
										RNF157			APC
										QRICH2			ARHGAP26
										MFSD11			BHMT2
										SEC14L1			C6
										TNRC6C			CARD6
										DNAH17			CCNH
										SENP3			CDH9
										LGALS3BP			CMYA5
										C1QTNF1			DMXL1
										ENPP7			DNAH5
										EIF4A3			DNAJC18
										DNAH2			DPYSL3
										RNF213			F2R
										AZI1			FAM71B
										LSMD1			FAT2
										ACTG1			GABRA6
										CCDC57			H2AFY
										HEXDC			HEATR7B2
										ALOX15B			MAML1
										ARHGEF15			MEGF10
										ODF4			MTMR12
										MYH10			PCDHAC1
										CCDC42			PCDHB15
										ENSG00000196285			PCSK1
										LOC100131991			PDE8B
										GNAL			SEMA5A
										CIDEA			SLC6A3
										C18orf1			SLU7
										MIB1			SNCAIP
										RIOK3			SOX30
										C18orf8			ABT1
										NPC1			B3GAT2
										ANKRD29			BAT3
										LAMA3			BAT5
										OSBPL1A			BMP5
										HRH4			ATAT1
										CHST9			C6orf168
										DSC1			CASP8AP2
										DSG1			CNPY3
										DSG4			COL11A2
										DSG3			COL12A1
										DSG2			EZR
										NOL4			FAM83B
										DTNA			GCNT2
										MYOM1			GRM1
										GALNT1			HIST1H3H
										CELF4			HIST1H4E
										COLEC12			IGF2R
										RIT2			LAMA2
										PSTPIP2			NT5E
										HAUS1			PDSS2
										TCEB3B			PHIP
										KIAA0427			SLC17A1
										ACAA2			SMOC2
										CCDC11			SYNE1
										MBD1			TRIM40
										CXXC1			TTK
										SKA1			ZFP57
										MEX3C			ABCB1
										DCC			ADAM22
										STARD6			AGAP3
										C18orf54			AKR1B1
										EPB41L3			ATG9B
										ALPK2			C7orf70
										SERPINB11			CADPS2
										CDH7			CPA5
										CDH19			DNAH11
										CCDC102B			EGFR
										LAMA1			FBXO24
										ZNF407			GTF2IRD1
										ZNF516			HIBADH
										ZNF236			POP7
										SALL3			SEMA3E
										NFATC1			SLC26A5
										ADNP2			SND1
										PTPRM			TMEM130
										KIAA0802			WIPI2
										ENSG00000215398			ZNF789
										LOC100128765			CDH17
										KRI1			CHRAC1
										AP1M2			COL14A1
										TMED1			COPS5
										SMARCA4			ENTPD4
										LDLR			FAM82B
										DOCK6			FGFR1
										ECSIT			HOOK3
										ZNF833P			KIAA1429
										ZNF491			KIAA1967
										ZNF799			LACTB2
										MAN2B1			NDRG1
										TNPO2			OTUD6B
										ASNA1			PHF20L1
										HOOK2			PKIA
										MAST1			PSD3
										FARSA			PTK2
										DAND5			RBM12B
										CACNA1A			SLC26A7
										LPHN1			SNTG1
										DDX39			TNFRSF10A
										PKN1			ZFP41
										EMR3			ANGPTL2
										EMR2			AQP7
										OR7C1			BAT2L1
										OR7C2			CNTFR
										CCDC105			DENND1A
										OR1I1			FAM102A
										ILVBL			FGD3
										NOTCH3			GDA
										BRD4			GLT6D1
										AKAP8L			LRSAM1
										PGLYRP2			MAN1B1
										CYP4F12			NUP188
										OR10H5			PAPPA
										CYP4F11			PTPDC1
										CIB3			SLC2A8
										AP1M1			ZER1
										EPS15L1			ANXA11
										CHERP			ANXA7
										NWD1			BTAF1
										MYO9B			C10orf118
										USHBP1			FAM188A
										C19orf62			DDX21
										ANO8			DNMBP
										UNC13A			FGFR2
										JAK3			INPP5F
										KCNN1			KNDC1
										MAST3			LIPK
										PDE4C			LRRC27
										FKBP8			MYPN
										TMEM59L			MYST4
										KLHL26			NRAP
										COMP			CDHR1
										NCAN			PKD2L1
										BTBD2			POLR3A
										PBX4			PRKCQ
										ZNF101			PTPRE
										ZNF14			RASGEF1A
										ZNF682			RET
										ZNF493			SFXN4
										ZNF429			ACCSL
										ZNF208			APLP2
										ZNF98			ARHGEF12
										ZNF724P			BIRC2
										ZNF91			CATSPER1
										ZNF675			CCDC67
										THOP1			CCDC84
										TLE6			CLP1
										CELF5			COPB1
										C19orf2			GAB2
										ZNF536			GRIK4
										TSHZ3			HIPK3
										ANKRD27			IGSF9B
										CCDC123			IL10RA
										ZNF599			MS4A14
										FAM187B			MUC15
										ZBTB32			MUC6
										PSENEN			OPCML
										ARHGAP33			OR2D2
										PRODH2			OR8B2
										NPHS1			OR8K5
										APLP1			OR8U1
										CLIP3			PCSK7
										ZNF461			PEX16
										ZNF345			PLEKHA7
										RYR1			SIK3
										EIF3K			ARHGAP32
										LRFN1			SLC22A10
										MED29			USP47
										SUPT5H			WEE1
										LRG1			ZBTB16
										LGALS14			ZDHHC24
										FCGBP			ACSS3
										SHKBP1			AMIGO2
										NUMBL			BCL7A
										SNRPA			C3AR1
										CYP2A6			CCDC64
										CYP2B7P1			GLI1
										CEACAM21			GUCY2C
										CEACAM7			HCFC2
										ARHGEF1			HIP1R
										GRIK5			KNTC1
										PSG3			KRT6A
										PSG1			KRT6B
										PSG6			LRP1
										PSG7			LRRK2
										PSG11			MYO1A
										XRCC1			PAH
										IRGC			PAN2
										ZNF45			PEX5
										ZNF222			PLXNC1
										ZNF224			PPHLN1
										ZNF285			SLC4A8
										CEACAM16			SYT1
										BCL3			TIMELESS
										CLPTM1			TMPO
										RELB			CCNA1
										FOSB			DCLK1
										RTN2			GRTP1
										CCDC61			HTR2A
										GRLF1			KDELC1
										SAE1			KIAA0564
										C5AR1			RCBTB2
										GPR77			SLITRK1
										DHX34			THSD1
										EHD2			ZC3H13
										SULT2A1			ADCY4
										GRIN2D			C14orf28
										MAMSTR			CDKL1
										BCAT2			EML1
										CGB5			FLVCR2
										TRPM4			HAUS4
										SLC6A16			KHNYN
										MED25			MNAT1
										MYH14			RNASE11
										MYBPC2			SALL2
										SYT3			STRN3
										SAFB			TSHR
										KLK3			ZFP36L1
										KLK12			ADAMTSL3
										SIGLEC8			CHRNA7
										SIGLEC12			CYP1A2
										HAS1			DUOX1
										ZNF577			DUOX2
										ZNF615			HCN4
										ZNF614			KIF7
										TMEM146			MKRN3
										PPP2R1A			MPI
										ZNF320			MYO5A
										ZNF677			PAQR5
										VN1R4			THAP10
										ZNF813			TLN2
										NLRP12			ABCC1
										LAIR1			ACSM3
										KIR3DX1			C16orf89
										LILRA2			CACNG3
										LILRB4			CLCN7
										KIR3DL3			CLEC16A
										KIR2DL3			FUK
										KIR2DL1			GPT2
										NAT14			KIAA0182
										NLRP13			NOMO2
										NLRP5			PHKG2
										ZNF583			PLA2G15
										ZNF470			PRKCB
										PEG3			RBBP6
										ZNF264			SIAH1
										AURKC			SLC9A5
										ZNF304			TMED6
										ZNF549			CAMKK1
										ZNF606			CHAD
										CLPP			CHRNB1
										C3			EME1
										EMR1			ENO3
										EMR4P			GEMIN4
										INSR			GRB2
										ARHGEF18			GRIN2C
										PNPLA6			HLF
										PTBP1			KRT38
										FBN3			MYH2
										ANGPTL4			MYH4
										42431			PRPSAP1
										MYO1F			PSMB6
										MUC16			RABEP1
										OR7G3			RNF213
										OR7D2			SEC14L1
										ZNF177			SLC4A1
										ZNF426			SLFN11
										ZNF561			TEX2
										ZNF812			TM4SF5
										COL5A3			TRPV3
										RDH8			USP6
										LOC642131			ANKRD12
										NMS			DCC
										NPAS2			DSEL
										TBC1D8			LAMA1
										RNF149			TXNDC2
										IL18RAP			WDR7
										MFSD9			CD3EAP
										ODC1			CD79A
										GPR45			DNASE2
										ST6GAL2			FOSB
										SULT1C2			GRIN2D
										CCDC138			GRLF1
										NPHP1			ILF3
										ZC3H6			ILVBL
										SLC20A1			LAIR2
										IL1F6			MYO1F
										PSD4			OR10H1
										DPP10			OR10H2
										DDX18			OR7D2
										CNTNAP5			PDE4C
										MAP3K2			PEG3
										UGGT1			PGLYRP2
										PTPN18			PLD3
										LOC653269			PLVAP
										PLEKHB2			PRTN3
										POTEE			PSMC4
										ZNF806			RTN2
										NCKAP5			SLC5A5
										YSK4			SMARCA4
										LCT			SPINT2
										THSD7B			SYDE1
										NXPH2			TOMM40
										LRP1B			VAV1
										GTDC1			XRCC1
										TPO			ZNF780B
										ORC4			CHD6
										EPC2			COX4I2
										RIF1			DNMT3B
										NEB			MMP9
										PRPF40A			SIRPD
										NR4A2			SNPH
										GPD2			TSHZ2
										ACVR1			ADAMTS5
										CCDC148			ITSN1
										PKP4			KRTAP19-4
										BAZ2B			PRMT2
										MYCN			AIFM3
										LOC643194			APOBEC3H
										FAP			ELFN2
										GRB14			MAPK1
										COBLL1			MORC2
										SLC38A11			MTMR3
										SCN3A			PKDREJ
										SCN2A			PPIL2
										SCN1A			SMARCB1
										SCN9A			SREBF2
										XIRP2			GABRD
										ABCB11			PRDM16
										LRP2			HES2
										FASTKD1			SLC45A1
										PPIG			CA6
										DYNC1I2			CASZ1
										HAT1			KIAA2013
										ITGA6			TNFRSF8
										CDCA7			VPS13D
										CHN1			PRAMEF1
										HOXD10			ZBTB17
										HNRNPA3			CLCNKA
										PDE11A			NBPF1
										MSGN1			ARHGEF10L
										PLEKHA3			IGSF21
										CCDC141			AKR7L
										KCNS3			HSPG2
										FRZB			HMGCL
										DUSP19			CATSPER4
										NT5C1B			RPS6KA1
										GULP1			SRSF4
										COL3A1			SERINC2
										COL5A2			BAI2
										MYT1L			SPOCD1
										ASNSD1			IQCC
										ANKAR			LCK
										INPP1			KIAA1522
										GLS			HPCA
										STAT1			CSMD2
										STAT4			GJB4
										DNAH7			DLGAP3
										HECW2			ZMYM6
										PGAP1			MAP7D1
										ANKRD44			STK40
										BOLL			SNIP1
										WDR35			GNL2
										SPATS2L			MTF1
										AOX1			MACF1
										FAM126B			HEYL
										ALS2CR11			NT5C1A
										MPP4			SMAP2
										CDK15			FOXJ3
										SDC1			DPH2
										BMPR2			SLC6A9
										PUM2			TMEM53
										RAPH1			RPS8
										RHOB			EIF2B3
										NDUFS1			GPBP1L1
										ZDBF2			KNCN
										PIKFYVE			CYP4B1
										MAP2			CYP4A11
										APOB			SLC1A7
										CPS1			DAB1
										ABCA12			INADL
										ATIC			JAK1
										TNS1			PDE4B
										GPBAR1			SGIP1
										PLCD4			LRRC40
										CDK5R2			LRRIQ3
										CCDC108			LHX8
										TUBA4A			RABGGTB
										TUBA4B			ZZZ3
										SPEG			CTBS
										ACCN4			SSX2IP
										INHA			MCOLN2
										STK11IP			CLCA4
										SH3YL1			LRRC8B
										KCNE4			ZNF644
										SERPINE2			TMED5
										DOCK10			COL11A1
										KIAA1486			FNDC7
										RHBDD1			C1orf194
										COL4A4			SARS
										AGFG1			SORT1
										SPHKAP			SYPL2
										SP110			AMIGO1
										GPR55			GNAI3
										PSMD1			CEPT1
										COPS7B			AP4B1
										ALPP			AMPD1
										NGEF			MAN1A2
										USP40			GDAP2
										UGT1A8			HSD3B2
										UGT1A10			PHGDH
										UGT1A9			PDE4DIP
										TRPM8			ECM1
										AGAP1			C1orf56
										COL6A3			LINGO4
										MLPH			TCHH
										ATAD2B			CRCT1
										RBM44			LCE2B
										SCLY			IVL
										ILKAP			SPRR2E
										MFSD2B			S100A6
										PASK			INTS3
										C2orf85			CRTC2
										DNMT3A			DCST2
										KIF3C			DCST1
										OTOF			GBA
										KCNK3			FAM189B
										CAD			DAP3
										IFT172			PAQR6
										C2orf16			C1orf85
										ZNF512			GPATCH4
										FOSL2			NES
										PLB1			INSRR
										WDR43			CD1D
										ALK			APCS
										XDH			ATP1A4
										NLRC4			CD48
										LTBP1			PPOX
										FAM98A			FCGR2A
										MYADML			FCGR3A
										TTC15			HSD17B7
										ADI1			LRRC52
										HEATR5B			DUSP27
										ALLC			SELP
										EIF2AK2			SELE
										PRKD3			TNN
										CYP1B1			ABL2
										ATL2			TDRD5
										SOS1			TOR1AIP2
										CDKL4			CEP350
										MAP4K3			LHX4
										EML4			ACBD6
										MTA3			IER5
										HAAO			NPL
										PRKCE			CFH
										SOCS5			CFHR3
										LHCGR			CAMSAP1L1
										FSHR			GPR25
										NRXN1			C1orf106
										GPR75			LGR6
										PSME4			RABIF
										SPTBN1			CHI3L1
										C2orf63			CHIT1
										CCDC88A			PRELP
										EFEMP1			KISS1
										CCDC85A			MDM4
										REL			KLHDC8A
										B3GNT2			PROX1
										LOC729317			PTPN14
										ETAA1			MARK1
										PROKR1			HLX
										BMP10			MIA3
										ANTXR1			TLR5
										GMCL1			TP53BP2
										CLEC4F			LBR
										MPHOSPH10			LEFTY1
										ZNF638			PARP1
										DYSF			CDC42BPA
										ALMS1P			JMJD4
										SLC4A5			OBSCN
										DCTN1			HIST3H2A
										DQX1			GALNT2
										HK2			TTC13
										C2orf89			SIPA1L2
										KCMF1			MTR
										SFTPB			CHRM3
										RMND5A			FMN2
										KRCC1			CHML
										SMYD1			PLD5
										THNSL2			OR2B11
										RPIA			TRIM58
										TRIM43			OR2M5
										ADRA2B			OR2T6
										SNRNP200			OR2T2
										CNNM4			OR2T5
										CNNM3			OR2G6
										ENSG00000144188			SH3BP5L
										TMEM131			PXDN
										VWA3B			MYT1L
										MRPL30			TTC15
										AFF3			COLEC11
										TAF1B			KCNF1
										BTBD3			KIF3C
										SDCBP2			GPR113
										ESF1			C2orf39
										SIRPB1			CGREF1
										MACROD2			ZNF513
										OTOR			C2orf71
										RRBP1			ALK
										CSRP2BP			GALNT14
										SEC23B			BIRC6
										DTD1			LTBP1
										PDYN			FAM82A1
										CRNKL1			ABCG5
										C20orf26			LRPPRC
										RALGAPA2			PRKCE
										FOXA2			SOCS5
										TGM3			KCNK12
										NXT1			ERLEC1
										NAPB			FAM161A
										TGM6			ADD2
										DEFB125			CD207
										VSX1			KCMF1
										GINS1			MAT2A
										TMC2			POLR1A
										CPXM1			PTCD3
										VPS16			TEKT4
										DEFB115			FAHD2A
										DEFB118			SNRNP200
										TPX2			FER1L5
										C20orf160			CNGA3
										HCK			INPP4A
										PLAGL2			LYG2
										KIF3B			NPAS2
										C20orf185			POU3F3
										C20orf70			SULT1C2
										ZNF341			IL1F9
										CHMP4B			IL1F8
										NCOA6			DPP10
										GSS			ERCC3
										CEP250			ARHGEF4
										RBM12			ZEB2
										C20orf152			ORC4
										DLGAP4			RIF1
										RBL1			CACNB4
										RPN2			TANC1
										KIAA1755			SCN7A
										BPI			FASTKD1
										FAM83D			MYO3B
										CDC25B			SP3
										TOP1			WIPF1
										LPIN3			KIAA1715
										CHD6			AGPS
										PTPRT			RBM45
										IFT52			COL5A2
										TOX2			GTF3C3
										CSNK2A1			C2orf66
										RIMS4			SF3B1
										WFDC10B			MOBKL3
										ZSWIM3			PLCL1
										CDH22			ALS2
										SLC35C2			CYP20A1
										SLC13A3			RAPH1
										NCOA3			INO80D
										RASSF2			ZDBF2
										STAU1			FASTKD2
										ZNFX1			CPO
										PTGIS			C2orf67
										SLC23A2			PNKD
										FAM65C			VIL1
										ADNP			USP37
										MOCS3			ZNF142
										ATP9A			TTLL4
										TSHZ2			SCG2
										PROKR2			COL4A4
										CBLN4			FBXO36
										CASS4			SP140
										APCDD1L			UGT1A4
										C20orf177			TRAF3IP1
										CDH26			PPP1R7
										CHGB			FARP2
										FERMT1			RAD18
										SS18L1			LHFPL4
										DIDO1			ATP2B2
										LOC643503			SLC6A1
										YTHDF1			NUP210
										MYT1			HDAC11
										C20orf54			WNT7A
										HAO1			C3orf20
										ANGPT4			ANKRD28
										PLCB4			AZI2
										PAK7			ZCWPW2
										LOC100129743			SUSD5
										IGLV10-54			STAC
										POTED			EPM2AIP1
										ENSG00000215561			MYRIP
										LIPI			SNRK
										SAMSN1			ZNF35
										USP25			TGM4
										CXADR			NBEAL2
										NCAM2			CELSR3
										GABPA			RBM6
										LTN1			HYAL2
										C21orf7			DOCK3
										CLDN17			NISCH
[truncated: 5,701 more rows]

## Sheet: Breast Cancers
Amplified in Breast Cancers (PMID: 23000897)	Deleted in Breast Cancers (PMID: 23000897)	Methylated and show low expression within the hyper-methylated breast tumors (PMID: 23000897)	Significantly mutated genes only in subgroups (PMID: 23000897)	Significantly mutated genes in full cohorts (PMID: 23000897)	Deleterious germline variants (PMID: 23000897)	Splicing mutations in Breast Cancers (PMID: 22722201)	Frame shift deletions in Breast Cancers (PMID: 22722201)	Frame shift insertions in Breast Cancers (PMID: 22722201)	Frame shift insertion-deletions in Breast Cancers (PMID: 22722201)	In frame deletions in Breast Cancers (PMID: 22722201)	Missense mutations in Breast Cancers (PMID: 22722201)	Nonsense mutations in Breast Cancers (PMID: 22722201)	Silent mutations in Breast Cancers (PMID: 22722201)	Stop lost in Breast Cancers (PMID: 22722201)	Splice driver mutations in Breast Cancers (PMID: 22722201)	Frame shift deletion driver mutations in Breast Cancers (PMID: 22722201)	Frame shift insertion driver mutations in Breast Cancers (PMID: 22722201)	Homozygous deletion driver mutations in Breast Cancers (PMID: 22722201)	In frame deletion driver mutations in Breast Cancers (PMID: 22722201)	In frame insertion driver mutations in Breast Cancers (PMID: 22722201)	Missense driver mutations in Breast Cancers (PMID: 22722201)	Nonsense driver mutations in Breast Cancers (PMID: 22722201)
EGFR	PTEN	FGF2	FAM47C	TP53	ATM	USP48	SPEN	MAST2	ARID1A	TXNIP	PRKCZ	DNAJC11	C1orf222	ESM1	BRCA1	ARID1B	GATA3	ARID1B	ARID1B	ERBB2	AKT1	APC
ERBB2	INPP4B	STK33	MED23	PIK3CA	BRCA1	C1orf50	GRIK3	PPIAL4G	RAD51AP2	TMEM63A	PANK4	MTHFR	KIAA0562	METTL2B	MAP3K1	CDH1	MAP3K1	BRCA2	MAP3K13	MAP2K4	AKT2	ARID1A
ERBB3	BRCA1	FAM89A	PIWIL1	GATA3	BRCA2	NEXN	WLS	BCL9	RETSAT	HNRNPU	ACTRT2	EPHA2	NPHP4	GFRA2	MLL3	CDKN1B	MAP3K13	CDKN2A	PIK3CA	TP53	KRAS	ARID1B
ERBB4	BRCA2	SOX7	ATN1	MAP3K1	BRIP1	LMO4	CSDE1	ATP1A4	NPY5R	ZNF669	PRDM16	ALPL	CAMTA1	CIZ1	NF1	GATA3	MLL3	MAP2K4	TBX3		MAP2K4	ARID2
KIT		RUNX3	FOXA1	MLL3	CHEK2	CAPZA1	ARHGEF11	DCAF6	XPO4	VAMP5	NPHP4	MYOM3	UBE4B	BCL9L	TP53	MAP2K4	NCOR1	NCOR1	TP53		PIK3CA	ASXL1
PDGFRA		B3GNT5	MYB	CDH1	NBN	S100A7	NIT1	CEP170	TRIM13	TTN	CHD5	ARID1A	CORT	MAN2C1	GATA3	MAP3K1	STK11	NF1			PTEN	BAP1
PDGFRB		DSC3	TLR4	MAP2K4	PTEN	EFNA3	C1orf112	SULT6B1		SETD5	ESPN	SYNC	MTHFR	PPP1R15A		MLL3	TBX3	PTEN			SF3B1	CASP8
ABL1		PKDREJ	DGKG	RUNX1	RAD51C	CADM3	RABGAP1L	PTCD3		PIK3CA	TAS1R1	ZSCAN20	MFN2	SON		NF1		RB1			TP53	CDH1
ABL2		DZIP1	WNT7A	PTEN	TP53	RNASEL	ELF3	MMADHC		PSMD2	THAP3	CLSPN	PRAMEF10			PTEN						MAP2K4
DDR2		EOMES	KCNB2	TBX3		PPFIA4	CR2	TTN		MAP3K13	CAMTA1	ZCCHC11	ZBTB17			RB1						MLL2
DDR1		CCND2	OR2G3	PIK3R1		CAPN9	EXO1	ICOS		SEC24B	VAMP3	ACOT11	EPHA2			TP53						MLL3
FGFR2		PRKCQ	SRPR	AKT1		DDX1	AHCTF1	TRANK1		CHD1	PER3	USP24	TAS1R2									NCOR1
FGFR3		LEPREL1	HIST1H1C	CBFB		EIF2AK2	OTOF	RPN1		SLC39A7	CA6	C1orf168	HSPG2									PTEN
FGFR4		KLK10	OR2L2	TBL1XR1		C2orf61	KDM3A	MAP3K13		ARID1B	SPSB1	DNAJC6	CELA3B									SETD2
JAK1		SLC34A2	TRIM6-TRIM34	NCOR1		DNAH6	TSGA10	MAP3K1		KIAA1147	PEX14	IL12RB2	WNT4									SMAD4
JAK2		ST8SIA1	TPRX1	CTCF		INHBB	YSK4	PHF15		CSMD1	C1orf127	LRRC7	TCEB3									SMARCD1
JAK3		EIF5A2	ATP2B2	ZFP36L1		SCN9A	MBD5	HIST1H2AC		PRKDC	PTCHD2	S1PR1	MYOM3									TP53
TYK2		CXCL1	PNPLA3	GPS2		OSBPL6	SP3	ZNF292		CALB1	FBXO6	VAV3	SRRM1
ALK		CXCL5	AKAP3	SF3B1		BARD1	ALS2CR11	PDE10A		TMEM55A	MTHFR	KIAA1324	C1orf135
ROS1		GSTP1	TRIM53	CDKN1B		ABCA12	NBEAL1	CTTNBP2		DGAT1	TNFRSF8	CD53	STMN1
LTK		VIPR2	MICA	USH2A		PTPRN	MOGAT1	MLL3		CIZ1	VPS13D	ITGA10	FAM46B
MET		KCNK17	FAM157B	RPGR		SP140	ITPR1	XRCC2		SEC16A	TMEM51	NUP210L	EPB41
MST1R		ID4		RB1		TRPM8	CLASP2	ATAD2		TBX3	FHAD1	UBAP2L	PTPRU
AKT1		FBLN2		AFF2		CDHR4	LTF	RANBP6		CIT	SPEN	C1orf66	TINAGL1
AKT2		ASCL2		NF1		DOCK3	GNL3	PTRH1		C14orf101	CLCNKB	OR10K1	COL16A1
AKT3		CCDC3		PTPN22		ROBO1	LRIG1	PFKFB3		WDR76	PADI2	NIT1	HDAC1
BRAF		OSR1		RYR2		AADAC	GPR128	GATA3		TP53	RCC2	SELP	MARCKSL1
CDK4		IGF2AS		PTPRD		IGF2BP2	UBA5	HK1		PMAIP1	AKR7L	BAT2L2	CSMD2
CDK6		COL23A1		OR6A2		GRXCR1	TOPBP1	AP2A2		DAPK3	TMCO4	DARS2	GJB4
Cyclin D1		GPX7		HIST1H2BC		AMBN	KY	SLC11A2		RRBP1	PLA2G2C	TOR1AIP1	EIF2C1
PIK3CA		MAL		GPR32		AFP	EPHB1	TBX3		ADSL	NBPF3	LAMC1	TEKT2
PIK3R1		FUT9		CLEC19A		GRID2	CP	NCOR2		FANCB	ENSG00000215906	APOBEC4	OSCP1
PIK3R3		RCSD1		CCND3		TMEM184C	B3GALNT1	PDS5B		MAGEB6	KDM1A	HMCN1	ZC3H12A
		KIF17		SEPT13		PALLD	AIMP1	HNRNPC		SMC1A	LUZP1	PTGS2	RSPO1
		PAK7		DCAF4L2		MTRR	AP1AR	WARS		MAMLD1	ASAP3	CFHR4	GJA9
		DCC				RICTOR	CDH9	IL32		POM121	MDS2	CAMSAP1L1	HPCAL4
		PPP1R14C				MAP3K1	MAP3K1	NCOR1		PCLO	SFRS13A	SLC26A9	TRIT1
		STAC2				NRG2	CCNH	EVI2B		C12orf35	MYOM3	CR1	RLF
		GALNT12				CYFIP2	GPLD1	ANKRD12		PRSS8	IL22RA1	CD46	ZNF684
		HAAO				DOCK2	IER3	DTNA		MAP2K4	GRHL3	TRAF3IP3	HIVEP3
		SPATA18				LCP2	TNXB	STK11		ERBB2	C1orf63	C1orf65	ZMYND12
		ZNF132				MUTED	PPP2R5D	OR7C1		DNAJB1	RHD	ENAH	CLDN19
		EFCAB1				NOL7	EFHC1	SYCP2			SEPN1	CDC42BPA	PTPRF
		CLDN11				GMPR	ZUFSP	PRDM15			CATSPER4	C1orf96	KLF17
		PKIA				LY6G6F	ROS1	SNAP29			ZNF683	URB2	DMAP1
		DGKI				ASCC3	HBS1L	TAF7L			DHDDS	LYST	MAST2
		CLIP4				C6orf115	MYB				ARID1A	RYR2	PODN
		VCAN				C6orf97	HIVEP2				FGR	OR2M7	ENSG00000212670
		BCL11A				SDK1	RBM16				PTAFR	PGBD2	C1orf168
		ADAMTS5				HDAC9	ARID1B				PHACTR4	NBAS	OMA1
		PTGDR				ZNF138	HEATR2				OPRD1	SMC6	DOCK7
		LTF				RABGEF1	SP4				SDC3	ATAD2B	CACHD1
		PDPN				GTF2IRD1	GLI3				COL16A1	ASXL2	IL12RB2
		EDN3				ABCB1	DBNL				SPOCD1	ENSG00000233438	LRRC7
		RECK				PRKAG2	ZMIZ2				TMEM39B	MORN2	LRRIQ3
		ADAM12				MLL3	NSUN5C				HDAC1	EPAS1	LRRC53
		SFRP1				CSMD1	ST7				TSSK3	RTN4	FAM73A
		CYP7B1				C8orf84	TMEM209				BSDC1	KIAA1841	PTGFR
		PDGFRA				PI15	MLL3				FNDC5	ACTR2	PRKACB
		PTH2R				NECAB1	CHMP7				RNF19B	EXOC6B	SYDE2
		JAM2				OXR1	LRRCC1				CSMD2	C2orf89	COL24A1
		CHST3				COL14A1	ODF1				GJA4	TMEM131	CDC14A
		NTRK3				C8orf76	OC90				SFPQ	LIMS1	VAV3
		ACTA1				TG	DMRT3				EIF2C4	POLR1B	RBM15
		CPXM1				LY6K	TYRP1				EIF2C3	MYO7B	SLC16A1
		ENTPD3				C9orf93	ANKRD18A				TRAPPC3	SPOPL	AP4B1
		OSBPL3				COL15A1	CEP78				C1orf113	KIF5C	DENND2C
		WIF1				GBGT1	SEMA4D				SNIP1	RIF1	ATP1A1
		FZD10				AKR1C1	GARNL3				MACF1	NEB	CD2
		TFPI2				FBXO18	GLE1				MFSD2A	TTN	NOTCH2
		PBX4				GPR120	METTL11A				NFYC	SESTD1	ENSG00000163386
		TCF7				CYP2C9	BAT2L1				SCMH1	UBE2E3	ANKRD35
		CD8B				RGS10	ADARB2				FOXJ3	FSIP2	NBPF20
		SPG20				PLEKHA1	TUBAL3				PPCS	FAM171B	HIST2H2BF
		FGF10				DOCK1	GATA3				KIAA0467	ANKAR	HIST2H2AC
		RRAD				HBE1	NMT2				PTPRF	HIBCH	SETDB1
		FNDC4				STK33	MASTL				KDM4A	CASP8	SCNM1
		COL5A1				COPB1	PARD3				KIF2C	STRADB	CGN
		KCNJ2				CATSPER1	STOX1				HECTD3	NRP2	TDRKH
		NEFH				FAT3	PPIF				ZSWIM5	ADAM23	TCHHL1
		FLRT2				MMP12	PTEN				MUTYH	UNC80	HRNR
		D4S234E				ATM	SORBS1				TOE1	ERBB4	NUP210L
		WNT2				CACNA1C	SHOC2				TESK2	VIL1	EFNA1
		KCNK13				CLEC2A	CTBP2				PRDX1	CNTN4	THBS3
		PRNP				SPATS2	DHX32				POMGNT1	SUMF1	GBA
		CHRNA3				AQP2	KNDC1				FAAH	SLC6A11	FAM189B
		GAS7				SCN8A	MUC2				CYP4A22	SETD2	MSTO1
		C10orf107				ITGB7	OR2D2				AGBL4	P4HTM	GON4L
		SFRP2				SILV	PCNXL3				ELAVL4	BAP1	ARHGEF2
		SLIT2				SLC26A10	CPT1A				NRD1	RFT1	C1orf85
		PRKCDBP				ALX1	PCF11				ZFYVE9	PRKCD	PEAR1
		DKK1				TMTC3	KDM5A				ORC1L	WNT5A	ARHGEF11
		FADS2				STAB2	CDKN1B				ZCCHC11	ROBO1	KIRREL
		TNFRSF10C				DAO	CPNE8				ZYG11B	ST3GAL6	OR10J3
		NPY5R				POLE	NAV3				SLC1A7	ENSG00000206532	CASQ1
		RARB				NAA16	FRY				CPT2	CCDC52	NHLH1
		PTPRM				RBM26	AKAP11				TMEM48	CCDC14	NIT1
		COL6A2				GAS6	NUFIP1				HSPB11	CCDC37	NOS1AP
		ZNF542				RPGRIP1	RB1				PCSK9	DNAJC13	RCSD1
		MDFI				SUPT16H	RNF219				USP24	COPB2	TIPRL
		TSPYL5				SPTB	GPC6				PRKAA2	ATR	TBX19
		HAND2				POMT2	DOCK9				C8A	CP	SLC19A2
		CDO1				VIPAR	SLC39A2				MYSM1	SI	FMO4
		COL1A2				NRXN3	DDHD1				HOOK1	FAM193A	DNM3
		RIC3				PPP4R4	DAAM1				CYP2J2	C4orf14	PIGC
		HOXA5				FAM82A2	HEATR4				INADL	CENPC1	TNFSF18
		CD40				SCAPER	FLRT2				DOCK7	ODAM	DARS2
		PAM				IGF1R	EIF5				CACHD1	ANKRD17	SERPINC1
		COL9A3				ALDH1A3	UNC13C				DNAJC6	FRAS1	RABGAP1L
		DYRK3				PMM2	TLN2				SGIP1	DMP1	TNR
		RASSF2				CD19	HERC1				C1orf141	ABCG2	ASTN1
		WNT10A				MTSS1L	TLE3				IL12RB2	FAM190A	RALGPS2
		NPFFR2				HYDIN2	TTLL13				DIRAS3	UNC5C	TOR1AIP1
		CDC14B				CDH13	FHOD1				DEPDC1	ANK2	XPR1
		HOXA9				LRRC50	CTCF				LRRC7	CLGN	LAMC1
		GNA14				CDK10	CDH1				LRRC53	LRBA	HMCN1
		CCDC65				FANCA	ACAP1				CRYZ	KIAA0922	TPR
		VSNL1				SMTNL2	TP53				LHX8	FGA	GLRX2
		DIO2				TP53	SPDYE4				RABGGTB	STOX2	CFHR1
		CHL1				KCNAB3	MAP2K4				ASB17	TRIP13	CFHR5
		MRPS21				DNAH9	EFCAB5				PTGFR	PDZD2	KIF14
		SYT6				SLC47A2	NF1				LPHN2	IL7R	PKP1
		CXCL12				NF1	DDX5				SPATA1	UGT3A2	NAV1
		TOX2				UBTF	MYO15B				WDR63	NIPBL	SYT2
		CCNJL				UBE2Z	DNAH17				SYDE2	C5orf42	KLHL12
		CLDN1				KIAA0195	CLUL1				COL24A1	DAB2	PPP1R15B
		CHRNB1				TTC39C	AP001011.2				CLCA1	PPAP2A	TMCC2
		MGC42105				LOXHD1	ROCK1				PKN2	MSH3	LEMD1
		TFPI				DCC	RTTN				GBP3	CHD1	SRGAP2
		FST				COL5A3	ACER1				GBP6	APC	IKBKE
		LIMS2				FDX1L	RFX1				LRRC8B	SNCAIP	C4BPA
		SNAI2				ZNF440	ZNF98				ZNF644	SLC12A2	LAMB3
		ACN9				CC2D1A	GRLF1				HFM1	BRD8	C1orf107
		CHI3L2				ZNF626	TSKS				CDC7	PCDHB13	KCNH1
		SPON1				ATP1A3	NLRP9				BRDT	RBM27	PTPN14
		CDH11				PAFAH1B3	ZNF544				BTBD8	JAKMIP2	USH2A
		PLS3				PPM1N	C20orf91				KIAA1107	TIMD4	CAPN2
		FES				LENG8	DEFB118				C1orf146	ZNF354B	WDR26
		GNG11				MACROD2	SDC4				TMED5	ZFP62	DNAH14
		GRP				ACSS1	DBNDD2				CCDC18	TRIM41	OBSCN
		MET				ITCH	ADNP				DNTTIP2	HIST1H3D	TRIM17
		EPHB1				CTNNBL1	C21orf66				ABCA4	HIST1H2BM	GALNT2
		NEFM				PREX1	XBP1				ABCD3	HLA-E	C1orf131
		DNM3				MYH9	SFI1				F3	MDC1	SIPA1L2
		IRAK3				TMPRSS6	CXorf15				TMEM56	MSH5	KCNK1
		ALDH1A3				APOBEC3F	PHKA2				AGL	TNXB	ARID4B
		ATP10A				CPT1B	F8				DBT	FTSJD2	B3GALNT2
		ELMO1				SSX9					EXTL2	PRPH2	LYST
		PELI2				PHKA1					S1PR1	CAPN11	HEATR1
		RAB38				TRMT2B					OLFM3	DST	RYR2
		RYR1				SPANXE					CELSR2	COL19A1	WDR64
		ZMYND12				PLXNA3					CYB561D1	COL12A1	TFB2M
		DOK5				USP24					GSTM4	MYO6	ENSG00000223519
		GLT8D2				GATA3					SLC6A17	RWDD1	AHCTF1
		KDELC1				BRCA1					SLC16A4	MAN1A1	OR14K1
		C6orf145				UBQLN1					OVGP1	TRMT11	OR2T33
		CBR1									ADORA3	LAMA2	TPO
		AGTR1									KCND3	SAMD3	PXDN
		COL14A1									CTTNBP2NL	MYB	MYT1L
		PON3									SLC16A1	GRM1	ADI1
		FSTL1									MAGI3	ULBP2	KIDINS220
		AQP3									PHTF1	SYNE1	KCNF1
		NTRK2									RSBN1	ARID1B	C2orf50
		SESN3									BCL2L15	SLC22A3	ROCK2
		STAT5A									TRIM33	SNX8	GREB1
		KLK7									AMPD1	AHR	GDF7
		CHRDL2									CSDE1	DNAH11	C2orf44
		AK5									VANGL1	CDCA7L	PFN4
		B3GNT3									ATP1A1	RAPGEF5	ADCY3
		LIPG									PTGFRN	IGF2BP3	EFR3B
		TGFBR2									CD101	NFE2L3	HADHA
		MAMDC2									TTF2	POU6F2	OTOF
		SLFN12									HMGCS2	ZNF92	C2orf70
		HYDIN									ADAM30	GTF2I	BRE
		GOLM1									NOTCH2	CROT	WDR43
		RAB31									PDE4DIP	ZNF804B	C2orf71
		MGAT3									TXNIP	HEPACAM2	ALK
		ZNF502									ITGA10	ZKSCAN5	EHD3
		CITED4									POLR3C	AP4M1	STRN
		SCGB3A1									RNF115	LAMB4	HNRPLL
		FZD9									PDZK1	CCDC136	LRPPRC
		EGFR									GPR89A	MKLN1	PIGF
		PID1									FMO5	EXOC4	LHCGR
		PCSK5									GJA5	AKR1B10	PSME4
		CDH22									GJA8	PRSS2	TSPYL6
		ALKBH3									NBPF15	CUL1	SPTBN1
		SLC5A1									HIST2H2BE	ZNF398	PAPOLG
		TINAGL1									MTMR11	GIMAP8	AHSA2
		TRIM17									VPS45	MLL3	XPO1
		SCN4B									PLEKHO1	PPP3CC	B3GNT1
		CST6									ANP32E	LETM2	EHBP1
		EFHA2									APH1A	POTEA	TEX261
		GDF10									PRPF3	TMEM68	TTC31
		DSE									ECM1	CSPP1	HK2
		PPP1R14A									HORMAD1	PREX2	C2orf3
		WASF3									SETDB1	C8orf34	LRRTM1
		ZEB2									PIP5K1A	PEX2	DNAH6
		NRN1									PSMD4	PAG1	RETSAT
		CNN1									PI4KB	MATN2	POLR1A
		GRIA3									SELENBP1	GRHL2	PTCD3
		TLL1									POGZ	KIAA0196	SMYD1
		AQP5									TDRKH	TG	THNSL2
		FBLN5									TCHHL1	KIAA2026	FAHD2A
		VWA1									TCHH	TLN1	CNNM3
		LAMC1									HRNR	IARS	TMEM131
		PTGIS									FLG	OMD	VWA3B
		TRPV4									FLG2	ASPN	IL18R1
		BMP8A									CRNN	COL15A1	RGPD4
		TNFRSF11B									C1orf68	TEX10	SULT1C2
		TEKT3									KPRP	TMEFF1	RANBP2
		BTG3									LCE1B	RAD23B	SEPT10
		FARP1									PGLYRP3	FKBP15	EPB41L5
		LGALS3									PGLYRP4	PAPPA	GLI2
		PRKD1									S100A8	RC3H2	CLASP1
		KLHL34									S100A3	RABGAP1	CNTNAP5
		FAM46B									CRTC2	CRB2	WDR33
		RPS6KA2									NUP210L	FUBP3	UGGT1
		C11orf70									UBAP2L	BAT2L1	SMPD4
		FABP3									IL6R	PRKCQ	C2orf27B
		TBX5									ADAR	TAF3	NCKAP5
		SPATA6									CKS1B	VIM	RAB3GAP1
		SPARC									DCST2	MRC1L1	LCT
		COTL1									TRIM46	SLC39A12	LRP1B
		GPM6B									GBAP1	KIAA1462	ZEB2
		TMEM71									PKLR	CCDC7	NEB
		TMEM35									RUSC1	NCOA4	CACNB4
		NDP									GON4L	ARID5B	CYTIP
		LOXL4									KIAA0907	MYPN	WDSUB1
		SERPINE2									LMNA	CCAR1	BAZ2B
		ITM2A									SEMA4A	WAPAL	ITGB6
		SOSTDC1									SLC25A44	PTEN	SCN2A
		APOBEC3C									PAQR6	IFIT1	SCN1A
		RARRES1									SMG5	DNTT	SCN9A
		FOXF2									NTRK1	RRP12	XIRP2
		MFSD7									ETV3	DHDPSL	PHOSPHO2
		MYL9									FCRL5	FAM175B	MYO3B
		CCDC8									FCRL3	MUC6	GORASP2
		CHODL									FCRL1	OR51D1	TLK1
		RAC2									CD5L	OTOG	WIPF1
		PLEKHF1									KIRREL	NUP160	CHN1
		ZNF238									OR10K2	OR4C12	HOXD3
		RSPO1									OR10X1	OR4A15	TTN
		TMEM130									SPTA1	ENSG00000186886	ITGA4
		IL32									OR6K3	OR5AP2	ZNF804A
		SCARA3									CADM3	CTNND1	ZC3H15
		ARHGAP22									OR10J3	ENSG00000214793	COL3A1
		FBLIM1									OR10J1	SCGB2A1	ASNSD1
		KCNK5									ATP1A2	SLC22A25	ORMDL1
		IGF1									SLAMF6	ZNF705E	MYO1B
		STMN2									F11R	USP28	TMEFF2
		CACNA1C									FCGR2A	ARHGEF12	DNAH7
		KRT7									FCGR3A	C1RL	GTF3C3
		WDR63									FCRLA	KIAA0528	MARS2
		COL1A1									ATF6	CASC1	CLK1
		PPP1R1B									UAP1	LRRK2	CASP10
		CLEC2B									DDR2	ARID2	MPP4
		NEK6									LMX1A	MLL2	NOP58
		TGFBR3									LRRC52	SMARCD1	NBEAL1
		CYB5R2									ILDR2	LARP4	NDUFS1
		IFNGR2									DCAF6	EIF4B	ZDBF2
		TTC23									F5	NFE2	MAP2
		C3									SELE	OR9K2	TMEM169
		GALM									SCYL3	DNAJC14	PNKD
		ASS1									C1orf129	STAC3	IRS1
		SGCD									FMO1	ENSG00000240771	NMUR1
		MOBKL2B									METTL13	PPM1H	ALPPL2
		LAMB1									DNM3	TBC1D30	GIGYF2
		SYT11									C1orf105	STAB2	INPP5D
		SMO									C1orf9	UBE3B	ATG16L1
		MMP7									PRDX6	ACAD10	UGT1A4
		HGF									KLHL20	C12orf51	HEATR7B1
		KCNA2									DARS2	P2RX7	HJURP
		CHST6									RC3H1	LRRC43	TRPM8
		PLAGL1									GPR52	SBNO1	MLPH
		KCNN4									CACYBP	SNRNP35	LRRFIP1
		FAM124B									TNR	SACS	RBM44
		HOXA4									PAPPA2	MIPEP	PER2
		SLC40A1									ASTN1	WASF3	GPR35
		FAM49A									FAM5B	MTRF1	CHL1
		PCDH7									ANGPTL1	LMO7	TRNT1
		GYPC									ABL2	CLYBL	MTMR14
		CARD9									C1orf125	TMCO3	FANCD2
		FAM113B									CEP350	REC8	C3orf31
		LY75									QSOX1	TM9SF1	CAND2
		CX3CL1									CACNA1E	FSCB	IQSEC1
		RASL10A									DHX9	FERMT2	HDAC11
		POMC									APOBEC4	TRMT5	SLC6A6
		ART5									TSEN15	ZFP36L1	TBC1D5
		DPYSL3									EDEM3	ADAM20	ENSG00000230891
		SCN2B									FAM129A	TTLL5	RBMS3
		NFYC									RNF2	C14orf145	CMTM8
		NLGN4X									C1orf25	SERPINA4	CCR8
		TRO									C1orf26	SPG11	NKTR
		SLC46A2									PRG4	C15orf43	ZBTB47
		RGS14									TPR	PRTG	CYP8B1
		S100A2									PLA2G4A	TMEM202	C3orf77
		ZNF532									FAM5C	KIAA1199	XCR1
		FMOD									CFHR3	IL16	ALS2CL
		NDN									CFHR4	AKAP13	SLC26A6
		DHRS12									F13B	ADAMTS17	P4HTM
		MPP6									ASPM	C16orf38	WDR6
		KCTD12									ZBTB41	ZNF434	RNF123
		MAP3K14									CRB1	MKL2	IP6K1
		GLRX									PTPRC	GP2	MON1A
		PRSS27									KIF14	ZNF689	TMEM115
		PSTPIP1									CAMSAP1L1	SETD1A	DOCK3
		JPH2									KIF21B	KIFC3	ABHD14A
		TPST1									CACNA1S	CBFB	TWF2
		PARP8									TNNT2	E2F4	RFT1
		SCPEP1									LAD1	NFATC3	WNT5A
		NINJ2									SYT2	CDH1	FLNB
		PHACTR2									KDM5B	COG8	ACOX2
		DISC1									KLHL12	TMED6	FAM107A
		SCN5A									ADIPOR1	TERF2	PTPRG
		NXN									PPFIA4	HYDIN2	PRICKLE2
		FOXO1									ATP2B4	ZNF19	LRIG1
		LCN2									SNRPE	RFWD3	C3orf64
		SCNN1A									NFASC	CLEC3A	CNTN3
		PLXDC2									CNTN2	ZNF594	GBE1
		LHFP									DSTYK	TEKT1	CHMP2B
		LAMB3									KLHDC8A	PHF23	ZNF654
		KLHL5									ELK4	TP53	OR5H2
		PPM1M									CD55	MYH1	SENP7
		PHYHIP									PLXNA2	MAP2K4	FAM55C
		SERPING1									C1orf107	NCOR1	MORC1
		CRIM1									NEK2	MYO15A	PHLDB2
		TMEM92									INTS7	PIGS	TAGLN3
		C2orf39									DTL	BLMH	TMPRSS7
		TNFSF12									FAM71A	SUZ12P	BTLA
		PLSCR4									PROX1	ENSG00000226049	ATG3
		CALD1									CENPF	GGNBP2	CCDC80
		CHI3L1									KCTD3	CDK12	WDR52
		LPXN									USH2A	IKZF3	CCDC52
		DIRAS3									GPATCH2	KRT38	B4GALT4
		SLC25A20									RRP15	KIF18B	ARHGAP31
		EFEMP1									EPRS	ITGB3	POLQ
		ACVR1									IARS2	SNX11	IQCB1
		C2orf40									MIA3	C17orf71	PARP14
		KLK5									C1orf58	PRKCA	PDIA5
		CHST8									CAPN2	BAIAP2	CCDC14
		OXGR1									TP53BP2	PTPRM	ITGB5
		ALDH2									DNAH14	RAB31	PLXNA1
		H2AFY2									ENAH	DSG2	COPG
		CST7									ACBD3	ATP5A1	MBD4
		RUNX1T1									ARF1	SMAD4	RHO
		C13orf29									TRIM11	DCC	NEK11
		KRT15									TAF5L	SBNO2	ACPP
		TPM2									COG2	MUC16	CCRL1
		HCLS1									ARV1	OR7G1	BFSP2
		DYNC1I1									GNPAT	ZNF560	SRPRB
		FCGBP									EGLN1	ILVBL	PPP2R3A
		NAP1L3									DISC1	CALR3	PCCB
		RUNX1									KIAA1383	SLC5A5	A4GNT
		COL18A1									PCNXL2	APLP1	DBR1
		YPEL4									KCNK1	ZNF569	ARMC8
		BANK1									C1orf31	MAP4K1	CHST2
		HLA-DPB1									RBM34	FBXO17	PLOD2
		TIMP1									ARID4B	CEACAM7	HPS3
		RAB33A									GNG4	STRN4	P2RY14
		CSDA									LYST	SULT2A1	MED12L
		GGN									NID1	SYNGR4	KCNAB1
		RSPO3									HEATR1	CPT1C	SHOX2
		TPM1									RYR2	ZNF473	RARRES1
		AIF1									ZP4	ZNF534	MYNN
		HTRA1									CHRM3	EPS8L1	PLD1
		UNC13D									FMN2	KIF3B	FNDC3B
		GALNT5									KMO	ASXL1	NLGN1
		RTN1									PLD5	UQCC	PIK3CA
		KRT6A									ZNF238	PHF20	KCNMB3
		EFEMP2									EFCAB2	WFDC9	ATP11B
		BNC2									KIF26B	PARD6B	YEATS2
		SPNS3									AHCTF1	ZNF831	ABCC5
		DMD									ZNF670	GMEB2	CHRD
		GSPT2									ZNF496	MRPL39	CLDN16
		TRIM29									C1orf150	CLDN8	ATP13A4
		SSPN									OR14A16	TIAM1	ATP13A3
		STAT4									TRIM58	HIRA	LSG1
		CNN3									OR2L2	EWSR1	UBXN7
		A2M									OR2L13	IL2RB	PIGZ
		GAB3									OR2T29	APOBEC3D	ABCA11P
		PDLIM4									OR2T11	TUBGCP6	TMEM175
		TES									OR14I1	CXorf58	DGKQ
		MSRB3									TSSC1	BCOR	FAM193A
		SKAP2									COLEC11	DDX3X	GRK4
		CCL23									KIDINS220	FUNDC1	OTOP1
		THBS3									CPSF3	UBA1	JAKMIP1
		RASIP1									ADAM17	PIM2	AFAP1
		PAQR8									RRM2	AWAT1	ABLIM2
		HSD17B2									ROCK2	TAF1	ACOX3
		ARL11									GREB1	NHSL2	HS3ST1
		ARHGAP9									LPIN1	MUM1L1	PROM1
		SPARCL1									NBAS	COL4A6	LDB2
		C8orf79									MYCN	STAG2	TBC1D19
		CLIC6									VSNL1	SPANXN2	STIM2
		DLL1									SMC6	GPR50	PCDH7
		MFAP4									GEN1	L1CAM	ARAP2
		GJB5									RDH14	DKC1	GABRA4
		GMFG									PUM2		CLOCK
		RIMS3									RHOB		YTHDC1
		RGN									APOB		C4orf35
		IL1RAP									ENSG00000218819		ENAM
		S100A4									ENSG00000216839		EPGN
		MIA									ATAD2B		ART3
		VNN2									ENSG00000115128		SCARB2
		FAP									ITSN2		CCNI
		MRGPRF									NCOA1		BMP2K
		PLD1									CENPO		NAA11
		CCDC89									EFR3B		BMP3
		PIK3CD									FAM59B		ARHGAP24
		SLC46A3									OTOF		PTPN13
		GJA1									C2orf70		FAM13A
		WIPF1									CAD		BMPR1B
		RAB3IL1									EIF2B4		COL25A1
		LCN12									CCDC121		ANK2
		CD37									SLC4A1AP		NDST3
		MAGEE2									MRPL33		FABP2
		STK24									WDR43		TRPC3
		OXT									C2orf71		ADAD1
		DDR2									ALK		FAT4
		PNMA3									LCLAT1		C4orf29
		MAML2									CAPN13		PCDH10
		C1S									CAPN14		TBC1D9
		CUL4B									EHD3		TMEM184C
		PLEKHG5									XDH		FHDC1
		HOXA2									MEMO1		DCHS2
		ICAM2									NLRC4		ACCN5
		PPAPDC3									BIRC6		NEK1
		PLAC8									TTC27		WWC2
		KCTD1									FAM98A		ENPP6
		CALML3									VIT		SNX25
		TAGLN									HEATR5B		CCDC110
		GPR62									EIF2AK2		PDLIM3
		CD6									CEBPZ		NKD2
		KCNE1L									PRKD3		CLPTM1L
		KRT17									SOS1		UBE2QL1
		C20orf85									MAP4K3		MTRR
		UBE2E3									SLC8A1		TAS2R1
		DOCK8									EML4		TRIO
		TP63									PLEKHH2		FAM105B
		FOLR1									ABCG8		CDH10
		OLFML2B									PPM1B		CDH9
		ZNF185									SLC3A1		ADAMTS12
		ACADVL									SRBD1		SPEF2
		S100A1									ENSG00000242691		C5orf42
		TNC									MSH2		LIFR
		SCMH1									KLRAQ1		PTGER4
		TNFAIP8L2									STON1-GTF2A1L		CARD6
		SOD3									LHCGR		FBXO4
		RBP5									FSHR		HCN1
		RUNX2									NRXN1		EMB
		ANPEP									C2orf73		DHX29
		COL17A1									SPTBN1		SKIV2L2
		C13orf16									SMEK2		PPAP2A
		C5orf32									CCDC85A		PDE4D
		ARHGEF4									PUS10		ADAMTS6
		GLI1									USP34		ERBB2IP
		UBLCP1									FAM161A		BDP1
		CCDC88B									B3GNT1		PTCD2
		PPP2R2B									TMEM17		RP11-428C6.1
		IL2RB									AFTPH		SV2C
		APOC2									ACTR2		IQGAP2
		CLIC5									ETAA1		F2RL1
		PTGDS									GKN1		PDE8B
		WNT5B									AAK1		CMYA5
		CCL22									FAM136A		ZFYVE16
		LPP									MPHOSPH10		GPR98
		KRT16									ZNF638		CHD1
		SYT8									EXOC6B		FAM174A
		RELB									DUSP11		FER
		MTMR2									SLC4A5		MAN2A1
		STARD13									SEMA4F		FTMT
		CTSK									LRRTM1		SLC12A2
		TLE4									DNAH6		SLC27A6
		EVC2									POLR1A		ACSL6
		FAM131B									IMMT		RAD50
		FUT7									KDM3A		HSPA4
		EMB									PROM2		TGFBI
		CLDN19									ENSG00000174501		TRPC7
		KLK8									GPAT2		SPOCK1
		PHYHD1									SNRNP200		HSPA9
		ACTG2									ITPRIPL1		LRRTM2
		HSPB2									ENSG00000249715		MATR3
		PIK3R1									SEMA4C		ZMAT2
		EFHA1									FAM178B		PCDHA1
		IL17B									TMEM131		PCDHA10
		RAB20									VWA3B		PCDHA13
		COG6									UNC50		PCDHAC1
		ENTHD1									MGAT4A		PCDHB4
		MED4									C2orf55		PCDHB11
		NARG1L									C2orf15		PCDHGA12
											REV1		ARAP3
											AFF3		PCDH1
											TBC1D8		LARS
											RNF149		JAKMIP2
											MAP4K4		PDE6A
											IL1R1		TCOF1
											SLC9A2		SYNPO
											MRPS9		FAT2
											ST6GAL2		SAP30L
											SULT1C3		KIF4B
											GCC2		FAM71B
											ANAPC1		STK10
											MERTK		EFCAB9
											ZC3H8		NKX2-5
											TTL		EIF4E1B
											SLC20A1		NSD1
											IL1A		GRM6
											IL1F7		C5orf45
											IL1F8		FLT4
											FOXD4L1		OR2V2
											C2orf76		WRNIP1
											CLASP1		DSP
											CNTNAP5		BMP6
											MYO7B		TXNDC5
											SAP130		SYCP2L
											ARHGEF4		ATXN1
											TUBA3D		NUP153
											NCKAP5		NHLRC1
											R3HDM1		KDM1B
											UBXN4		DCDC2
											THSD7B		CMAH
											HNMT		SCGN
											ZEB2		SLC17A4
											RIF1		HIST1H1D
											NEB		HIST1H2BH
											ARL5A		BTN2A1
											KCNJ3		HIST1H2AH
											NR4A2		ZNF165
											CYTIP		GPX6
											ACVR1C		ZNF311
											LY75		TRIM26
											RBMS1		CCHCR1
											DPP4		MICA
											FAP		BAT2
											IFIH1		HSPA1L
											KCNH7		C4A
											FIGN		TNXB
											GRB14		HLA-DOA
											SCN3A		ITPR3
											SCN2A		GRM4
											TTC21B		C6orf222
											SCN1A		SFRS3
											XIRP2		DNAH8
											ABCB11		GLP1R
											DHRS9		TREM2
											LRP2		TREML2
											PPIG		GTPBP2
											KLHL23		IL17F
											ITGA6		HMGCLL1
											SP3		PHF3
											GPR155		EYS
											WIPF1		TMEM30A
											CHRNA1		HTR1B
											OSBPL6		ME1
											DFNB59		PRSS23
											TTN		SNAP91
											CWC22		SYNCRIP
											DNAJC10		ZNF292
											NCKAP1		C6orf163
											NUP35		MDN1
											ZNF804A		DSE
											FSIP2		FAM26E
											FAM171B		KPNA5
											COL5A2		ROS1
											PMS1		C6orf204
											GLS		NCOA7
											CCDC150		LAMA2
											PGAP1		ENPP3
											ANKRD44		TAAR2
											SF3B1		C6orf192
											HSPD1		SLC2A12
											SATB2		ALDH8A1
											SGOL2		TXLNB
											AOX1		HIVEP2
											CLK1		PHACTR2
											ORC2L		SASH1
											ALS2CR12		PLEKHG1
											BMPR2		SYNE1
											NBEAL1		RBM16
											ABI2		TAGAP
											RAPH1		LPA
											INO80D		MAP3K4
											ZDBF2		PDE10A
											ADAM23		MLLT4
											CREB1		SMOC2
											PLEKHM3		C6orf70
											MAP2		DLL1
											UNC80		SUN1
											ERBB4		MICALL2
											VWC2L		CHST12
											BARD1		C7orf27
											ABCA12		AMZ1
											SLC11A1		SDK1
											PLCD4		ANKRD61
											STK36		VWDE
											WNT10A		ITGB8
											CCDC108		ABCB5
											TUBA4A		DNAH11
											PTPRN		FAM126A
											DNPEP		GPNMB
											SPEG		C7orf41
											GMPPA		NEUROD6
											STK11IP		CCDC129
											SCG2		PDE1C
											WDFY1		GPR141
											FAM124B		INHBA
											DOCK10		GLI3
											IRS1		URGCP
											SPHKAP		ABCA13
											DNER		SEPT14
											SP140		AUTS2
											HTR2B		WBSCR17
											DIS3L2		BAZ1B
											CHRND		PTPN12
											EFHD1		PHTF2
											GIGYF2		MAGI2
											UGT1A7		CD36
											HEATR7B1		PCLO
											TRPM8		SEMA3A
											COL6A3		ABCB4
											ASB1		ZNF804B
											HDAC4		DYNC1I1
											NDUFA10		SHFM1
											MYEOV2		LMTK2
											PASK		BAIAP2L1
											HDLBP		TMEM130
											ATG4B		TRRAP
											CNTN6		KPNA7
											CNTN4		CYP3A7
											LRRN1		TAF6
											ITPR1		LRCH4
											ENSG00000235978		SLC12A9
											EDEM1		MUC3B
											GRM7		MUC12
											LMCD1		TRIM56
											SETD5		PSMC2
											CIDEC		RELN
											CRELD1		CDHR3
											FANCD2		PNPLA8
											SEC13		DOCK4
											ATP2B2		ENSG00000228368
											SLC6A1		ANKRD7
											SYN2		AASS
											PPARG		IRF5
											MKRN2		CALD1
											CAND2		KIAA1549
											SLC6A6		ZC3HAV1L
											FGD5		HIPK2
											CAPN7		MGAM
											SH3BP5		OR6V1
											HACL1		TAS2R39
											ANKRD28		OR2A12
											GALNTL2		CNTNAP2
											SATB1		CUL1
											EFHB		ZNF425
											KAT2B		GIMAP8
											NKIRAS1		GIMAP4
											NR1D2		ABP1
											SLC4A7		NOS3
											GADL1		SLC4A2
											STT3B		PAXIP1
											CCR4		NCAPG2
											GLB1		WDR60
											TMPPE		FAM87A
											UBP1		DLC1
											DCLK3		TUSC3
											GOLGA4		ADAMDEC1
											DLEC1		PTK2B
											OXSR1		TEX15
											SCN5A		ERLIN2
											SCN10A		TM2D2
											ULK4		THAP1
											TRAK1		RB1CC1
											NKTR		RP1
											ZBTB47		CYP7A1
											KBTBD5		CHD7
											HHATL		TRPA1
											CCBP2		ZFHX4
											ZNF662		FABP9
											C3orf77		CNGB3
											C3orf23		CDH17
											ZNF445		KIAA1429
											ZNF852		ENSG00000104324
											KIF15		POP1
											TGM4		VPS13B
											SACM1L		SNX31
											FYCO1		ANGPT1
											NBEAL2		PKHD1L1
											SETD2		CSMD3
											CSPG5		TRPS1
											ENSG00000214773		UTP23
											MAP4		COL14A1
											NME6		WDR67
											TREX1		FER1L6
											COL7A1		TG
											CELSR3		FAM135B
											C3orf71		TRAPPC9
											WDR6		GPAA1
											IMPDH2		SCRT1
											QRICH1		DMRT3
											QARS		KCNV2
											C3orf62		KIAA0020
											USP4		INSL6
											DAG1		KIAA2026
											BSN		RANBP6
											RNF123		FREM1
											RBM6		CNTLN
											IFRD2		IFNB1
											CISH		LRRC19
											DOCK3		KIF24
											TEX264		IL11RA
											DNAH1		FANCG
											BAP1		UNC13B
											NISCH		NPR2
											GNL3		PAX5
											NEK4		MCART1
											ITIH3		FAM75A6
											CACNA1D		FAM189A2
											ERC2		TRPM3
											APPL1		GCNT1
											ACOX2		VPS13A
											FHIT		FRMD3
											CADPS		SPTLC1
											C3orf49		IPPK
											ATXN7		SUSD3
											ADAMTS9		PTCH1
											FRMD4B		HSD17B3
											SHQ1		TMOD1
											CNTN3		NCBP1
											FRG2C		HEMGN
											ROBO1		GABBR2
											ZNF654		COL15A1
											EPHA3		NIPSNAP3B
											MINA		ABCA1
											OR5H15		FSD1L
											ST3GAL6		ZNF462
											DCBLD2		ACTL7A
											COL8A1		EPB41L4B
											ABI3BP		PRPF4
											IMPG2		AMBP
											FAM55C		TNC
											BBX		TRIM32
											MYH15		TTLL11
											DZIP3		MRRF
											MORC1		OR1N2
											CD200R1L		OR1L3
											KIAA2018		CRB2
											LSAMP		GOLGA1
											C3orf30		ANGPTL2
											ARHGAP31		ZNF79
											TMEM39A		ENG
											CD80		DNM1
											NR1I2		FNBP1
											GTF2E1		HMCN2
											STXBP5L		NUP214
											POLQ		SETX
											FBXO40		GBGT1
											GOLGB1		LCN1
											IQCB1		LCN9
											CASR		CAMSAP1
											FAM162A		ANAPC2
											KPNA1		EXD3
											DTX3L		MRPL41
											PARP14		DIP2C
											HSPBAP1		AKR1E2
											ADCY5		TUBAL3
											CCDC14		NET1
											MUC13		C10orf18
											ZNF148		FBXO18
											ALDH1L1		ITIH5
											C3orf56		CUBN
											PODXL2		ARMC4
											KIAA1257		MTPAP
											C3orf37		ZNF37A
											C3orf25		AL022344.2
											IFT122		HNRNPF
											COL6A6		GDF2
											PIK3R4		C10orf71
											DNAJC13		ERCC6
											ACAD11		BICC1
											UBA5		ANK3
											NPHP3		C10orf107
											TOPBP1		ZNF365
											TF		C10orf35
											SLCO2A1		SAR1A
											RYK		UNC5B
											STAG1		FAM149B1
											DZIP1L		SYNPO2L
											PIK3CB		DUPD1
											COPB2		KCNMA1
											CLSTN2		GRID1
											ZBTB38		LDB3
											XRN1		ANKRD1
											ATR		PDE6C
											PLS1		TCTN3
											SR140		CCNJ
											AGTR1		ARHGAP19
											CPB1		CRTAC1
											CPA3		HPS1
											C3orf16		ABCC2
											RNF13		NOLC1
											FAM194A		TMEM180
											MED12L		SORCS1
											P2RY12		C10orf118
											IGSF10		ABLIM1
											GPR149		FGFR2
											PLCH1		DMBT1
											GMPS		C10orf90
											TIPARP		NLRP6
											GFM1		ATHL1
											SCHIP1		C11orf35
											IFT80		PNPLA2
											TRIM59		MUC5B
											KPNA4		SYT8
											SI		TSPAN32
											WDR49		ART5
											SERPINI1		NUP98
											GOLIM4		OR52K2
											MECOM		OR51B4
											LRRC34		UBQLN3
											SEC62		TPP1
											PHC3		OR6A2
											PRKCI		NLRP14
											TNFSF10		RBMXL2
											NCEH1		DENND5A
											ECT2		RNF141
											PIK3CA		EIF4G2
											ZNF639		TEAD1
											MRPL47		ARNTL
											CCDC39		KCNC1
											ATP11B		ZDHHC13
											MCF2L2		NELL1
											KLHL24		MUC15
											ABCC5		MPPED2
											VWA5B2		ENSG00000226746
											CLCN2		QSER1
											POLR2H		C11orf41
											THPO		LRRC4C
											MAP3K13		ACCS
											LIPH		CREB3L1
											ETV5		AMBRA1
											DGKG		LRP4
											TBCCD1		ARFGAP2
											HRG		MYBPC3
											ADIPOQ		KBTBD4
											RTP1		NUP160
											MASP1		OR4B1
											LPP		OR4C3
											TP63		OR4A5
											LEPREL1		OR4A15
											ENSG00000205835		OR4C6
											ATP13A5		OR5L2
											OPA1		OR8I2
											TMEM44		OR8H2
											LSG1		OR8J1
											APOD		OR9G9
											TFRC		CLP1
											C3orf34		LPXN
											PAK2		CNTF
											KIAA0226		DAK
											ZNF141		CPSF7
											PIGG		C11orf9
											PDE6B		BEST1
											CRIPAK		AHNAK
											LETM1		TUT1
											WHSC2		INTS5
											SH3BP2		HNRNPUL2
											NOP14		HRASLS2
											RGS12		NRXN2
											NSG1		MEN1
											EVC2		CAPN1
											MAN2B2		FOSL1
											TBC1D14		CATSPER1
											SORCS2		KLC2
											AFAP1		SPTBN2
											SH3TC1		SYT12
											ACOX3		LRP5
											ZNF518B		SAPS3
											CC2D2A		KRTAP5-7
											ENSG00000249581		FOLR2
											NCAPG		P4HA3
											SLIT2		POLD3
											DHX15		ALG8
											CCKAR		ODZ4
											ARAP2		FZD4
											DTHD1		ENSG00000204455
											KIAA1239		PIWIL4
											TBC1D1		DYNC2H1
											TLR6		GUCY1A2
											UGDH		ATM
											PDS5A		POU2AF1
											N4BP2		DLAT
											RBM47		RBM7
											NSUN7		FAM55D
											LIMCH1		TREH
											ATP8A1		DDX6
											YIPF7		UBASH3B
											GABRA2		OR10D3P
											CORIN		FOXRED1
											NFXL1		JAM3
											TXK		NCAPD3
											FRYL		LRTM2
											CHIC2		CACNA1C
											PDGFRA		KCNA5
											KDR		VWF
											EXOC1		NOP2
											CEP135		CHD4
											TMPRSS11F		ACSM4
											UGT2B11		GDF3
											SULT1B1		LRP6
											GRSF1		MANSC1
											MOBKL1A		ABCC9
											ADAMTS3		SOX5
											AFM		KLHDC5
											PPBP		TMTC1
											CDKL2		BICD1
											SDAD1		LRRK2
											CCDC158		MUC19
											SHROOM3		PDZRN4
											CCNG2		ADAMTS20
											CNOT6L		PUS7L
											FRAS1		TMEM117
											ANXA3		NELL2
											BMP2K		SLC38A1
											NAA11		PFKM
											ANTXR2		RND1
											FGF5		MLL2
											C4orf22		KCNH3
											BMP3		NCKAP5L
											PRKG2		ATF1
											HNRNPD		SLC11A2
											THAP9		ACVRL1
											WDFY3		ENSG00000135477
											MAPK10		KRT6A
											PTPN13		KRT77
											KLHL8		AMHR2
											IBSP		MAP3K12
											ABCG2		HOXC11
											HERC5		GPR84
											HERC3		OR9K2
											FAM13A		OR6C68
											GPRIN3		DGKA
											MMRN1		BAZ2A
											GRID2		INHBC
											UNC5C		PIP4K2C
											ADH1B		AGAP2
											MTTP		CTDSP2
											DDIT4L		MON2
											BANK1		TMEM5
											BDH2		SRGAP1
											CENPE		C12orf56
											TET2		TBC1D30
											PPA2		FRS2
											INTS12		PTPRB
											PAPSS1		ZFC3H1
											COL25A1		EPYC
											CCDC109B		KERA
											CFI		PLXNC1
											ALPK1		NTN4
											C4orf21		ELK3
											ANK2		NEDD1
											NDST3		NR1H4
											SEC24D		NUAK1
											SYNPO2		CKAP4
											PDE5A		POLR3B
											MAD2L1		CRY1
											C4orf31		PWP1
											ANXA5		ASCL4
											CCNA2		SVOP
											TRPC3		CUX2
											KIAA1109		C12orf51
											IL21		OAS2
											SPRY1		NOS1
											FAT4		MSI1
											C4orf29		ANAPC5
											NAA15		RNF34
											CLGN		KDM2B
											RNF150		ORAI1
											USP38		MORN3
											FREM3		RSRC2
											POU4F2		GPR81
											TTC29		PITPNM2
											EDNRA		TMEM132B
											PRMT10		POLE
											NR3C2		RNF17
											LRBA		FLT3
											FBXW7		PDS5B
											TIGD4		C13orf38
											TRIM2		FREM2
											SFRP2		COG6
											DCHS2		TSC22D1
											FGA		LRRC63
											NPY2R		INTS6
											MAP9		ATP7B
											GUCY1B3		PCDH17
											ACCN5		MYCBP2
											CTSO		FGF14
											GRIA2		CUL4A
											FAM198B		OR4Q3
											NAF1		OR4K14
											NPY5R		PRMT5
											ANP32C		HAUS4
											TRIM75		MYH7
											TMEM192		RNF31
											SC4MOL		TM9SF1
											DDX60		MDP1
											DDX60L		FOXG1
											CLCN3		ARHGAP5
											FBXO8		SRP54
											GPM6A		BRMS1L
											WDR17		MIPOL1
											ODZ3		SSTR1
											STOX2		PRPF39
											CCDC111		GPR137C
											SNX25		CDKN3
											ANKRD37		SAMD4A
											C4orf47		KTN1
											PDLIM3		SLC35F4
											FAM149A		C14orf39
											KLKB1		SIX6
											F11		SIX1
											TRIML1		SYNE2
											FRG1		PLEK2
											EXOC3		PLEKHH1
											LPCAT1		ZFYVE26
											MRPL36		MAP3K9
											ADAMTS16		ZFYVE1
											KIAA0947		NPC2
											ADCY2		DLST
											MTRR		TGFB3
											CCT5		ADCK1
											DNAH5		C14orf145
											TRIO		ENSG00000205562
											ANKH		C14orf102
											40603		FBLN5
											MYO10		ATG2B
											CDH18		VRK1
											PRDM9		SETD3
											CDH10		ZNF839
											CDH9		KIAA0284
											RNASEN		AHNAK2
											PDZD2		C14orf79
											MTMR12		ENSG00000174450
											ZFR		KLF13
											TARS		RYR3
											ADAMTS12		PLA2G4E
											AGXT2		PLA2G4F
											UGT3A1		STARD9
											UGT3A2		UBR1
											LMBRD2		SPG11
											SLC1A3		CEP152
											NIPBL		SLC27A2
											GDNF		DMXL2
											EGFLAM		ALDH1A2
											LIFR		AC091046.2
											ENSG00000205783		OAZ2
											RICTOR		RBPMS2
											C5orf28		ANKDD1A
											HCN1		SLC24A1
											ISL1		GOLGA6B
											FST		NEO1
											DHX29		HCN4
											MAP3K1		NPTN
											C5orf35		C15orf59
											ERCC8		SEMA7A
											KIF2A		CLK3
											RGS7BP		CSPG4
											ADAMTS6		AGPHD1
											C5orf44		ADAMTS7
											ERBB2IP		RASGRF1
											MAST4		KIAA1199
											PIK3R1		ENSG00000205242
											SLC30A5		ABHD2
											MRPS36		WDR93
											CCDC125		C15orf38
											MARVELD2		SEMA4B
											ZNF366		HDDC3
											TNPO1		MCTP2
											GFM2		IGF1R
											NSA2		ASB7
											FAM169A		ARHGDIG
											GCNT4		SOLH
											COL4A3BP		WDR24
											PAPD4		PRSS29P
											CMYA5		CLCN7
											THBS4		ABCA3
											ZFYVE16		CCNF
											ANKRD34B		NTN3
											HAPLN1		SRRM2
											LYSMD3		CREBBP
											GPR98		PPL
											NR2F1		RSL1D1
											C5orf36		ENSG00000205782
											ANKRD32		RRN3
											MCTP1		SMG1
											ERAP2		TMC7
											RIOK2		TMC5
											CHD1		ENSG00000103540
											SLCO6A1		ACSM2A
											PAM		THUMPD1
											GIN1		DNAH3
											PPIP5K2		VWA3A
											C5orf30		PALB2
											FER		PRKCB
											TMEM232		NUPR1
											EPB41L4A		PRR14
											APC		ZNF629
											SRP19		VPS35
											ZRSR1		ABCC12
											YTHDC2		SALL1
											KCNN2		RBL2
											PGGT1B		CES1
											CDO1		GNAO1
											FAM170A		MT2A
											FTMT		GPR114
											ZNF474		CNGB1
											PRDM6		CNOT1
											CEP120		CES3
											ZNF608		FHOD1
											GRAMD3		RLTPR
											MEGF10		TSNAXIP1
											FNIP1		EDC4
											IL4		SLC12A4
											GDF9		CHTF8
											LEAP2		COG8
											HSPA4		ENSG00000226232
											FSTL4		AARS
											TCF7		DDX19A
											PHF15		HYDIN2
											SEC24A		BCAR1
											DDX46		ADAT1
											C5orf24		CNTNAP4
											CATSPER3		ADAMTS18
											TRPC7		PLCG2
											FAM13B		MBTPS1
											MATR3		JPH3
											HBEGF		MYO1C
											WDR55		PRPF8
											HARS		SMYD4
											ZMAT2		RPA1
											PCDHA2		SMG6
											PCDHA3		KIAA0664
											PCDHA4		ASPA
											PCDHA7		PLD2
											PCDHA8		GPR172B
											PCDHA10		AIPL1
											PCDHA11		DVL2
											PCDHA12		PHF23
											PCDHB2		GABARAP
											PCDHB3		POLR2A
											PCDHB7		DNAH2
											PCDHB10		C17orf68
											PCDHB11		MYH1
											PCDHB15		MYH2
											SLC25A2		C17orf48
											PCDHGA12		DNAH9
											PCDHGC5		MYOCD
											ARAP3		UBB
											PCDH1		ATPAF2
											PCDH12		CCDC144C
											SH3RF2		KSR1
											RBM27		SPAG5
											POU4F3		NEK8
											STK32A		MYO18A
											JAKMIP2		CORO6
											SPINK5		EFCAB5
											SPINK5L3		ADAP2
											FBXO38		ACCN1
											PCYOX1L		SLFN13
											PPARGC1B		SLFN12L
											CSF1R		CCL3
											RBM22		PIGW
											SLC36A2		LHX1
											FAT2		ACACA
											GLRA1		C17orf78
											FAM114A2		HNF1B
											MFAP3		FBXL20
											GEMIN5		CDK12
											ITK		ENSG00000204913
											THG1L		MED24
											EBF1		THRA
											ENSG00000223908		RAPGEFL1
											TTC1		WIPF2
											PTTG1		KLHL11
											ATP10B		TTC25
											GABRB2		STAT5B
											ODZ2		COASY
											EFCAB9		WNK4
											BNIP1		PSME3
											C5orf25		BRCA1
											NOP16		PLEKHM1
											CDHR2		NPEPPS
											TSPAN17		HOXB7
											DDX41		HOXB9
											ZNF354A		MYST2
											ZFP2		COL1A1
											ZNF454		CACNA1G
											CANX		UTP18
											SQSTM1		STXBP4
											TBC1D9B		C17orf67
											RASGEF1C		EPX
											FLT4		MKS1
											OR2Y1		MTMR4
											TRIM7		38231
											SERPINB9		ENSG00000238283
											RPP40		USP32
											SSR1		TLK2
											CAGE1		ENSG00000228979
											DSP		RGS9
											SLC35B3		ABCA8
											TFAP2A		ABCA5
											GCNT6		SLC25A19
											ENSG00000244476		GRB2
											HIVEP1		WBP2
											PHACTR1		ZACN
											SIRT5		ENSG00000078687
											CD83		TMC6
											ENSG00000215019		AFMID
											CAP2		RNF213
											NUP153		C17orf70
											LPCAT3		MRPL12
											CDKAL1		ASPSCR1
											NRSN1		TEX19
											MRS2		HEXDC
											KIAA0319		ZNF750
											HIST1H2BA		NDC80
											TRIM38		GREB1L
											HIST1H3B		NOL4
											HIST1H3C		ZNF396
											HIST1H1C		SLC39A6
											HIST1H2BC		CELF4
											HIST1H2AC		KIAA1632
											HIST1H2BD		ATP5A1
											HIST1H4D		LOXHD1
											HIST1H4E		DYM
											HIST1H1D		WDR7
											HIST1H2BH		ONECUT2
											HIST1H3G		PHLPP1
											BTN2A2		CDH7
											BTN2A1		NETO1
											HIST1H2BJ		PTBP1
											POM121L2		ELANE
											HIST1H2AJ		ABCA7
											ZNF165		MUM1
											ZSCAN12		DOT1L
											SCAND3		TMPRSS9
											ZNF311		THOP1
											OR10C1		ZNF554
											MAS1L		ZNF77
											ZFP57		FEM1A
											TRIM40		SAFB
											TRIM10		ACER1
											HLA-E		C3
											NRM		ZNF358
											MDC1		MAP2K7
											FLOT1		SNAPC2
											IER3		ACTL9
											DDR1		MUC16
											POU5F1		OR7G3
											SNORD84		ZNF317
											ATP6V1G2		OR7D4
											APOM		DNMT1
											LY6G5C		ATG4D
											C6orf27		SLC44A2
											SNORD52		ILF3
											SLC44A4		CARM1
											SKIV2L		ZNF878
											TNXB		TNPO2
											FKBPL		MRI1
											PPT2		NANOS3
											HLA-DRA		C19orf57
											PSMB8		DDX39
											HLA-DMB		CASP14
											BRD2		WIZ
											HLA-DOA		NWD1
											SLC39A7		GTPBP3
											B3GALT4		RAB3A
											WDR46		ISYNA1
											RGL2		KLHL26
											ZBTB22		DDX49
											DAXX		ARMC6
											CUTA		RFXANK
											SYNGAP1		KIAA0892
											ITPR3		YJEFN3
											PPARD		ZNF626
											FKBP5		ZNF431
											C6orf81		ZNF729
											SLC26A8		PLEKHF1
											C6orf222		ZNF536
											C6orf89		TDRD12
											PI16		RHPN2
											FTSJD2		SCN1B
											DNAH8		LSR
											GLP1R		FFAR2
											KCNK16		KRTDAP
											DAAM2		DMKN
											FRS3		ATP4A
											PEX6		ENSG00000105663
											PPP2R5D		ZFP14
											C6orf153		ZNF566
											CUL7		ZNF383
											PTK7		IL28B
											CUL9		PLEKHG2
											TTBK1		TIMM50
											ABCC10		SPTBN4
											XPO5		SHKBP1
											TMEM63B		LTBP4
											CAPN11		ADCK4
											TCTE1		MEGF8
											SUPT3H		LIPE
											TDRD6		PSG8
											TNFRSF21		ZNF230
											GPR111		ZNF229
											GPR115		KLC3
											GLYATL3		PPP1R13L
											RHAG		SYMPK
											CRISP3		KPTN
											PKHD1		ZNF541
											GCLC		GLTSCR1
											HCRTR2		LIG1
											COL21A1		KDELR1
											DST		LMTK3
											ZNF451		TULP2
											EYS		PIH1D1
											BAI3		NAPSA
											FAM135A		HAS1
											SMAP1		PPP2R1A
											OGFRL1		ZNF528
											RIMS1		ZNF808
											KCNQ5		RPS9
											CD109		LILRB4
											MYO6		ZSCAN5A
											PGM3		ZNF211
											ME1		ZNF324
											SNAP91		TRIB3
											KIAA1009		RBCK1
											SNX14		TGM3
											SYNCRIP		ZNF343
											HTR1E		VPS16
											CGA		SIGLEC1
											ZNF292		JAG1
											C6orf165		BTBD3
											SLC35A1		SPTLC3
											ANKRD6		PCSK2
											MDN1		C20orf72
											CASP8AP2		C20orf79
											EPHA7		CRNKL1
											MANEA		C20orf26
											FUT9		C20orf3
											KLHL32		ZNF337
											SFRS18		ENSG00000099389
											USP45		KIF3B
											ASCC3		ZNF341
											BVES		PIGU
											POPDC3		MYH7B
											PRDM1		TRPC4AP
											AIM1		C20orf152
											RTN4IP1		KIAA0406
											LACE1		C20orf95
											ZBTB24		LPIN3
											CDC40		CHD6
											CDK19		WFDC6
											AMD1		EYA2
											GTF3C6		PREX1
											REV3L		ARFGEF2
											LAMA4		STAU1
											MARCKS		PARD6B
											RWDD1		KCNG1
											KPNA5		NFATC2
											DCBLD1		TSHZ2
											SLC35F1		DOK5
											FAM184A		SYCP2
											C6orf170		CDH26
											GJA1		CDH4
											SMPDL3A		TCFL5
											TRDN		COL20A1
											NCOA7		IGHV1OR15-5
											RSPO3		GRIK1
											THEMIS		C21orf63
											LAMA2		TCP10L
											ARHGAP18		RUNX1
											C6orf191		SIM2
											MED23		BRWD1
											ENPP3		PRDM15
											STX7		U2AF1
											VNN1		TRAPPC10
											SLC2A12		COL6A1
											ALDH8A1		COL6A2
											NHSL1		CCT8L2
											ADAT2		TUBA8
											PHACTR2		CLTCL1
											LTV1		C22orf25
											UTRN		ZDHHC8
											FBXO30		RIMBP3
											SHPRH		AIFM3
											C6orf103		SLC7A4
											IYD		SUSD2
											AKAP12		GGT5
											C6orf97		ADORA2A
											SYNE1		PIWIL3
											MYCT1		SGSM1
											CNKSR3		KIAA1671
											RBM16		SEZ6L
											TIAM2		CRYBB1
											ARID1B		OSM
											FNDC1		LIMK2
											ACAT2		PATZ1
											IGF2R		DRG1
											SLC22A1		C22orf42
											SLC22A2		ISX
											SLC22A3		ENSG00000231818
											PLG		FOXRED2
											MAP3K4		C1QTNF6
											PDE10A		CYTH4
											GPR31		APOBEC3F
											TCP10		PDGFB
											KIF25		SREBF2
											DLL1		CYP2D6
											PDCD2		TRMU
											MICALL2		TUBGCP6
											EIF3B		SAPS2
											IQCE		ARSH
											CARD11		HDHD1A
											SDK1		WWC3
											FOXK1		GLRA2
											RBAK		FIGF
											TNRC18		BEND2
											DAGLB		SCML2
											ZNF12		PHKA2
											RSPH10B2		GPR64
											ICA1		RPS6KA3
											PHF14		CNKSR2
											THSD7A		PCYT1B
											VWDE		MAGEB10
											ARL4A		DMD
											DGKB		FAM47A
											MEOX2		OTC
											ABCB5		USP9X
											DNAH11		GPR34
											CDCA7L		EFHC2
											FAM126A		PORCN
											GPNMB		GATA1
											STK31		GRIPAP1
											HOXA2		WDR45
											HOXA11		SYP
											FKBP14		AKAP4
											PLEKHA8		SHROOM4
											C7orf16		BMP15
											BBS9		SMC1A
											RP11-89N17.1		HUWE1
											KIAA0895		ITIH5L
											ANLN		FAM123B
											AOAH		MTMR8
											VPS41		PDZD11
											POU6F2		FOXO4
											RALA		NAP1L2
											GLI3		FGF16
											HECW1		ZCCHC5
											OGDH		POU3F4
											TNS3		CPXCR1
											PKD1L1		PCDH11X
											HUS1		TMEM35
											ABCA13		TAF7L
											ZPBP		HNRNPH2
											DDC		FAM199X
											GRB10		TBC1D8B
											COBL		IL13RA2
											VSTM2A		PLS3
											ZNF713		WDR44
											SUMF2		SASH3
											ZNF716		ENOX2
											ZNF680		FRMD7
											ZNF273		TFDP3
											ZNF117		GPR112
											ZNF92		MCF2
											TPST1		CXorf66
											AUTS2		MAGEC2
											WBSCR17		IDS
											CALN1		GPR50
											BAZ1B		MAGEA4
											WBSCR27		PNMA5
											POR		ATP2B3
											MDH2		IDH3G
											CCDC146		L1CAM
											PHTF2		HCFC1
											GNAI1		GAB3
											ENSG00000237896
											PCLO
											GRM3
											C7orf23
											ABCB4
											ABCB1
											RUNDC3B
											STEAP4
											C7orf63
											MTERF
											AKAP9
											ENSG00000240720
											FAM133B
											CCDC132
											GNG11
											BET1
											CASD1
											SGCE
											PON3
											DYNC1I1
											TRRAP
											ZKSCAN5
											CYP3A5P1
											TRIM4
											ZKSCAN1
											ZNF3
											CNPY4
											C7orf43
											STAG3
											SPDYE3
											MEPCE
											C7orf51
											AGFG2
											FBXO24
											ENSG00000228273
											MUC3B
											MUC12
											MUC17
											ZNHIT1
											FBXL13
											LRRC17
											MLL5
											SRPK2
											SYPL1
											PIK3CG
											BCAP29
											SLC26A3
											DLD
											LAMB1
											LAMB4
											NRCAM
											PNPLA8
											LRRN3
											ZNF277
											IFRD1
											TMEM168
											PPP1R3A
											MDFIC
											TFEC
											MET
											ST7
											CFTR
											CTTNBP2
											PTPRZ1
											CADPS2
											RNF133
											IQUB
											SPAM1
											POT1
											ZNF800
											OPN1SW
											AHCYL2
											CPA5
											COPG2
											PODXL
											PLXNA4
											ENSG00000183470
											ENSG00000232856
											LRGUK
											AKR1B15
											PTN
											TRIM24
											SVOPL
											C7orf55
											LUC7L2
											RAB19
											NDUFB2
											BRAF
											MRPS33
											KIAA1147
											TAS2R38
											MGAM
											RP11-1220K2.2
											TRPV5
											CLCN1
											ZYX
											PDIA4
											ZNF786
											ZNF425
											ZNF398
											ZNF862
											ASB10
											PRKAG2
											GALNTL5
											GALNT11
											MLL3
											DPP6
											HTR5A
											BLACE
											RBM33
											ESYT2
											WDR60
											ARHGEF10
											MYOM2
											CSMD1
											ANGPT2
											ERI1
											TNKS
											RP1L1
											CTSB
											DLC1
											C8orf48
											SLC7A2
											MTUS1
											ASAH1
											NAT1
											CSGALNACT1
											LPL
											NUDT18
											KIAA1967
											TNFRSF10B
											CHMP7
											ENTPD4
											ADAMDEC1
											PTK2B
											CHRNA2
											KIF13B
											TEX15
											C8orf41
											UNC5D
											ENSG00000183154
											RAB11FIP1
											ASH2L
											STAR
											WHSC1L1
											ADAM18
											ANK1
											MYST3
											PRKDC
											SNTG1
											PXDNL
											RB1CC1
											OPRK1
											RP1
											SDR16C5
											CYP7A1
											CHD7
											TTPA
											YTHDF3
											CRH
											VCPIP1
											PREX2
											SLCO5A1
											NCOA2
											EYA1
											KCNB2
											ZFHX4
											E2F5
											ATP6V0D2
											CNGB3
											DCAF4L2
											MMP16
											DECR1
											FAM92A1
											TMEM67
											KIAA1429
											PLEKHF2
											SDC2
											ENSG00000104324
											LAPTM4B
											MATN2
											VPS13B
											RNF19A
											UBR5
											DCAF13
											RIMS2
											LRP12
											ZFPM2
											OXR1
											PKHD1L1
											CSMD3
											UTP23
											SLC30A8
											NOV
											TAF2
											COL14A1
											MTBP
											ZHX2
											C8orf76
											ZHX1
											ANXA13
											FAM91A1
											FER1L6
											RNF139
											ASAP1
											ADCY8
											KCNQ3
											TG
											FAM135B
											KCNK9
											TRAPPC9
											EIF2C2
											DENND3
											LY6K
											SLURP1
											GSDMD
											PARP10
											CPSF1
											LRRC24
											DOCK8
											KANK1
											KCNV2
											KIAA0020
											RCL1
											KIAA2026
											IL33
											PTPRD
											MPDZ
											TTC39B
											C9orf93
											BNC2
											CNTLN
											ADAMTSL1
											FAM154A
											KIAA1797
											PTPLAD2
											IFNA4
											IFNA2
											ELAVL2
											TEK
											C9orf11
											TAF1L
											ANKRD18B
											DCTN3
											RUSC2
											TPM2
											TLN1
											GLIPR2
											CCIN
											ZBTB5
											FRMPD1
											ANKRD18A
											FAM75A7
											PIP5K1B
											TJP2
											MAMDC2
											TRPM3
											TMC1
											RORB
											TRPM6
											C9orf41
											PCSK5
											GCNT1
											PRUNE2
											VPS13A
											PSAT1
											TLE1
											FAM75B
											FRMD3
											UBQLN1
											KIF27
											AGTPBP1
											DAPK1
											SHC3
											SECISBP2
											SYK
											ENSG00000214877
											NOL8
											ZNF484
											FANCC
											PTCH1
											C9orf102
											ZNF510
											TBC1D2
											GABBR2
											COL15A1
											ALG2
											ERP44
											INVS
											BAAT
											GRIN3A
											CYLC2
											SMC2
											OR13C9
											ABCA1
											ZNF462
											RAD23B
											KLF4
											IKBKAP
											EPB41L4B
											AKAP2
											C9orf152
											SVEP1
											MUSK
											OR2K2
											KIAA0368
											ZNF483
											C9orf84
											UGCG
											ZFP37
											FKBP15
											ENSG00000249544
											KIF12
											AKNA
											TNC
											PAPPA
											ASTN2
											TLR4
											CDK5RAP2
											PHF19
											DAB2IP
											RBM18
											MRRF
											OR1B1
											OR1L1
											OR1L4
											RC3H2
											RABGAP1
											CRB2
											PSMB7
											WDR38
											ZBTB43
											FAM129B
											C9orf117
											TOR2A
											SH2D3C
											CIZ1
											GOLGA2
											ODF2
											SPTAN1
											NUP188
											SH3GLB2
											PPP2R4
											ENSG00000196979
											ENSG00000230938
											NUP214
											FAM78A
											BAT2L1
											POMT1
											SETX
											SURF2
											COL5A1
											KIAA0649
											KCNT1
											QSOX2
											NOTCH1
											TRAF2
											FBXW5
											GRIN1
											ANAPC2
											NDOR1
											TUBB2C
											WDR85
											CACNA1B
											LARP4B
											ADARB2
											AKR1C2
											AKR1C3
											C10orf18
											FBXO18
											RBM17
											PRKCQ
											SFMBT2
											ITIH2
											ATP5C1
											TAF3
											GATA3
											CELF2
											UPF2
											CAMK1D
											PHYH
											CDNF
											HSPA14
											NMT2
											FAM171A1
											C1QL3
											TRDMT1
											PTPLA
											STAM
											C10orf140
											MLLT10
											PRTFDC1
											GPR158
											ACBD5
											MKX
											WAC
											KIAA1462
											MTPAP
											LYZL2
											ENSG00000196960
											ZEB1
											ARHGAP12
											KIF5B
											CCDC7
											ITGB1
											NRP1
											PARD3
											CUL2
											CREM
											NAMPTL
											ANKRD30A
											ZNF248
											ZNF25
											ENSG00000099251
											CCNYL2
											BMS1
											FXYD4
											ZNF485
											PPYR1
											FRMPD2
											WDFY4
											DRGX
											CSTF2T
											MBL2
											PCDH15
											CISD1
											FAM13C
											ARID5B
											JMJD1C
											CTNNA3
											LRRTM3
											DNAJC12
											CCAR1
											STOX1
											SUPV3L1
											KIAA1274
											PCBD1
											CDH23
											P4HA1
											ANXA7
											ZMYND17
											PPP3CB
											SEC24C
											KIAA0913
											AP3M1
											MYST4
											SAMD8
											DLG5
											AL359195.1
											GHITM
											FAM190B
											WAPAL
											PTEN
											LIPM
											ACTA2
											IFIT3
											HECTD2
											TNKS2
											IDE
											MYOF
											PDE6C
											C10orf4
											TMEM20
											PLCE1
											SORBS1
											DNTT
											TLL2
											PIK3AP1
											C10orf12
											SLIT1
											C10orf28
											HPSE2
											CNNM1
											ABCC2
											SEC31B
											FAM178A
											C10orf2
											LDB1
											GBF1
											CALHM2
											SH3PXD2A
											C10orf79
											ITPRIP
											CCDC147
											SORCS3
											MXI1
											ADRA2A
											GPAM
											DCLRE1A
											PNLIPRP1
											TIAL1
											SEC23IP
											FGFR2
											DMBT1
											ENSG00000214308
											CUZD1
											GPR26
											ZRANB1
											DHX32
											ENSG00000203779
											MKI67
											LRRC27
											C10orf92
											KNDC1
											TUBGCP2
											ODF3
											PSMD13
											HRAS
											LRDD
											AP2A2
											MUC6
											MUC5B
											TH
[truncated: 1,663 more rows]

## Sheet: Pancreatic Cancers
Significantly mutated genes (PMID: 26909576)	Frame shift deletions in Pancreatic Cancers (PMID: 26909576)	Frame shift insertions in Pancreatic Cancers (PMID: 26909576)	In frame deletions in Pancreatic Cancers (PMID: 26909576)	Missense mutations in Pancreatic Cancers (PMID: 26909576)	Nonsense mutations in Pancreatic Cancers (PMID: 26909576)	Nonstop mutations in Pancreatic Cancers (PMID: 26909576)	Silent mutations in Pancreatic Cancers (PMID: 26909576)	Splice site mutations in Pancreatic Cancers (PMID: 26909576)	In frame fusions in Pancreatic Cancers [Head:Tail] (PMID: 26909576)
TP53	ABCA13	EARS2	UCHL5	AGFG1	CHL1	RBM11	CCDC116	CCDC57	ABCA10:BRIP1
SMAD4	FBRS	TJP1	RP1L1	ALG12	COBL	ZNF595	CHRM3	CDH22	AC144568.2:DLGAP2
KRAS	NID2	CDKN2A	CYP3A5	AOAH	HIST1H4D	ZNF688	CRMP1	IGHGP	ACVR2A:MBD5
RNF43	SLC25A18	FOXD4	NPHP3	ARID4B	AKD1	HOXA2	DPEP2	NPNT	ADAM15:CKS1B
ARID1A	ZNF703	PIM3	HIST1H1B	BAHCC1	GABRB3	ZNF264	DUSP11	PTBP1	AEBP2:PLEKHA5
CDKN2A	ARHGAP5	ELF3	LONRF3	C2orf29	TP53	BBS4	FAT1	CLCNKA	AKAP6:NPAS3
TGFBR2	BCKDK	STRADB	BTAF1	CCDC155	WDHD1	SMAD4	HEPHL1	FNIP1	AKAP9:TTC28
ACVR1B	PLSCR2	TP53	PRNP	CYP11A1	POLQ	FCGBP	IQGAP1	GABRA2	AKR1C1:CTNNA3
KDM6A	XIAP	FAM217A	UBE2F	CYP4A22	ADRBK1	TMX1	KCNG4	KCNH7	AKT2:SNRPA
MLL3	ARID1A	ATG14	R3HCC1L	EFCAB6	DNAJC13	TPPP	MFN2	MIA3	ALG9:DLAT
ACVR2A	SYK	SCRN3	FUT7	ENTPD6	FKBP1C	CA14	POMC	NAP1L4	ANAPC10:OTUD4
SMARCA4	DGKI	ENC1	PNMA1	FNDC1	FREM3	PPP1R1B	RAN	NF1P6	ANK2:KCNK10
MAP2K4	MACF1	MLL3	FAM53B	GAS7	NELL1	FAM104B	TGM6	OPCML-IT2	ANKRD36C:ANKRD36
SMAD3	MAGEL2	C17orf78	FAM198B	GNAS	RAPH1	DHCR7	TMEM121	PROP1	ANXA13:FBXO32
RBM10	PABPC4L	FAM173B	SETD1A	GSDMC	SNTG2	ST7	TREM2	SOLH	AP000304.12:ADAMTS1
SF3B1	EYA4	SMAD4	SERTAD1	HPS3	AMOTL1	SEZ6	TRIM17	SPTA1	APBA2:ARNT2
MARK2	ASPG	STAU2	CPLX2	IGF2R	CALR	GAS2L1	BPI	ST3GAL4	APP:YIF1B
TGFBR1	DNAJB1	PMEPA1	CXCL5	KRAS	DPP9	TMEM91	COA3	TG	ARHGEF38:GSTCD
SDK2	GRIP1	ADCY2	SURF2	LOXL4	RAB17	USP10	CYP17A1	TRPA1	ARIH1:SCAPER
PBRM1	SMAD4	MCOLN2	MLLT1	LTBP1	SPINK5	DPH5	DAG1	ZWINT	ARTN:ST3GAL3
U2AF1	TGM7	TOX2	SCAF1	MRGPRX4	BCL2L2-PABPN1	PRKACA	FHOD3	ARHGAP26	ARVCF:RNF185
FBXW7	ZFP161	MBNL2	CHL1	MYL9	EVC	MRPS16	GALNT9	HYOU1	ASH1L:KCNN3
ATM	TP53	RNF43	KLHL30	NMT1	MT-ND4	SPTBN4	GSX2	CCDC178	ASPSCR1:RPTOR
TP53BP2	ANKRD23	ZNF626	SFSWAP	PLD4	DTHD1		HELZ2	HAUS8	ASTL:DUSP2
CALD1	FURIN	BRCA2	TP53	POTEH	FLG2		IRX4	LMNB1	ASTL:TMEM127
BCORL1	GPC2	DYNC1I1	MYO18A	RALBP1	LTBP3		LPP	MED13L	ASTN1:LGR5
FBLN2	RTN3	RBM10	TNFAIP2	RARRES3	YPEL5		MXRA5	PCSK4	ATG2B:SETD3
PLXNB2	TTN	KDM6A	SMTN	RHOBTB2	KEL		SIGLEC5	TP53	ATP6V0A1:HSF5
SIN3B	KCTD3	TRANK1	PGK1	SIM1	TTN		SPOCK2	VWCE	BAG6:MEP1A
MACF1	POLQ	EFCAB2	SMARCA4	SLC16A2	C1orf43		VPS13A	ABCA10	BBS9:BMPER
DISP2	ARHGAP42	SLC4A4	SNX27	SLC1A6	DNAH5		ANKRD11	ABCA9	BCR:SYNGR1
KALRN	CCDC130	PET117	PCDHGB4	SMARCA4	FPGT-TNNI3K		AOX1	CACNA1G-AS1	BCR:TMCO3
ITPR3	CDKN2A	LENG8	ZNF609	SNPH	GARNL3		CPLX3	CSMD2	BLMH:ZNF420
HIVEP1	JARID2	ROR1	ABCF2	TCP11	NFASC		CTTN	ELAVL4	BMP8A:SCMH1
MYCBP2	RGS2	ARID1A	EPHA2	TGM6	SEC23B		GRM4	ENDOV	BRIP1:ARSG
NF2	THBS4	CNKSR2	ERVV-1	TP53	SLC35G6		MCM3AP	GRIK4	BRIP1:TANC2
SETD2	CSNK1G2	MORC4	PNPLA5	ZBED2	KLF5		TMEM237	NTF3	BTBD10:TRIM5
SPTB	KLF5	PHF20	SLC44A4	ZNF608	SDK2		TPO	SLC30A3	C10orf131:OPALINCC2D2B:OPALIN
NBEA	LYPD6B	FTSJD1	ASAP2	ABHD1	CDKN2A		ADRA1B	SUMO1	C19orf40:ZNF536
TLE4	ZBTB26	C1orf173	JAG2	AP1G2	GZMA		APOB	ADAMTS15	C2CD2:HLCS
JAG1	FUT7	DLC1	SF3A1	ARIH2OS	COL23A1		CD163L1	ARID2	C2orf61:SEL1L2
HCFC1	THYN1	ARID2	CHD1L	ASB4	AKNAD1		ELOVL4	CTGLF10P	C3orf67:FAM107A
TTC18	FOXA2	WDR96	GCNT1	ASL	ARID1A		GCFC2	GPR98	C5:PSMD5
BMP2K	UNKL	POLRMT	RPLP0	ATF2	MLL2		LAT2	KRT7	C7orf63:CDK6
MLL2	DMGDH	GDF2	TDRD6	BIRC6	CACNA1S		MBNL2	STX18	C7orf63:STEAP1
ATF2	EPHA1	SEC63	ZNF518B	CDKL5	SMAD4		NFATC4	THRAP3	C9:SLC38A6
FASN	PCDHGA9	ZNF292	KDM6A	CELF3	ITPKA		SNED1	TTN	CA10:FAM117A
ARID2	PNLIPRP2	TMEM2	TTC22	FAM26F	PARP10		SYNE1	ATP10D	CA10:SLC38A10
GIGYF2	RFK	MLL2	BSN	FKBP10	PCGF5		TNFRSF1A	ANK2	CABLES1:OSBPL1A
CC2D2A	RNF213	SOCS2	TEX2	FOLH1	SETD6		VWA3A	ARHGEF33	CABLES1:TRAPPC8
VPS13D	RYR2	CCDC66	C16orf88	IGFALS	SLC27A6		XIRP2	NIF3L1	CACNA1G:SLC25A19
HUWE1	TMPRSS11D	ZNF451	EPHB3	INO80	TACR3		ACSL4	POLE	CACNG5:LUC7L3
TNIK	ZNF658	KCNH2	MUC6	KMO	ASXL3		ADAMTS9	SLC2A9	CBFA2T3:GALNS
FRY	ERC2	CCDC39	SMAD4	LAMA3	CLSTN3		ASH1L	USP20	CBLB:BBX
STON2	SYT13	CELSR3	DPH2	MAATS1	DACH1		ATP2B4	ALKBH1	CCDC136:WDR86
ALKBH8	PADI3	COL1A2	FAM190A	MYCBP2	GALP		BAI3	ASAH2B	CCDC171:UTY
SEL1L	PCDHGA6	HSPB7	HIP1R	NALCN	ZNF614		BCLAF1	AXIN2	CCDC178:MAPRE2
SACS	SEMA3F	PTCHD3	KLHL5	NPAS3	MYO9B		CLUL1	BTBD11	CCDC41:HCAR1
IGSF10	GIMAP5	TNXB	PDE3A	NYAP1	FAM71E1		DACH2	EIF3H	CCDC63:RAD9B
HSPG2	PTBP3	KYNU	PPFIBP2	NYAP2	PKD1L1		FAM171A2	PNCK	CCDC67:LUZP2
NAV1	PCCB	MRPS30	PPP1R14B	OR52N5	RNF43		HHIPL2	TEX10	CCNY:ZEB1
PRX	TOPORS	VRK2	TRIM52	PCDH15	ALMS1		IGF2	TMPRSS13	CDC5L:KIAA1244
PRICKLE1	C11orf94	TNIK	USP24	PRR5-ARHGAP8	CD1E		KIF21B	WDR43	CDC6:RAB40B
ZNF292	SCAF11	USP40	VWA2	RBFOX1	CFTR		ME2	MAR11	CDH2:CCDC102B
MAST4	TAF4	FAM58A	ZNF384	RYR3	DOPEY1		MT-ND5	BAI1	CDK11A:CDK11B
INADL	GCSAML	IGSF9B	BEGAIN	SCYL2	AARS		PCYT2	BAI3	CDK11A:FTSJD2
SPI1	ANKRD13B	MSH3	BOD1	SORBS1	POC5		PNPLA5	DPYD	CDKL1:NRXN3
NPHP3	GM2A	C1orf172	ZNF295	SUPV3L1	ABCC9		SIPA1L2	NCBP2	CEP57L1:AKD1
HCK	SLC25A21	WAS	SFXN5	U2SURP	COL2A1		ZFPM1	NRXN3	CEP85:WDTC1
MECOM	GUCY1A2	RHOA	SPHKAP	ADAMTS3	GDPD2		ADCY8	NSMCE1	CETN3:GPR98
C2CD3	PPP2R2B	ALS2CL	DLG1	ALX1	HARS2		AGRN	RPL28	CHCHD3:EXOC4
AKAP9	SULT1A1	BRSK1	FAN1	ARHGEF7	HECTD2		DTX1	SRSF5	CHURC1-FNTB:SYNE2
LYST	USP14	BTN3A3	FBXO34	ASB16	KIAA0494		DYNC1I1	ST7-AS2	CMTM4:EXOC3L1
USP15	FBXO10	C12orf5	KIAA0513	BEST2	LEMD2		EOMES	ZNF429	COL16A1:AGBL4
ATP8B4	ATF6	CAND1	SCNM1	CDH4	KALRN		FLNA	ADAMTS12	COL8A2:HIVEP3
RBM6	ASTE1	COL4A2	WWC1	CECR2	FLG		FREM3	CAND2	CORO2A:SNX30
SLC8A1	CCDC88A	DISP2	BHLHA15	CLK1	GPR115		LSP1	CEP57	CPED1:CEP41
CDC42BPA	FAM8A1	DNAH10	NKPD1	GARNL3	TUBAL3		OBSCN	CLVS1	CPNE5:PI16
CPXM1	FLT1	FAM110B	PPP1R27	GOLGA3	HEPACAM		OCIAD2	DSCR4-IT1	CPNE8:SLC38A4
F8	HGF	FKRP	NEB	IGHV3-66	GPX5		OSBPL6	ESRRG	CR1L:CD55
BRCA2	SOX11	GDI1	NCR2	IGSF3	DNAH11		PAPPA	FAM83D	CRHR1:ITGB3
DYNC2H1	FASTK	HMCN2	NT5C1B-RDH14	IL16	TG		PCDHGA3	FBXL14	CRKL:SF3A1
MAP2K7	IGHG1	HP	SLC19A1	KIF2B	FAM227A		POU4F1	FKBP15	CTC1:PHF23
LARP4	PLEKHA5	HPS6	CEP72	KRTAP13-2	INADL		RHBDD2	FLRT2	CTNNA3:ANK3
ZFP36L2	CCDC27	IL18	CPXM2	LMCD1	LCP2		SLC1A6	IFRD1	CYP4F12:MAP2K4
NUP98	ZNF292	INTS12	KHSRP	MT-ND2	LMBR1L		UHRF2	IQCJ-SCHIP1	CYTH1:TEX14
SCAF11	TAS1R1	JSRP1	PCDH10	MYH13	UIMC1		VAV1	KIAA0317	DBN1:COL23A1
TAF1	EMILIN1	KCNK10	DPP9	OR10R2	AOAH		WWOX	LINC00310	DCAF17:METAP1D
TNXB	ESYT3	PKD1L1	PHF21A	OR8D1	NFKBIB		ZNF862	MS4A1	DCC:TMX3
CEP104	NBEA	POLR2A	MSANTD1	PMS2	NTRK2		ADRA1A	PLA2G4E	DDX54:SLC12A3
EP400	TBCD	PRRC2A	POMGNT1	RBM14	SOX30		C9orf174	PLCH2	DEF6:ANKS1A
PTPRS	TCTEX1D2	SDK2	NHSL1	RYR1	TRIM60		CDH26	RARG	DENND2A:TCF7L2
SRCIN1	RND1	SENP5	CD320	TTLL10	CCHCR1		CDH5	RC3H2	DGKI:ATRNL1
FANCD2	CADM4	SERTAD1	CDH1	USP48	CASZ1		NLRP8	RDBP	DIAPH2:WWC1
KIF20B	FAT4	SETX	ATP1A3	ZUFSP	TASP1		POLR1E	SLC37A2	DIS3L2:VWC2L
EBF1	ESPNL	SLC39A5	HUS1	ACTL9	CEP63		PRSS58	ST5	DISC1:TSNAX
BRD8	ATM	SPRTN	NXF1	ARMC2	ABHD10		PTCHD1	STAT2	DLGAP2:FBXO25
ATP2B1	RAPGEF2	TAOK1	PUS7L	C11orf82	EPB41L4A		SIGLEC1	STX16-NPEPL1	DLX3:PITPNC1
MYO5A	SETD2	UCKL1	SP4	CDKN2A	ZNF276		TTN	TIAM1	DNAH5:COL13A1
KANSL1	FREM1	USP43	ZNF281	CIDEA	MAP4K1		TUBA3C	WDFY4	DNM1L:FGD4
SCAF1	CEL	CLDN18	TTN	COL5A1	PEG10		UBXN10	ZC3H18	DPY19L4:ESRP1
CAND2	CLPX	ZFP36L2	MFAP5	CPO	PRCP		ATP13A3	ZNF236	DPY30:GALNT14
GOLGB1	LRP1B	RB1	CCDC88C	DCHS2	TRAV2		CASD1	ATP11A	DST:COL21A1
ZNF568	MUC19	COG2	IRF5	DIAPH2	TRIT1		CCNF	CUL3	DST:RBBP8
SHROOM4	RNF128	LTBP4	MYL6B	DKK3	XXYLT1		CLDN17	SLC38A4	DTNB:HADHA
	SCYL2	MANF	RTEL1	DMXL2	NKIRAS2		COL12A1	TIAM2	DUS2L:SMPD3
	TGFBR2	SMARCA1	WSCD1	DNAH9	ZNF233		FAM114A1	USP48	DZIP1:SLC5A1
	ARHGEF25	SPHKAP	CHD1	FAM214A	BAP1		HERC4	WDR33	EDEM3:ASTN1
	KDM6A	ABCA6	CELF5	FAT3	HMMR		IRAK2	KANK4	EHMT1:ALDH3A2
	VPS35	SARDH	HECTD4	FSTL5	MAP2K4		LPHN2	PIK3C2B	ELFN2:CDC42EP1
	MEP1A	ZNF167	SAAL1	JMJD4	MLL3		LPIN2	GEMIN5	ELP2:CABLES1
	TFAP2E	MGAT2	GCN1L1	LHX1	SORD		LRP3	SLC4A10	ENOX1:TYRO3
	ARHGAP35	HERPUD2	HIST1H1E	MT-CO2	ZNF716		MAG	GPT	ENTHD2:SLC38A10
	CCDC164	FASLG	MYC	MUC19	GRAMD3		NEBL	KIAA1549L	EPB41L4B:CTNNAL1
	TNRC6C	GPATCH8	MED25	NCOR1	KCNB2		PCDHGA7	SPTAN1	ERBB4:BCR
	DCAF17	PAPSS1	ARMC9	NLRP13	MAP2		PRUNE2	SZT2	ERC1:VWF
	KRTAP10-3	ZNF7	SRRM3	NLRP3	XAB2		RANBP3	RASGRF2	ERC1:WNK1
	ASTN1	KRTAP10-6	TRIO	OLFM1	ZNF749		RCOR3	MAP2K1	ERCC1:PPM1N
	GPR108	GEN1	FCRL3	OR4P4	ATRNL1		RIF1	PTPRF	ESCO1:ABHD3
	MCTP2	PTCD3	TCF20	P2RY6	BEND4		SETBP1	ADAMTS20	EXOC6:STARD8
	GAD2	ZCCHC12	TAGLN	PCED1B	GABBR1		TFAP2D	ALKBH3	FAF1:MTF1
	TTC3	IL17D	CREBBP	PDE1B	TGFBR2		TRAPPC12	CORO6	FAM105A:NR1D2
	OR5D16	NPHP3	DHX33	PIAS2	ZNF292		UBR2	GKAP1	FAM135B:CXorf30
	EIF5	MARK2	PRSS50	PSEN1	ERCC3		ARHGEF40	LRP1B	FAM149A:FAM122C
	IRAK2	TTN	SERPING1	SFXN5	MBTPS2		DARC	PAK4	FAM153A:FAM153C
	PRCC	MTHFD2	KCNH3	SMARCD1	THAP5		DCHS1	PCDH15	FAM160A1:FBXW7
	ABLIM2	ACVR2A	FAM107A	SPECC1L	CAPRIN1		DDX20	PTH1R	FAM190A:IL23R
	ACTA2	XRRA1	KCNA7	TCF7L2	TMEM150B		FLT4	TBC1D5	FBF1:C10orf54
	ADAM15	CLPTM1L	PTPRF	UBE2A	UNC13A		GPM6B	TNPO2	FBXW11:FAM196B
	ADCYAP1R1	ATAD5	NPIPL2	VPS51	ZDHHC20		HFM1	ABLIM3	FGFR1:NRXN3
	ALG10	PBRM1	WTAP	VWF	HAO1		HNRNPF	ADAM29	FMN1:NHS
	ALMS1	TTC7B	C1orf21	ZNF676	MAGI2		IL1RAPL1	ATP6V0A4	FOXM1:NRIP2
	ANKS1A	AKAP9	HIRA	ABCA13	FHL2		LRRC9	CUEDC2	FXYD7:FXYD5
	AQP11	C16orf13	LPHN2	ADPRH	ZFHX4		NALCN	DSPP	GAA:CCDC40
	ARIH2OS	ZFP36	CPLX3	ARHGAP32	KIAA1324		NOBOX	ARHGAP27	GABRG3:C15orf41
	ASCC3	ZNF462	MOGS	BRMS1	ZFP62		PCDHA13	CD1A	GALK1:CANT1
	ATP8A2	ALOX12	MYH7B	C1orf50	ACVR2A		PHACTR1	GABBR2	GALNT1:TMPRSS15
	BAAT	LMOD2	ATOH1	CACNG3	SMARCE1		PRKCSH	KIAA0368	GALNT11:MLL3
	BOC	ABCA10	EARS2	CANX	CCDC42		SDK1	MEF2D	GAS7:NPEPPS
	BZW2	CCDC160	PRX	CCDC15	EGR2		SOBP	MYL7	GATA4:BLK
	C19orf57	YWHAZ	SPG7	CDH13	KHSRP		SOGA2	NME5	GDPD5:ARRB1
	CC2D2A	KDM3B	C1orf204	CDYL2	MRVI1		TIAM1	PATE2	GDPD5:DLG2
	CDC5L	FZD1	ZNF517	CEP104	PCDHGA10		TJAP1	PPP3CC	GFOD1:BCAP29AL583828.1:BCAP29
	CDH23	NDUFS1	HTR1B	CHST1	PGR		ZNF581	SEL1L	GHR:SEPP1
	CELF4	CTNND1	TLE4	CSRNP3	TNKS1BP1		ZNF835	SNX19	GRIA2:CPE
	CENPC1	MT-CO2	CHRM1	CTNNA3	ZFHX2		AGFG2	TAF1	GRIK3:SLC44A5
	CEP76	SLC28A1	FFAR2	ENDOV	CPXM2		B3GNT4	VSIG10L	GRIN2B:TOP3A
	CIC	CNOT3	STRN4	ERCC6L2	MED19		C1orf94	ZEB2	GSK3B:CD80
	CILP2	FADS2	PCDHGA11	FLG2	PPP4R1		CATSPER2	ABL2	GUCY1B3:GLRB
	CLEC12A	POU2F2	SUPT6H	FMO4	RRNAD1		CELSR3	ANKRD26P1	HBG2:BTBD10
	CMYA5	TRIOBP	SHISA6	GLG1	RYR2		COL6A3	APOM	HBG2:TPP1
	CNBD1	RTEL1	ATP8B3	GNAQ	TIGD4		COL8A2	BRD7	HCK:XKR7
	COL18A1	ANKRD26	SMCR7	GPR64	COL3A1		DUT	CBX2	HECTD3:ERI3
	COX19	KDM1A	CNN2	GPR88	IDO2		EMR3	CNTNAP2	HEYL:BIRC6
	CRTC2	SLFN14	KDM4B	HNRNPM	RPRD2		EPHA7	D2HGDH	HIC2:MED15
	CTRB1	GPR22	LMTK2	KRT25	LRRTM4		FAM24B	DNAH11	HLA-DQB1:ZNF114
	DCBLD1	PLXNA2	CDKN2A	LMOD1	DIDO1		G6PC2	EXTL1	HMGCLL1:COL21A1
	DHX16	ATXN2L	COL4A1	LRRC70	NLRP3		GPRC5A	FSTL4	HTR7:ATRNL1
	DIAPH3	ZFYVE19	ROR2	LUM	PLIN2		HCN2	HESX1	ICAM2:LLGL2
	DISP2	PARD6B	ARHGEF1	MAGEE1	OR2S2		IGHV3-15	LCMT1	IFNGR2:C2CD2
	DNA2	ZNF577	PAX1	MYO18A	TMEM229B		KCNJ10	LST1	IL20RA:RXRA
	DNAH2	MT-CO3	SUSD2	MYT1L	NCAPG2		LRP1	MAGEA10	IL36B:DPP10
	DNAJB13	IL7	FXR2	NDST3	SERPING1		OR13F1	MDN1	IMMP2L:DGKZ
	DNAJC4	SF3B1	AGFG2	OBSCN	C1orf114		PCGF6	MYO18B	IMMP2L:DOCK4
	DOCK3	SLC12A9	ZNF878	PARK2	CLDN17		SP8	NEB	IMPACT:DOK6
	DOCK6	USP19	PTPN21	PCDH19	GPR119		TEX15	NUF2	INO80E:TAOK2
	DPH5	USP15	KRTAP2-4	PHF15	MGRN1		TTC7A	SLC22A24	INTS9:WDR7
	DSCAM	C16orf72	PRKCSH	PNLIP	RASSF2		VARS2	SNHG14	IP6K3:TAPBP
	EDEM3	VPS39	MYH11	PNMA3	STK11		ZNF280D	TENM4	ISM2:ITFG3
	EDN3	ATP2B1	TTLL11	PRKD3	MT-CO1		ALOX5	ZNF238	ITGA3:STRADA
	EIF3E	DROSHA	ATPAF1	PTCD2	MYO1G		BCAR1	ZNF385D	ITGB3:CYTH1
	ERVV-2	DUOX2	TENM4	RAB33A	TEX2		C4orf48	C1orf100	JMJD1C:PHF6
	EYS	HNF1B	POFUT1	RIMS2	ARID2		CACNA1B	IGF2BP3	KCNB2:STK3
	FAM13B	DHX15	LMTK3	SIGLEC11	TRDMT1		CCL8	ITGB6	KCNC2:TTC28
	FAM212B	IBSP	ZBBX	SMAD4	HPRT1		FAM120A	KIFC3	KCNJ16:TBCD
	FER	UNC79	AFAP1L1	SMARCE1	KDM5C		ITGAE	APOD	KCNU1:KIAA0146
	FHDC1	BET1	CDH9	SPICE1	POM121L2		ITGAM	DNMT3L	KIAA0195:MAFG
	FOXA1	EEF1G	WDR81	STX17	RIPK4		MAGEA10	GLRX3	KIAA1328:DYM
	FOXM1	ZNF644	MACF1	TRAV1-2	ABCA12		MAPT	IGF2R	KIF21B:TRIM67
	FRMD4A	EP300	FBXW11	TSR2	ARHGEF3		NPAS3	KCNJ16	L3MBTL4:PTPRM
	FZR1	SEC16A	FGD3	UNC80	CCDC108		OTOG	NIPBL	LAMA3:TRAPPC8
	GAMT	SLITRK3	PARG	USP45	CLASP1		PTDSS2	NOVA1-AS1	LAMP3:C17orf78
	GPBP1	C10orf113	PDE2A	VPS9D1	CPLX1		RAB3GAP1	PDE2A	LARP4B:ITSN1
	GPR158	CR1	TREML2	XKR4	CTNNA3		S100PBP	RFX1	LINGO1:PEAK1
	GSTM2	FAM54B	FSIP2	ZNF292	DCHS1		SV2C	RIC8B	LPHN2:EML1
	HMCN1	ITGA4	PLIN5	CCT2	DCP1B		T	RIMBP2	LSM12:TRIM37
	HRH1	NCAM1	ABCB10	CHD7	DNAJC2		TMEM132D	BTF3	LSS:HAUS6
	HSDL1	LGMN	CCDC77	COG6	FAM65C		TTC12	FAM118A	LUC7L3:SEC14L1
	HSPA4	PAK2	KRTCAP3	CPNE8	GK5		TTLL8	SLC12A1	MACF1:AKIRIN1
	IFT52	AHNAK	SLC22A10	DIRAS3	GLG1		ZNF783	C3	MACROD2:TRPC4AP
	IGSF8	ASXL2	NCAPD2	DNMT3L	GTF2F2		ZNFX1	AGXT2L2	MAGEC3:DIAPH2
	JAKMIP3	RPRD2	CUX1	DSCAML1	IL22		CDH12	HRG	MAP7:NHSL1
	KCNC3	EFCAB6	GSE1	DSE	KIAA1033		DERA	STARD3	MAPK9:RASGEF1C
	KCNQ2	MXRA5	DRD2	FARP1	LYRM1		DHCR7	TOP2A	MAST2:EIF2C1
	KIAA0240	EIF3L	POLR2A	FHOD3	MAPT		DRD3	AMFR	MBTD1:RHBDF2
	LDLRAP1	SPOPL	POU2F2	FPGT	MCTP1		FAM47A	BNC1	MBTD1:TIMP2
	LRRC17	MRPS34	GSPT2	GLI3	MDC1		GDF6	SLC2A5	MED31:NLRP1
	LRRIQ1	SOGA2	RWDD2A	GTDC1	MEF2C		GRIK3	C3orf20	MIB1:FAM59A
	MAMDC2	XRCC3	JAM2	HKDC1	MPP3		HOMER2	TBX18	MLL3:TPK1
	MAP7D1	FMO5	ITGAE	KCNA1	MRC2		KRT14	ACBD7	MLL5:LHFPL3
	MATN3	POSTN	CECR6	KIAA1383	MYO5A		MATN4	ACSS3	MLLT1:HEXA
	MLL2	CGRRF1	FAM155A	MT-ATP6	NCSTN		MBP	BRCC3	MRM1:TADA2A
	MOCS2	NMRK1	RANBP2	MYBPC3	OLR1		MYT1L	CERK	MRPL45:ARHGAP23
	MOSPD2	MEPCE	ANKRD13B	NFE2	OSBPL6		OLFM3	CTSL2	MRPS23:RBFOX3
	MVP	SCN3A	TOX4	NRXN3	PDIK1L		PBXIP1	DNM1L	MSRA:SLC1A1
	MYCBP2	ELTD1	EME2	NUDT6	PHB2		PCDH11Y	FHAD1	MTCH2:ARFGAP2
	NAF1	JAG1	NTSR2	OLIG1	PHF3		RPRD2	MYBPC3	MTF1:AGBL4
	NBL1	OIT3	GBP2	PCMTD1	PRB4		SCN11A	NOX1	MTMR7:FGL1
	NCOA3	EFCAB13	SCARF1	PDE3A	RBP3		SLC26A7	RASGEF1C	MYO7A:ACER3
	NELF	BRAF	AEN	PRLR	RRAS2		TTL	RPA1	NCALD:ATP6V1C1
	NHSL1	TGFBR1	VASN	RAB36	SH2B1		ADCY3	SLFN14	NECAB3:ATP9A
	NKAIN2	SLCO1A2	IRS1	SMARCB1	SNX19		ATG4C	TRIO	NEK11:ATP2C1
	NOP14	FAM200B	SBNO2	SMG8	T		COL11A1	ELMO1	NET1:FRMD4A
	NUPL1	NPHP1	PRKCI	SOBP	TFR2		CROCC	MTG1	NET1:GDI2
	OR56B1	MECOM	GABRP	SPIRE1	TH1L		FPGT	SMARCA1	NFATC1:PARD6G
	OR7E24	TRAPPC10	C17orf72	TEX13A	TMEM234		OR10R2	CAMSAP2	NFIC:MFSD12
	PAX3	PGR	SMAD6	TFRC	TPH2		VWA1	MAN1B1	NFIX:CPQ
	PCBP2	FANCM	TRADD	TM9SF1	TPX2		ARMCX4	FMR1	NFIX:EMR3
	PCDHA4	KCNT2	IGLL1	TRPV6	TSNAXIP1		FAM208B	C1orf216	NHS:ATG4A
	PITPNM3	EIF5B	MPST	TXLNB	TYMP		IRS4	CACNA1I	NOL12:TRIOBP
	PIWIL3	MTIF2	ZNF607	VPS13C	UBTF		KCNMB1	LARP4	NOTCH2:NOTCH2NL
	PKN1	PNLIP	CDKN2AIP	ZNF71	UCHL1		LAS1L	OR4N2	NOX4:GRM5
	PPARG	WIBG	LGI2	MAR4	WDTC1		NKX1-1	PTPRQ	NPEPPS:MBTD1
	PPFIA2	ZACN	CDC42EP4	ATG2B	YAP1		NMNAT3	PXDNL	NPFFR1:ERBB2
	PPP1R12A	BPTF	ATP6V0C	CALD1	ZEB2		NOVA2	UBR4	NRXN1:GALNT14
	PPP1R3A	SPTBN5	GRIN1	FHDC1	ZNF121		PCDHB8	BPIFA1	NTM:OPCML
	PRDM2	HTT	PLXNB2	GAD1	ZNF445		UCP1	CLNK	NUBPL:ADCK1
	PRRG4	XRN1	DDX24	GCDH	ZNF568		ABCB5	ERN1	NUBPL:FERMT2
	PSD3	NPRL3	WNT6	HCN1	CELF4		ATP8B4	HGF	NUMBL:ADCK4
	PTPN22	GABRG1	TMEM143	HOXB13	HARBI1		CCDC40	LRMP	NUP93:FTO
	PTPRT	C9orf156	NOX5	HS6ST3	KCNU1		CYP2A7	SATB1	ORC5:MUC19
	PWP1	CIC	DHX34	KCTD5	XRCC4		DSCAML1	TLE1	PADI1:MSANTD2
	RAD9B	GPR37	DOK3	KLHL24	ZC3H3		EIF4H	TRAV36DV7	PAPPA:C9orf3
	RANBP2	HIVEP1	TP53TG5	MLL2	CAPNS1		HIVEP3	ZNF584	PARN:XPO6
	RGL3	HNRNPR	FNDC5	OPCML	TNNI3K		HLTF	RICTOR	PAX5:B4GALT1
	RNF43	HNRNPU	TTLL12	PYHIN1	ZCCHC11		LHX5	ZNF137P	PCSK2:ZNF133
	RPS2	LRRC66	MMEL1	RBL2	OTOL1		MYH9	PRKCH	PDE11A:DIS3L2
	RPS6KC1	LY6G5B	DYRK3	RBM10	SMC5		NCAM1	SEP12	PDSS2:ATG5
	SCAF1	NBN	MUC5B	SOX5	TLE2		NCOA1	ATM	PDXK:RRP1B
	SETBP1	NHLRC2	SLC26A11	SPRTN	ARHGAP35		PCDH10	B4GALNT4	PDZRN4:CCDC15
	SIMC1	PCDHB6	HEATR6	TNFRSF13B	PDE1C		PCDHGA9	C20orf26	PGS1:AFMID
	SKIDA1	PIK3C3	FNDC1	ZNF423	SPATA31D1		PRKRIR	TYK2	PGS1:PPM1E
	SLC44A5	PPP3CB	RICTOR	AHRR	LPA		SLC2A13	VAV3	PHF21A:GPR84
	SNX5	PTCHD4	EPAS1	ALDH8A1	ZNF560		ZFP112	ALS2CL	PITHD1:GRHL3
	SPIRE2	SRCIN1	TULP1	AMFR	ABHD1		OR2T12	C9orf118	PLD1:PRRC2B
	SRGAP1	TEX13A	PTPN14	AP3B2	NEK3		AKR7A3	CDKN2A	PLXNB2:TUBGCP6
	STYX	BMPR1B	TTF2	ATAD3A	PARG		GLT25D2	CELF2	POLB:NCALD
	SYTL2	H3F3B	THADA	BMP2K	PCLO		HIST2H2BE	GPR124	POLR3E:EEF2K
	TACC2		PBXIP1	C12orf45	ZNF343		ANO6	GUCY2GP	PPP1R21:ATE1
	TENM3		GPR139	CCDC166	CSTF2T		ARAP3	MYH7B	PPP2R5A:DTL
	THSD7B		OLFM2	CEP250	LEPREL2		ARHGEF11	PDE4DIP	PRKCH:RHOJ
	TMEM178B		HDAC1	CERS6	NMRK1		CDC20B	VBP1	PROCA1:SDF2
	TMEM2		NUMA1	CYTH3	RGPD3		CHRNB2	C11orf85	PRPF4B:CDYL
	TOP2B		REPS1	DMD	SCAF1		CSPG4	HPD	PSEN1:PAPLN
	TOR2A		RIPK4	DOCK2	ATG14		DDN	PTK7	PSG3:PSG5
	TP53RK		TGFBR2	GLI2	ATMIN		ECI2	ABCC13	PSG5:PSG4
	TP53TG5			GOLGA8K	BCORL1		FAM50B	ANKRD30A	PTK2:EIF2C2
	TRIM8			GPR128	CBLL1		FHOD1	C11orf30	PTK2B:PLAT
	TSHZ2			HSF5	CDH7		GJC1	KNDC1	PTPRM:PIEZO2
	UGT2B4			KCNT1	DIP2B		GPLD1	MVK	RAB2A:LRRC1
	USP8			KIAA0232	HKDC1		GPRC5C	RRAGB	RAB37:HID1
	WNK2			KLK14	LYST		LILRA3	TUBA3GP	RAC2:GGA1
	WNT16			KLRF1	MTMR9		MT-CO2	U2AF2	RAI14:TTC28
	XIRP2			LCE1C	NEU3		MUC5B	UQCC	RASAL2:GMDS
	XPR1			LPHN2	NR2C1		NRXN2	SIDT2	RBBP8:RAB31
	ZDHHC8			LRP1B	OPALIN		OR8K1	ACSM5	RBBP8:TMEM241
	ZKSCAN4			MPPED2	PHF8		PACSIN2	ANPEP	RBFOX1:KREMEN2
	ALDH1A1			MT-ND5	SETD2		PRAMEF12	CCDC90B	RBFOX3:FAM117A
	FN1			MYT1	SLC22A14		SLC6A3	CLUL1	RCAN2:SLC44A1
	PALB2			NOS1	SRRM5		SRL	DDB1	RET:CCDC6
	CYLC1			NPTN	UNC5C		STC2	IKBKG	RNF43:SLC17A7
	CSK			NPY1R	CMYA5		TRABD2B	PTEN	RP11-144F15.1:MVK
	SCAF4			NTNG1	OR2G2		ZDHHC1	TBX19	RP11-484M3.5:EFCAB12C3orf30:EFCAB12
	SPEN			PCDHA1	RBAK		ZNF845	UBR5	RP11-484M3.5:RYK
	CD84			PITPNM2	FBLN2		CYP11B2	CCDC27	RP11-579D7.1:RHEBL1
	KIAA1549			PKP4	OBSCN		ASTN1	FBXO21	SAA2:NAV2
	MAP1S			PNMAL2	TLR1		CDKN2B	KRT85	SAMD4B:PRX
	NHLRC2			RBM27	TTC6		CES1	PKM	SCN7A:GIGYF2
	PCDHGC3			S1PR5	FAM22F		CYB5D1	RYR2	SCOC:STON1
	PRKAB2			SEC14L3	HAUS7		CYFIP1	SLC39A8	SCUBE1:TTLL12
	ZFHX2			ST6GALNAC3	PQBP1		DIP2B	ACVR2B	SDK1:BRAF
	FAM3A			TAS2R19	SYNPO2L		GIGYF1	ANO6	SEC14L1:RYR3
	CNTLN			TIAM1	PSG9		KIAA1024L	BDNF	SGCZ:CALCB
	REC8			TM6SF1	RBM10		MAML2	BRCA2	SH2B2:CUX1
	KANSL1			TMEM104	ZC3H13		MFSD2A	CLDN11	SHISA6:LLGL1
	TEAD4			TMEM246	ATP6V1D		MUC6	CYTH3	SIGLEC11:VRK3
	OR12D2			TTC40	MT-ND5		NRD1	DOCK8	SIX3:PRKCE
	SCN8A			URB2	OR5J2		OTUD7A	IMMT	SLC11A1:ARPC2
	SHCBP1			UTS2R	SYNE1		SHROOM3	IRX1	SLC18B1:VNN1
	ZNF248			ZFPM2	AKAP9		ZRSR2	LINC00661	SLC20A2:CPA6
	ORAI3			ZNF180	WAC		AHNAK	MMACHC	SLC37A1:UBASH3A
	ZNF594			ZNF536	PCDHB5		ANK2	MYLK	SLC38A10:ENTHD2
	BCAR3			ALKBH2	KIF6		AP4B1	PCM1	SLC43A2:CNPY2
	MARCKS			ALKBH8	ZNF239		ASB10	TTYH3	SLC44A5:PDZRN4
	MT-CO1			AMOT	EMC2		C4orf19	YWHAZ	SLC4A4:RASGRF1
	FADS2			ASTN1	PCDHGB4		CDK2AP2	ABCA8	SLC9A1:MAP3K6
	RNF168			ATP12A	ADRA1A		DHCR24	AMMECR1	SLCO1A2:GOLT1B
	DGCR2			CBFA2T3	MFAP3L		HAO1	CDC42BPA	SLCO1A2:ITGB3
	TRPM6			CCL7	PGM2L1		HDHD1	CHAF1A	SLCO1B1:SSPN
	MTUS1			CHD9	FIP1L1		KCNQ2	CNTN6	SLCO2B1:UVRAG
	PCF11			CHI3L1	PCDHGA2		KRT26	CYP51A1	SMAD4:ATP9B
	WDFY4			CNTN3	EP400		KRT82	DHX30	SMAP2:HIVEP3
	CALHM2			CRB2	OR6A2		MID2	EPHB1	SMEK1:CCDC88C
	GALE			CRNN	SGCZ		MT-CO1	EYA2	SMU1:KDM5D
	CTSF			CRYBB1	OR5M8		NOP9	GC	SMYD3:SLC9A7
	LAMB2			CRYGN	MAD2L1BP		PLCH2	GTF2IRD2P1	SMYD3:TFB2M
	SYNE1			DCAF4L2	PEX12		RPS6KA2	KIF16B	SNAP47:PRSS38
	SLCO2B1			DNAJC13	SPTA1		RTL1	LRP6	SNAPC3:PTPLAD2
	NR2C2			EVA1A	ZFP91		SCARA5	LRRC37A4P	SNTG1:RP11-383H13.1
	ATXN1L			FLG	GREB1L		SLC6A7	MAP2K4	SNX31:FBXO43
	MT-ND2			GABRR1	GFRAL		STIP1	NDEL1	SPAG16:VWC2L
	ZNF721			GAPVD1	PRPF6		TNFRSF4	NUP210L	SPINT2:PSMD8
	SACS			GRIA3	TIMELESS		WDR52	PIWIL3	SPIRE1:RPS19
	DYNC1H1			HECW1	C8orf73		ZNF541	POTEC	SPRED3:RASGRP4
	MAGEA11			ITK	DSCAML1		ZP4	PRDM9	SS18:CHST9
	CNP			JMJD1C	HCK		A2M	SLC36A1	SSPN:ITPR2
	C6orf164			MMP16	MRGPRE		CHD5	SLCO1A2	ST6GALNAC5:TTC28
	MORF4L2			MS4A4E	NAPA		COL19A1	SMARCA4	ST7:CAPZA2
	REV3L			MT-ND4	SLC35G5		DCBLD2	SYNE1	STAC2:AOC2
	RWDD2B			MYO18B	TM9SF3		DDAH2	ADAD2	STEAP2:C7orf63
	C19orf35			OLFM3	DNAH6		FAIM3	ALLC	STEAP2:CLDN12
	DENR			OR4S2	MAP2K6		FAM89A	CCND2	STK10:OFCC1
	LMOD2			OR51V1	PCDHB15		FAT3	CHAT	STK36:TRPC5
	NAMPT			P2RY12	SDR39U1		FBN2	GART	STK4:SLC13A3
	TMEM52B			PCDHA12	DCAF17		GALR2	LRRK2	STMN1:CDK5RAP3
	OR52E2			PITX3	DIRAS1		GJA10	MTMR14	SUMF1:TM4SF2
	PAQR6			PRRC2B	OPRK1		GPR68	UAP1	SYNE1:ANKIB1
	SPEG			RB1CC1	SHANK1		HTRA3	LCT	SYTL4:PARD3
	DCHS2			SACS	TTC21B		MAGEC2	MICALL2	TAAR2:PEX7
	TRIM25			SDCCAG8	KLHL7		PASD1	NLRP1	TAPT1:PROM1
	LENG1			SFI1	MAP1B		PIK3AP1	OBSCN	TAZ:EMD
	CTNND1			SFMBT2	KCNJ1		PLB1	AKT3	TENM3:GRIA2
	PHF20L1			SKIL	SH3BGRL3		POR	AMICA1	TINAG:MLIP
	CNTROB			SLC9A4	NDUFAF6		RBM23	ANKRD26	TM4SF4:PEX5L
	COX4I1			SPTBN5	RBM6		SEMA6D	ATP6V1G2-DDX39B	TMEM241:CDH2
	FANCB			TARS2	NLRC5		SERPINA3	CLASRP	TMEM241:CTIF
	HTR3B			TRAV6	ZFP36L2		SLC5A12	EXOSC10	TMEM241:LINGO2
	PLCG2			VILL	IGSF10		SLCO3A1	FLOT2	TMTC2:PTPRQ
	PAPD7			ZKSCAN4	PLXNB1		SSC5D	LCP2	TPO:DPY30
	CADM3			SEP3	PTHLH		TDRD6	PJA2	TRAK1:KLHL18
	OR5D18			ANKDD1A	RNPEP		TIMP2	RHOBTB3	TRAPPC9:KCNK9
	ZNF451			ANKMY1	NOP2		TMEM67	SEL1L3	TRERF1:CCND3
	PRODH2			ANKRD30A	TMEM232		YWHAQ	ZMYM3	TRIM16L:RAI1
	GOLGA1			ARPC3	SYNCRIP		ATP1A2	CYBB	TTC28:KCNC2
	OR5AP2			BCAM	COQ6		FLNC	LEPRE1	TTYH3:NPSR1
	SSH3			COL22A1	ZNF324		MAGI2	MYO6	ULK4:PDZRN3
	GSTZ1			COL6A3	ACACA		MT-ND6	SYN1	UTP18:USP32
	NCAPH			CYP1A2	BRD8		PIEZO2	AMZ1	VTI1A:CACUL1
	HIST1H2BB			DGKG	DOCK3		PLXNB1	ANKRD20A11P	VTI1A:SLC17A7
	POLR1D			DMRTA2	KLHL26		PTPRQ	ATP5B	WDR6:P4HTM
	SPCS1			DSTYK	RAB6B		PZP	CCDC85A	WDR70:NXPH1
	BAD			EML2	SOGA1		RYR3	DPY19L2P1	WIPF3:CHN2
	LENG8			F10	USP44		SLC17A6	GUCY2F	WWC2:RWDD4
	ACVR1B			FAM123A	ATM		SLC6A1	MAST4	WWOX:VAT1L
	NPEPPS			FAM178A	SCN7A		BTBD3	MPP2	ZCCHC2:MBP
	CNTRL			FGG	RRH		CCDC88B	MYH6	ZMYND11:DIP2C
	FTCD			GPR75	ACVR1B		GLI1	RYR1	ZNF365:C10orf11
	GTPBP4			IL2RB	F8		IL12RB2	TMEM18	ZNF44:ZNF443
	TMEM181			INHBA	HCRTR2		NOTCH3	TRMT44	ZNF444:IQCJ-SCHIP1
	DGKD			KAT6B	LRRC46		PCDH17	ZNF793	ZNF540:SIPA1L3
	IGF2			KBTBD13	RYBP		PHTF2	PLXNB2	ZNF565:ZNF566
	OR8K3			KRTAP11-1	RELN		PRF1	SLC41A2	ZNF578:ZNF611
	AQP10			MAGEA1	SCRN1		RIN3	CEP164	ZNF736:ZNF727
	ENAH			MAP2K4	PSIP1		SAMD15	KCTD15	ZNF98:ZNF100
	ZFP36L2			MAPK11	TGFBRAP1		SLC25A47	MAPKAPK5	ZPLD1:PCNP
	LCORL			NCOA2	TMC1		TRIM37	PLEKHA7	ZSWIM6:SPOCK1
	CDC14B			OARD1	FCRL4		ZNF843	PTPLAD1
	CSNK1D			OR5H14	MSMP		FAM182A	TAF2
	MORC3			OR7G3	RP1		ZNF670	UNC93B4
	KIAA2026			PARVG	ZFHX3		CCIN	ZNF148
	MAP2K4			PHLDB1	MARK2		CUL5	CD5
	RET			PRKAA1	AZIN1		DNMBP	PCMTD2
	CXCR4			RELN	OR1J2		NIPBL	TMEM62
	ACAD11			RPL24	ZNF418		PCYT1A	RARS2
	EPS8L2			RYR2	LATS1		SELP	SPDL1
	PLEKHH1			SLC2A13	MT-CO2		AQP7	PRDX3
	EIF3J			TMPRSS11B	PAAF1		GJA8	EIF2B1
	KIF20A			TMTC1	PPME1		PPP1R13B	EPAS1
	GLB1			TMTC2	FOLH1		SLC6A5	FAF1
	OTOG			TRIP11	MBLAC1		TMEM241	PCDHA10
	POLE			TRPC5	PLEKHA6		FMOD	SIRT6
	PKN2			TRPS1	MSH4		OR6Y1	SMO
	ACTN2			VPS13B	HDAC9		PFDN5	TMTC2
	ARMC2			ZFP2	MT-ND1		PLA2R1	UNC79
	E2F6			ZNF559	SERINC2		TRAF5	EFR3B
	GRIN1			ABCC8	UBQLN4		ZNF91	CPXM1
	PGK1			ADAM21	TAF3		DACT1	CR1
	ZNF699			ADAMTS10	FAM105A		FANCM	EP400
	YKT6			ADAR	GTPBP2		FMN2	LMO3
	KIF22			AFP	SYTL3		GPR78	NLGN4X
	PPP1R18			ATP1A4	VWA5A		GRIK5	PIAS4
	ANXA11			C9orf64	AGBL1		KCND3	SERPINB9
	FAM57B			CNTNAP3	NKD1		PCDHA1	C7orf72
	FSIP2			COL1A2	TINAG		PIK3C2B	GTPBP3
	GAS1			CYTH2	RTP4		RIMS1	STXBP5
	IQGAP3			DAGLA	CCDC39		RPL10L	BCL3
	NPLOC4			DCAF13	CDH4		SMTNL2	C12orf76
	PRKG1			DFNA5	NCAM1		TGM1	DPP4
	VASH2			ELAVL4	POU3F2		ADAMTS18	RRAS2
	NBAS			FAM115C	PTCD1		ADIPOR1	TSKS
	MAP2			FOXP2	SUN1		ALDH8A1	DECR1
	MAMDC4			GABRB3	TRIM39		BHMT	FRMPD2
	PNLIPRP1			GPR161	WDFY4		CPAMD8	HCN1
	GABRA3			HERPUD2	KIF2B		EPHA5	INPP4B
	SMS			KCNB2	LDLR		FLI1	KIF9
	ZNRF3			KCNQ3	ABCB1		GLI3	NOC4L
	ABCA6			KIAA0100	FXR1		MIA3	PTPRG
	GREB1L			KRTAP4-8	TGFBR1		OPRM1	ZNF692
	KRTCAP3			LDHC	LGALSL		PCDHB5	DIS3
	PKMYT1			LTBP4	MYO7B		PHYH	GZF1
	POLR3B			LY75	PHF10		RPS21	KTN1
	REEP1			MEOX2	RREB1		SPTBN4	LY9
	ZNF570			MGAM	TBC1D16		WNT9A	MCCC1
	EP300			MICAL3	NPNT		ZFPM2	PBX1
	TBC1D23			MLL3	ZFPM2		ABCC10	SV2C
	TG			MYOCD	CSNK1A1L		ARHGEF12	WT1-AS
	THOC2			NCAM2	FAM160A1		ATP6V0D1	ZNF540
	ARHGAP21			NDST1	MTOR		ATRX	CBS
	EPHA2			NLRP14	MYO9A		B3GAT3	OPHN1
	LRBA			NNAT	RASSF1		CALHM1	ABCD3
	SEMA6D			ONECUT2	TAS2R9		CCDC34	AHSP
	ROR1			OR5P2	TEX33		CD93	ANKHD1
	SHPRH			PBXIP1	BTAF1		FAM123C	ANKRD20A5P
	WDR90			PHLDA2	CBL		FBXL7	ATXN7L1
	BRCA2			PUM1	MT-CYB		FREM2	BMP5
	MAGED1			PYROXD1	SPRED1		GANAB	BRCA1
	H1FOO			RIMS1	CPA3		HELZ	BRD3
	BTBD2			SKIV2L2	MED16		KCNJ5	CASKIN1
	ALB			SLC11A2	PLCG2		LMTK3	CELF6
	LYPLA2			SLC7A4	UNC80		MPND	CENPT
	PSPC1			STOML2	WDR37		MUC4	DOCK5
	AOC2			SYT15	GUF1		MYL2	DTNA
	CACNA2D1			THOC5	KLHL15		NLRP3	DUOX1
	SLC6A15			TIMP4	EPHA7		OR4K1	DYNC2H1
	MST1			TMEM26	HDC		PIKFYVE	FAM84A
	CDC73			TP53AIP1	IPO8		PXDN	FNTA
	IBTK			TTBK1	ZNF337		SLC2A9	GLTSCR2
	CIB1			ZSWIM3	DUSP16		TCERG1L	GRK5
	RIMS1			ADHFE1	SACS		TTC6	GTF2H2C
	ENG			ANKLE1	TOR1AIP1		VWF	HNRNPL
	CCDC30			ARHGEF3	C9		ZNF726	LIN7C
	HS3ST1			ATXN7	LAMA1		ADAL	LZTR1
	SLC17A6			CADM4	LGI1		ADAT2	MPHOSPH6
	OSBPL2			CCDC3	SPATA8		EFR3B	MSL3P1
	VEPH1			CDKL4	PIWIL2		PBLD	MYO5C
	HIST1H2BI			CNBD1	RYR3		TMEM98	NCS1
	FBF1			DCDC5	C12orf55		TTYH2	NEIL1
	MICAL3			DENND6B	STARD3		ARAP2	NFKBID
	USP15			DNAH10	SKOR1		CCDC103	OSBPL10
	ZMIZ2			DYSF	ERAP2		MPO	PIWIL2
	BIRC6			EEF1A2	HLA-B		MYT1	PTPRT
	C9orf3			FAM71B	PRDM5		OR2M4	SLC3A1
	LRP4			FCRL5	SCN1A		PTCHD4	SMCHD1
	POGZ			FNDC3A	ST3GAL4		RADIL	SSX1
	PPARGC1A			GHDC	UTP6		CEL	TPTE
	THAP11			GIGYF1	FAT3		FRAS1	TTLL8
	ZNF536			HDAC1	FADS3		IGLV4-69	TWISTNB
	SVEP1			HMCN1	FAM5C		BIRC7	VSTM2B
	NMUR2			IMPG2	NUAK1		FOXE1	WDR45
	ZNF132			KIAA1549	FUT2		FREM1	ZER1
	ESRRA			KRT17	RNF113A		IGSF23	CDH18
	TMEM100			MDN1	TMEM182		LRFN1	ZNF227
	GABRP			MLXIP	MT-CO3		MLL2	C5orf47
	ANKRA2			NLRP4	NCAN		OLIG2	COL7A1
	FERMT2			OPN5	PPHLN1		PELP1	NAPG
	LATS2			OR6A2	SCN10A		PIGR	RUFY1
	MRPS25			PAX4	JAG1		RYR2	CTHRC1
	AP5M1			PCDH11Y	KIF11		SND1	PUSL1
	DGCR8			PHOSPHO1	TSSK6		WNK3	SDHAP3
	GLT8D1			PREX1	ABCA13		ZNF71	ALDH16A1
	HYOU1			SAMD10	CS		BAIAP2	GNS
	BBS7			SHANK3	FYB		C10orf129	KPNB1
	APC			SLC39A6	ZNF282		CDH22	SMAD4
	CAMLG			SLC7A9	ASPM		CYP2B6	INADL
	DCDC5			SLC9A8	CAMSAP2		EPHX1	KLK2
	DUSP8			SOX17	MMP26		HDGF	MUC5AC
	KSR1			SPEG	NRK		JAKMIP1	NR1H4
	MAN1A2			SPTBN4	TNIP3		NCAM2	PIAS2
	ATP5I			TAS1R2	POSTN		NGLY1	CACNA1H
	INPP4B			TBC1D5	CCDC129		NOS1	COQ9
	PRSS1			TCF20	CSMD3		PLIN1	CYP2D7P1
	SBF2			UBE2O	DNPEP		SLC17A7	DENND4C
	SLC9C2			ZBTB49	KDM6A		WIPF1	SLC6A20
	ATP6V1C2			ZIC2	KIAA0430		DGKZ	ANKRD35
	NFKB2			ZMYM3	MANEA		ELSPBP1	ANO2
	RUFY2			ZNF446	RAB40A		LAMC3	CCDC50
	CSTF2T			APOB	TRAPPC9		SPTA1	COL22A1
	ERCC6L			ODC1	ARL4D		TUB	ITGA2
	TRIM5			PAPPA2	ARID1B		WIPF2	PI4KA
	ZNF710			PBRM1	NAA35		CCDC168	PSG11
	ITPR1			PTCH2	OR6M1		CHMP3	SEL1L2
	CACHD1			PXDN	TECPR1		KCNF1	HACL1
	PITX3			ADAMTS7	DPYS		UBASH3A	NCOR2
	SAR1A			ATP11C	CSTF1		ATP10A	SCN4A
	DHX9			AUTS2	FTSJ2		DNAI2	SLC20A1
	EIF1AD			BIRC8	OR10K2		EEF2K	TP53I11
	SUZ12			BSN	ANKRD31		EGR3	ADAMTS13
	NBEAL2			COL6A6	CARM1		EMR2	KRT41P
	PLCE1			CTNNA2	CCDC13		FBXO40	MTR
	PLEKHG5			CYTIP	GTPBP4		GBP5	NINJ2
	ARID3C			EPPK1	OR8D4		MICALL2	CSMD3
	DDX3X			FZD2	SLC45A1		SZT2	C1orf173
	NMT1			KRTAP10-12	BRCA2		C3	ANO7
	ITGA9			MAGEA6	UBXN10		CCT6B	ESPN
	IRF6			MT-CO1	G2E3		ESPNL	LINC00452
	ALKBH6			MYO7B	SMAD2		FER1L6	TBC1D21
	MBOAT1			NDN	FMNL2		FGF2	TRPC4AP
	TENC1			NTRK3	IRF6		FMR1NB	ADCY4
	ACSM5			RNASE3	NBEA		FOSB	BAIAP2L1
	ADCY1			SRPK3	SLCO1B1		GCGR	COL14A1
	AGAP3			USP43	ATHL1		ITFG1	IQCA1
	AIM2			XIRP2	DUS3L		SBF2	IRX2
	ANKRD13A			YY1AP1	TP53BP2		ST8SIA1	ABAT
	ANKRD62			ADORA1	GLI3		TAS2R30	CUX2
	APOA1BP			ANO3	SPATA17		ZBTB32	DHX29
	ARFGAP2			C7orf72	LYAR		ZSWIM6	NOX5
	ARHGAP33			CACNA1C	METTL22		KCNT2	PIK3CB
	ARHGAP4			CSTA	SRCIN1		LIG4	PLOD2
	ARMCX2			DIP2C	ZNF800		NME7	SNAP47
	ASPM			DMP1	BPNT1		PTK7	SYT16
	ATP10D			DTX1	KRT18		PTX3	ZNF729
	BACH1			FAM20A	SMAD3		SYT3	PIKFYVE
	BCAR1			HIST2H2AC	PPP1R12A		MUC16	ACTR1B
	C10orf54			IGHG4	AGBL5		BTAF1	BAGE2
	C17orf104			KCNC2	CHGB		CPSF1	EOGT
	C19orf69			LMO2	CWC27		CRYM	FAM184B
	C1orf172			MVD	KIF20B		FABP1	LINC00271
	CACNA1A			PCDH10	NAT10		FAM180B	PHF21B
	CARD11			PLXND1	MMP28		HKDC1	SLC15A2
	CCDC120			POLR3F	BMPR1A		HSPBP1	STK10
	CEP164			PRKRIR	FSTL5		ITIH5	SEP1
	CETN3			RERE	COL6A5		NCOA3	MAR4
	COL4A6			RTF1	NCBP1		SCN10A	ABCC6
	COL5A1			SPATA2	SIN3B		SP140	ADAM15
	CSMD3			SYNE1	C1orf141		TOLLIP	ADAM2
	CUX1			TGM5	KRTAP19-2		TRPC5	ADAM32
	DAZAP1			TMEM232	NRXN1		ASB15	ADSSL1
	DCLRE1A			TP63	PPP1R10		C3orf43	AHSG
	DDX50			TRIM16L	FAM83H		MYADM	AICDA
	DKC1			UNC5A	KDM4B		OR51E2	AIM1
	DKKL1			FGR	MACF1		PCDHB15	AKR7A3
	DNAH11			NTRK1	NEIL3		PCSK2	AMN
	DNAJC1			SETD2	NUP210L		RAG1	ANO5
	DNAJC16			PGLYRP3	SLFN14		TEKT4	AOAH-IT1
	DOCK10			TRIM67	TM2D3		ACRC	ARHGEF26-AS1
	DST			XPR1	CYP11A1		ACTL7B	ASPH
	EGF			ZC3H12A	SEZ6L		CYFIP2	B3GAT3
	EOMES			ABCA7	ADAM19		EFS	BCAM
	FAM47B			ADAD2	CC2D2A		FAM5C	BCAS1
	FAM47C			AKAP1	KIAA1432		HLA-DOA	BCL7C
	FBLIM1			B4GALT6	NR2E1		MAN2B2	BTN1A1
	FIP1L1			BCLAF1	RCAN1		RTEL1	C14orf39
	FKBP15			C14orf166B	MIB2		TOPAZ1	C1orf101
	FKBP3			C1orf94	NLRP2		TWIST1	C3orf67
	FOXP4			CACNA1A	PBRM1		ZFHX3	C4orf40
	GIN1			CATSPERB	C15orf27		ZNF467	CAPN13
	GJA9			CCDC74A	CCL2		C1QA	CARS
	GLTSCR1			DVL1	CDH10		HGS	CASP5
	GLYR1			FASN	CLASRP		HS3ST3B1	CD55
	GPR146			GPM6B	LRP1B		KLHL32	CD97
	HCFC2			GPR116	MTFR1		LRRK2	CDH15
	HECA			KCNMA1	NOVA1		MYOZ2	CEACAMP1
	HPS3			KIAA0226L	NRDE2		PARP1	CLK1
	IGF2BP1			MED12	PCDH17		TEX13B	COL4A6
	JAK1			NLGN4X	PIAS4		UPF1	COL5A2
	KALRN			OSBPL5	TMPO		ADAM10	CSE1L
	KCNB2			PCDHB12	ZFAT		C11orf30	CTPS2
	KIAA0664			PHF1	ZSCAN20		C9orf93	CWC27
	KIAA1614			PIK3R5	PIGK		COL6A6	DDX17
	KIF20B			PNLIPRP1	WDPCP		FAM184B	DNAH5
	KLHL14			RBM47	PICALM		FAM75A6	DNMT3B
	KLHL31			RIF1	FAM129A		GBP7	DOCK1
	KLRF2			RIOK2	NOS1		HGF	EEF1A1
	LAT			SECISBP2L	NRCAM		ITIH3	EIF2A
	LATS1			SLC32A1	BFSP2		MAPK8IP2	EIF3D
	LMAN1L			STAB2	CCDC85A		MYO7B	EPB41L2
	LMNB1			TAS1R1	CLGN		MYOM2	EPHA7
	LRP3			TBX1	SNTG1		NEB	FAM73A
	LRRN4			THBS4	ZAN		NFS1	FAM73B
	MACC1			THSD7B	ZFR		PKD1	FANCA
	MAZ			THUMPD1	HPSE		RASL11B	FBN1
	MBD6			TRIM15	TMC2		ROBO1	FLNC
	MED10			TRIM51	TSHZ2		SLC2A11	FMNL2
	MIDN			WIZ	CSMD1		SMTN	FNBP4
	MUC4			ZNF257	MT-ND3		TMEM57	GPATCH2
	MYH10			ZNF33B	PCF11		WFIKKN1	GPR133
	NEB			ZNF396	SUDS3		ZNF720	GPSM3
	NFIC			FN1	ZNF563		AHNAK2	HECTD1
	NIPA2			CBWD6	AP2A1		BASP1	HLA-DQB2
	NT5DC1			CDH8	CHST9		CCDC171	HUWE1
	ORC2			CNOT1	PHLPP2		CECR2	IL22RA2
	PCDHA3			CPXM2	CHD4		DIEXF	INPP5D
	PCNX			CSN3	MAS1L		DNAH7	IQGAP3
	PCNXL3			DCTN4	KCNJ4		DRAM2	ISYNA1
	PDE3B			FAM195A	ERP27		HSPA14	ITGAL
	PFKP			FBLN2	MCOLN3		KCNH6	ITIH2
	PIGA			GIGYF2	ASCC3		NDST3	ITPR1
	PIGW			GPATCH2L	LTN1		NINL	JKAMP
	PKHD1			IL18RAP	OTOG		NPY1R	KLHL29
	PLIN4			KCNJ4	GLT8D2		NUP214	KSR2
	PLXNA3			KIAA1549L	ZNF729		OR10H4	LINC00085
	PNPLA2			MLLT1	ATAD2B		OR5P3	LRIG1
	PNPLA7			OR2M5	HNF4A		OTUD6A	LZTS1
	PPOX			PLB1	LARP4B		PCDHA4	MAP4K3
	REM2			PPP6R1	KANSL1		PHKB	MED12L
	RMND1			PTPRK	PDE6B		POM121L4P	MEI1
	SEL1L			TEX36	CAPN6		PPP2R1A	MMP16
	SHCBP1L			UBE2Q1	TRH		PTGS2	MMRN2
	SHROOM4			ACSM2B	ZNF624		PTRH1	MTND5P28
	SLC24A2			ADAMTS12	EIF3A		RIMS4	MYO7A
	SLC25A53			ADCY8	RBL1		SGMS1	NBEAL1
	SLFN14			AMPH	TBC1D8B		SNTG2	NCOA2
	SOGA3			ASH1L	NARG2		SPHKAP	NCOA5
	SPHAR			B4GALNT1	BCAS1		STK31	NCOA6
	SPINK7			BCL6	NEFM		TAF1L	NCOR1
	SREK1			CBLB	PRPF40B		TEDDM1	NPEPPS
	SRRM2			CDCA7L	LRRIQ1		TICRR	OR7A5
	SYNE2			CHGB	ZNF804B		TMEM104	OSBPL7
	TAS2R46			DNAJC10	CRIM1		TRIM41	PDCL3
	TDRD1			ELMOD1	GALNT5		USP11	PDDC1
	TECTA			EMR2	ITK		USP34	PKD1P6
	TMEM101			EYS	NDUFB11		ATP4A	POLQ
	TMEM38A			FAM216B	PSME4		C1orf173	PON1
	TP53BP2			FAM98B	RAPGEF2		CDH23	PPIP5K2
	TRAM1L1			FAM9C	CCNH		D2HGDH	PPP1R3F
	TSPAN18			FILIP1	FMN2		FOXP2	PRKAB1
	TUBD1			FOSB	ITIH6		GDF11	PTPN12
	UBE2K			GCNT2	ATP5G3		MICAL3	PTPRA
	UBE2T			IGSF1	ABHD13		MME	RALGAPA2
	UNC13C			KANSL1L	TRDN		OTX2	RASGRP2
	UNC5B			KLC3	WT1		PPP1R18	RASSF8
	URB2			KLHDC8A	DCSTAMP		RARA	RBBP5
	XKR9			LCE3E	LIG4		RELN	RBFOX1
	ZCCHC4			LILRA1	ZNF668		SCN4A	RBL1
	ZNF275			LRFN2	MTNR1B		SLC8A1	RBPJL
	ZNF366			LRRC7	SI		SLITRK1	RPL23AP79
	ZNF420			MEPCE	CARD8		TRANK1	SAG
	ZNF532			MMD2	ENPP3		TRIM36	SEPT7P2
	ZNF799			MMP24	IGFBPL1		ADAM11	SERPINE2
	LDLR			MT-ND6	OR4D6		ARHGEF10	SIRT5
	METTL5			NDNF	USP6		CDH19	SLC12A5
				NEFM	SLC4A9		CIT	SLC15A4
				NOS3	ULK1		COL18A1	SLC22A6
				NSUN7	ZBTB43		DCT	SLC9C1
				NYNRIN	DIP2C		ERBB3	SNAPC4
				ORC1	NAV2		FASTKD3	SNX29
				PCDHA2	PIEZO2		MRVI1	SORCS2
				PITPNM3	SLC2A5		MYO3B	TENC1
				PPM1G	SYN1		PIK3CD	TMCO5A
				RAG1	CXADR		RNLS	TMEM40
				RBMXL1	CEACAM1		TG	TPD52
				S100A7A	GOLGA4		TTC30A	TRAPPC8
				SLC22A24	KCNA7		CCDC61	TRIM48
				SPTA1	MLLT4		CD247	TRMU
				SPTLC3	NRAP		CUBN	TRPM5
				TATDN3	ZNF227		DKKL1	TSEN15
				TDP2	SECISBP2		GCC2	TTC6
				TECTA	KIDINS220		HPN	UFD1L
				TRIM33	RC3H1		HTR3A	USP47
				TRIML2	WAS		KCND1	VPS13D
				TTC7A	IDE		MTNR1A	WDR83
				UBE3A	KIAA0100		NRG1	WNT7A
				UBQLN4	SNRNP70		NTRK3	XIST
				UCKL1	CXorf64		OR52L1	XPO5
				VPS16	FSD2		PARP6	ZIK1
				WDR66	GPR158		PCSK5	ZNF234
				WWC3	GRIK5		PDZRN3	ZNF324B
				XCR1	MAP3K15		PPM1N	ARSH
				ZFHX4	PAPD4		RBP3	GIN1
				MAR11	PREX1		ROPN1	KANSL1
				AADACL3	ACSS3		RP1L1	LAMTOR3
				AASS	RECQL5		SALL3	MANEA
				ACAP2	XK		SIPA1L1	MEF2C
				ANKS6	PSG6		SUN2	RABGAP1L
				ARL13A	ZNF287		TMEM132C	REG4
				B3GALT1	CYLC2		TMEM143	RNF31
				BAG6	ERBB4		HLA-A	SETD7
				BOC	PKDREJ		LRRC8B	ZC3H11A
				C17orf112	PPFIA2		PCDHGB6	SLC13A1
				C19orf18	SERPINI2		SULT1E1	ARPC2
				C8orf74	SYNPO		TLR7	DPY19L2
				CDH23	CR2		TRBC2	GTF2H4
				CDH26	CASP2		AKAP12	SPTBN4
				CDK12	GRM7		ATF7IP	ABCG2
				CDX4	KLHL22		C8orf34	ATXN2L
				CHAT	OR5V1		CD244	CDH26
				CPZ	PDZD2		GSG1	CSN1S2AP
				CSMD1	PODN		SLC15A1	FCRL3
				DBNL	SPTB		SMCR7	GIGYF1
				EZR	ASIC2		ADAMTS20	GSTT2
				FAM160A1	DYNC2H1		CLTCL1	KLK15
				FAM47C	OR2D3		EPPK1	MPP4
				FTSJD2	THSD7A		FAM170B	RB1
				GABRA1	ZIM2		GFPT2	SAAL1
				GABRD	PHKA1		GGA3	SEC16B
				GDF5OS	C20orf72		GPR110	SLC44A2
				GKN1	GCFC2		ID4	SNX5
				GLT25D2	WWC1		MAP1B	TIAL1
				GPR125	GSG1		PPP2R5B	ADCY8
				HNRNPK	DNMT1		RUNDC1	C14orf101
				IER3	SCAND3		SPG11	DTNB
				ITCH	COPB1		SQSTM1	EHBP1
				IZUMO1	PRX		TECTA	EXT1
				KIR3DX1	TNC		TMEM74	FRG1B
				KLHDC4	LRP2BP		ABCA8	GOLGA8CP
				KSR2	QRFPR		ACTB	GPRASP2
				LBR	HRH4		ADAM20	MARCO
				LYST	MYH1		AIPL1	RBBP7
				MALSU1	STARD9		AKAP5	ST8SIA4
				MAPT	CCDC42B		ASH2L	STRA6
				MEIS2	DHX29		CASZ1	TARS2
				MUC16	GPR152		CIITA	TBC1D16
				MUC2	SETD1B		CLDN11	FBN2
				MYO1G	TPTE2		CPSF4	LILRB4
				NCKAP5L	NSUN7		CTU1	STX16
				NOS2	KCNH6		DENND5B	ARPC1A
				NPC1	SLC6A4		DNAH8	COL6A5
				NPW	CSNK1D		DNAH9	CPA5
				OR1L3	TCF12		ESPN	GPR68
				OR1L6	FGF16		GRHPR	KIF20A
				PARP1	BTF3		ITGA8	MED12
				PARP9	SAMD9		LRFN5	PCDH9-AS4
				PCDHGB7	SLC10A6		LTBR	RNF17
				PDE6C	B4GALT6		MOB3A	SLC22A11
				PGBD4	C12orf50		MYH7	STAB2
				PI15	TIFAB		NPTN	TMEM232
				PILRA	ABCA3		PCBP2	TPTEP1
				POLR2C	AQP4		THAP7	ZP4
				POLR3A	C1orf200		TNRC6B	ADAMTSL4
				PON1	CEP192		TRPA1	ATRIP
				PRR23A	CHUK		WDR90	DOK3
				PRRC2A	CNTN3		ZFR	DYNC1LI2
				PRRC2C	CXXC1		ZNF681	FAM132B
				SALL3	DHX36		CDH11	HELT
				SCAI	FBRS		CSMD3	LINC00202
				SFMBT1	GCGR		OR8I2	NID1
				SLC25A47	GMPPA		RAPGEF2	PHEX
				SLC4A3	HAS2		RNASEH2C	PRR5L
				SVOP	HCFC1		C7orf43	RSPO2
				SYNJ1	HEATR7B2		GPC3	TIE1
				TBCK	HIST1H1T		MGAT5B	TMEM105
				TPR	IFT172		TCF25	UCKL1
				TRRAP	KIRREL		USH2A	AKR1D1
				TSSC4	MAGEB2		ZBTB7C	AOX2P
				TTC30B	MAP3K2		DOCK6	APBA2
				USP54	MAP3K9		DOT1L	CSK
				VAX2	PCNT		POLN	FCRL5
				VCAN	PKHD1L1		TXNDC11	IL1RAP
				VPS13A	PKMYT1		ACVRL1	KEL
				WDR87	RAB4B		ADAMTS15	LALBA
				WNK3	SAMD9L		ATP5G3	LY75
				ZNF439	SERPINF2		CDC37	MRC2
				ZNF470	SETX		CDH18	MYO15A
				ZNF587	SIPA1L3		CHRM2	PEMT
				ZNF654	SMC2		CXorf22	PGR
				ZNF681	SNX14		DCLK3	ABCD2
				ZNF684	STT3A		FGF7	AGAP3
				ZNF831	TICRR		IMMT	APP
				ZYX	TMEM161B		IMPA2	AR
				ABCD3	TRIM68		MAS1L	BAP1
				ADCY9	TRPC7		MLLT4	CCL3
				AGBL5	TTC37		MUC5AC	DIS3L2
				BCORL1	XPO5		MYCBPAP	DNPEP
				C2orf76	ZSCAN23		OPRL1	HDAC6
				DSC3	HNRNPUL1		PARP10	IL20RA
				DSCAM	MGAT4C		PCLO	ILDR1
				EMR3			PHEX	LDOC1
				ESRRB			PIK3CG	MDGA1
				GPM6A			PPP1R3A	MSH2
				GPRIN2			TXNL4B	MTFR1
				HECTD1			ZFYVE26	MYO1A
				HR			CYB5RL	RRM2B
				LPIN2			LMTK2	SLC39A4
				LRRC8A			LRRC27	TFDP2
				LRRK2			NTNG2	TMEM176B
				MRI1			POSTN	XDH
				NEK1			SALL1	FLNA
				OS9			TP53	MORN1
				PER1			C2orf53	SOAT1
				SPAG9			KRAS	GADL1
				TULP4			LILRB3	TGFBR1
				WDR64			NPBWR2	C17orf79
				ARHGEF28			PGBD1	TRIM60
				ATP11A			RERE	NUP214
				DDX25			SAFB2	URB1
				GDA			SLC6A18	ZNF554
				HEATR2			ZCCHC5	ABCA7
				HMMR			C14orf166B	NDUFV1
				KRTAP5-9			DDR2	PLXNB3
				MACF1			DMD	PTCD3
				MMP14			ESRRB	PTPRU
				MOV10L1			SMAP1	RNF4
				MST1L			KIAA0226L	BPIFB3
				MT-ND3			PSG8	HTT
				MTOR			C11orf42	ADAMTS16
				NISCH			CCNB3	ANXA6
				OR4F6			CSMD1	BCL7B
				PHF17			EBF3	C1GALT1
				RAB3GAP2			ISM1	CENPIP1
				RAF1			ALDH3A2	DSCAML1
				SHANK1			ARHGAP23	GLI3
				SLC3A2			ARHGAP28	KIAA1279
				SMAD3			BPIFB2	LRRC66
				STK31			CIC	TRPC7
				SUN3			CTNNA2	VAMP8
				SYN2			DYSF	ZNF783
				ZNF700			GARNL3	LIPI
				ARHGEF33			GLIPR1	MLL3
				CNOT2			GSR	DNAH10
				COL6A5			HDGFL1	NDUFAF7
				CTTNBP2NL			IL7	PRDM16
				EIF4E2			IRX6	RPLP0
				FBXL7			IVL	SLC14A1
				GRM6			KCNV1	TUBA3C
				MAMDC4			LRP1B	TTLL9
				MYH11			MBD6	LRP12
				NLE1			PCDH18	MYO3B
				PAPPA			PPBP	STAT5A
				PRAMEF1			PPCDC	TRA2B
				RRBP1			RYR1	TTF2
				TSHZ3			SHPRH	MAP4K2
				XKR3			SLITRK5	SEC23IP
				ZNF850			TBX3	C22orf34
				ZSCAN1			TLN2	EFNB2
				AQR			TTI1	EIF2C3
				DNAH17			TUBGCP6	IL17B
				FAM133A			WDR49	LILRA2
				PABPC3			ZNF527	PTPRD
				TBK1			CATSPER1	RASGRP3
				TG			COPA	ROS1
				TRIM65			DCLK1	RUFY2
				UNC79			DSCR8	SDR16C5
				AP1G1			GP2	VPRBP
				CCDC63			PCDHB12	CACNA1C
				FANCM			PTGS1	SAMHD1
				HEATR7B2			S100A12	PCNXL2
				IDI2			SEMA5B	CNTN5
				MAP2K7			TUT1	DCUN1D4
				MUC4			USP31	FAM129A
				OTC			ANO2	FAM131C
				TRIM42			AP1M1	LINC00442
				ZNF529			ARHGAP42	PATL2
				AMPD1			ATP2B1	TPP2
				BNC2			AWAT2	XKR5
				BTBD11			BNIPL	HMCN1
				C1orf200			C9orf142	KIAA0319L
				CDC27			CACNB2	LPGAT1
				CXorf22			CD300LB	MYBL1
				DYNC2H1			CENPE	USP31
				GPR113			CSPP1	ABLIM2
				GRM5			CSRP2BP	ANTXRL
				HCN4			DDX39A	DNAH9
				IGFBP6			EHMT1	DOT1L
				ITGA11			EPHA3	PKLR
				MICAL1			FASTKD5	WTIP
				MKLN1			GABRR2	SUPT6H
				MSRB3			GRIN2B	DPF3
				OTOGL			ITGB4	FAM117B
				RARA			ITPR2	FIBCD1
				SAFB2			KIFC1	TRIM39-RPP21
				SCN11A			KLLN	WDR63
				STARD3			LRBA	CYLD
				TANC2			LRP2BP	HHAT
				TOP2A			MIA2	KIF3A
				UNC5C			MT-ATP6	PTPN4
				VEPH1			OR4D6	RAB11FIP3
				XPNPEP1			PCDHB3	RASA1
				ANKRD40			PGM1	SPRR2A
				BIRC2			PRDX6	TRPM2
				CCDC146			RTTN	ARL14EP
				CDKL1			SEC24B	MSLNL
				CLEC4G			SLC10A3	MTUS2
				FPR1			SLCO1A2	KREMEN2
				FREM2			SMOX	MGEA5
				GPR133			SMURF2	ZNF565
				HRC			SVOP	MYH1
				INPP5F			ABCA2	C5orf56
				INTS10			DGCR8	CAMK2B
				KIF5C			DOCK10	CES1P1
				LDLR			GATA3	CHODL
				MAN1B1			HIF3A	GPBP1
				NKD2			TRAV8-7	LAMC1
				NTF3			ACPT	NFE2L1
				NUDT22			ADAM2	PCTP
				OR5M11			CR2	SPO11
				PEG3			DCTN3	EPHB3
				PRDM10			FSIP2	P4HA2
				RNF212			MYL1	CLEC1A
				SEBOX			OR2T33	CLK2
				SLC8A3			PTPLAD2	GK
				SPAG5			TBC1D25	MPPED2
				SRBD1			USP28	MUC19
				SYNE2			WDR88	MYOM1
				THSD7A			ZNF730	NUGGC
				U2AF1			AKNAD1	SYNJ1
				VPS8			C1R	THRAP3P1
				WBSCR17			DLX3	XYLB
				ZNF471			GPR133	ZFYVE26
				ALDH1L1			GRPR	CNGA2
				BAI3			GUCA1B	DHX37
				CD22			ITGA11	DMD
				CD79B			KIAA1244	RASGEF1B
				DDX60			LY6K	TUBA1C
				GALNT13			PDE8B	SPTLC3
				HEATR7B1			TMEM132E	ERBB4
				KCNA6			VCL	FOXP4
				LGALS14			MAR3	GRAMD4
				MYH1			CHSY3	KY
				NBEAL1			CMYA5	RAB27A
				OR10K1			FAT2	RAB3GAP2
				OR2V2			FMO3	SYNE2
				OR8K5			GIT1	TGM6
				SLC35C1			NUP205	C11orf80
				TESK2			OR52N2	FIGN
				TTC37			PCF11	MCRS1
				ZNF638			SEC14L3	PLCD3
				ACOXL			SLC2A1	PRPF40A
				ACTN3			ABCB1	SMAD1
				ADAM33			ADORA1	TNNT1
				ADAMTS20			CSDC2	AQP6
				ADAP1			CSTL1	SLC18B1
				AJAP1			DCDC5	SVIL
				ATP4A			FBN1	COL6A6
				B3GALT4			FSTL5	IP6K3
				BEX1			HK2	MICAL3
				BLID			IRAK1	ST13P19
				C3orf62			KCNQ4	STK4-AS1
				CAPN11			KCTD8	TPT1
				CASQ1			KIF26B	ZCWPW1
				CDC14A			LRRC30	COQ6
				CENPE			MKRN3	LAG3
				COL18A1			NLRP5	SLCO1C1
				COL4A1			NRXN3	C9orf135
				COLEC11			PARK2	NXF4
				CREBBP			PCDHGA11	PAX7
				CTCF			PHIP	RPS15
				DNAH6			PNMA2	SCAI
				DOPEY2			POLRMT	SIAH3
				FAM186A			PTGIR	CNTLN
				FBXO24			RIMBP2	COL5A1
				FHL1			RIN1	ALG6
				FMN2			RPL3L	AMBN
				FRG1			RREB1	ANKRD55
				FRMD6			SHANK1	EPHA4
				GATA4			TRAV14DV4	GTPBP1
				GPR137B			TRIM72	HAO2
				GPRASP1			TTC3	HMBOX1
				IQCH			KIAA0195	HSPG2
				KLKB1			LRP2	IFNAR1
				KRTAP12-1			OR5K3	KCNJ3
				LARP4			PLIN2	LRP1
				NTM			RAB40A	MCMBP
				OR2L8			RORC	MYO9A
				OR5M3			TSPAN2	NDUFA9
				OR6Q1			ZNF516	NEK5
				PCDHA5			DAGLB	PDAP1
				PIK3CD			DOCK4	PTPRM
				PNPLA8			DYNC1LI2	TOR1AIP1
				PTCHD2			FAM120C	TTLL4
				PTK7			IGHV1-45	COL6A2
				R3HDM1			LIPE	FER1L6-AS1
				RIMBP3			MYO9A	GNB1
				RREB1			PAX1	INSC
				SCNN1D			PLA2G7	PFKFB3
				SLC26A5			PQBP1	TBC1D23
				SLC35G5			SLC35G5	TRIM22
				STK11IP			VCAN	LAMA3
				SUSD2			WDR85	NALCN
				TFEC			ANO4	PLD5
				TIMELESS			BMP4	SLC13A4
				TLR4			DEPDC5	ST18
				TMEM151B			IFT140	CPAMD8
				TOMM34			KIAA1456	ITGAD
				WDR13			LAMA4	NCSTN
				WDR24			LATS2	RPP25L
				XYLT2			LINC00273	TTC39B
				ZFP82			LYVE1	HDAC1
				ZFYVE20			MED26	SSPO
				ZNF132			PCDHB6	DAPK2
				ZNF432			RHBDF2	THEM5
				ZNF468			SLC26A11	FAM108A6P
				ZNF91			TLCD2	HPS3
				ZSCAN5A			TRIM58	RECQL
				CACNA1H			C9orf43	UPB1
				COL5A3			CPSF4L	KIF1A
				CSMD3			CRTAC1	MTHFS
				CTGF			DICER1	COL19A1
				DNAH5			FCGBP	PHKA2
				DOCK1			FLT3	WDR64
				FAM157A			IL27RA	ARID1A
				HYDIN			KLF12	RBM27
				IMPG1			LPCAT4	SFMBT1
				MT-CO3			PLEKHA6	TRIM51CP
				NKAP			RRAS2	VDAC2
				OTUD7B			SPEF2	AKT1
				PABPC1			SRGAP1	BRWD3
				POLM			CD99L2	CLEC4A
				SCN9A			FAM90A1	CMAHP
				TGFBR2			FERMT3	DDX60L
				TTI1			FGA	MIR371B
				TTK			FGD1	SIMC1
				WNT11			TCHH	CLSTN2
				ZNF445			CMTM5	COLEC11
				ATM			CNTN3	EVC2
				BPIFA1			FAM182B	FBLN1
				CDH17			FKBP15	NLRP12
				FAM123C			OR2J3	QARS
				GPR56			PCDHB4	SYN3
				GTPBP1			SIPA1	TNNC1
				GUCA1C			TCP1	KDM6A
				JPH3			CCNDBP1	YKT6
				KNG1			CDH7	EPHA10
				LIN7A			COL22A1	HERC2
				MIA3			FAM9A	KIAA0556
				MSN			KY	RNF150
				OSBPL3			SMIM1	KDM4A
				PAK3			TAPBPL	C4orf22
				PCDH18			TRPM5	COL21A1
				PFN4			TUBB1	HEPACAM2
				PRR14L			ARHGEF7	LARP7
				PTPRT			BTBD11	PTPRR
				RNPEPL1			CACNA1A	RIMS1
				SAMD9			CACNA1F	ANKRD37
				ST8SIA6			CILP2	EPS8L1
				TAF7L			FAM188B	COL1A1
				TOR1AIP1			FAM196B	ELAVL1
				TRPC6			ICAM5	FHOD1
				ZNF236			KCNMB4	GGTLC1
				ZNF816			KDM4C	HADHB
				ARNTL			KRTAP21-2	INO80C
				ATP1A2			LPA	IREB2
				CCDC88C			NDST2	ITGB4
				COLEC12			PPP1R15B	LATS1
				DPEP1			TBXA2R	MAGI1
				FHOD1			TENM4	MREG
				MAST4			TMEM128	RBMY3AP
				PLCH1			ZBED6	TINF2
				PPP2R5E			ACRV1	WBSCR27
				TNC			AHCYL1	IRF1
				TNR			ATP8B3	ITGA11
				WDR69			CCDC164	PACS1
				CTNND2			DNAJC10	PION
				CYP26C1			EIF5B	RBPMS
				DESI2			GRID1	BRD2
				FBN3			LRRC4B	MPRIP
				GPR139			MYBBP1A	HM13
				IRS2			PCMTD1	KIT
				KCNG1			RC3H1	PPAPDC1A
				KIAA1755			SLC22A17	STPG2
				KIRREL2			TBC1D10C	ZNF559
				KLF1			CCNH	CROT
				LMO7			DPYSL5	PHKB
				LZTS1			FAM65C	ABCG1
				NAA11			NME4	C8orf56
				NBEAL2			OVGP1	COMT
				ODF2L			P2RX1	IQCG
				OR7A5			PCDHA7	TBCE
				PRR16			PCDHGA12	AKAP16BP
				RFTN2			PDZRN4	DDB2
				SCN8A			PTN	EFCAB4B
				SGOL2			RABL2B	L3MBTL4
				SH2B2			SCN3A	RGS18
				SMARCAD1			SDR39U1	SPON1
				TAF7			SLC35F1	FER1L4
				TBC1D23			ZNF214	NTRK3
				TGM4			ARCN1	TEAD1
				TRIM36			COL27A1	VPS53
				UPB1			GJA1	BCAS4
				WDR86			GMPR2	CANX
				WRN			HERPUD2	GABRA1
				ZNF512B			MUC17	C1orf106
				ABCA8			NDUFB6	DEPDC5
				ACAP3			PIAS3	FLNB
				ADCY3			RNF113A	C2
				BMP3			TMTC1	CACNA2D3
				BMPER			MAR6	CHD1
				CNNM3			ABP1	MVP
				CPAMD8			ADAMTSL4	ANKRD12
				DSEL			ADCY9	AVL9
				EGR3			ADORA2A	KDM2A
				FAM166B			ADRBK1	PER1
				FCRLB			AGBL2	C6orf10
				FGF3			ALDH16A1	HLA-DQB1
				GAS2L3			ALG1L	KAT2A
				GRM3			ALPI	LARS
				HEXDC			AMD1	LCN15
				KCNA5			ANKRD23	LOXHD1
				KCTD8			ANKRD31	NCKAP1
				L1CAM			ANKRD44	NUDT4
				MARK4			ANKS1B	PDGFC
				NAA15			ANO10	RAP1GAP2
				NHSL1			ANXA11	SLC5A10
				OR2A2			APBB2	TTC1
				PDGFRB			APEX2	ZNF335
				PDZK1			ARFGEF1	BDH2
				PIK3C2B			ARHGAP29	C5orf22
				PNPLA6			ARHGAP32	DLG2
				PTBP3			ARHGAP39	PEX13
				PTGFRN			ASB14	PLXDC1
				REXO1			ASL	RIMS2
				RTEL1-TNFRSF6B			ATP13A1	CCDC169
				RUNX2			ATP6V1C2	CDKL2
				SALL1			B3GNT9	CPB2
				SDK1			BANP	LARP1
				SLC6A12			BBS9	MSRB3
				SLC6A20			BSPRY	CDC73
				SOX6			C20orf166	EMC4
				TLE2			C22orf23	INTS7
				TMPRSS13			C4orf6	SLC39A12
				TPO			C7	SLC6A12
				TRPM2			CABP4	TTLL10-AS1
				TTN			CACNA1H	BPIFC
				USP20			CACNG2	IGDCC3
				UTRN			CAD	MUC17
				WDR88			CARD10	STXBP5-AS1
				WFDC5			CARD6	FANCE
				ZNF658			CBR1	KNTC1
				ZNF845			CBX2	PRR11
				ADORA2A			CC2D2A	RPS6KA1
				ATP7A			CD7	DGCR6
				CSF2RB			CEND1	IDO1
				FHL2			CEP164	SLC51A
				IGHV4-59			CEP350	TPRA1
				INVS			CES2	CLEC4D
				KANSL1			CGRRF1	C1orf222
				KIAA0408			CHADL	LLGL2
				LRRC37A3			CHERP	MMAB
				PLEKHA4			CLDN6	RSPH6A
				POTEF			CLEC4G	UBAP1
				PSD2			CLSTN2	C5orf48
				PTGS1			CNOT3	CATSPERG
				RAD51AP2			CNTN5	NAPB
				SDF2L1			CNTNAP2	PMS2P1
				VPS54			COBRA1	PSMA3
				GJA5			COL4A2	RFXANK
				HERC1			CREBBP	ATP2B1
				LRIT2			CROT	COL9A1
				MAMLD1			CSTF1	DOCK2
				RGAG1			CTDSPL	RSPO4
				ZNF812			CYLD	SBF1
				ABCB6			CYP4F22	SEC63
				ARSE			CYP8B1	EIF2B3
				BTN3A3			DCAF12	DNAH14
				C1orf167			DDX60	SMG1
				CNTNAP3B			DENND3	CASC3
				DPCR1			DGAT2L7P	CCDC12
				H2AFX			DIDO1	HOOK2
				KATNAL1			DNAH17	MLL2
				KLHL35			DNAH5	NPHP3
				KLHL36			DNAJC12	TREML4
				LCE1D			DNAJC24	VPS8
				LINC00273			DOM3Z	ADH7
				OR52M1			DYNC2H1	COL2A1
				PALM2			EEF1D	LINC00479
				PASD1			EEF2	ABCA13
				PCDHGA1			EML6	L1CAM
				PROC			ERCC6	SLC31A2
				PTPRD			ESRP2	PLCH1
				RPA1			EXPH5	ZNF185
				SLCO1C1			EYA2	ZNF638
				SMYD5			FAM115C	ARID4A
				SORCS1			FAM26D	CCDC88C
				SYNE3			FAT4	ANKRD36C
				TNIK			FBRSL1	GRIK5
				TNRC18			FBXL18	KIF21B
				UBE2QL1			FEZF2	KRT31
				VASH1			FRYL	TDRD12
				ZCCHC11			FYTTD1	DCHS1
				ZNF407			GALNT10	NCAPD3
				ANTXR2			GALNT2	ACACA
				BNIP1			GBE1	PRKCB
				C1R			GBP6	SLCO1B1
				CAB39L			GDF5	TSPAN32
				CCDC168			GEM	B4GALT7
				CETN1			GLI2	GLTSCR1
				CSF1R			GLRA1	ACADM
				DDX39A			GOLIM4	AK7
				ETV3L			GPATCH8	ATP13A4
				FAM100A			GPR17	CCDC159
				FRG1B			GPSM3	CPNE5
				INTS3			GYS2	PKHD1
				IRX1			H1FNT	TAL1
				MKRN3			H3F3C	VWA3A
				NF1			HECTD3	RPL17
				NFATC2			HECTD4	FAT4
				NRXN2			HIST1H2BH	MADD
				NUMBL			HIST3H3	MARK2
				PARD3			HLCS	HYDIN
				PREX2			HRNR	ATP10A
				PTGFR			HTATSF1	C11orf10
				SMCHD1			HUS1B	EVC
				SPDYE4			HYOU1	FAR2
				STRN4			IDH1	MEX3D
				TRIB1			IGHMBP2	SLC25A15P1
				ZDHHC5			IGSF21	CASS4
				ZNF7			ILVBL	CCT5
				ADAMTS18			INCENP	ZNF202
				CABIN1			IPO11	C7orf57
				CUL3			IQSEC1	SMG9
				DNM2			ITFG3	TMED4
				EGF			ITGB3	C19orf70
				FSIP2			IWS1	CNP
				GPX3			JAG2	PSEN1
				GRID1			KALRN	TGFBR2
				GRIK3			KCNH8	MBIP
				HSPG2			KCNJ14	NAIP
				KCNJ8			KIAA0754	AGFG1
				KIF26A			KIAA1755	ANKRD11
				LHCGR			KIF27	MAGI2
				NRK			KIRREL3	SPIRE2
				PKHD1L1			KLHL22	TCP10L
				SMC6			KREMEN1	A2MP1
				TTC18			KRT40	CALD1
				ETV5			KRT78	CASP8
				GCNT1			L3MBTL2	CLPTM1
				GPR158			LAMA2	MACROD1
				GUCY2F			LAMA5	OFCC1
				HCRTR2			LARP1	DNAJC13
				LINGO4			LIPC	PLB1
				SLC17A7			LRP5	MTMR3
				UNC13C			MAMLD1	AGL
				ZFHX2			MAP2K6	HOXA4
				ABCA12			MAST3	ITCH
				AFF2			MASTL	MOXD1
				ARID1B			MAT1A	PRKCG
				ATP13A2			MCC	WIPI1
				C8A			MCCD1	ABCC1
				CD200			MEGF8	CDK1
				CDH2			MEX3A	CEP44
				CERS3			MFI2	CHD2
				DGAT2L6			MLF2	CLEC7A
				DGKD			MMP15	CSAD
				DHDDS			MMP17	CYP4B1
				EFCAB12			MMP2	DHRS9
				EVC			MRC2	DLGAP1
				HDGFL1			MTUS2	FAM83F
				HSPB6			MVD	FOXP1-AS1
				IGFN1			MX2	GALNT14
				IGKV1D-16			MYB	HSP90AB2P
				MYBPC2			MYH11	ITGB2
				MYO1E			MYO16	LPHN3
				NMBR			NAAA	LRRFIP1
				NRXN1			NCKAP5	MBOAT2
				OR4Q3			NEFH	MYCBP2
				RBM39			NKPD1	MYOF
				RFX4			NMNAT2	NAA40
				RNF43			NOD1	OMA1
				SEZ6L			NOTCH1	PDE1A
				SLC6A2			NOTCH2NL	PIAS1
				SLITRK1			NOX1	POLD1
				SPATA4			NPY2R	RPS6KA3
				TMEM129			NRF1	SMARCB1
				UNC13D			NXPE2	TBC1D8
				ZNF642			OR1J2	TESPA1
				ZNF664			OR4D9	TFPI
				A2M			OR52E2	UNC45B
				BIN1			OSBP2	ALDH6A1
				C21orf67			OSBPL8	ATP8A2
				CATSPERG			PAPD7	CNBD2
				CCDC144NL			PAPSS2	GOLGA2
				CMYA5			PAQR9	LLGL1
				CREB3L3			PARD3	TUFM
				CRHR1			PAX5	WDR65
				DOCK3			PC	BEST1
				ELL			PCDH1	DHCR7
				EPX			PCDHB2	LARGE
				FKRP			PDE4B	PFKFB1
				ITSN2			PDE4DIP	PINK1
				JAK3			PDZD2	SEMA6C
				KIAA0513			PHLDA1	STK40
				LZTS2			PIN4	EPB49
				MMP26			PINK1	GRIK2
				NT5C1B-RDH14			PITPNA	MECP2
				NUDT14			PITX1	NPL
				SNCAIP			PKMYT1	NRN1
				STK39			PLCB2	ROBO1
				STOML1			PLEC	SCRN2
				ZFYVE26			PLEKHM2	ZNF276
				ASAH2C			PM20D1	EHF
				BFSP2			POLE2	IGHV3-43
				C12orf36			PPFIA2	NOV
				C22orf46			PPM1F	OSBPL9
				CCDC7			PPP1R10	SOX5
				COL8A1			PRDM11	HFM1
				DCLK3			PRX	MGAM
				DCUN1D5			PTBP3	RGL1
				ENOSF1			PTPN18	SH3RF3
				GLRA1			PTPN3	SLC18A2
				HIVEP1			PTX4	ARL6IP6
				INCENP			R3HDM2	B4GALNT3
				IRS4			RAPGEFL1	C3P1
				ITPR2			RBBP8NL	CEP112
				MAGEB1			RBBP9	DCAF4
				MATR3			RBPJL	FBXL3
				MEFV			RCOR2	FBXO38
				MIP			RDH16	IGHV3-48
				NDRG2			RHOT2	MAPK8IP3
				OR1L1			RNF208	NREP
				OR51B2			RNF32	PSD3
				PAQR9			RNH1	RBBP6
				PCF11			RPAP1	RGS3
				PKM			RPL30	ROBO2
				PRKCG			RPN2	RYR3
				RASGRF2			S1PR1	THOP1
				SETBP1			SBNO2	TRIM27
				TBX21			SCN8A	UNC13A
				TCEB3			SERINC1	BTF3L4
				TECTB			SERPINA9	CPNE6
				TOP1MT			SHROOM2	DOPEY2
				UBE2G2			SIPA1L3	KIF20B
				ZNF219			SIX6	PRSS46
				CYP11B2			SLAIN1	C10orf120
				DAPK1			SLC22A2	IGF2BP1
				ENO1			SLC25A41	JARID2
				EXPH5			SLC32A1	UGT2B10
				FOXA1			SLC39A13	ANKRD30B
				GFRAL			SLC47A2	ANO3
				GPR179			SLC7A14	CCT6A
				MT-CYB			SNTN	CLCN1
				OR4M1			SNX25	KATNAL2
				OR5W2			SOX11	MCM5
				PLA2G4F			SPACA7	PDZD4
				RNF31			SPATA13	PZP
				RNF41			SPECC1L	VPS41
				TMEM247			SRCAP	CRISPLD1
				TUBB1			STAT4	FOXF1-AS1
				UTP20			STK39	INO80E
				ABCB1			SUCLA2	PIK3C2A
				ABCC9			SYN3	VPS13B
				ACTN4			TAF10	ACVR1B
				ARHGAP23			TAOK2	SDS
				BTNL2			TARBP2	EXD3
				C2CD4C			TCF4	C16orf47
				C6orf118			TCF7	COL11A1
				C9orf117			TENM3	SPATA13
				CAND1			TFDP1	PDGFRA
				CDK9			TIE1	SLC7A10
				DHRS1			TJP2	SRCAP
				DNAH11			TMEM108	ZNF841
				DNAJB4			TMEM11	JAG2
				DYNC1I1			TMEM151A	ANK1
				FAM208A			TMEM2	C8orf34
				FAM86A			TMPRSS7	DBH
				FBXO18			TMTC4	IL28B
				GAB3			TNC	CACYBP
				GLYATL2			TNRC18	CCDC11
				GPD1			TNRC6C	CD151
				GPR98			TOX2	CLIP1
				HTR3A			TP53BP1	EVX1
				IL9			TP73	FRYL
				INTS9			TPCN1	PLA2G6
				ITGB3			TPP2	RNF185
				KIAA0947			TRIM56	ZNF529
				NCF4			TRNAU1AP	AGPAT6
				NEU4			TRPM6	AMPD1
				OR10S1			TRPS1	EDC4
				OR1A1			TRPV5	EPRS
				OR5D14			TSR1	HINFP
				PAX2			TSSC4	KIAA1324L
				PCDHB6			TTLL6	RGN
				PDZRN3			UBE2J1	ATP6V0B
				PLSCR4			VNN2	C15orf38-AP3S2
				PRB4			VPS33B	DOCK9
				PRKAG2			WARS	DTD1
				PRKD2			WDR83	ECE2
				PROX2			WDR87	FAM87B
				RUNDC1			WSB2	IL24
				RWDD2A			WT1	LAP3
				SERPINE1			ZBTB7A	LRRN3
				SLC12A9			ZDHHC7	MAK
				SLITRK5			ZFP2	MAP2K5
				SMARCA2			ZNF185	MAPK8IP1
				SNRNP200			ZNF20	MED20
				SORBS3			ZNF23	PEX2
				SPTBN2			ZNF235	SLC12A4
				TAP1			ZNF407	TENM3
				TSC22D2			ZNF446	TMEM245
				USP8			ZNF526	TTC23
				YIPF3			ZNF543	TTLL10
				ZFPL1			ZNF596	UBR2
				ZHX1			ZNF608	CAMK2A
				ZNF662			ZNF652	CDKN1A
				ZZEF1			ZNF7	HERC1
				ACN9			ZNF703	KCNJ13
				ALOXE3			ZNF750	CELSR2
				ARHGEF15			ZNF780B	ACER2
				ASB3			ZNF831	C14orf79
				ATXN7L2			BHLHE40	DDX1
				BBS9			CELSR2	DNAH12
				C12orf40			DCAF4L2	EPHB6
				C17orf97			FPR2	FMNL3
				CAPN8			LCN1	MRPL54
				CCDC171			LENG9	MUC16
				CCL22			LYPD4	PTN
				CDC37L1			MED8	SLC4A7
				CHD3			MRPS21	SYT4
				CHERP			MYO7A	VIT
				CRIM1			POTEI	ANKRD36B
				CSDE1			QSER1	ARHGEF16
				CSPG4			RTN2	CCDC108
				DARC			SYT1	CPB1
				DDI2			USP36	CRB1
				DGKE			ZNF510	DNAH1
				DHFRL1			ZNF648	HMGB1P32
				DLK2			PCSK6	JAKMIP3
				DNAH12			CCDC63	LAMP1
				DNAH14			CSMD2	SLC29A1
				DNAH7			FAM60A	ZFP42
				DNAJC7			MT-ND4	CRISP2
				DPP10			BEAN1	RCHY1
				EP400NL			C2orf57	TAF4
				ERBB2			CAMSAP3	ADAM9
				F8			CTBP2	ANKAR
				FAM108A1			DSG3	ASAP2
				FBF1			EYS	ATG4A
				FOXD2			FYB	BHMT
				GABRA3			HSPB7	C1D
				GGT5			KCNJ12	C5orf15
				GMNC			KIR3DX1	CAMKMT
				GNAL			MST1L	CBFA2T2
				GNS			MUC2	CTNNA2
				GOT1L1			PDZD3	DHX40
				GPR39			PLCE1	F5
				GRIA2			RELL1	KIAA0947
				HDAC5			SLC8A2	LMBR1L
				HIST1H1B			SOX6	MRPS27
				HIST1H1C			TBPL2	MYL12B
				HIVEP3			TLR2	PHF2P2
				HLF			ZNF814	PIEZO1
				HLTF			COBL	PPP2R5A
				HMCN2			DDX1	PREX2
				JAKMIP1			GABRA5	PSMB5
				KCNAB2			GAK	RGS7
				KCNQ5			GIP	SQLE
				KIF2A			KIF5C	STK11
				KRTAP9-4			MDGA2	TEX26
				KY			OR10Z1	TMEM67
				L1TD1			ORM1	ZNF570
				LRRC36			SMARCA5	EHMT1
				MDM1			TRPV2	PLXND1
				MED16			TXNDC8	SRPX2
				MED20			USP32	SVEP1
				MESDC1			ZFHX2	UPP2
				MPP6			ABCA12	C10orf137
				MT-ND1			AKAP11	GDI1
				MYBL1			C14orf28	ADAM19
				MZF1			C3orf52	FER1L5
				NARFL			DNAH10	NASP
				NFATC1			LTBP1	PDE1B
				NOTCH2			NBPF10	PDE7A
				NSUN6			PASK	PPP3CB
				OR4D5			PRAM1	PUS10
				OR6M1			PRKACB	SLC1A6
				OR7G1			RPTOR	IL17RC
				OSBPL9			ACTN4	PCF11
				PAX3			BTNL9	SDCCAG8
				PBX2			CCHCR1	IL1RAPL1
				PER2			CDYL2	MAP1S
				PER3			DDX50	PRKACB
				PLCG1			DSCAM	HPX
				PLEC			ENOX1	MUC4
				PLIN4			KCNK13	EYS
				PRPS2			NDUFA6	HPR
				PTGER4			NLGN4X	JAM2
				RAB22A			NLRX1	LTBP4
				REST			NR0B1	PLCB1
				RNASEL			OR5H14	SPAG17
				RPL3L			OR8J1	ST6GALNAC1
				RTN3			PHACTR3	ADAP1
				SCARB2			SLC14A2	TAF4B
				SETX			SLIT3	TKTL1
				SFPQ			TLR4	AURKA
				SLC35F4			TNPO3	HSP90B3P
				SLC38A4			WISP1	DEK
				SLC5A4			BZRAP1	CHRNA3
				SLC9B1			CPNE4	C5orf42
				SLMAP			CUX2	DEDD2
				SOGA3			DENND1B	DNAH7
				SPG11			DSP	KIAA0528
				SS18			F2	KIF13B
				STON1-GTF2A1L			GABRA6	PTK6
				STX19			LRFN2	TMC5
				SVOPL			LRP12	ZRANB2-AS2
				TIMM50			OR11L1	PHF7
				TMEM183A			OR5D14	PSD
				TNXB			PCDHGA6	THBS1
				TOMM70A			PCNXL3	WDR55
				TPGS2			PEPD	CLK4
				TPSG1			POU5F2	COX7B2
				TPTE			SYNPO2L	ECT2
				UBE3B			TBC1D14	KDM4C
				USP19			TMEM105	LINC00116
				USP34			WDR59	RIF1
				WDFY2			ARHGAP22	CPA4
				ZNF134			ARSF	DIRC3
				ZNF519			CACNA1C	LIMCH1
				ZNF728			CNTN2	LZTFL1
				ACVR1B			COL6A5	MAP1LC3A
				BEND4			DCLRE1B	NDUFS4
				CASK			DDX49	NECAB2
				CCDC39			DLG4	NET1
				CHRM2			FAM171B	NUMA1
				CXorf56			GLB1L2	TNXB
				DNAH1			GPR152	ZNF655
				EMILIN3			HEATR5A	BSN
				FKBP6			MT-ND1	CALB1
				GATA6			MUC12	SNX31
				GRIPAP1			OR52R1	LSM2
				GUCY1A3			PIGA	MFN2
				HIF1A			PLXNA4	SETD1B
				HSPA12A			PXN	SLC1A5
				MUC17			SAGE1	GNE
				MUC22			SCG3	SBNO1
				MYO1F			SCN5A	DOCK6
				NBAS			SEMA5A	PBRM1
				NDUFA9			SNX14	PRDM5
				NGEF			TMEM229A	TECTB
				NME3			TTC17	CDIPT
				NPBWR1			TTLL11	CFH
				NSFL1C			ZFHX4	MAT1A
				OCSTAMP			MAR1	MYO1H
				OGFR			ABRA	NFKBIE
				PPFIA3			ACTL10	ACOT7
				SAMD11			ADAM30	ARNT
				SBNO2			ADAMTS13	CDH13
				SCN5A			AHCTF1	PDZRN3
				SEC14L4			ALDH6A1	PPP4R1L
				SLC17A8			ANKK1	PTPN22
				SLC27A2			ANKRD53	SEP3
				SLC6A13			AP3B2	ABCA4
				SNAPC1			ARHGAP35	ANO4
				SRM			ARID1B	CNTN3
				TMEM59L			BDH1	FNDC1
				TMOD3			C19orf55	HMGCLL1
				TSPAN15			C1orf159	PITPNM3
				ZNF426			C9orf171	POTEKP
				AHNAK2			CADPS	PPP1R21
				AIM2			CCNJL	RNASET2
				ATP2B2			CDC14A	WDR96
				CCDC9			CDC42EP4	BTNL3
				DDX20			CDH1	FBRSL1
				DZIP1L			CERS1	MYO5B
				GMPS			CHFR	NRBP2
				GRB10			CMIP	DCLK1
				LPHN3			CNDP2	BPIFB4
				MAS1L			CYTH3	DCTN5
				MKI67IP			DGKH	KIF21A
				OSBPL7			DNAH11	CENPI
				PRPF6			DNAH3	CNGB1
				ROBO2			DUSP9	EIF3I
				SEC24B			EEFSEC	HLA-B
				SLC47A1			EFCAB12	TAGLN3
				SOX9			EGFR	TEX37
				STIL			EMB	THSD7B
				ZNF749			EP400NL	USP34
				ZNF790			FAM47C	ZKSCAN5
				ALS2CR8			FBXL2	ZSWIM8
				ANK2			FCGRT	GUCY1B3
				ANKRD30B			FLCN	ANKRD44
				ATP11B			FOXRED1	DOCK4
				B4GALNT4			GCLC	FBXW9
				BCL11A			GK	SORCS3
				C5orf38			GPR64	TMED9
				CALCOCO1			GREM2	AMMECR1L
				CNTNAP4			HAO2	ARL6IP1
				CRAMP1L			HS3ST3A1	GHITM
				CYFIP1			IMPDH1	MLPH
				DIAPH1			INPP5J	NEK11
				DZIP1			IRF3	RNPEP
				FGF4			ITSN1	PEAR1
				GOLGA4			KCNN2	GCN1L1
				GPR63			KDM4B	B4GALT3
				HOXA3			KIAA1609	CDH4
				IGFBP3			LRRC8E	HTR3D
				JAG2			MAP2K7	ABLIM1
				MADCAM1			MCM10	ARCN1
				MAEL			MEIS2	C12orf42
				MARK1			MGA	CALCRL
				MASP1			MOXD1	GMDS
				MUC5B			MPST	ITGA4
				NR5A1			MYH13	CCDC141
				NWD1			MYO15A	CELSR1
				OR2T1			MYO5A	EPSTI1
				PAPOLB			NAA35	HNRNPM
				PCBP3			NHSL2	PASK
				PIK3CA			NOD2	TP73
				PITPNM1			NUGGC	UTRN
				PLD5			NWD1	ABCB11
				PLS1			PDE2A	ANAPC1
				PROM1			PDP2	GALNTL1
				PRR23C			PDXDC1	LPA
				PSKH2			PKD1L1	PHF20L1
				PTPRC			POFUT2	DMXL2
				RACGAP1			PRDM13	AXL
				RALYL			PRDM2	USP2
				RBBP4			PTPRR	ABCB1
				SATB1			RAB3A	CPXM2
				SDK2			RBM24	FGFR4
				SEL1L			RBPMS2	C5orf58
				SENP1			RNFT2	CNTNAP5
				SGSM2			SIDT2	CYB5R1
				SLC22A11			SLC11A1	FAM90A20P
				SLC22A2			SLC25A23	GOLM1
				SLC5A7			SLC2A10	INHBE
				SNRNP70			SLC45A4	SP140
				SNX13			SLMAP	ATR
				STC1			SMAD9	DNAH8
				TMEM134			SP3	CSMD1
				TMPRSS11E			STK4	GSE1
				WDR11			SVIL	FADD
				WWOX			TEAD3	IL15RA
				ZNF160			THRSP	ITGAE
				ZNF740			TMEM132B	SLITRK5
				ZNF92			TMTC2	KIF4A
				ZSCAN5B			UTP20	MCM4
				FMR1			VIT	PRKX
				PEX5L			WDFY4	ETV2
				ANO5			XPNPEP2	MAGIX
				ARHGEF12			ZNF177	ME1
				ASB1			ZNF385D	TMEM248
				B3GAT1			ZNF479	MAPKAPK3
				CCDC175			ZNF642	PIK3CD
				CPED1			ZP3	PRDM14
				ELK4			ACACB	SKA1
				ITIH4			KPNA3	ATF2
				KHNYN			LRRN2	CRHR2
				KLK8			NOTUM	FUK
				MANSC1			PDS5A	MAP3K3
				ODF2			PLAG1	SLC17A2
				SH2D3C			APC2	TOLLIP
				TAF1L			C7orf10	TRIM11
				TENM2			GRM6	UBXN4
				ZDHHC2			KIAA0825	ZIM2
				ACER1			LEPR	ANKS1A
				ARHGAP35			MBD5	BTN3A2
				DST			NDUFAF7	CYP3A5
				EPHB2			PNLIPRP1	DYSF
				HFE2			WDR16	ELOVL3
				KCNAB1			YDJC	FAU
				MCIN			CAMTA1	FST
				MMP17			CELF1	MGAT5B
				NID2			CHST1	NUMBL
				NRG1			CIAO1	RANBP9
				POTEM			COL4A3	TEAD4
				SPATA21			IMP3	TNFRSF8
				SPOP			OR51J1	ATP13A5
				TFDP1			PRPF8	ZNF676
				ZHX3			PRR19	CIT
				ZKSCAN2			ATP2B2	ENAH
				DRGX			DIAPH3	NBEAL2
				DUSP22			DNAH1	PADI6
				MCAM			OR2L3	PHACTR3
				NRD1			RBBP6	AP4B1
				OR1C1			RBM22	DAO
				PDLIM3			TOMM70A	FCN1
				PRR15L			ACTRT1	GBP2
				RNF213			AKAP7	SCARA5
				SETDB1			DPP6	VEGFA
				SRCAP			GABPA	CCDC39
				ST14			KCNK16	GRIK3
				TGFBI			KIAA1522	PGK1
				TRAV19			LSM10	CHST10
				UNC13A			PKP1	COBL
				UNC45A			PUF60	DNAJC27-AS1
				C12orf55			SHC1	FAM19A5
				CHST11			SLC25A48	FOSL1
				CUBN			TRIM2	LAMA2
				DENND2C			UNC13A	PRODH
				ELF3			XKR3	SPEF2
				ENO3			ZBTB20	TBC1D22B
				EVC2			ZNF251	AADAT
				FBXL8			ZNF525	CCDC157
				FLYWCH1			CT47B1	POMGNT1
				GABPA			GSDMD	SYVN1
				GPR123			MDH1B	CEP170
				HOXC13			PDE3A	KCTD3
				L3MBTL4			PREX1	TAOK3
				LARGE			SLC46A1	ABCA3
				LDHB			ZYX	HSP90AA4P
				LMX1A			ACPL2	RNF123
				N4BP1			BACH1	ABCC8
				OR13C5			CCDC64	NDUFA13
				PAFAH1B2			DDX54	PIK3R4
				PI4KA			HMCN1	TDRKH
				PLXNB2			PAK3	ANKS1B
				POLE			POLR3A	FN1
				PPP1R13B			SCUBE1	FOXN4
				PRDM9			ACSBG1	HSF2
				PRIMA1			ANKRD30B	BAZ1B
				RNF19A			ANO8	COL1A2
				SCO1			CCND2	GABRB1
				SGSM1			HTR4	NRK
				SLAMF6			OR2V1	SLC38A5
				SORCS3			POM121	SPATA22
				SPDYE3			PRAMEF1	TBC1D4
				STC2			PSMC3	TTC12
				SVIL			TMPRSS11B	KIR3DL1
				TECPR1			WNT7A	PAPPA2
				TENM4			CHGA	PRKCI
				TNNT1			LRRTM1	SCN9A
				TRIM46			DACT3	LINC00439
				TRIM68			LILRA4	NXF1
				TSHZ2			MPP7	RNF19BPX
				VN1R1			NPHP1	TRADD
				WDR96			PVRL1	ZNF599
				WWC2			SERPINA6	BDP1
				ZFAND2B			SEZ6L	CYP11B2
				ZNF358			SOX21	EEF2
				ZNF417			STAT5B	PARVB
				ZNF66P			THRAP3	SLC35C2
				CCDC108			CA7	MYH7
				CCDC80			CNTN1	CPSF7
				CD248			DRD5	NUP133
				CTSG			FZD7	SLCO6A1
				EFTUD1			NMUR2	CAPZA2
				EML5			POLR3GL	NTNG1
				GJD2			SLC35A5	OR6K4P
				KCNU1			SLCO1C1	SLC24A5
				LOXHD1			ALKBH5	SMG7
				MMEL1			BCL10	ZNF665
				PCDHA4			CSNK2B	CYB5R4
				PROP1			FAM71A	ST7L
				SLC30A8			GOLGA4	TACO1
				STON2			IGHM	TMC3
				THRB			OR5AC2	GRM8
				TTC33			POGZ	SPATC1
				APLP2			TENC1	CMTM8
				ARHGAP29			TNIP1	LPL
				ATRX			WBSCR17	EPG5
				BBS4			ASRGL1	HERPUD2
				BDNF			BPIFB4	HTN3
				CACNB2			KCNA5	IL31RA
				CHD6			PCK1	LIPF
				CLCA2			SIRPG	PIGB
				CTBP2			TICAM1	SLIT2
				CXXC11			ACAN	JAK1
				CYB5R1			AHCY	ITPR2
				FAM194A			C8orf87	PRC1
				HEXIM2			CCDC96	CENPE
				HNRNPU			KCNK3	FGD2
				KIF19			MYPOP	GUSBP10
				LPAR1			OSGEP	LEPREL1-AS1
				MAP3K10			PCDHGA10	MAP3K12
				MFSD1			RHOBTB1	UBE2N
				MOGS			WFDC8	BCAN
				MRPL1			BTN3A1	GNPAT
				MXRA5			FARP1	KIF7
				NIPAL3			HOXA6	ZNF707
				OR13H1			IFRD1	CRNKL1
				OR2D2			SEMA3F	LINC00668
				OR3A1			MFSD7	MLXIPL
				PLEKHO1			KIAA1683	TMEM181
				POU5F1			OR52A1	USP39
				PTGIS			SUSD2	BAIAP3
				PTPLAD1			THSD7B	FOLH1
				RGS7BP			ADAMTS16	HECW2
				SFRP2			ARPP21	SNHG1
				SLC22A17			DPEP3	ACE
				SLC4A5			DPP9	ACE2
				SSX5			ELAVL4	ADARB2-AS1
				SUMF1			FAM132B	AGPS
				TRAV2			HMX1	ALS2
				UGT3A1			OR5K4	AMOTL2
				USP38			PSMB5	ANKFN1
				ZNF442			TBR1	ANKS6
				ZNF521			TFAP2E	APLP2
				ZNF667			XPO6	APOH
				CCDC78			ZNF572	ARMCX5
				CCHCR1			DMRTB1	ASPSCR1
				CPB2			EARS2	ATP4A
				DIDO1			LDHB	ATP6V1E1
				GRIN2A			OR2G6	ATRAID
				MCF2			PRPH2	B2M
				MRPS22			RDH5	BBX
				PHKB			SYTL3	BMS1P3
				TARS			TBC1D4	C21orf58
				WNT10A			WDR69	C2CD2
				ABCB11			ZG16B	C6orf136
				ADAM11			BMPER	C9orf153
				ADAMTS16			CHI3L1	CAPNS1
				ADSS			DIP2C	CASQ1
				AKAP13			DMRT3	CCL5
				ASTN2			FOXN1	CDC20
				COL11A1			HDAC9	CDC27
				CRY2			METTL11B	CDK17
				DOCK10			PLOD3	CEP85L
				EFS			RC3H2	CFDP1
				FARSB			TBL2	COL13A1
				FCGBP			TRIM25	COL6A1
				GALR2			ZNF665	COPE
				GBE1			ANKRD62	CYP2R1
				GEMIN5			C5	CYP4F3
				HEATR6			DCHS2	CYP4F9P
				HUNK			FBXL20	DAAM1
				IBTK			MIDN	DCLK2
				IL7R			NUP188	DCN
				JAM3			OR10G8	DDRGK1
				LIG4			REXO1	DGKK
				LRSAM1			TRMT5	DOPEY1
				MCOLN2			AGXT2	EFCAB5
				MFAP3			CACNA1S	ERCC6
				MLF1IP			CELF6	ETV3
				MNS1			CEP72	FAM179A
				MYO15A			DAPK1	FGFR3
				NLGN2			DCAF8L2	FREM1
				NR2C1			EVC2	FRMD4A
				OAZ1			FAM83H	GANC
				PCDHA10			IGHA2	GAS7
				PCDHGB6			ITGA3	GFRA2
				PIEZO2			MAGEH1	HERC2P10
				PITX1			MYOF	HSD3BP3
				PTCRA			OR5AS1	ICT1
				PTPRB			PXDNL	INSRR
				RNASE11			RSPH4A	KIF1B
				SF3B1			SLFN11	KIF5C
				SHANK2			ZNF529	KRT17
				SHROOM4			ABCC5	LAMA1
				SLIT2			CCDC85A	LBR
				SPNS3			MFN1	LDHC
				SSBP3			NAV3	LMAN1
				ST8SIA2			PCDHA2	LMAN1L
				TCHH			POLQ	LMBR1
				TSNAXIP1			SGPP2	LRRC9
				TSPAN2			TIPRL	MAP4K5
				TTC14			VSTM2A	MARK4
				UGGT2			ZMIZ2	MDM1
				WDR91			ACTRT2	MEIOB
				YTHDC2			GLRB	MSN
				ZNF677			PCDHA8	NADK
				ZNF773			CADPS2	NUP155
				ADAM18			CBLN3	OGFOD1
				C10orf112			CDK15	PAM
				C1orf87			COL4A1	PHLDB1
				CCT3			MYF6	PLAT
				DLEC1			OR4C16	PLEKHH3
				EBF3			PDE4D	POU4F1-AS1
				GPR33			RAD51D	PPP1R1B
				GRM2			SPEG	PPP4C
				LRRIQ1			C1orf106	PRG4
				METTL25			GCK	PRR7-AS1
				NHS			NEDD4	PRSS1
				NT5C2			OCA2	PRSS12
				RASGRP2			AMOTL2	PTCH2
				RECK			ASXL2	RAC2
				RYK			ATRNL1	RASGEF1A
				SLC7A6			CCDC33	SAT1
				TCEB3B			COA1	SDCBP
				TRPM6			DUOXA2	SELL
				UBE4B			HS3ST2	SH2B1
				UNC13B			HSPA12A	SH2D6
				ZNF267			ITGAD	SH3BP2
				CDK13			KIAA1024	SLAIN2
				COL4A2-AS2			KIAA1211L	SLC2A4RG
				CYP27B1			LRRFIP1	SLC47A1
				ETV3			MAGED1	SLC4A2
				FSTL4			MAP2	SLC4A4
				PHF8			MED23	SLC7A6
				PKD1			MID1	SNTB1
				PRKX			NCLN	SP110
				SLC13A2			NEIL3	SPATC1L
				TNFRSF19			PCDH20	SPICE1
				TP53RK			PNKD	SPTBN5
				TSC2			RAB11FIP1	SREBF1
				WNK2			RNF219	SRMS
				ZNF555			SGIP1	SUV420H1
				ARID2			SLC18A2	SYNPO2
				ATF7IP2			TRAV12-3	TARBP1
				BBX			ADAMTS2	TBATA
				BCHE			PYHIN1	TBCK
				CYP3A4			ABCA6	TINAGL1
				DKK2			ATG5	TMBIM6
				GAS8			ATP11C	TMEM165
				IGHV2-5			COL9A3	TNIP3
				LRFN1			DOK3	TNNT2
				LRFN5			GOLGA7B	TRAV27
				MAP2			GRIK4	TRPM1
				MATK			GTPBP3	TSC2
				RAB3B			HES6	TXNDC11
				SLC9A3R2			ISYNA1	UBAC1
				SLIT3			KCNQ3	UMOD
				ADCY1			MMP9	URB2
				ANKRD18A			OR11H6	WASF3
				BCL3			OSTC	WSB1
				CDHR1			PCDHGB2	ZKSCAN4
				DMRTA1			PLCL1	ZMYND8
				FAM129B			PTPRC	ZNF483
				FBXO46			RBP4	ZNFX1-AS1
				GPSM1			RGS9BP	ANXA2
				KDM5D			RPL7A	CELF4
				PRICKLE1			SCRIB	FAM129B
				PRX			SERPINI1	NCAM1
				PSG8			SMG1	TNIP1
				SLC4A4			ST6GAL2	ZNF43
				ZNF556			ZDHHC8
				AMOTL1			CNGA2
				CASS4			ERP27
				CDC42EP3			KIF1A
				CNTN1			SORCS1
				CPD			VASH2
				CTNNB1			ABCC8
				FREM3			LRRIQ4
				GTF2I			ARSI
				KCNB1			ATP1A1OS
				KIAA0556			CD2
				LUZP1			FAM43B
				METTL15			HSPA1L
				MTCP1			HUNK
				NOL4			IQSEC3
				OR51G2			IRX2
				PLA2G2D			KIAA2026
				RRH			NADSYN1
				RSBN1L			PCDH15
				SEMA3D			PCDHA12
				SLC24A3			PKNOX2
				SLC4A10			PLEKHH1
				TJP2			SLC39A12
				TRBV3-1			STX11
				USP22			THSD4
				WDR67			THY1
				ZNF17			TMEM125
				ZNF250			ACBD4
				ACO1			C2orf73
				AP3B1			CATSPERB
				BTN2A1			E2F4
				CDON			NDUFV1
				CXCR1			PCED1B
				DHTKD1			PLCD3
				DIS3			PLXNA1
				DRD2			TMEM151B
				EIF2AK3			CCDC60
				EXOC4			GPR1
				FABP2			HSPA4
				GHRHR			PTPRE
				GLA			SHANK3
				GLRA2			AKAP9
				GRIN2D			CARNS1
				HIRIP3			COG8
				KCNH5			EGFL6
				KIAA0195			EMILIN1
				LRP3			FFAR1
				MEF2C			KDM8
				MRC2			KRT25
				MYH2			KRT84
				NMRK2			OR8B8
				OR6K6			POGK
				PLCE1			SEMA3E
				PPIG			SIK2
				RBBP7			SLC26A9
				SC5DL			AARD
				SEC23IP			AKAP13
				SF3B3			ALS2
				SLC8A1			ARL16
				SLCO1B3			ATP8B2
				SPTAN1			BRD3
				SSX3			CENPI
				STOX2			CPEB4
				TAS2R31			ERN2
				TFAP2D			KIAA1462
				TMEM179B			OTX1
				TPRG1			PLCB1
				TTC12			RPUSD4
				UBXN2A			SDAD1
				WBP4			TMEM87B
				WDFY4			ZNF697
				ZCCHC24			AKNA
				ZNF32			C20orf26
				AGL			CACNA1I
				ANK1			CNTNAP4
				AXDND1			HSD3B1
				BAI1			MT-CYB
				C2orf44			EFCAB6
				DEFB132			JPH3
				ESPL1			MLLT1
				EXOC6			NFASC
				FAF1			SATL1
				FBN2			XAB2
				HNF1A			ATCAY
				KRTAP4-2			FBXL16
				LRFN4			INSIG1
				MAS1			MEGF6
				MAU2			PROSER1
				MT-ND4L			DOCK5
				SPG7			EIF5
				SRRM2			HYAL4
				SYNM			KCNAB3
				UBE2D4			KCNS3
				ZNF99			KIAA0556
				ADAMTS13			OR14C36
				ADAMTSL3			CCDC88A
				ALPK2			CDC42EP3
				AP5M1			GAL3ST4
				ARHGAP11A			KANK4
				ARHGEF6			OLFM1
				ASB15			OR56A1
				ASTE1			PARL
				C12orf28			PPFIA4
				C1GALT1			PRICKLE4
				C5orf42			SMPX
				C9orf152			UNC79
[truncated: 5,495 more rows]
