# Supplementary material for: Machine Learning-Assisted Network Inference Approach to Identify a New Class of Genes that Coordinate the Functionality of Cancer Networks
Source: Sci Rep. 2017 Aug 1;7:6993. doi: 10.1038/s41598-017-07481-5 (PMC5539301; doi:10.1038/s41598-017-07481-5)
Supplement: Supplementary file 6 — Supplementary Dataset 5 [file 41598_2017_7481_MOESM6_ESM.xlsx]

## Sheet: ovary
Genes in PIE-MIN	TCGA ovarian poor prognostic signature gene set	TCGA ovarian good prognostic signature gene set	Amplified	Deleted in HGS Ovarian Cancers	Mutated in HGS Ovarian Cancers	Frame shift deletions	Frame shift insertions	In frame deletions	In frame insertions	Intronics	Missense mutations	Nonsense mutations	Nonstop mutations	Silent mutations	Splicing mutations
ZC3H15	0	0	0	0	0	0	0	0	0	0	0	0	0	0	0
UBC	0	0	0	0	0	1	0	0	0	0	1	0	0	0	0
FBXW8	0	0	0	0	0	0	0	0	0	0	1	0	0	1	0
HIPK4	0	0	0	0	0	0	0	0	0	0	0	0	0	1	0
HSP90AA1	0	0	0	0	0	1	0	0	0	0	1	0	0	0	0
P2RY6	0	0	0	0	0	0	0	0	0	0	1	0	0	0	0
PRM1	0	0	0	0	0	0	0	0	0	0	0	0	0	0	0
SRPK1	0	0	0	0	0	0	0	0	0	0	1	0	0	0	0
MLX	0	0	0	0	0	1	0	0	0	0	0	0	0	0	0
LBR	0	0	0	0	0	0	0	0	0	0	1	0	0	1	0
DNMT1	0	0	0	0	0	0	0	0	0	0	1	0	0	0	0
KDM3A	0	0	0	0	0	0	0	0	0	0	0	0	0	1	0
TSPY1	0	0	0	0	0	0	0	0	0	0	0	0	0	0	0
PENK	0	0	0	0	0	0	0	0	0	0	1	0	0	0	0
CCT6A	0	0	0	0	0	0	0	0	0	0	0	0	0	0	0
OBSL1	0	0	0	0	0	0	0	0	0	0	1	0	0	0	0
MYC	0	0	1	0	0	0	0	0	0	0	0	0	0	1	0
CUL7	0	0	0	0	0	0	0	0	0	0	1	0	0	0	0
HSPA4	0	0	0	0	0	0	0	0	0	0	0	0	0	0	0
CD70	0	0	0	0	0	0	0	0	0	0	0	0	0	0	0
GYPB	0	0	0	0	0	0	0	0	0	0	0	0	0	0	0
UBQLN1	0	0	0	0	0	0	0	0	0	0	0	0	0	0	0
EP300	0	0	0	0	0	0	0	0	0	0	0	1	0	0	0
TCP10	0	0	0	0	0	0	0	0	0	0	0	0	0	0	0
NCBP2	0	0	1	0	0	0	0	0	0	0	0	0	0	0	0
PKD2L1	0	0	0	0	0	0	0	0	0	0	1	0	0	1	0
PLCH1	0	0	0	0	0	0	0	0	0	0	1	0	0	0	0
PCDHGC3	0	0	0	0	0	0	0	1	0	0	0	0	0	0	0
SCD5	0	0	0	0	0	0	0	0	0	0	0	1	0	0	0
TNNI3	0	0	0	0	0	0	0	0	0	0	0	0	0	0	0
GPR132	0	0	0	0	0	0	0	0	0	0	1	0	0	1	0
RBM8A	0	0	0	0	0	0	0	0	0	0	0	0	0	0	0
ADRBK1	0	0	0	0	0	0	0	0	0	0	0	0	0	0	0
TRIO	0	0	0	0	0	0	0	0	0	0	1	0	0	1	0
TDRD3	0	0	0	0	0	0	0	0	0	0	0	0	0	0	0
NFKBIA	0	0	0	0	0	0	0	0	0	0	0	0	0	0	0
RBPJL	0	0	0	0	0	0	0	0	0	0	1	0	0	0	0
APP	0	0	0	0	0	0	0	0	0	0	0	0	0	1	0
DNAJC5	0	0	0	0	0	0	0	0	0	0	0	0	0	0	0
FLII	0	0	0	0	0	0	0	0	0	0	0	0	0	1	0
RBM15	0	0	0	0	0	0	0	0	0	0	1	0	0	1	0
NFKBIB	0	0	0	0	0	0	0	0	0	0	0	0	0	0	0
EIF2AK1	0	0	0	1	0	0	0	0	0	0	0	0	0	0	0
HIVEP1	0	0	0	0	0	0	0	0	0	0	1	0	0	1	0
FOXO3	0	0	0	0	0	0	1	0	0	0	1	0	0	0	0
EIF3F	0	0	0	0	0	0	0	0	0	0	0	0	0	0	0
ASB10	0	0	0	0	0	0	0	0	0	0	0	0	0	0	0
TES	0	0	0	0	0	0	0	0	0	0	0	0	0	0	0
FADD	0	0	0	0	0	0	0	0	0	0	1	0	0	0	0
CDAN1	0	0	0	0	0	0	0	0	0	0	1	0	0	0	0
PTF1A	0	0	0	0	0	0	0	0	0	0	0	0	0	0	0
CCT7	0	0	0	0	0	0	0	0	0	0	0	0	0	0	0
RBX1	0	0	0	0	0	0	0	0	0	0	0	0	0	0	0
IRS1	0	0	0	0	0	1	0	0	0	0	1	0	0	0	0
CCDC8	0	0	0	0	0	0	0	0	0	0	1	0	0	1	0
CUL1	0	0	0	0	0	0	0	0	0	0	0	0	0	0	0
SKP1	0	0	0	0	0	0	0	0	0	0	0	0	0	0	0
HERC2	0	0	0	0	0	0	0	0	0	0	1	0	0	1	0
BTRC	0	0	0	0	0	0	0	0	0	0	1	0	0	0	0
SKP2	0	0	1	0	0	0	0	0	0	0	1	0	0	0	1
RNF7	0	0	0	0	0	0	0	0	0	0	0	0	0	0	0
ANAPC11	0	0	0	0	0	0	0	0	0	0	0	0	0	0	0
PRKAG3	0	0	0	0	0	0	0	0	0	0	1	0	0	0	0
BAG3	0	0	0	0	0	0	0	0	0	0	1	0	0	0	0
CRYAB	0	0	0	0	0	0	0	0	0	0	0	0	0	0	0
PRKAA1	0	0	0	0	0	0	0	0	0	0	0	0	0	0	0
BRCA1	0	0	0	0	1	1	1	0	0	0	1	1	0	0	1
KLC1	0	0	0	0	0	0	0	0	0	0	0	0	0	0	0
POLR2C	0	0	0	0	0	0	0	0	0	0	0	0	0	0	0
LRR1	0	0	0	0	0	0	0	0	0	0	0	0	0	0	0
DPYSL4	0	0	0	0	0	0	0	0	0	0	1	0	0	0	0
CARD14	0	0	0	0	0	0	0	0	0	0	1	0	0	1	1
MRPS15	0	0	0	0	0	0	0	0	0	0	1	0	0	0	0
SP1	0	0	0	0	0	0	0	0	0	0	0	0	0	1	0
EPHA1	0	0	0	0	0	0	0	0	0	0	1	0	0	1	0
PTK6	0	0	0	0	0	0	0	0	0	0	1	0	0	0	0
BRIX1	0	0	0	0	0	0	0	0	0	0	0	0	0	0	0
PRKAB1	0	0	0	0	0	0	0	0	0	0	0	0	0	0	0
HELZ2	0	0	0	0	0	0	0	0	0	0	0	0	0	0	0
POLR2A	0	0	0	0	0	0	0	0	0	0	0	0	0	0	0
ZBTB7B	0	0	0	0	0	0	0	0	0	0	1	0	0	0	0
MRPL15	0	0	0	0	0	0	0	0	0	0	0	0	0	0	0
NMD3	0	0	0	0	0	0	0	0	0	0	0	1	0	0	0
TRUB1	0	0	0	0	0	0	0	0	0	0	0	0	0	0	0
SDHC	0	0	0	0	0	0	0	0	0	0	0	0	0	0	0
MARK3	0	0	0	0	0	0	0	0	0	0	1	0	0	0	0
PAICS	0	0	0	0	0	0	0	0	0	0	0	0	0	0	0
ALDH3B2	0	0	0	0	0	0	0	0	0	0	0	0	0	0	0
LRRC28	0	0	0	0	0	0	0	0	0	0	0	0	0	0	0
GTF2H2	0	0	0	0	0	0	0	0	0	0	0	0	0	0	0
MAN2B2	0	0	0	0	0	0	0	0	0	0	1	0	0	1	0
RPS4Y1	0	0	0	0	0	0	0	0	0	0	0	0	0	0	0
ZNF680	0	0	0	0	0	0	0	0	0	0	1	0	0	0	0
RAP2A	0	0	0	0	0	0	0	0	0	0	0	0	0	0	0
L2HGDH	0	0	0	0	0	0	0	0	0	0	1	0	0	0	0
PRKAB2	0	0	0	0	0	0	0	0	0	0	0	0	0	0	0
DHODH	0	0	0	0	0	0	0	0	0	0	0	0	0	0	1
ZNF446	0	0	0	0	0	0	0	0	0	0	0	0	0	1	0
KIAA1456	0	0	0	0	0	0	0	0	0	0	0	0	0	0	0
ZNF517	0	0	0	0	0	0	0	0	0	0	0	0	0	0	0
ZNF286A	0	0	0	0	0	0	0	0	0	0	1	0	0	0	0
ZNF169	0	0	0	0	0	0	0	0	0	0	1	0	0	0	0
ZNF396	0	0	0	0	0	0	0	0	0	0	0	0	0	0	0
ZNF587	0	0	0	0	0	0	0	0	0	0	0	0	0	0	0
FIZ1	0	0	0	0	0	0	0	0	0	0	0	0	0	0	0
MAP3K10	0	0	0	0	0	0	0	0	0	0	1	0	0	0	0
TRIP13	0	0	0	0	0	0	0	0	0	0	0	1	0	0	0
REST	0	0	0	0	0	1	0	0	0	0	0	0	0	0	0
PFDN5	0	0	0	0	0	0	0	0	0	0	0	0	0	0	1
CCND1	0	0	0	0	0	0	0	0	0	0	0	0	0	0	0
UBE2D3	0	0	0	0	0	0	0	0	0	0	0	0	0	0	0
CUL2	0	0	0	0	0	0	0	0	0	0	1	0	0	1	1
DDB1	0	0	0	0	0	0	0	0	0	0	1	0	0	0	1
BARHL1	0	0	0	0	0	0	0	0	0	0	0	0	0	0	0
TLE2	0	0	0	0	0	0	0	0	0	0	0	0	0	0	1
TLE1	0	0	0	0	0	0	0	0	0	0	1	0	0	0	0
MED7	0	0	0	0	0	0	0	0	0	0	0	0	0	0	0
CUL4A	0	0	0	0	0	0	0	0	0	0	0	0	0	0	0
NR2F6	0	0	0	0	0	0	0	0	0	0	0	0	0	0	0
ATP4A	0	0	0	0	0	0	0	0	0	0	0	0	0	0	0
KCNH2	0	0	0	0	0	0	0	0	0	0	1	0	0	0	0
KCNQ1	0	0	0	0	0	0	0	0	0	0	1	0	0	0	0
SLC12A4	0	0	0	0	0	0	0	0	0	0	0	0	0	1	0
DMD	0	0	0	0	0	0	0	0	0	0	1	1	0	1	0
KCNE2	0	0	0	0	0	0	0	0	0	0	0	0	0	0	0
NOBOX	0	0	0	0	0	0	0	0	0	0	1	0	0	0	0
HSD17B12	0	0	0	0	0	0	0	0	0	0	0	0	0	0	0
DGCR14	0	0	0	0	0	0	0	0	0	0	1	0	0	0	0
QPCTL	0	0	0	0	0	0	0	0	0	0	0	0	0	0	0
TCTN1	0	0	0	0	0	0	0	0	0	0	0	0	0	0	0
AHI1	0	0	0	0	0	0	0	0	0	0	1	0	0	0	0
MYCN	0	0	0	0	0	0	0	0	0	0	1	0	0	0	0
UTF1	0	0	0	0	0	0	0	0	0	0	0	0	0	0	0
FLVCR2	0	0	0	0	0	0	0	0	0	0	0	0	0	1	0
SARM1	0	0	0	0	0	0	0	0	0	0	0	0	0	0	0
IRAK1	0	0	0	0	0	0	0	0	0	0	1	0	0	0	0
CASP8	0	0	0	0	0	0	0	0	0	0	0	0	0	0	0
YME1L1	0	0	0	0	0	0	0	0	0	0	1	0	0	0	0
TRAF2	0	0	0	0	0	0	0	0	0	0	1	0	0	0	0
TRAF6	0	0	0	0	0	0	0	0	0	0	1	0	0	0	0
ALCAM	0	0	0	0	0	0	0	0	0	0	1	0	0	1	0
PRKCD	0	0	0	0	0	0	0	0	0	0	0	0	0	0	0
PARP1	0	0	0	0	0	0	0	0	0	0	1	0	0	1	0
ART3	0	0	0	0	0	0	0	0	0	0	0	0	0	1	0
RNF121	0	0	0	0	0	0	0	0	0	0	0	0	0	0	0
FGF6	0	0	0	0	0	0	0	0	0	0	1	0	0	0	0
FGFR3	0	0	0	0	0	0	0	0	0	0	1	0	0	0	0
FGFR1	0	0	0	0	0	0	0	0	0	0	0	0	0	1	0
FGFR2	0	0	0	0	0	0	0	0	0	0	0	0	0	1	0
FGFR4	0	0	0	0	0	0	0	0	0	0	1	0	0	0	0
SLC5A5	0	0	0	0	0	0	0	0	0	0	0	0	0	1	0
ERBB2IP	0	0	0	0	0	0	0	0	0	0	1	0	0	0	1
GALE	0	0	0	0	0	0	0	0	0	0	0	0	0	0	0
SLC38A1	0	0	0	0	0	0	0	0	0	0	1	0	0	0	0
GRIN3B	0	0	0	0	0	0	0	0	0	0	0	0	0	0	0
PTBP1	0	0	0	0	0	0	0	0	0	0	1	0	0	0	0
CEACAM21	0	0	0	0	0	0	0	0	0	0	1	0	0	0	0
DPEP1	0	0	0	0	0	0	0	0	0	0	0	0	0	0	0
APPBP2	0	0	0	0	0	0	0	0	0	0	0	0	0	0	0
KIAA1279	0	0	0	0	0	0	0	0	0	0	0	0	0	1	0
NODAL	0	0	0	0	0	0	0	0	0	0	0	0	0	0	0
HIF1AN	0	0	0	0	0	0	0	0	0	0	0	0	0	0	0
DNAAF1	0	0	0	0	0	0	0	0	0	0	0	0	0	0	0
CHST8	0	0	0	0	0	0	0	0	0	0	1	0	0	0	0
BAHD1	0	0	0	0	0	0	0	0	0	0	0	0	0	0	0
KDM1A	0	0	0	0	0	0	0	0	0	0	1	0	0	0	0
TRIM28	0	0	0	0	0	0	0	0	0	0	0	0	0	0	0
PRKAR1A	0	0	0	0	0	0	0	0	0	0	0	0	0	0	0
HDAC2	0	0	0	0	0	0	0	0	0	0	0	0	0	0	0
CBX3	0	0	0	0	0	0	0	0	0	0	1	0	0	0	0
GOLGA2	0	0	0	0	0	0	0	0	0	0	1	0	0	0	0
DVL2	0	0	0	0	0	0	0	0	0	0	0	0	0	0	0
MEGF10	0	0	0	0	0	0	0	0	0	0	1	0	0	1	1
HDAC1	0	0	0	0	0	0	0	0	0	0	1	0	0	0	0
SUV39H1	0	0	0	0	0	0	0	0	0	0	0	0	0	0	0
CALCOCO2	0	0	0	0	0	0	0	0	0	0	1	0	0	0	0
TNRC18	0	0	0	0	0	0	0	0	0	0	1	1	0	0	0
AES	0	0	0	0	0	0	0	0	0	0	0	0	0	0	0
TRAF4	0	0	0	0	0	0	0	0	0	0	0	0	0	0	0
BEGAIN	0	0	0	0	0	0	0	0	0	0	0	0	0	0	0
DVL3	0	0	0	0	0	0	0	0	0	0	1	0	0	0	0
LZTS2	0	0	0	0	0	0	0	1	0	0	1	0	0	0	0
MDFI	0	0	0	0	0	0	0	0	0	0	0	0	0	0	0
KHDRBS3	0	0	0	0	0	0	0	0	0	0	1	0	0	0	0
PDCD5	0	0	0	0	0	0	0	0	0	0	1	0	0	0	0
CCT2	0	0	0	0	0	0	0	0	0	0	0	0	0	0	0
CCT3	0	0	0	0	0	0	0	0	0	0	1	0	0	0	0
GORASP1	0	0	0	0	0	0	0	0	0	0	1	0	0	0	0
VBP1	0	0	0	0	0	0	0	0	0	0	0	0	0	0	0
BCL3	0	0	0	0	0	0	0	0	0	0	1	0	0	0	0
TCP1	0	0	0	0	0	0	0	0	0	0	0	0	0	0	0
HOXB9	0	0	0	0	0	0	0	0	0	0	0	0	0	0	0
CXorf36	0	0	0	0	0	0	0	0	0	0	0	0	0	0	0
MAGIX	0	0	0	0	0	0	0	0	0	0	0	0	0	0	0
CCDC120	0	0	0	0	0	0	0	0	0	0	1	0	0	0	0
SAE1	0	0	0	0	0	0	0	0	0	0	1	0	0	0	0
POLDIP3	0	0	0	0	0	0	0	0	0	0	0	0	0	0	0
CYTH2	0	0	0	0	0	0	0	0	0	0	1	0	0	0	0
MID2	0	0	0	0	0	0	0	0	0	0	1	0	0	0	0
TRAF1	0	0	0	0	0	0	1	0	0	0	1	0	0	0	0
CYTH3	0	0	0	0	0	0	0	0	0	0	0	0	0	0	0
LATS2	0	0	0	0	0	0	0	0	0	0	1	0	0	1	0
DAZAP2	0	0	0	0	0	0	0	0	0	0	0	0	0	0	0
PIP4K2B	0	0	0	0	0	0	0	0	0	0	1	0	0	0	0
KRT15	0	0	0	0	0	0	0	0	0	0	0	0	0	0	0
ZDHHC17	0	0	0	0	0	0	0	0	0	0	0	0	0	0	0
MICAL3	0	0	0	0	0	0	0	0	0	1	0	0	0	0	0
USP48	0	0	0	1	0	0	0	0	0	0	1	0	0	0	0
MCCC2	0	0	0	0	0	0	0	0	0	0	0	0	0	0	1
MFN1	0	0	0	0	0	0	0	0	0	0	1	0	0	0	0
ARF1	0	0	0	0	0	0	0	0	0	0	0	0	0	0	0
STAT3	0	0	0	0	0	0	0	0	0	0	1	0	0	0	0
USP21	0	0	0	0	0	0	0	0	0	0	1	0	0	0	0
SUMO2	0	0	0	0	0	0	0	0	0	0	0	0	0	0	0
RUVBL2	0	0	0	0	0	0	0	0	0	0	0	0	0	0	0
DDX39B	0	0	0	0	0	0	0	0	0	0	0	0	0	0	0
IKBKE	0	0	0	0	0	0	0	0	0	0	1	0	0	1	0
CCT8	0	0	0	0	0	0	0	0	0	0	0	0	0	0	0
RUVBL1	0	0	0	0	0	0	0	0	0	0	0	0	0	0	0
SPTBN1	0	0	0	0	0	0	0	0	0	0	1	1	0	1	0
CASC3	1	0	0	0	0	0	0	0	0	0	1	0	0	0	0
IKBKG	0	0	0	0	0	0	0	0	0	0	0	0	0	1	0
FBXO25	0	0	0	0	0	0	0	0	0	0	1	0	0	0	0
GNAO1	0	0	0	0	0	0	0	0	0	0	0	0	0	0	0
L3MBTL3	0	0	0	0	0	0	0	1	0	0	1	0	0	1	0
BHLHE40	0	0	0	0	0	0	0	0	0	0	1	0	0	0	0
FNBP1	0	0	0	0	0	0	0	0	0	0	0	0	0	0	0
DNM2	0	0	0	0	0	0	0	0	0	0	1	0	0	1	0
TRIP10	0	0	0	0	0	0	0	0	0	0	1	0	0	0	0
MAPK3	0	0	0	0	0	0	0	0	0	0	0	0	0	0	0
HPRT1	0	0	0	0	0	0	0	0	0	0	0	0	0	0	0
GRB2	0	0	0	0	0	0	0	0	0	0	1	0	0	1	0
SRC	0	0	0	0	0	0	0	0	0	0	1	0	0	0	0
PDE6G	0	0	0	0	0	0	0	0	0	0	0	0	0	0	0
PLEKHG2	0	0	0	0	0	0	0	0	0	0	0	0	0	0	0
XRN1	0	0	0	0	0	0	0	0	0	0	1	0	0	0	0
GNB1	0	0	0	0	0	0	0	0	0	0	0	0	0	0	0
CDC42	0	0	0	0	0	0	0	0	0	0	0	0	0	0	0
ARHGAP35	0	0	0	0	0	0	0	0	0	0	0	0	0	0	0
RHOA	0	0	0	0	0	0	0	0	0	0	1	0	0	0	0
RAC1	0	0	0	0	0	0	0	0	0	0	0	0	0	0	0
GNG2	0	0	0	0	0	0	0	0	0	0	0	0	0	0	0
LIMD1	0	0	0	0	0	0	0	0	0	0	1	0	0	0	0
ANKRD40	0	0	0	0	0	0	0	0	0	0	0	0	0	0	0
ACTN3	0	0	0	0	0	1	0	0	0	0	1	0	0	0	0
HTT	0	0	0	0	0	0	0	0	0	0	1	0	0	1	1
SLC43A3	0	0	0	0	0	0	0	0	0	0	1	0	0	0	0
CTNNA1	0	0	0	0	0	0	0	0	0	0	1	0	0	0	0
SPG20	0	0	0	0	0	0	0	0	0	0	0	0	0	0	0
PCDHGA8	0	0	0	0	0	0	0	0	0	0	0	0	0	0	0
KIF20B	0	0	0	0	0	0	0	0	0	0	0	0	0	1	0
SPG11	0	0	0	0	0	0	0	0	0	0	1	0	0	1	0
TPSD1	0	0	0	0	0	0	0	0	0	0	0	0	0	0	0
KLK12	0	0	0	0	0	0	0	0	0	0	1	0	0	0	0
CELA3A	0	0	0	0	0	0	0	0	0	0	0	0	0	0	0
CREB3	0	1	0	0	0	0	0	0	0	0	0	0	0	0	0
OR2B6	0	0	0	0	0	0	0	0	0	0	0	0	0	0	0
OR13C4	0	0	0	0	0	0	0	0	0	0	0	0	0	0	0
FOXK2	0	0	0	0	0	0	0	0	0	0	0	0	0	0	0
HECW2	0	0	0	0	0	0	0	0	0	0	1	0	0	1	0
SUMO3	0	0	0	0	0	0	0	0	0	0	0	0	0	0	0
PRKCG	0	0	0	0	0	0	0	0	0	0	1	0	0	0	0
DYRK1B	0	0	0	0	0	0	0	0	0	0	1	0	0	1	0
EP400	0	0	0	0	0	0	0	0	0	0	1	0	0	1	0
ILF2	0	0	0	0	0	0	0	0	0	0	0	0	0	0	0
SOX2	0	0	0	0	0	0	0	0	0	0	0	0	0	0	0
DYRK1A	0	0	0	0	0	0	0	0	0	0	1	0	0	0	0
AMOT	0	0	0	0	0	0	0	0	0	0	1	0	0	0	0
IRF2	0	0	0	0	0	0	0	0	0	0	1	1	0	0	0
HIPK1	0	0	0	0	0	0	0	0	0	0	1	1	0	0	0
CBX6	0	0	0	0	0	0	0	0	0	0	0	0	0	0	0
BAP1	0	0	0	0	0	0	0	0	0	0	1	0	0	0	0
CABP1	0	0	0	0	0	0	0	0	0	0	0	0	0	0	0
EFCAB6	0	0	0	0	0	0	0	0	0	0	1	1	0	0	1
GON4L	0	0	1	0	0	0	0	0	0	0	1	1	0	1	0
RBM28	0	0	0	0	0	0	0	0	0	0	1	0	0	0	0
PARK2	0	0	0	0	0	0	0	0	0	0	0	0	0	0	0
RNF2	0	0	0	0	0	0	0	0	0	0	0	0	0	0	0
ISG15	0	0	0	0	0	0	0	0	0	0	0	0	0	0	0
GRIN2A	0	0	0	0	0	0	0	0	0	0	1	1	0	1	0
DLG4	0	0	0	0	0	0	0	0	0	0	1	0	0	0	0
MGST3	0	0	0	0	0	0	0	0	0	0	0	0	0	0	0
WASL	0	0	0	0	0	0	0	0	0	0	0	0	0	0	0
DDX39A	0	0	0	0	0	0	0	0	0	0	0	0	0	0	0
TCF20	0	0	0	0	0	0	0	0	0	0	1	0	0	1	0
ATPAF2	0	0	0	0	0	0	0	0	0	0	0	0	0	0	0
TSPYL1	0	0	0	0	0	0	0	0	1	0	0	1	0	0	0
SAP30L	0	0	0	0	0	0	0	0	0	0	0	0	0	0	0
HDAC3	0	0	0	0	0	0	0	0	0	0	1	0	0	0	1
DBR1	0	0	0	0	0	0	0	0	0	0	0	0	0	0	0
COQ2	0	0	0	0	0	0	0	0	0	0	0	0	0	1	0
KRTAP3-1	0	0	0	0	0	0	0	0	0	0	0	0	0	0	0
LOC100996763	0	0	0	0	0	0	0	0	0	0	0	0	0	0	0
PSMC3IP	0	0	0	0	0	0	0	0	0	0	0	0	0	0	0
SPRY1	0	0	0	0	0	0	0	0	0	0	1	0	0	0	0
GEM	0	0	0	0	0	0	0	0	0	0	0	0	0	0	0
YIPF3	0	0	0	0	0	0	0	0	0	0	0	0	0	0	0
NUBP2	0	0	0	0	0	0	0	0	0	0	0	0	0	0	0
NAB2	0	0	0	0	0	0	0	0	0	0	1	0	0	0	0
PRPF31	0	0	0	0	0	1	0	0	0	0	0	0	0	1	0
HSPD1	0	0	0	0	0	0	0	0	0	0	0	0	0	0	0
CHCHD3	0	0	0	0	0	0	0	0	0	0	1	0	0	0	0
TRIM27	0	1	0	0	0	1	0	0	0	0	0	0	0	0	0
RCHY1	0	0	0	0	0	0	0	0	0	0	0	0	0	0	0
ITGB5	0	0	0	0	0	0	0	0	0	0	0	0	0	0	0
GSTP1	0	0	0	0	0	0	0	0	0	0	0	0	0	1	0
TXNDC5	0	0	0	0	0	0	0	0	0	0	0	0	0	0	0
RB1CC1	0	0	0	0	0	0	0	1	0	0	1	1	0	1	0
SLC25A6	0	0	0	0	0	0	0	0	0	0	0	0	0	0	0
GTF3C5	0	0	0	0	0	0	0	0	0	0	0	0	0	0	0
GNAI2	0	0	0	0	0	0	0	0	0	0	1	0	0	0	0
ESR1	0	0	0	0	0	0	0	0	0	0	0	0	0	0	0
FBXW5	0	0	0	0	0	0	0	0	0	0	0	0	0	0	0
RXRA	0	0	0	0	0	0	0	0	0	0	1	0	0	0	1
CDH1	0	0	0	0	0	0	0	0	0	0	1	0	0	0	0
AURKA	0	0	0	0	0	0	0	0	0	0	0	0	0	1	0
PSMA1	0	0	0	0	0	0	0	0	0	0	0	0	0	0	0
NR1D2	0	0	0	0	0	0	0	0	0	0	1	0	0	0	0
LMO2	0	0	0	0	0	0	0	0	0	0	0	0	0	0	0
CHEK2	0	0	0	0	0	0	0	0	0	0	1	0	0	0	0
HIST1H2AG	0	0	0	0	0	0	0	0	0	0	1	0	0	0	0
RPS28	0	0	0	0	0	0	0	0	0	0	0	0	0	0	0
FBXL18	1	0	0	0	0	0	0	0	0	0	1	0	0	1	0
AR	0	0	0	0	0	0	0	0	0	0	1	0	0	0	0
NR3C1	0	0	0	0	0	0	0	0	0	0	1	0	0	0	0
THRB	0	0	0	0	0	0	0	0	0	0	0	0	0	0	0
TINAGL1	0	0	0	0	0	0	0	0	0	0	0	0	0	0	0
KRTAP12-2	0	0	0	0	0	0	0	0	0	0	0	0	0	0	0
KRTAP26-1	0	0	0	0	0	0	0	0	0	0	1	0	0	0	0
PLSCR4	0	0	0	0	0	0	0	0	0	0	0	0	0	0	0
LNX1	0	0	0	0	0	0	0	0	0	0	0	0	0	1	0
MVP	0	0	0	0	0	0	0	0	0	0	1	0	0	0	0
ERBB2	1	0	1	0	0	0	0	0	0	0	1	0	0	0	0
BRMS1	0	0	0	0	0	0	0	0	0	0	0	0	0	0	0
MARK4	1	0	0	0	0	0	0	0	0	0	1	0	0	0	0
HSBP1	0	0	0	0	0	0	0	0	0	0	0	0	0	0	0
MRGBP	0	0	0	0	0	0	0	0	0	0	0	0	0	0	0
HSPBP1	0	0	0	0	0	0	0	0	0	0	0	0	0	0	0
PIK3CA	0	0	0	0	0	0	0	0	0	0	1	0	0	1	0
SMARCE1	0	0	0	0	0	0	0	0	0	0	0	0	0	0	0
UXT	0	0	0	0	0	0	0	0	0	0	0	0	0	0	0
GLRX3	0	0	0	0	0	0	0	0	0	0	0	0	0	0	0
ESR2	0	0	0	0	0	0	0	0	0	0	0	0	0	0	0
HCK	0	0	0	0	0	0	0	0	0	0	1	0	0	0	0
CDK5R1	0	0	0	0	0	0	0	0	0	0	0	0	0	1	0
PRKAA2	0	0	0	0	0	0	0	0	0	0	1	0	0	0	0
TNK2	0	0	0	0	0	0	0	0	0	0	1	0	0	1	0
EPHB6	0	0	0	0	0	0	0	0	0	0	1	0	0	0	0
RET	0	0	0	0	0	0	0	0	0	0	1	0	0	1	0
KLHL38	0	0	0	0	0	0	0	0	0	0	0	0	0	0	0
SNAI1	0	0	0	0	0	0	0	0	0	0	1	0	0	0	0
PSMC3	0	0	0	0	0	0	0	0	0	0	1	1	0	0	0
MTA1	0	0	0	0	0	0	0	0	0	0	0	0	0	0	0
GATA2	0	0	0	0	0	0	0	0	0	0	0	0	0	0	0
NPDC1	0	0	0	0	0	0	0	0	0	0	0	0	0	0	0
NOTCH2	0	0	0	0	0	0	0	0	0	0	1	0	0	1	0
TGFB1	0	0	0	0	0	0	0	0	0	0	0	0	0	0	0
MND1	0	0	0	0	0	0	0	0	0	0	0	0	0	0	0
XRCC3	0	0	0	0	0	0	0	0	0	0	1	0	0	0	0
DOCK2	0	0	0	0	0	0	0	0	0	0	1	0	0	0	1
BMP7	0	0	0	0	0	0	0	0	0	0	0	0	0	0	0
FASLG	0	0	0	0	0	0	0	0	0	0	0	0	0	0	0
INPP5D	0	0	0	0	0	0	0	0	0	0	1	1	0	0	0
POLR2G	0	0	0	0	0	0	0	0	0	0	0	0	0	0	0
IL2RG	0	0	0	0	0	0	0	0	0	0	0	0	0	0	0
SDCBP	0	0	0	0	0	0	0	0	0	0	0	0	0	0	0
ITGB2	0	0	0	0	0	0	0	0	0	0	1	0	0	1	0
CTSZ	0	0	0	0	0	0	0	0	0	0	0	0	0	0	0
PVR	0	0	0	0	0	0	0	0	0	0	0	0	0	0	0
PVRL3	0	0	0	0	0	0	0	0	0	0	0	0	0	0	0
PSMG2	0	0	0	0	0	0	0	0	0	0	0	0	0	0	0
JOSD1	0	0	0	0	0	1	0	0	0	0	0	0	0	0	0
CCDC93	0	0	0	0	0	0	0	0	0	0	0	0	0	0	1
PTPN23	0	0	0	0	0	0	0	0	0	0	0	0	0	0	0
GNE	0	0	0	0	0	0	0	0	0	0	0	0	0	0	0
PCSK5	0	0	0	0	0	0	0	0	0	0	1	0	0	0	0
C16orf59	0	0	0	0	0	0	0	0	0	0	0	0	0	0	0
PRPS2	0	0	0	0	0	0	0	0	0	0	0	0	0	0	0
PGLS	0	0	0	0	0	0	0	0	0	0	0	0	0	0	0
QPRT	0	0	0	0	0	0	0	0	0	0	0	0	0	0	0
GLP1R	0	0	0	0	0	0	0	0	0	0	0	0	0	0	0
TSPAN4	0	0	0	0	0	0	0	0	0	0	0	0	0	0	0
RGL2	0	0	0	0	0	0	0	0	0	0	1	0	0	0	0
CSF1	0	0	0	0	0	0	0	0	0	0	1	0	0	0	0
TRPV6	0	0	0	0	0	0	0	0	0	0	0	0	0	1	0
CREB5	0	0	0	0	0	0	0	0	0	0	0	0	0	0	0
PIGS	0	0	0	0	0	0	0	0	0	0	0	0	0	0	0
KRT83	0	0	0	0	0	0	0	0	0	0	0	0	0	0	0
UBQLN4	0	0	0	0	0	0	0	0	0	0	0	0	0	0	0
EIF4E2	0	0	0	0	0	0	0	0	0	0	0	0	0	0	0
UTP23	0	0	0	0	0	0	0	0	0	0	0	0	0	0	0
ARID3A	0	0	0	0	0	0	0	0	0	0	1	0	0	0	0
SCNM1	0	0	0	0	0	0	0	0	0	0	1	0	0	0	0
FARS2	0	0	0	0	0	0	0	0	0	0	0	0	0	0	0
ZNF124	0	0	0	0	0	0	0	0	0	0	0	0	0	0	0
SLC25A10	0	0	0	0	0	0	0	0	0	0	0	0	0	1	0
HPCAL1	0	0	0	0	0	0	0	0	0	0	0	0	0	0	0
PPAP2C	0	0	0	0	0	0	0	0	0	0	0	0	0	0	0
ZNF439	0	0	0	0	0	0	0	0	0	0	0	0	0	0	0
HSD3B7	0	0	0	0	0	0	0	0	0	0	0	0	0	0	0
DHRS1	0	0	0	0	0	0	0	0	0	0	0	0	0	0	0
ZNF440	0	0	0	0	0	0	0	0	0	0	0	0	0	0	0
PVRL2	0	0	0	0	0	0	0	0	0	0	0	0	0	0	0
SEMA4C	0	0	0	0	0	0	0	0	0	0	0	1	0	0	0
LIN7A	0	0	0	0	0	0	0	0	0	0	1	0	0	0	0
MRPL40	0	0	0	0	0	0	0	0	0	0	0	0	0	0	0
KRT20	0	0	0	0	0	0	0	0	0	0	0	0	0	0	0
TNIP3	0	0	0	0	0	0	0	0	0	0	0	1	0	0	0
ZFYVE21	0	0	0	0	0	0	0	0	0	0	0	0	0	0	0
CHIC2	0	0	0	0	0	0	0	0	0	0	0	0	0	0	0
STK16	0	1	0	0	0	0	0	0	0	0	0	0	0	0	0
CARHSP1	0	0	0	0	0	0	0	0	0	0	0	0	0	0	0
ATG9A	0	0	0	0	0	0	0	0	0	0	0	0	0	0	0
CERK	0	0	0	0	0	0	0	0	0	0	0	0	0	0	0
SMARCD2	0	0	0	0	0	0	0	0	0	0	0	0	0	0	0
PTPMT1	0	0	0	0	0	0	0	0	0	0	0	0	0	0	0
ALPI	0	0	0	0	0	0	0	0	0	0	0	0	0	0	0
KIF1A	0	0	0	0	0	0	0	0	0	0	1	0	0	0	0
TMEM41A	0	0	0	0	0	0	0	0	0	0	0	0	0	0	0
ALDH3B1	0	0	0	0	0	0	0	0	0	0	0	0	0	0	0
CARKD	0	0	0	0	0	0	0	0	0	0	0	0	0	0	0
ASPSCR1	0	0	0	0	0	0	0	0	0	0	0	0	0	0	0
GABRD	0	0	0	0	0	0	0	0	0	0	0	0	0	1	0
MXI1	0	0	0	0	0	0	0	0	0	0	0	0	0	0	0
MXD3	0	0	0	0	0	0	0	0	0	0	0	0	0	0	0
TMEM231	0	0	0	0	0	0	0	0	0	0	0	0	0	0	0
SLC22A23	0	0	0	0	0	0	0	0	0	0	0	0	0	1	0
MAP4K1	0	0	0	0	0	0	0	0	0	0	1	0	0	0	0
MCF2L	0	0	0	0	0	0	0	0	0	0	1	0	0	0	0
MYOZ3	0	0	0	0	0	0	0	0	0	0	0	0	0	0	0
MAPK6	0	0	0	0	0	0	0	0	0	0	1	0	0	0	0
FLNC	0	0	0	0	0	0	0	0	0	0	1	0	0	0	0
PPP3CA	0	0	0	0	0	0	0	0	0	0	0	0	0	1	0
ACTN1	0	0	0	0	0	0	0	0	0	0	0	0	0	0	0
GMEB1	0	0	0	0	0	0	0	0	0	0	0	0	0	0	0
PPP3CB	0	0	0	0	0	0	0	0	0	0	0	0	0	0	0
SSTR3	0	0	0	0	0	0	0	0	0	0	0	0	0	1	0
ALS2CR11	0	0	0	0	0	0	0	0	0	0	1	0	0	0	0
DNAJA3	0	0	0	0	0	0	0	0	0	0	1	0	0	0	0
KRT13	1	0	0	0	0	0	0	0	0	0	1	0	0	1	0
SSSCA1	0	0	0	0	0	0	0	0	0	0	1	0	0	0	0
TRIM54	0	0	0	0	0	0	0	0	0	0	1	0	0	0	0
CDR2	0	0	0	0	0	0	0	0	0	0	0	0	0	0	0
MCM6	0	0	0	0	0	0	0	0	0	0	0	0	0	0	0
VIM	0	0	0	0	0	0	0	0	0	0	1	0	0	0	0
TFIP11	0	0	0	0	0	0	0	0	0	0	0	0	0	0	0
EML4	0	0	0	0	0	0	0	0	0	0	1	0	0	1	0
LTBR	0	0	0	0	0	0	0	0	0	0	1	0	0	0	0
CAPRIN1	0	0	0	0	0	0	0	0	0	0	1	0	0	0	0
COPS5	0	0	0	0	0	0	0	0	0	0	0	0	0	1	0
PIN1	0	0	0	0	0	0	0	0	0	0	0	0	0	0	0
GRHL2	0	0	0	0	0	0	1	0	0	0	1	0	0	0	0
MAP7	0	0	0	0	0	0	0	0	0	0	0	0	0	0	0
GPKOW	0	0	0	0	0	0	0	0	0	0	1	0	0	1	0
VAV2	0	0	0	0	0	0	0	0	0	0	1	0	0	0	0
AKAP7	0	0	0	0	0	0	0	0	0	0	0	0	0	1	0
AVP	0	0	0	0	0	0	0	0	0	0	0	0	0	0	0
CORT	0	0	0	0	0	0	0	0	0	0	0	0	0	0	0
GABARAP	0	0	0	0	0	0	0	0	0	0	0	0	0	0	0
CSMD3	0	0	0	0	1	0	0	0	0	0	1	1	0	1	0
ETV1	0	0	0	0	0	0	0	0	0	0	1	0	0	0	0
GABRG1	0	0	0	0	0	0	0	0	0	0	1	0	0	1	0
PRUNE	0	0	0	0	0	0	0	0	0	0	1	0	0	0	0
NCR2	0	0	0	0	0	0	0	0	0	0	1	0	0	0	0
AIM1L	0	0	0	0	0	0	0	0	0	0	0	0	0	0	0
RXRB	0	0	0	0	0	0	0	0	0	0	1	0	0	1	0
NPBWR1	0	0	0	0	0	0	0	0	0	0	1	0	0	1	0
GTDC1	0	0	0	0	0	0	0	0	0	0	1	0	0	0	0
TBXA2R	0	0	0	0	0	0	0	0	0	0	1	0	0	0	0
KCNQ2	0	0	0	0	0	0	0	0	0	0	1	0	0	0	0
MRPL55	0	0	0	0	0	0	0	0	0	0	0	0	0	0	0
FLOT1	0	1	0	0	0	0	0	0	0	0	0	0	0	0	0
HM13	0	0	0	0	0	0	0	0	0	0	0	0	0	0	0
PATL1	0	0	0	0	0	0	0	0	0	0	0	0	0	1	0
COG8	0	0	0	0	0	0	0	0	0	0	1	0	0	0	0
NEDD1	0	0	0	0	0	0	0	0	0	0	0	0	0	0	0
TSPEAR	0	0	0	0	0	0	0	0	0	0	0	0	0	0	0
DSCR3	0	0	0	0	0	0	0	0	0	0	0	0	0	0	0
HELB	0	0	0	0	0	0	0	0	0	0	0	0	0	0	0
METTL21A	0	0	0	0	0	0	0	0	0	0	0	0	0	0	0
DDX56	0	0	0	0	0	0	0	0	0	0	0	0	0	0	0
NSUN4	0	0	0	0	0	0	0	0	0	0	0	0	0	0	0
HSPA8	0	0	0	0	0	0	0	0	0	0	0	0	0	0	0
HSPA1A	0	0	0	0	0	0	0	0	0	0	0	0	0	1	0
HSPA5	0	0	0	0	0	0	0	0	0	0	1	0	0	1	0
ATRIP	0	0	0	0	0	0	0	0	0	0	1	0	0	1	0
CCDC88A	0	0	0	0	0	1	0	0	0	0	1	0	0	0	0
HSPA2	0	0	0	0	0	0	0	0	0	0	1	0	0	0	0
HSPA4L	0	0	0	0	0	0	0	0	0	0	1	0	0	1	0
METTL21C	0	0	0	0	0	0	0	0	0	0	0	0	0	0	0
HSPH1	0	0	0	0	0	0	0	0	0	0	1	0	0	0	0
HSPA1L	0	1	0	0	0	0	0	0	0	0	1	0	0	1	0
NCALD	0	0	0	0	0	0	0	0	0	0	0	0	0	0	0
ZBED8	0	0	0	0	0	0	0	0	0	0	0	0	0	0	0
DYNC1H1	0	0	0	0	0	0	0	0	0	0	1	1	0	1	1
VCPKMT	0	0	0	0	0	0	0	0	0	0	0	0	0	0	0
HSPA9	0	0	0	0	0	0	0	0	0	0	0	0	0	0	0
DNMBP	0	0	0	0	0	0	0	0	0	0	1	0	0	1	0
RNASET2	0	0	0	0	0	0	0	0	0	0	0	0	0	0	0
AGK	0	0	0	0	0	0	0	0	0	0	1	0	0	0	0
GADL1	0	0	0	0	0	0	0	0	0	0	0	0	0	0	0
NCKAP1	0	0	0	0	0	0	0	0	0	0	1	0	0	0	0
WASF1	0	0	0	0	0	0	0	0	0	0	0	0	0	0	0
SH3GL2	0	0	0	0	0	0	0	0	0	0	0	0	0	0	0
RYK	0	0	0	0	0	0	0	0	0	0	1	0	0	0	0
BCL6	0	0	0	0	0	0	0	0	0	0	1	0	0	0	0
PCDH9	0	0	0	0	0	0	0	0	0	0	1	0	0	1	0
SLC22A7	0	0	0	0	0	0	0	0	0	0	0	0	0	0	0
AMACR	0	0	0	0	0	0	0	0	0	0	0	0	0	0	0
PRKCZ	0	0	0	0	0	0	0	0	0	0	1	0	0	0	0
MAPK8	0	0	0	0	0	0	0	0	0	0	1	0	0	0	0
SUMO1	0	0	0	0	0	0	0	0	0	0	0	0	0	0	0
YWHAG	0	0	0	0	0	0	0	0	0	0	1	0	0	0	0
YWHAB	0	0	0	0	0	0	0	0	0	0	1	0	0	0	0
UBA52	0	0	0	0	0	0	0	0	0	0	0	0	0	0	0
YWHAQ	0	0	0	0	0	0	0	0	0	0	0	0	0	0	0
YWHAE	0	0	0	0	0	0	0	0	0	0	1	1	0	0	0
YWHAH	0	0	0	0	0	0	0	0	0	0	0	0	0	0	0
YWHAZ	0	0	0	0	0	0	0	0	0	0	0	0	0	0	0
MAP2	0	0	0	0	0	0	0	0	0	0	1	0	0	1	0
EIF4EBP2	0	0	0	0	0	0	0	0	0	0	0	0	0	0	0
EIF4G3	0	0	0	0	0	0	0	0	0	0	1	0	0	0	0
SH2D5	0	0	0	0	0	0	0	0	0	0	0	0	0	0	0
PSMD5	0	0	0	0	0	0	0	0	0	0	0	0	0	0	0
TFCP2	0	0	0	0	0	0	0	0	0	0	1	0	0	0	0
ZCCHC12	0	0	0	0	0	0	0	0	0	0	0	0	0	1	0
BAIAP3	0	0	0	0	0	0	0	0	0	0	0	0	0	0	0
U2AF2	0	0	0	0	0	0	0	0	0	0	1	0	0	0	0
MSL3	0	0	0	0	0	0	0	0	0	0	1	0	0	0	0
RFX2	0	0	0	0	0	0	0	0	0	0	1	0	0	0	0
TAF1	0	0	0	0	0	0	0	0	0	0	1	0	0	0	0
CENPA	0	0	0	0	0	0	0	0	0	0	0	0	0	0	0
SOX10	0	0	0	0	0	0	0	0	0	0	0	0	0	0	0
LINGO3	0	0	0	0	0	0	0	0	0	0	0	0	0	0	0
SNRPB2	0	0	0	0	0	0	0	0	0	0	0	0	0	0	0
SF3B2	0	0	0	0	0	0	0	0	0	0	1	0	0	1	0
TOR1A	0	0	0	0	0	0	0	0	0	0	0	0	0	1	0
MOB1A	0	0	0	0	0	0	0	0	0	0	0	0	0	0	0
DDN	0	0	0	0	0	0	0	0	0	0	0	0	0	0	0
SH3KBP1	0	0	0	0	0	0	0	0	0	0	0	0	0	0	0
MAGI1	0	0	0	0	0	0	0	0	0	0	1	0	0	0	0
WWC1	0	0	0	0	0	0	0	0	0	0	1	0	0	1	0
CDC73	0	0	0	0	0	0	0	0	0	0	1	0	0	0	0
PSMA3	0	0	0	0	0	0	0	0	0	0	0	0	0	0	0
EZH2	0	0	0	0	0	0	0	0	0	0	0	0	0	0	0
CPSF2	0	0	0	0	0	0	0	0	0	0	1	0	0	0	0
EMC7	0	0	0	0	0	0	0	0	0	0	0	0	0	0	0
SMAD1	0	0	0	0	0	0	0	0	0	0	1	0	0	0	0
CREBBP	0	0	0	1	0	1	0	0	0	0	1	1	0	1	0
APC	1	0	0	0	0	0	0	0	0	0	1	1	0	1	0
AMER2	0	0	0	0	0	0	0	0	0	0	0	0	0	0	0
C6orf15	0	0	0	0	0	0	0	0	0	0	0	0	0	0	0
SYT1	0	0	0	0	0	0	0	0	0	0	0	0	0	1	0
PRND	0	0	0	0	0	0	0	0	0	0	0	0	0	0	0
RPSA	0	0	0	0	0	0	0	0	0	0	0	0	0	0	0
MFNG	0	0	0	0	0	0	0	0	0	0	0	0	0	0	0
NOTCH1	0	0	0	0	0	0	0	0	0	0	1	0	0	1	0
JAG1	0	0	0	0	0	0	0	0	0	0	0	0	0	1	0
DLL1	0	0	0	0	0	0	0	0	0	0	0	0	0	1	0
ARIH2	0	0	0	0	0	0	0	0	0	0	0	0	0	1	0
CALM1	0	0	0	0	0	0	0	0	0	0	0	0	0	0	0
PRKCA	0	0	0	0	0	0	0	0	0	0	1	0	0	0	0
ZDHHC5	0	0	0	0	0	0	0	0	0	0	0	0	0	0	0
IL6ST	0	0	0	0	0	0	0	0	0	0	0	0	0	1	0
VCP	0	0	0	0	0	0	0	0	0	0	0	0	0	0	0
TNFRSF1A	0	0	0	0	0	0	0	0	0	0	1	0	0	0	0
MTOR	0	0	0	0	0	0	0	0	0	0	1	0	0	0	0
GABRA1	0	0	0	0	0	0	0	0	0	0	1	0	0	0	1
FN1	0	0	0	0	0	0	0	0	0	0	1	0	0	0	0
RARA	0	0	0	0	0	0	0	0	0	0	1	0	0	0	0
HES1	0	0	0	0	0	0	0	0	0	0	1	0	0	0	0
RAD23A	0	0	0	0	0	0	0	0	0	0	1	0	0	0	0
BPIFA1	0	0	0	0	0	0	0	0	0	0	0	0	0	0	0
UBE2D2	0	0	0	0	0	0	0	0	0	0	0	0	0	0	0
FKBP2	0	0	0	0	0	0	0	0	0	0	0	0	0	0	0
GABRB3	0	0	0	0	0	0	0	0	0	0	1	0	0	0	0
GABRB1	0	0	0	0	0	0	0	0	0	0	1	0	0	0	0
PRPF40A	0	0	0	0	0	0	0	0	0	0	1	0	0	0	0
GABRB2	0	0	0	0	0	0	0	0	0	0	0	0	0	0	0
SPHK1	0	0	0	0	0	0	0	0	0	0	1	0	0	0	0
ARFGEF2	0	0	0	0	0	0	0	0	0	0	1	0	0	0	0
SPHKAP	0	0	0	0	0	0	0	0	0	0	1	0	0	1	0
PARD6A	0	0	0	0	0	0	0	0	0	0	1	0	0	0	0
PARD6B	0	0	0	0	0	0	0	0	0	0	0	0	0	0	0
ECH1	0	0	0	0	0	0	0	0	0	0	1	0	0	0	0
RAF1	0	0	0	0	0	0	0	0	0	0	0	0	0	0	0
PEX5L	0	0	0	0	0	0	0	0	0	0	1	0	0	0	1
NSRP1	0	0	0	0	0	0	0	0	0	0	0	0	0	0	0
LAMA5	0	0	0	0	0	0	0	0	0	0	0	0	0	0	0
HAP1	0	0	0	0	0	0	0	0	0	0	1	0	0	0	0
VHL	0	0	0	0	0	0	0	0	0	0	0	0	0	0	0
ADAM15	0	0	0	0	0	0	0	0	0	0	1	0	0	0	0
NFKB1	0	0	0	0	0	0	0	0	0	0	1	0	0	1	0
HIF1A	0	0	0	0	0	0	0	0	0	0	0	0	0	0	0
SIN3A	0	0	0	0	0	0	0	0	0	0	1	0	0	1	0
ARID4B	0	0	0	0	0	0	0	0	0	0	1	1	0	0	0
UBE2O	0	0	0	0	0	1	0	0	0	0	0	0	0	1	0
FEZ2	0	0	0	0	0	0	0	0	0	0	0	1	0	0	0
FEZ1	0	0	0	0	0	0	0	0	0	0	0	0	0	1	0
PCNA	0	0	0	0	0	0	0	0	0	0	0	0	0	0	0
CSNK2B	0	0	0	0	0	0	0	0	0	0	0	0	0	0	0
CTBP1	0	0	0	0	0	0	0	0	0	0	1	0	0	0	0
GSK3B	0	0	0	0	0	0	0	0	0	0	1	0	0	0	0
CTNNB1	0	0	0	0	0	0	0	0	0	0	1	0	0	1	1
RANBP2	0	0	0	0	0	0	0	0	0	0	0	0	0	0	0
XPO1	0	0	0	0	0	0	0	0	0	0	0	0	0	1	0
CSNK2A1	0	0	0	0	0	0	0	0	0	0	1	0	0	0	0
BUB1B	0	0	0	0	0	0	0	0	0	0	1	0	0	0	0
SMC3	0	0	0	0	0	0	0	0	0	0	1	0	0	0	0
PRKACA	0	0	0	0	0	0	0	0	0	0	0	0	0	0	0
NUP98	0	0	0	1	0	0	0	0	0	0	1	0	0	0	0
BUB1	0	0	0	0	0	0	0	0	0	0	1	0	0	0	0
BUB3	0	0	0	0	0	0	0	0	0	0	1	0	0	0	0
TRIM21	0	0	0	0	0	0	0	0	0	0	1	0	0	0	0
NUP54	0	0	0	0	0	0	0	0	0	0	1	0	0	0	0
SETDB1	0	0	0	0	0	0	0	0	0	0	1	0	0	0	0
EPAS1	0	0	0	0	0	0	0	0	0	0	1	0	0	0	1
HMBOX1	0	0	0	0	0	0	0	0	0	0	1	0	0	0	0
NFX1	0	0	0	0	0	0	0	0	0	0	1	0	0	0	0
ACTA1	0	0	0	0	0	0	0	0	0	0	0	0	0	0	0
DISC1	0	0	0	0	0	0	0	0	0	0	0	0	0	0	0
MYOM2	0	0	0	0	0	0	0	0	0	0	1	0	0	1	0
THEM6	0	0	0	0	0	0	0	0	0	0	0	0	0	0	0
RPL36	0	0	0	0	0	0	0	0	0	0	0	0	0	0	0
CKM	0	0	0	0	0	0	0	0	0	0	0	0	0	0	0
JMJD1C	0	0	0	0	0	0	0	0	0	0	1	0	0	1	1
NEB	0	0	0	0	0	0	1	0	0	0	1	0	0	1	1
DYSF	0	0	0	0	0	0	0	0	0	0	1	0	0	0	0
MYH7	0	0	0	0	0	0	0	0	0	0	1	0	0	1	0
SEC31A	0	0	0	0	0	0	0	0	0	0	0	0	0	1	0
TTN	0	0	0	0	0	0	0	1	0	0	1	1	0	1	0
ANKRD1	0	0	0	0	0	0	0	0	0	0	0	0	0	0	0
RYR1	0	0	0	0	0	0	0	0	0	0	1	0	0	1	0
TNNT1	0	0	0	0	0	0	0	0	0	0	1	0	0	0	0
MYH9	0	0	0	0	0	0	0	0	0	0	1	1	0	0	0
ACTN2	0	0	0	0	0	0	0	0	0	0	1	0	0	1	0
TERF2	0	0	0	0	0	0	0	0	0	0	0	0	0	0	0
RPS6	0	0	0	0	0	0	0	1	0	0	0	0	0	0	0
KCNK7	0	0	0	0	0	0	0	0	0	0	0	0	0	0	0
UPB1	0	0	0	0	0	0	0	0	0	0	1	0	0	1	0
PKD1L3	0	0	0	0	0	0	0	0	0	0	0	0	0	0	0
SYT9	0	0	0	0	0	0	0	0	0	0	0	0	0	1	0
EGFR	0	0	0	0	0	1	0	0	0	0	1	0	0	1	0
TUBB	0	0	0	0	0	0	0	0	0	0	0	0	0	1	0
OGFOD1	0	0	0	0	0	0	0	0	0	0	0	0	0	0	0
TTLL1	0	0	0	0	0	0	0	0	0	0	0	0	0	0	0
PROSC	0	0	0	0	0	0	0	0	0	0	0	0	0	0	0
CECR5	0	0	0	0	0	0	0	0	0	0	0	0	0	0	0
LDLRAP1	0	0	0	0	0	0	0	0	0	0	0	0	0	1	0
MRPL52	0	0	0	0	0	0	0	0	0	0	0	0	0	0	0
MAPKAPK2	0	0	0	0	0	0	0	0	0	0	0	0	0	0	0
RALGAPA2	0	0	0	0	0	0	0	0	0	0	1	0	0	0	0
RALGAPB	0	0	0	0	0	0	0	0	0	0	0	0	0	0	0
BATF2	0	0	0	0	0	0	0	0	0	0	0	0	0	1	0
HLA-C	0	0	0	0	0	0	0	0	0	0	0	0	0	0	0
RELA	0	0	0	0	0	0	0	0	0	0	1	0	0	0	0
KAT2A	0	0	0	0	0	0	0	0	0	0	0	0	0	0	1
DDIT3	0	0	0	0	0	0	0	0	0	0	1	0	0	0	0
CEBPE	0	0	0	0	0	0	0	0	0	0	1	0	0	0	0
JUN	0	0	0	0	0	0	0	0	0	0	0	0	0	0	0
ATF4	0	0	0	0	0	0	0	0	0	0	0	0	0	0	0
ATXN1	0	0	0	0	0	0	0	0	0	0	0	0	0	0	0
CEBPA	0	0	0	0	0	0	0	0	0	0	0	0	0	0	0
DBP	0	0	0	0	0	0	0	0	0	0	0	0	0	0	0
JUNB	0	0	0	0	0	0	0	0	0	0	0	0	0	0	0
CEBPG	0	0	0	0	0	0	0	0	0	0	0	0	0	0	0
DEDD	0	0	0	0	0	0	0	0	0	0	0	0	0	0	0
FOXJ2	0	0	0	0	0	1	0	0	0	0	1	0	0	0	0
SLC6A18	0	0	0	0	0	0	0	0	0	0	1	0	0	0	0
SLC7A14	0	0	0	0	0	0	0	0	0	0	0	0	0	1	0
SIRT1	0	0	0	0	0	0	0	0	0	0	0	0	0	0	0
E2F1	0	0	0	0	0	0	0	0	0	0	0	0	0	0	0
SLC39A5	0	0	0	0	0	0	0	0	0	0	1	0	0	0	0
B3GNT6	0	0	0	0	0	0	0	0	0	0	0	0	0	0	0
FUT5	0	0	0	0	0	0	0	0	0	0	0	0	0	0	0
FUT6	0	0	0	0	0	0	0	0	0	0	0	0	0	0	0
NDUFA10	0	0	0	0	0	0	0	0	0	0	0	0	0	0	0
GPR114	0	0	0	0	0	0	1	0	0	0	1	0	0	0	0
SAMD14	0	0	0	0	0	0	0	0	0	0	0	0	0	0	0
HEXA	0	0	0	0	0	0	0	0	0	0	1	0	0	1	0
FBXO6	0	0	0	0	0	0	0	0	0	0	1	0	0	0	0
CRK	0	0	0	0	0	0	0	0	0	0	0	0	0	0	0
GTF3C4	0	0	0	0	0	0	0	0	0	0	1	0	0	0	0
USP22	0	0	0	0	0	1	0	0	0	0	0	0	0	0	0
KTN1	0	0	0	0	0	0	0	0	0	0	1	0	0	0	0
FYN	0	0	0	0	0	0	0	0	0	0	0	0	0	0	0
UBA6	0	0	0	0	0	0	0	0	0	0	0	0	0	0	0
CAPZB	0	0	0	0	0	0	0	0	0	0	1	0	0	0	0
ABL1	0	0	0	0	0	0	0	0	0	0	1	0	0	0	0
HERC4	0	0	0	0	0	0	0	0	0	0	1	0	0	0	0
H2AFX	0	0	0	0	0	0	0	0	0	0	0	0	0	0	0
H2AFV	0	0	0	0	0	0	0	0	0	0	0	0	0	0	0
EZR	0	0	0	0	0	0	0	0	0	0	0	0	0	1	0
XPNPEP1	0	0	0	0	0	0	0	0	0	0	1	0	0	1	0
AHCY	0	0	0	0	0	0	0	0	0	0	0	0	0	0	0
WDR61	0	0	0	0	0	0	0	0	0	0	1	0	0	0	0
GM2A	0	0	0	0	0	0	0	0	0	0	0	0	0	0	0
C9orf78	0	0	0	0	0	0	0	0	0	0	1	0	0	0	0
UBR7	0	0	0	0	0	0	0	0	0	0	0	0	0	0	0
PDCD10	0	0	0	0	0	0	0	0	0	0	0	0	0	0	0
GDI1	0	0	0	0	0	0	0	0	0	0	0	0	0	0	0
FKBP9	0	0	0	0	0	0	0	0	0	0	1	0	0	0	0
HK1	0	0	0	0	0	0	0	0	0	0	1	0	0	0	0
ACAT2	0	0	0	0	0	0	0	0	0	0	1	0	0	0	0
HIST1H2BO	0	1	0	0	0	0	0	0	0	0	1	0	0	0	0
FBXW2	0	0	0	0	0	0	0	0	0	0	1	0	0	0	0
C9orf117	0	0	0	0	0	0	0	0	0	0	0	0	0	0	0
FBXO10	0	0	0	0	0	0	0	0	0	0	0	0	0	0	0
SPC24	0	0	0	0	0	0	0	0	0	0	0	0	0	0	0
CPXCR1	0	0	0	0	0	0	0	0	0	0	1	1	0	0	0
EMID1	0	0	0	0	0	0	0	0	0	0	1	0	0	0	0
CDC5L	0	0	0	0	0	1	0	0	0	0	0	0	0	0	0
LZTS1	0	0	0	0	0	0	0	0	0	0	1	0	0	0	0
CDK1	0	0	0	0	0	0	0	0	0	0	1	0	0	0	1
CDC25C	0	0	0	0	0	0	0	0	0	0	0	0	0	0	0
EEF1G	0	0	0	0	0	0	0	0	0	0	1	0	0	0	0
TRIM4	0	0	0	0	0	0	0	0	0	0	1	0	0	0	0
PLSCR1	0	0	0	0	0	0	0	0	0	0	1	0	0	0	0
NEDD8	0	0	0	0	0	0	0	0	0	0	0	0	0	0	0
MDM2	0	0	0	0	0	0	0	0	0	0	0	0	0	0	0
OTUD4	0	0	0	0	0	0	0	0	0	0	1	0	0	0	0
OAT	0	0	0	0	0	0	0	0	0	0	0	0	0	0	0
EXOSC8	0	0	0	0	0	0	0	0	0	0	0	0	0	0	0
KRT8	0	0	0	0	0	0	0	0	0	0	0	0	0	1	0
GRK5	0	0	0	0	0	0	0	0	0	0	1	0	0	0	0
RUNX1T1	0	0	0	0	0	0	0	0	0	0	0	0	0	0	0
SOX8	0	0	0	0	0	0	0	0	0	0	0	0	0	0	0
ATF2	0	0	0	0	0	0	0	0	0	0	0	0	0	0	0
PPP1CA	0	0	0	0	0	0	0	0	0	0	0	0	0	0	0
DEAF1	0	0	0	0	0	0	0	0	0	0	0	0	0	0	0
SFTPC	0	0	0	0	0	0	0	0	0	0	0	0	0	0	0
NEDD4	0	0	0	0	0	0	0	0	0	0	1	0	0	0	0
WWP2	0	0	0	0	0	0	0	0	0	0	0	0	0	0	0
DNAJC10	0	0	0	0	0	0	0	0	0	0	1	0	0	0	0
PQBP1	0	0	0	0	0	0	0	0	0	0	1	0	0	0	1
WWP1	0	0	0	0	0	0	0	0	0	0	0	0	0	0	0
TMEM67	0	0	0	0	0	0	0	0	0	0	1	0	0	1	0
DNAJB9	0	0	0	0	0	0	0	0	0	0	0	0	0	0	0
SEC61G	0	0	0	0	0	0	0	0	0	0	0	0	0	0	0
CLPS	0	0	0	0	0	0	0	0	0	0	0	0	0	0	0
PRLR	0	0	0	0	0	0	0	0	0	0	1	0	0	0	0
FCER2	0	0	0	0	0	0	0	0	0	0	0	0	0	0	0
ATF7	0	0	0	0	0	0	0	0	0	0	1	0	0	0	0
RNF181	0	0	0	0	0	0	0	0	0	0	0	0	0	0	0
APOBEC1	0	0	0	0	0	0	0	0	0	0	0	0	0	0	0
BAG4	0	0	0	0	0	0	0	0	0	0	0	0	0	1	0
SYNCRIP	0	0	0	0	0	0	0	0	0	0	1	0	0	1	0
DNAJB11	0	0	0	0	0	0	0	0	0	0	1	0	0	0	0
KPNA2	0	0	0	0	0	0	0	0	0	0	0	0	0	0	0
CELF2	0	0	0	0	0	0	0	0	0	0	0	0	0	0	0
ARTN	0	0	0	0	0	0	0	0	0	0	0	0	0	0	0
KMT2A	0	0	0	0	0	0	0	0	0	0	0	0	0	0	0
TXNDC17	0	0	0	0	0	0	0	0	0	0	0	0	0	1	0
AVPR2	0	0	0	0	0	1	0	0	0	0	0	0	0	0	0
DLX2	0	0	0	0	0	0	0	0	0	0	1	0	0	0	1
OXTR	0	0	0	0	0	0	0	0	0	0	0	0	0	0	0
PAX4	0	0	0	0	0	0	0	0	0	0	0	0	0	1	0
SARDH	0	0	0	0	0	0	0	0	0	0	0	0	0	0	0
FKBP4	0	0	0	0	0	0	0	0	0	0	0	0	0	0	0
UBE2N	0	0	0	0	0	0	0	0	0	0	0	0	0	0	0
DAO	0	0	0	0	0	0	0	0	0	0	0	0	0	1	0
TRIM15	0	0	0	0	0	0	0	0	0	0	0	0	0	0	0
MYBL2	0	0	0	0	0	0	0	0	0	0	1	0	0	0	0
SNW1	0	0	0	0	0	0	0	0	0	0	1	0	0	0	0
IRF5	0	0	0	0	0	0	0	0	0	0	0	0	0	0	0
RNF122	0	0	0	0	0	0	0	0	0	0	0	0	0	0	0
RABGEF1	0	0	0	0	0	0	0	0	0	0	0	0	0	1	0
TRIM8	0	0	0	0	0	0	0	0	0	0	1	0	0	0	0
EHMT1	0	0	0	0	0	0	0	0	0	0	0	0	0	1	0
GTF2E1	0	0	0	0	0	0	0	0	0	0	1	0	0	0	0
TINF2	0	0	0	0	0	0	0	0	0	0	0	0	0	0	0
TAF9B	0	0	0	0	0	0	0	0	0	0	0	0	0	0	0
ACD	0	0	0	0	0	0	0	0	0	0	1	0	0	0	0
UBE2U	0	0	0	0	0	0	0	0	0	0	0	0	0	0	0
THAP11	0	0	0	0	0	0	0	0	0	0	0	0	0	0	0
B3GNTL1	0	0	0	0	0	0	0	0	0	0	0	0	0	1	0
RB1	0	0	0	1	1	1	0	0	0	0	1	1	0	0	1
AKT1	0	0	1	0	0	0	0	0	0	0	0	0	0	0	0
RECK	0	0	0	0	0	0	0	0	0	0	1	0	0	0	0
KCNA4	0	0	0	0	0	0	0	0	0	0	1	0	0	0	0
POLR2K	0	0	0	0	0	0	0	0	0	0	0	0	0	0	0
PQLC1	0	0	0	0	0	0	0	0	0	0	0	1	0	0	0
SMU1	0	0	0	0	0	0	0	0	0	0	0	1	0	0	1
BMI1	0	0	0	0	0	0	0	0	0	0	1	0	0	0	0
CORO7	0	0	0	0	0	0	0	0	0	0	0	0	0	0	0
CAPN10	0	0	0	0	0	0	0	0	0	0	1	0	0	1	0
PSMA7	0	0	0	0	0	0	0	0	0	0	0	0	0	0	0
FANCC	0	0	0	0	0	0	0	0	0	0	1	0	0	0	0
EFNB1	0	0	0	0	0	0	0	0	0	0	1	0	0	0	0
ADAMTS7	0	0	0	0	0	0	0	0	0	0	1	0	0	0	0
A2M	0	0	0	0	0	0	0	0	0	0	1	0	0	0	0
ATP1A1	0	0	0	0	0	0	0	0	0	0	1	0	0	0	0
NICN1	0	0	0	0	0	0	0	0	0	0	0	0	0	0	0
ILF3	0	0	0	0	0	0	1	0	0	0	1	0	0	1	0
RPS23	0	0	0	0	0	0	0	0	0	0	0	0	0	0	0
HNRNPM	0	0	0	0	0	0	0	0	0	0	1	0	0	0	0
MRPL39	0	0	0	0	0	0	0	0	0	0	1	0	0	0	0
MRPS9	0	0	0	0	0	0	0	0	0	0	1	0	0	0	0
MRPL51	0	0	0	0	0	0	0	0	0	0	0	0	0	0	0
ICT1	0	0	0	0	0	0	0	0	0	0	1	0	0	0	0
MRPL23	0	0	0	0	0	0	0	0	0	0	1	0	0	0	0
TOMM40	0	0	0	0	0	0	0	0	0	0	0	0	0	1	0
MRPL9	0	0	0	0	0	0	0	0	0	0	1	0	0	0	0
MRPL3	0	0	0	0	0	0	0	0	0	0	0	0	0	0	0
MRPL41	0	0	0	0	0	0	0	0	0	0	0	0	0	0	0
MRPL13	0	0	0	0	0	0	0	0	0	0	1	0	0	0	0
DCUN1D1	0	0	0	0	0	0	0	0	0	0	1	0	0	0	0
CUL3	0	0	0	0	0	0	0	0	0	0	1	0	0	0	0
SHKBP1	0	0	0	0	0	0	0	0	0	0	1	0	0	1	0
MRPL34	0	0	0	0	0	0	0	0	0	0	0	0	0	0	0
MRPS6	0	0	0	0	0	0	0	0	0	0	0	0	0	0	0
BIRC2	0	0	0	0	0	0	0	0	0	0	0	0	0	1	0
ATAD3B	0	0	0	0	0	0	0	0	0	0	1	0	0	0	0
RBMX	0	0	0	0	0	0	0	0	0	0	1	0	0	0	0
RPL21	0	0	0	0	0	0	0	0	0	0	0	0	0	0	0
ATCAY	0	0	0	0	0	0	0	0	0	0	0	0	0	0	0
LGI3	0	0	0	0	0	0	0	0	0	0	1	0	0	0	0
MORN4	0	0	0	0	0	0	0	0	0	0	0	0	0	0	0
TCF4	0	0	0	0	0	0	0	0	0	0	0	1	0	0	0
KRT3	0	0	0	0	0	0	0	0	0	0	0	0	0	0	0
PHF2	0	0	0	0	0	0	0	0	0	0	0	0	0	1	0
TAF2	0	0	0	0	0	0	0	0	0	0	1	0	0	0	0
UNC93B1	0	0	0	0	0	0	0	0	0	0	0	0	0	0	0
CCDC149	0	0	0	0	0	0	0	0	0	0	0	0	0	0	0
LLGL2	0	0	0	0	0	0	0	1	0	0	1	0	0	0	0
CSNK2A2	0	0	0	0	0	0	0	0	0	0	0	0	0	0	0
CCDC57	0	0	0	0	0	0	0	0	0	0	1	0	0	0	0
CBX8	0	0	0	0	0	0	0	0	0	0	1	0	0	0	0
USP2	0	0	0	0	0	0	0	0	0	0	1	0	0	1	0
NUMA1	0	0	0	0	0	0	0	1	0	0	1	0	0	1	0
PER1	0	0	0	0	0	0	0	0	0	0	1	1	0	1	0
FKBP5	0	0	0	0	0	0	0	0	0	0	0	0	0	1	0
HBA1	0	0	0	0	0	0	0	0	0	0	0	0	0	0	0
MFAP1	0	0	0	0	0	0	0	0	0	0	0	0	0	0	0
NELFE	0	0	0	0	0	0	0	0	0	0	0	0	0	0	0
KIAA0368	0	0	0	0	0	0	0	0	0	0	0	0	0	0	0
ARL4A	0	0	0	0	0	0	0	0	0	0	1	0	0	0	0
PPP1R18	0	0	0	0	0	0	0	0	0	0	0	0	0	0	0
CEP57L1	0	0	0	0	0	0	0	0	0	0	0	0	0	0	1
SIRPA	0	0	0	0	0	0	0	0	0	0	1	0	0	0	0
LENG1	0	0	0	0	0	0	0	0	0	0	0	0	0	0	1
ZMAT2	0	0	0	0	0	0	0	0	0	0	0	0	0	0	0
USP15	0	0	0	0	0	0	0	0	0	0	1	0	0	0	0
ROBO3	0	0	0	0	0	0	0	0	0	0	1	0	0	0	0
NAPRT	0	0	0	0	0	0	0	0	0	0	0	0	0	0	0
ZFC3H1	0	0	0	0	0	0	0	0	0	0	1	0	0	0	0
PPHLN1	0	0	0	0	0	0	0	0	0	0	1	0	0	1	0
HAUS1	0	0	0	0	0	0	0	0	0	0	1	0	0	0	0
ZGPAT	0	0	0	0	0	0	0	0	0	0	1	0	0	1	0
PTPN7	0	0	0	0	0	0	0	0	0	0	0	0	0	0	0
TMEM100	0	0	0	0	0	0	0	0	0	0	0	0	0	0	0
TSC2	0	0	0	0	0	0	0	0	0	0	1	0	0	0	0
LSP1	0	0	0	0	0	0	0	0	0	0	0	0	0	0	0
PABPC1	1	0	0	0	0	0	0	0	0	0	0	0	0	0	0
MAPK11	0	0	0	0	0	0	0	0	0	0	0	0	0	0	0
LIMK1	0	0	0	0	0	0	0	0	0	0	1	0	0	0	0
ZFP36	1	0	0	0	0	0	0	0	0	0	0	0	0	0	0
HSPB1	0	0	0	0	0	0	0	0	0	0	0	0	0	0	0
BAG2	0	0	0	0	0	0	0	0	0	0	0	0	0	0	0
HSF1	0	0	0	0	0	0	0	0	0	0	0	0	0	0	0
SHC1	0	0	0	0	0	0	0	0	0	0	1	0	0	0	0
AGO3	0	0	0	0	0	0	0	0	0	0	0	0	0	0	0
PYCR1	0	0	0	0	0	0	0	0	0	0	0	0	0	0	0
C20orf24	0	0	0	0	0	0	0	0	0	0	0	0	0	0	0
PPP4C	0	0	0	0	0	0	0	0	0	0	0	0	0	0	0
SMAD2	0	0	0	0	0	0	0	0	0	0	0	0	0	0	0
USP11	0	0	0	0	0	0	0	0	0	0	1	0	0	0	0
LGR4	0	0	0	0	0	0	0	0	0	0	1	0	0	0	0
UBD	0	1	0	0	0	0	0	0	0	0	0	0	0	0	0
RAB22A	0	0	0	0	0	0	0	0	0	0	0	0	0	0	0
TATDN2	0	0	0	0	0	0	0	0	0	0	0	0	0	0	0
CUL5	0	0	0	0	0	0	0	0	0	0	1	0	0	0	0
EIF4E	0	0	0	0	0	0	0	0	0	0	0	0	0	0	0
SUZ12	0	0	0	0	0	0	0	0	0	0	0	0	0	0	0
SRRM1	0	0	0	0	0	0	0	0	0	0	1	1	0	0	0
SRPK2	0	0	0	0	0	0	0	0	0	0	1	0	0	1	0
KRTAP10-7	0	0	0	0	0	0	0	0	0	0	0	0	0	0	0
PLEKHF2	0	0	0	0	0	0	0	0	0	0	1	0	0	0	0
SLC10A7	0	0	0	0	0	0	0	0	0	0	0	0	0	0	0
SF3B6	0	0	0	0	0	0	0	0	0	0	0	0	0	0	0
VCAM1	0	0	0	0	0	0	0	0	0	0	0	0	0	0	0
EED	0	0	0	0	0	0	0	0	0	0	0	0	0	1	0
CAND1	0	0	0	0	0	0	0	0	0	0	0	0	0	0	0
HNRNPA1	0	0	0	0	0	0	0	0	0	0	1	0	0	0	0
SRSF5	0	0	0	0	0	0	0	0	0	0	0	0	0	0	0
ITGA4	0	0	0	0	0	0	0	0	0	0	1	1	0	0	0
VASP	0	0	0	0	0	0	0	0	0	0	0	0	0	1	0
KHDRBS1	0	0	0	0	0	0	0	0	0	0	1	0	0	0	0
ARHGAP17	0	0	0	0	0	0	0	1	0	0	0	0	0	0	0
DNM1	0	0	0	0	0	0	0	0	0	0	1	0	0	1	0
EVL	0	0	0	0	0	0	0	0	0	0	1	0	0	1	0
NEU1	0	0	0	0	0	0	0	0	0	0	1	0	0	0	0
SAT1	0	0	0	0	0	0	0	0	0	0	0	0	0	0	0
SNTG1	0	0	0	0	0	0	0	0	0	0	1	1	0	1	0
CASK	0	0	0	0	0	0	0	0	0	0	1	1	0	1	0
DLG3	0	0	0	0	0	0	0	0	0	0	0	0	0	0	0
INADL	0	0	0	0	0	0	0	0	0	0	1	0	0	1	0
DLG2	0	0	0	0	0	0	0	0	0	0	1	0	0	1	0
KCNA3	0	0	0	0	0	0	0	0	0	0	1	0	0	0	0
KCNAB2	0	0	0	0	0	0	0	0	0	0	0	0	0	0	0
DLGAP1	0	0	0	0	0	0	0	0	0	0	1	0	0	0	0
DLG1	0	0	0	0	0	0	0	0	0	0	1	0	0	0	0
XRCC5	0	0	0	0	0	0	0	0	0	0	0	0	0	0	0
C21orf62	0	0	0	0	0	0	0	0	0	0	1	0	0	0	0
RFFL	0	0	0	0	0	0	0	0	0	0	0	0	0	0	0
UBE2D1	0	0	0	0	0	0	0	0	0	0	0	0	0	0	0
USP7	0	0	0	0	0	0	0	0	0	0	1	0	0	0	0
TP53	0	0	0	0	1	1	1	1	1	0	1	1	0	1	1
STAM	0	0	0	0	0	0	0	0	0	0	1	0	0	0	0
DCTN2	0	0	0	0	0	0	0	0	0	0	1	0	0	0	0
BCLAF1	0	0	0	0	0	0	0	0	0	0	1	0	0	0	0
OOEP	0	0	0	0	0	0	0	0	0	0	0	0	0	0	0
RER1	0	0	0	0	0	0	0	0	0	0	0	0	0	0	0
C2orf71	0	0	0	0	0	0	0	0	1	0	0	0	0	1	0
RNMT	0	0	0	0	0	0	0	0	0	0	0	0	0	0	0
PSMD4	0	0	0	0	0	0	0	0	0	0	0	0	0	0	0
STX11	0	0	0	0	0	0	0	0	0	0	1	0	0	0	0
CEP55	0	0	0	0	0	0	0	0	0	0	0	0	0	0	0
KLHL12	0	0	0	0	0	0	0	0	0	0	0	0	0	0	0
SIAH2	0	0	0	0	0	0	0	0	0	0	1	0	0	0	0
CCBE1	0	0	0	0	0	0	0	0	0	0	1	0	0	0	0
SMAD3	0	0	0	0	0	0	0	0	0	0	0	0	0	0	0
TPM1	0	0	0	0	0	0	0	0	0	0	0	0	0	0	0
HDAC5	0	0	0	0	0	0	0	0	0	0	1	0	0	0	0
SIRT7	0	0	0	0	0	0	0	0	0	0	0	0	0	0	0
LIN28A	0	0	0	0	0	0	0	0	0	0	0	0	0	0	0
ADGRB1	0	0	0	0	0	0	0	0	0	0	0	0	0	0	0
MUC1	0	0	0	0	0	0	0	0	0	0	0	0	0	0	0
STAT1	0	0	0	0	0	0	0	0	0	0	1	0	0	0	0
IGF1R	0	0	0	0	0	0	0	0	0	0	1	0	0	0	0
PTK2B	0	0	0	0	0	0	0	0	0	0	1	0	0	1	0
PTPN22	0	0	0	0	0	0	0	0	0	0	0	0	0	0	0
TOP1	0	0	0	0	0	0	0	0	0	0	1	0	0	1	0
PRKDC	0	0	0	0	0	1	0	1	0	0	1	1	0	1	0
HNRNPH1	0	0	0	0	0	0	0	0	0	0	0	0	0	0	0
HDGF	0	0	0	0	0	0	0	0	0	0	0	0	0	0	0
SMARCAD1	0	0	0	0	0	0	0	0	0	0	1	0	0	0	0
PTK2	0	0	0	0	0	0	0	0	0	0	0	1	0	1	0
CDK8	0	0	0	0	0	0	0	0	0	0	1	0	0	0	0
THRSP	0	0	0	0	0	0	0	0	0	0	0	0	0	0	0
H2AFY	0	0	0	0	0	0	0	0	0	0	0	0	0	1	0
PPIL2	0	0	0	0	0	0	0	0	0	0	0	0	0	1	0
DLEC1	0	0	0	0	0	0	0	0	0	0	0	0	0	1	1
CYP2W1	0	0	0	0	0	0	0	0	0	0	0	0	0	0	0
VOPP1	0	0	0	0	0	0	0	0	0	0	0	0	0	0	0
SPAG16	0	0	0	0	0	0	0	0	0	0	0	0	0	1	0
HADHA	0	0	0	0	0	0	0	0	0	0	1	0	0	0	0
USP12	0	0	0	0	0	0	0	0	0	0	0	0	0	0	0
SERP2	0	0	0	0	0	0	0	0	0	0	0	0	0	0	0
RPS3A	0	0	0	0	0	0	0	0	0	0	0	0	0	1	0
MAFK	0	0	0	0	0	0	0	0	0	0	0	0	0	0	0
KRT31	0	0	0	0	0	0	0	0	0	0	1	0	0	0	0
KRT40	0	0	0	0	0	0	0	0	0	0	0	0	0	0	0
CCNG1	0	0	0	0	0	0	0	0	0	0	0	0	0	0	0
ANKRD28	0	0	0	0	0	0	0	0	0	0	0	0	0	1	0
CBL	0	0	0	0	0	0	0	0	0	0	0	0	0	1	0
DPY19L1	0	0	0	0	0	0	0	0	0	0	0	0	0	0	0
MAT2B	0	0	0	0	0	0	0	0	0	0	0	0	0	0	0
RBM14	0	0	0	0	0	0	0	0	0	0	1	0	0	0	0
GNB2L1	0	0	0	0	0	0	0	0	0	0	0	0	0	0	0
ADPRHL2	0	0	0	0	0	0	0	0	0	0	0	0	0	0	0

## Sheet: breast
Genes in PIE-MIN	Amplified	Deleted in Breast Cancers	Hyper-methylated	Significantly mutated genes only in subgroups	Significantly mutated	Deleterious germline variants	Splicing mutations	Frame shift deletions	Frame shift insertions	Frame shift insertion-deletions in Breast Cancers	In frame deletions	Missense mutations	Nonsense mutations	Silent mutations	Stop lost	Splice driver mutations	Frame shift deletion driver mutations	Frame shift insertion driver mutations	Homozygous deletion driver mutations	In frame deletion driver mutations	In frame insertion driver mutations	Missense driver mutations	Nonsense driver mutations
ADSS	0	0	0	0	0	0	0	0	0	0	0	0	0	0	0	0	0	0	0	0	0	0	0
SGTA	0	0	0	0	0	0	0	0	0	0	0	0	0	0	0	0	0	0	0	0	0	0	0
UBC	0	0	0	0	0	0	0	0	0	0	0	0	0	0	0	0	0	0	0	0	0	0	0
IKBKE	0	0	0	0	0	0	0	0	0	0	0	0	0	1	0	0	0	0	0	0	0	0	0
SUMO2	0	0	0	0	0	0	0	0	0	0	0	1	0	0	0	0	0	0	0	0	0	0	0
ARCN1	0	0	0	0	0	0	0	0	0	0	0	0	0	0	0	0	0	0	0	0	0	0	0
CUL3	0	0	0	0	0	0	0	0	0	0	0	0	0	0	0	0	0	0	0	0	0	0	0
MKKS	0	0	0	0	0	0	0	0	0	0	0	0	0	0	0	0	0	0	0	0	0	0	0
CACUL1	0	0	0	0	0	0	0	0	0	0	0	0	0	0	0	0	0	0	0	0	0	0	0
CAD	0	0	0	0	0	0	0	0	0	0	0	1	0	0	0	0	0	0	0	0	0	0	0
CARNS1	0	0	0	0	0	0	0	0	0	0	0	0	0	0	0	0	0	0	0	0	0	0	0
ATM	0	0	0	0	0	1	1	0	0	0	0	1	0	1	0	0	0	0	0	0	0	0	0
PDCD6IP	0	0	0	0	0	0	0	0	0	0	0	0	0	0	0	0	0	0	0	0	0	0	0
TALDO1	0	0	0	0	0	0	0	0	0	0	0	0	0	0	0	0	0	0	0	0	0	0	0
PTMS	0	0	0	0	0	0	0	0	0	0	0	0	0	0	0	0	0	0	0	0	0	0	0
PITX1	0	0	0	0	0	0	0	0	0	0	0	0	0	0	0	0	0	0	0	0	0	0	0
EFEMP2	0	0	1	0	0	0	0	0	0	0	0	0	0	0	0	0	0	0	0	0	0	0	0
SPAG5	0	0	0	0	0	0	0	0	0	0	0	0	0	1	0	0	0	0	0	0	0	0	0
NGFR	0	0	0	0	0	0	0	0	0	0	0	0	0	0	0	0	0	0	0	0	0	0	0
GOLGA2	0	0	0	0	0	0	0	0	0	0	0	1	0	0	0	0	0	0	0	0	0	0	0
TRIM27	0	0	0	0	0	0	0	0	0	0	0	0	0	0	0	0	0	0	0	0	0	0	0
PTPRS	0	0	0	0	0	0	0	0	0	0	0	0	0	0	0	0	0	0	0	0	0	0	0
DIRAS1	0	0	0	0	0	0	0	0	0	0	0	0	0	0	0	0	0	0	0	0	0	0	0
SART1	0	0	0	0	0	0	0	0	0	0	0	0	0	0	0	0	0	0	0	0	0	0	0
ARL4D	0	0	0	0	0	0	0	0	0	0	0	0	0	0	0	0	0	0	0	0	0	0	0
MIB1	0	0	0	0	0	0	0	0	0	0	0	0	0	0	0	0	0	0	0	0	0	0	0
ANKRD24	0	0	0	0	0	0	0	0	0	0	0	0	0	0	0	0	0	0	0	0	0	0	0
SNCAIP	0	0	0	0	0	0	0	0	0	0	0	0	1	0	0	0	0	0	0	0	0	0	0
PKN2	0	0	0	0	0	0	0	0	0	0	0	1	0	0	0	0	0	0	0	0	0	0	0
PDE7A	0	0	0	0	0	0	0	0	0	0	0	0	0	0	0	0	0	0	0	0	0	0	0
BARD1	0	0	0	0	0	0	1	0	0	0	0	1	0	0	0	0	0	0	0	0	0	0	0
U2AF2	0	0	0	0	0	0	0	0	0	0	0	0	0	0	0	0	0	0	0	0	0	0	0
SRC	0	0	0	0	0	0	0	0	0	0	0	0	0	0	0	0	0	0	0	0	0	0	0
LINGO1	0	0	0	0	0	0	0	0	0	0	0	0	0	0	0	0	0	0	0	0	0	0	0
IRF2BP2	0	0	0	0	0	0	0	0	0	0	0	0	0	0	0	0	0	0	0	0	0	0	0
NFATC2	0	0	0	0	0	0	0	0	0	0	0	0	0	1	0	0	0	0	0	0	0	0	0
SUMO1	0	0	0	0	0	0	0	0	0	0	0	0	0	0	0	0	0	0	0	0	0	0	0
TSG101	0	0	0	0	0	0	0	0	0	0	0	0	0	0	0	0	0	0	0	0	0	0	0
VEGFA	0	0	0	0	0	0	0	0	0	0	0	0	0	0	0	0	0	0	0	0	0	0	0
SH3KBP1	0	0	0	0	0	0	0	0	0	0	0	1	0	0	0	0	0	0	0	0	0	0	0
ZNF777	0	0	0	0	0	0	0	0	0	0	0	0	0	0	0	0	0	0	0	0	0	0	0
MAGED1	0	0	0	0	0	0	0	0	0	0	0	1	0	0	0	0	0	0	0	0	0	0	0
LZTS2	0	0	0	0	0	0	0	0	0	0	0	0	0	0	0	0	0	0	0	0	0	0	0
SMARCA2	0	0	0	0	0	0	0	0	0	0	0	0	0	0	0	0	0	0	0	0	0	0	0
ALG13	0	0	0	0	0	0	0	0	0	0	0	0	0	0	0	0	0	0	0	0	0	0	0
PLSCR1	0	0	0	0	0	0	0	0	0	0	0	0	0	0	0	0	0	0	0	0	0	0	0
NR5A1	0	0	0	0	0	0	0	0	0	0	0	0	0	0	0	0	0	0	0	0	0	0	0
SMAD3	0	0	0	0	0	0	0	0	0	0	0	0	0	0	0	0	0	0	0	0	0	0	0
UPF2	0	0	0	0	0	0	0	0	0	0	0	1	0	0	0	0	0	0	0	0	0	0	0
IPO13	0	0	0	0	0	0	0	0	0	0	0	0	0	0	0	0	0	0	0	0	0	0	0
PIN1	0	0	0	0	0	0	0	0	0	0	0	0	0	0	0	0	0	0	0	0	0	0	0
ZNF681	0	0	0	0	0	0	0	0	0	0	0	0	0	0	0	0	0	0	0	0	0	0	0
ZNF121	0	0	0	0	0	0	0	0	0	0	0	1	0	0	0	0	0	0	0	0	0	0	0
ZNF554	0	0	0	0	0	0	0	0	0	0	0	0	0	1	0	0	0	0	0	0	0	0	0
ZNF865	0	0	0	0	0	0	0	0	0	0	0	0	0	0	0	0	0	0	0	0	0	0	0
ZNF490	0	0	0	0	0	0	0	0	0	0	0	1	0	0	0	0	0	0	0	0	0	0	0
RNF31	0	0	0	0	0	0	0	0	0	0	0	0	0	1	0	0	0	0	0	0	0	0	0
RHOXF2	0	0	0	0	0	0	0	0	0	0	0	0	0	0	0	0	0	0	0	0	0	0	0
DVL3	0	0	0	0	0	0	0	0	0	0	0	0	0	0	0	0	0	0	0	0	0	0	0
EGR1	0	0	0	0	0	0	0	0	0	0	0	0	0	0	0	0	0	0	0	0	0	0	0
ZNF107	0	0	0	0	0	0	0	0	0	0	0	0	0	0	0	0	0	0	0	0	0	0	0
ZNF131	0	0	0	0	0	0	0	0	0	0	0	0	0	0	0	0	0	0	0	0	0	0	0
TRIM23	0	0	0	0	0	0	0	0	0	0	0	0	0	0	0	0	0	0	0	0	0	0	0
HGS	0	0	0	0	0	0	0	0	0	0	0	0	0	0	0	0	0	0	0	0	0	0	0
SP3	0	0	0	0	0	0	0	1	0	0	0	1	0	0	0	0	0	0	0	0	0	0	0
TCOF1	0	0	0	0	0	0	0	0	0	0	0	0	0	1	0	0	0	0	0	0	0	0	0
FGF3	0	0	0	0	0	0	0	0	0	0	0	0	0	0	0	0	0	0	0	0	0	0	0
ZBTB7A	0	0	0	0	0	0	0	0	0	0	0	0	0	0	0	0	0	0	0	0	0	0	0
BMP2	0	0	0	0	0	0	0	0	0	0	0	0	0	0	0	0	0	0	0	0	0	0	0
DMRT2	0	0	0	0	0	0	0	0	0	0	0	0	0	0	0	0	0	0	0	0	0	0	0
HOXB9	0	0	0	0	0	0	0	0	0	0	0	1	0	1	0	0	0	0	0	0	0	0	0
TMEM171	0	0	0	0	0	0	0	0	0	0	0	0	0	0	0	0	0	0	0	0	0	0	0
SNW1	0	0	0	0	0	0	0	0	0	0	0	0	0	0	0	0	0	0	0	0	0	0	0
ACD	0	0	0	0	0	0	0	0	0	0	0	0	0	0	0	0	0	0	0	0	0	0	0
TINF2	0	0	0	0	0	0	0	0	0	0	0	0	0	0	0	0	0	0	0	0	0	0	0
GTF2E1	0	0	0	0	0	0	0	0	0	0	0	1	0	0	0	0	0	0	0	0	0	0	0
EHMT1	0	0	0	0	0	0	0	0	0	0	0	0	0	0	0	0	0	0	0	0	0	0	0
IRF5	0	0	0	0	0	0	0	0	0	0	0	0	0	1	0	0	0	0	0	0	0	0	0
MED7	0	0	0	0	0	0	0	0	0	0	0	0	0	0	0	0	0	0	0	0	0	0	0
RABGEF1	0	0	0	0	0	0	1	0	0	0	0	0	0	0	0	0	0	0	0	0	0	0	0
UBE2H	0	0	0	0	0	0	0	0	0	0	0	0	0	0	0	0	0	0	0	0	0	0	0
TAF9B	0	0	0	0	0	0	0	0	0	0	0	0	0	0	0	0	0	0	0	0	0	0	0
TRIM15	0	0	0	0	0	0	0	0	0	0	0	0	0	0	0	0	0	0	0	0	0	0	0
SP2	0	0	0	0	0	0	0	0	0	0	0	0	0	0	0	0	0	0	0	0	0	0	0
SAFB	0	0	0	0	0	0	0	0	0	0	0	0	0	1	0	0	0	0	0	0	0	0	0
A1BG	0	0	0	0	0	0	0	0	0	0	0	0	0	0	0	0	0	0	0	0	0	0	0
CYTH1	0	0	0	0	0	0	0	0	0	0	0	0	0	0	0	0	0	0	0	0	0	0	0
CST4	0	0	0	0	0	0	0	0	0	0	0	0	0	0	0	0	0	0	0	0	0	0	0
PSMC3IP	0	0	0	0	0	0	0	0	0	0	0	0	0	0	0	0	0	0	0	0	0	0	0
ZNF444	0	0	0	0	0	0	0	0	0	0	0	0	0	0	0	0	0	0	0	0	0	0	0
ZNF552	0	0	0	0	0	0	0	0	0	0	0	0	0	0	0	0	0	0	0	0	0	0	0
ZXDB	0	0	0	0	0	0	0	0	0	0	0	0	0	0	0	0	0	0	0	0	0	0	0
ZNF414	0	0	0	0	0	0	0	0	0	0	0	0	0	0	0	0	0	0	0	0	0	0	0
ZNF696	0	0	0	0	0	0	0	0	0	0	0	0	0	0	0	0	0	0	0	0	0	0	0
REL	0	0	0	0	0	0	0	0	0	0	0	0	0	0	0	0	0	0	0	0	0	0	0
DYNC1LI1	0	0	0	0	0	0	0	0	0	0	0	0	0	0	0	0	0	0	0	0	0	0	0
CDK9	0	0	0	0	0	0	0	0	0	0	0	0	0	0	0	0	0	0	0	0	0	0	0
MDM2	0	0	0	0	0	0	0	0	0	0	0	0	0	0	0	0	0	0	0	0	0	0	0
CARD11	0	0	0	0	0	0	0	0	0	0	0	1	0	0	0	0	0	0	0	0	0	0	0
MYH6	0	0	0	0	0	0	0	0	0	0	0	1	0	0	0	0	0	0	0	0	0	0	0
PDPK1	0	0	0	0	0	0	0	0	0	0	0	0	0	0	0	0	0	0	0	0	0	0	0
PAX7	0	0	0	0	0	0	0	0	0	0	0	0	0	0	0	0	0	0	0	0	0	0	0
CHAF1A	0	0	0	0	0	0	0	0	0	0	0	0	0	0	0	0	0	0	0	0	0	0	0
RERE	0	0	0	0	0	0	0	0	0	0	0	0	0	0	0	0	0	0	0	0	0	0	0
PSEN1	0	0	0	0	0	0	0	0	0	0	0	0	0	0	0	0	0	0	0	0	0	0	0
SLC7A1	0	0	0	0	0	0	0	0	0	0	0	0	0	0	0	0	0	0	0	0	0	0	0
DNM2	0	0	0	0	0	0	0	0	0	0	0	0	0	0	0	0	0	0	0	0	0	0	0
RRBP1	0	0	0	0	0	0	0	0	0	0	1	0	0	0	0	0	0	0	0	0	0	0	0
ABCB1	0	0	0	0	0	0	1	0	0	0	0	1	0	0	0	0	0	0	0	0	0	0	0
TAB3	0	0	0	0	0	0	0	0	0	0	0	1	0	0	0	0	0	0	0	0	0	0	0
SMARCB1	0	0	0	0	0	0	0	0	0	0	0	1	0	0	0	0	0	0	0	0	0	0	0
MEF2D	0	0	0	0	0	0	0	0	0	0	0	0	0	0	0	0	0	0	0	0	0	0	0
OTUD4	0	0	0	0	0	0	0	0	0	0	0	0	0	0	0	0	0	0	0	0	0	0	0
TBP	0	0	0	0	0	0	0	0	0	0	0	0	0	0	0	0	0	0	0	0	0	0	0
AES	0	0	0	0	0	0	0	0	0	0	0	0	0	0	0	0	0	0	0	0	0	0	0
MAPK8	0	0	0	0	0	0	0	0	0	0	0	0	0	0	0	0	0	0	0	0	0	0	0
NFKB1	0	0	0	0	0	0	0	0	0	0	0	0	0	0	0	0	0	0	0	0	0	0	0
HIP1	0	0	0	0	0	0	0	0	0	0	0	0	0	0	0	0	0	0	0	0	0	0	0
GRB2	0	0	0	0	0	0	0	0	0	0	0	1	0	1	0	0	0	0	0	0	0	0	0
TUBB	0	0	0	0	0	0	0	0	0	0	0	0	0	0	0	0	0	0	0	0	0	0	0
CKS1B	0	0	0	0	0	0	0	0	0	0	0	1	0	0	0	0	0	0	0	0	0	0	0
POLR2L	0	0	0	0	0	0	0	0	0	0	0	0	0	0	0	0	0	0	0	0	0	0	0
EIF5A	0	0	0	0	0	0	0	0	0	0	0	0	0	0	0	0	0	0	0	0	0	0	0
GAPDH	0	0	0	0	0	0	0	0	0	0	0	0	0	0	0	0	0	0	0	0	0	0	0
AR	0	0	0	0	0	0	0	0	0	0	0	1	0	0	0	0	0	0	0	0	0	0	0
NFKBIA	0	0	0	0	0	0	0	0	0	0	0	0	0	0	0	0	0	0	0	0	0	0	0
HSPA8	0	0	0	0	0	0	0	0	0	0	0	0	0	0	0	0	0	0	0	0	0	0	0
HDAC1	0	0	0	0	0	0	0	0	0	0	0	1	0	1	0	0	0	0	0	0	0	0	0
HSPA5	0	0	0	0	0	0	0	0	0	0	0	0	0	0	0	0	0	0	0	0	0	0	0
NEDD9	0	0	0	0	0	0	0	0	0	0	0	0	0	0	0	0	0	0	0	0	0	0	0
FHL2	0	0	0	0	0	0	0	0	0	0	0	0	0	0	0	0	0	0	0	0	0	0	0
ARNT2	0	0	0	0	0	0	0	0	0	0	0	0	0	0	0	0	0	0	0	0	0	0	0
LSM2	0	0	0	0	0	0	0	0	0	0	0	0	0	0	0	0	0	0	0	0	0	0	0
PPP4C	0	0	0	0	0	0	0	0	0	0	0	0	0	0	0	0	0	0	0	0	0	0	0
ACTG1	0	0	0	0	0	0	0	0	0	0	0	0	0	0	0	0	0	0	0	0	0	0	0
BIRC7	0	0	0	0	0	0	0	0	0	0	0	0	0	0	0	0	0	0	0	0	0	0	0
EP300	0	0	0	0	0	0	0	0	0	0	0	1	0	0	0	0	0	0	0	0	0	0	0
C1QBP	0	0	0	0	0	0	0	0	0	0	0	0	0	0	0	0	0	0	0	0	0	0	0
SDCBP	0	0	0	0	0	0	0	0	0	0	0	0	0	0	0	0	0	0	0	0	0	0	0
ATXN1	0	0	0	0	0	0	0	0	0	0	0	0	0	1	0	0	0	0	0	0	0	0	0
SP1	0	0	0	0	0	0	0	0	0	0	0	0	0	0	0	0	0	0	0	0	0	0	0
CTNNBIP1	0	0	0	0	0	0	0	0	0	0	0	0	0	0	0	0	0	0	0	0	0	0	0
BID	0	0	0	0	0	0	0	0	0	0	0	0	0	0	0	0	0	0	0	0	0	0	0
EXOSC1	0	0	0	0	0	0	0	0	0	0	0	0	0	0	0	0	0	0	0	0	0	0	0
CCNE1	0	0	0	0	0	0	0	0	0	0	0	0	0	0	0	0	0	0	0	0	0	0	0
UBE2K	0	0	0	0	0	0	0	0	0	0	0	0	0	0	0	0	0	0	0	0	0	0	0
GTF2B	0	0	0	0	0	0	0	0	0	0	0	0	0	0	0	0	0	0	0	0	0	0	0
CDK2	0	0	0	0	0	0	0	0	0	0	0	1	0	0	0	0	0	0	0	0	0	0	0
DHPS	0	0	0	0	0	0	0	0	0	0	0	0	0	0	0	0	0	0	0	0	0	0	0
EXOSC8	0	0	0	0	0	0	0	0	0	0	0	0	0	0	0	0	0	0	0	0	0	0	0
SIN3A	0	0	0	0	0	0	0	0	0	0	0	0	0	0	0	0	0	0	0	0	0	0	0
EXOSC5	0	0	0	0	0	0	0	0	0	0	0	0	0	0	0	0	0	0	0	0	0	0	0
EPM2AIP1	0	0	0	0	0	0	0	0	0	0	0	0	0	0	0	0	0	0	0	0	0	0	0
FKBP5	0	0	0	0	0	0	0	0	0	0	0	1	0	0	0	0	0	0	0	0	0	0	0
POLR1A	0	0	0	0	0	0	0	0	0	0	0	1	0	1	0	0	0	0	0	0	0	0	0
MRPL10	0	0	0	0	0	0	0	0	0	0	0	0	0	0	0	0	0	0	0	0	0	0	0
DNTT	0	0	0	0	0	0	0	0	0	0	0	1	1	0	0	0	0	0	0	0	0	0	0
NUCB1	0	0	0	0	0	0	0	0	0	0	0	0	0	0	0	0	0	0	0	0	0	0	0
EIF3A	0	0	0	0	0	0	0	0	0	0	0	0	0	0	0	0	0	0	0	0	0	0	0
FUT11	0	0	0	0	0	0	0	0	0	0	0	0	0	0	0	0	0	0	0	0	0	0	0
PRKAB2	0	0	0	0	0	0	0	0	0	0	0	0	0	0	0	0	0	0	0	0	0	0	0
UBE2Z	0	0	0	0	0	0	1	0	0	0	0	0	0	0	0	0	0	0	0	0	0	0	0
DPF2	0	0	0	0	0	0	0	0	0	0	0	0	0	0	0	0	0	0	0	0	0	0	0
SZT2	0	0	0	0	0	0	0	0	0	0	0	0	0	0	0	0	0	0	0	0	0	0	0
NKRF	0	0	0	0	0	0	0	0	0	0	0	0	0	0	0	0	0	0	0	0	0	0	0
FHIT	0	0	0	0	0	0	0	0	0	0	0	1	0	0	0	0	0	0	0	0	0	0	0
FOXP3	0	0	0	0	0	0	0	0	0	0	0	0	0	0	0	0	0	0	0	0	0	0	0
TMEM165	0	0	0	0	0	0	0	0	0	0	0	0	0	0	0	0	0	0	0	0	0	0	0
CALM1	0	0	0	0	0	0	0	0	0	0	0	0	0	0	0	0	0	0	0	0	0	0	0
SPATA2	0	0	0	0	0	0	0	0	0	0	0	0	0	0	0	0	0	0	0	0	0	0	0
TSSC4	0	0	0	0	0	0	0	0	0	0	0	0	0	0	0	0	0	0	0	0	0	0	0
LNPEP	0	0	0	0	0	0	0	0	0	0	0	0	0	0	0	0	0	0	0	0	0	0	0
CPSF1	0	0	0	0	0	0	0	0	0	0	0	1	0	0	0	0	0	0	0	0	0	0	0
VPS25	0	0	0	0	0	0	0	0	0	0	0	0	0	0	0	0	0	0	0	0	0	0	0
PARK2	0	0	0	0	0	0	0	0	0	0	0	0	0	0	0	0	0	0	0	0	0	0	0
OTUB2	0	0	0	0	0	0	0	0	0	0	0	0	0	0	0	0	0	0	0	0	0	0	0
NCK2	0	0	0	0	0	0	0	0	0	0	0	0	0	0	0	0	0	0	0	0	0	0	0
HNRNPH1	0	0	0	0	0	0	0	0	0	0	0	0	0	0	0	0	0	0	0	0	0	0	0
TRAPPC2L	0	0	0	0	0	0	0	0	0	0	0	0	0	0	0	0	0	0	0	0	0	0	0
OSGIN1	0	0	0	0	0	0	0	0	0	0	0	0	0	0	0	0	0	0	0	0	0	0	0
HSPA1L	0	0	0	0	0	0	0	0	0	0	0	0	0	1	0	0	0	0	0	0	0	0	0
HSPA4	0	0	0	0	0	0	0	0	0	0	0	1	0	1	0	0	0	0	0	0	0	0	0
ZNF564	0	0	0	0	0	0	0	0	0	0	0	0	0	0	0	0	0	0	0	0	0	0	0
BCL3	0	0	0	0	0	0	0	0	0	0	0	0	0	0	0	0	0	0	0	0	0	0	0
CPNE2	0	0	0	0	0	0	0	0	0	0	0	0	0	0	0	0	0	0	0	0	0	0	0
FOXO4	0	0	0	0	0	0	0	0	0	0	0	0	0	1	0	0	0	0	0	0	0	0	0
HSPA6	0	0	0	0	0	0	0	0	0	0	0	0	0	0	0	0	0	0	0	0	0	0	0
SOCS3	0	0	0	0	0	0	0	0	0	0	0	0	0	0	0	0	0	0	0	0	0	0	0
C1orf109	0	0	0	0	0	0	0	0	0	0	0	0	0	0	0	0	0	0	0	0	0	0	0
TXNL4B	0	0	0	0	0	0	0	0	0	0	0	0	0	0	0	0	0	0	0	0	0	0	0
EGLN3	0	0	0	0	0	0	0	0	0	0	0	0	0	0	0	0	0	0	0	0	0	0	0
SNRNP25	0	0	0	0	0	0	0	0	0	0	0	0	0	0	0	0	0	0	0	0	0	0	0
TUBA3C	0	0	0	0	0	0	0	0	0	0	0	1	0	0	0	0	0	0	0	0	0	0	0
CHCHD2	0	0	0	0	0	0	0	0	0	0	0	0	0	0	0	0	0	0	0	0	0	0	0
ZNF765	0	0	0	0	0	0	0	0	0	0	0	0	0	0	0	0	0	0	0	0	0	0	0
RNF213	0	0	0	0	0	0	0	0	0	0	0	0	0	1	0	0	0	0	0	0	0	0	0
MTPN	0	0	0	0	0	0	0	0	0	0	0	0	0	0	0	0	0	0	0	0	0	0	0
FLNA	0	0	0	0	0	0	0	0	0	0	0	0	0	0	0	0	0	0	0	0	0	0	0
NME7	0	0	0	0	0	0	0	0	0	0	0	0	0	0	0	0	0	0	0	0	0	0	0
SEPT7	0	0	0	0	0	0	0	0	0	0	0	0	0	0	0	0	0	0	0	0	0	0	0
RBM39	0	0	0	0	0	0	0	0	0	0	0	0	0	0	0	0	0	0	0	0	0	0	0
EIF4E2	0	0	0	0	0	0	0	0	0	0	0	0	0	0	0	0	0	0	0	0	0	0	0
PTK6	0	0	0	0	0	0	0	0	0	0	0	0	0	0	0	0	0	0	0	0	0	0	0
WDR37	0	0	0	0	0	0	0	0	0	0	0	0	0	0	0	0	0	0	0	0	0	0	0
LASP1	0	0	0	0	0	0	0	0	0	0	0	0	0	0	0	0	0	0	0	0	0	0	0
RELA	0	0	0	0	0	0	0	0	0	0	0	0	0	0	0	0	0	0	0	0	0	0	0
EIF5A2	0	0	1	0	0	0	0	0	0	0	0	0	0	0	0	0	0	0	0	0	0	0	0
OSTF1	0	0	0	0	0	0	0	0	0	0	0	0	0	0	0	0	0	0	0	0	0	0	0
EIF4EBP1	0	0	0	0	0	0	0	0	0	0	0	0	0	0	0	0	0	0	0	0	0	0	0
HDAC7	0	0	0	0	0	0	0	0	0	0	0	0	0	0	0	0	0	0	0	0	0	0	0
ACOT8	0	0	0	0	0	0	0	0	0	0	0	0	0	0	0	0	0	0	0	0	0	0	0
MAD2L2	0	0	0	0	0	0	0	0	0	0	0	0	0	0	0	0	0	0	0	0	0	0	0
NEIL2	0	0	0	0	0	0	0	0	0	0	0	0	0	0	0	0	0	0	0	0	0	0	0
TTC19	0	0	0	0	0	0	0	0	0	0	0	0	0	0	0	0	0	0	0	0	0	0	0
ARIH2	0	0	0	0	0	0	0	0	0	0	0	0	0	0	0	0	0	0	0	0	0	0	0
ACTN3	0	0	0	0	0	0	0	0	0	0	0	0	0	0	0	0	0	0	0	0	0	0	0
NFKBIB	0	0	0	0	0	0	0	0	0	0	0	0	0	0	0	0	0	0	0	0	0	0	0
NDUFAF3	0	0	0	0	0	0	0	0	0	0	0	0	0	0	0	0	0	0	0	0	0	0	0
UACA	0	0	0	0	0	0	0	0	0	0	0	0	0	0	0	0	0	0	0	0	0	0	0
NOTCH1	0	0	0	0	0	0	0	0	0	0	0	1	0	0	0	0	0	0	0	0	0	0	0
NOL9	0	0	0	0	0	0	0	0	0	0	0	0	0	0	0	0	0	0	0	0	0	0	0
ADSL	0	0	0	0	0	0	0	0	0	0	1	0	0	0	0	0	0	0	0	0	0	0	0
PSMA1	0	0	0	0	0	0	0	0	0	0	0	0	0	0	0	0	0	0	0	0	0	0	0
AGPAT4	0	0	0	0	0	0	0	0	0	0	0	0	0	0	0	0	0	0	0	0	0	0	0
ADRB2	0	0	0	0	0	0	0	0	0	0	0	0	0	0	0	0	0	0	0	0	0	0	0
EML2	0	0	0	0	0	0	0	0	0	0	0	1	0	0	0	0	0	0	0	0	0	0	0
TSTD2	0	0	0	0	0	0	0	0	0	0	0	0	0	0	0	0	0	0	0	0	0	0	0
TNS2	0	0	0	0	0	0	0	0	0	0	0	0	0	0	0	0	0	0	0	0	0	0	0
TBK1	0	0	0	0	0	0	0	0	0	0	0	1	0	0	0	0	0	0	0	0	0	0	0
CREBBP	0	0	0	0	0	0	0	0	0	0	0	0	0	1	0	0	0	0	0	0	0	0	0
HSPA9	0	0	0	0	0	0	0	0	0	0	0	0	0	1	0	0	0	0	0	0	0	0	0
UBASH3A	0	0	0	0	0	0	0	0	0	0	0	0	0	0	0	0	0	0	0	0	0	0	0
NXT2	0	0	0	0	0	0	0	0	0	0	0	0	0	0	0	0	0	0	0	0	0	0	0
MORF4L1	0	0	0	0	0	0	0	0	0	0	0	0	0	0	0	0	0	0	0	0	0	0	0
RASSF5	0	0	0	0	0	0	0	0	0	0	0	0	0	0	0	0	0	0	0	0	0	0	0
STK16	0	0	0	0	0	0	0	0	0	0	0	0	0	0	0	0	0	0	0	0	0	0	0
NAGK	0	0	0	0	0	0	0	0	0	0	0	0	0	0	0	0	0	0	0	0	0	0	0
POLE2	0	0	0	0	0	0	0	0	0	0	0	0	0	0	0	0	0	0	0	0	0	0	0
SEC31A	0	0	0	0	0	0	0	0	0	0	0	0	0	0	0	0	0	0	0	0	0	0	0
COMMD1	0	0	0	0	0	0	0	0	0	0	0	0	0	0	0	0	0	0	0	0	0	0	0
ATG9A	0	0	0	0	0	0	0	0	0	0	0	0	0	0	0	0	0	0	0	0	0	0	0
CLTC	0	0	0	0	0	0	0	0	0	0	0	1	0	0	0	0	0	0	0	0	0	0	0
NFKB2	0	0	0	0	0	0	0	0	0	0	0	0	0	0	0	0	0	0	0	0	0	0	0
FLAD1	0	0	0	0	0	0	0	0	0	0	0	0	0	0	0	0	0	0	0	0	0	0	0
MEMO1	0	0	0	0	0	0	0	0	0	0	0	1	0	0	0	0	0	0	0	0	0	0	0
LMO2	0	0	0	0	0	0	0	0	0	0	0	1	0	0	0	0	0	0	0	0	0	0	0
EIF3D	0	0	0	0	0	0	0	0	0	0	0	0	0	0	0	0	0	0	0	0	0	0	0
ELF1	0	0	0	0	0	0	0	0	0	0	0	1	0	0	0	0	0	0	0	0	0	0	0
TUBB4A	0	0	0	0	0	0	0	0	0	0	0	0	0	0	0	0	0	0	0	0	0	0	0
HAT1	0	0	0	0	0	0	0	0	0	0	0	0	0	0	0	0	0	0	0	0	0	0	0
NFKBIE	0	0	0	0	0	0	0	0	0	0	0	0	0	0	0	0	0	0	0	0	0	0	0
TNIP2	0	0	0	0	0	0	0	0	0	0	0	0	0	0	0	0	0	0	0	0	0	0	0
RABIF	0	0	0	0	0	0	0	0	0	0	0	0	0	0	0	0	0	0	0	0	0	0	0
MVP	0	0	0	0	0	0	0	0	0	0	0	0	0	0	0	0	0	0	0	0	0	0	0
SAT1	0	0	0	0	0	0	0	0	0	0	0	0	0	0	0	0	0	0	0	0	0	0	0
CDKN2C	0	0	0	0	0	0	0	0	0	0	0	0	0	0	0	0	0	0	0	0	0	0	0
RELB	0	0	1	0	0	0	0	0	0	0	0	1	0	0	0	0	0	0	0	0	0	0	0
C11orf68	0	0	0	0	0	0	0	0	0	0	0	0	0	0	0	0	0	0	0	0	0	0	0
PARVG	0	0	0	0	0	0	0	0	0	0	0	0	0	0	0	0	0	0	0	0	0	0	0
MAGOHB	0	0	0	0	0	0	0	0	0	0	0	0	0	0	0	0	0	0	0	0	0	0	0
POP5	0	0	0	0	0	0	0	0	0	0	0	1	0	0	0	0	0	0	0	0	0	0	0
AAAS	0	0	0	0	0	0	0	0	0	0	0	0	0	0	0	0	0	0	0	0	0	0	0
CLIC4	0	0	0	0	0	0	0	0	0	0	0	0	0	0	0	0	0	0	0	0	0	0	0
CGGBP1	0	0	0	0	0	0	0	0	0	0	0	0	0	0	0	0	0	0	0	0	0	0	0
KIAA0100	0	0	0	0	0	0	0	0	0	0	0	1	0	0	0	0	0	0	0	0	0	0	0
C9orf72	0	0	0	0	0	0	0	0	0	0	0	0	0	0	0	0	0	0	0	0	0	0	0
NECAP1	0	0	0	0	0	0	0	0	0	0	0	0	0	0	0	0	0	0	0	0	0	0	0
SLC41A3	0	0	0	0	0	0	0	0	0	0	0	0	0	0	0	0	0	0	0	0	0	0	0
SEC14L4	0	0	0	0	0	0	0	0	0	0	0	0	0	0	0	0	0	0	0	0	0	0	0
PLCB4	0	0	0	0	0	0	0	0	0	0	0	1	0	0	0	0	0	0	0	0	0	0	0
PAPOLA	0	0	0	0	0	0	0	0	0	0	0	0	0	0	0	0	0	0	0	0	0	0	0
HLA-DOA	0	0	0	0	0	0	0	0	0	0	0	1	0	1	0	0	0	0	0	0	0	0	0
SOD2	0	0	0	0	0	0	0	0	0	0	0	0	0	0	0	0	0	0	0	0	0	0	0
PATL1	0	0	0	0	0	0	0	0	0	0	0	0	0	0	0	0	0	0	0	0	0	0	0
CEP170	0	0	0	0	0	0	0	0	1	0	0	0	0	0	0	0	0	0	0	0	0	0	0
DGCR14	0	0	0	0	0	0	0	0	0	0	0	0	0	0	0	0	0	0	0	0	0	0	0
RDM1	0	0	0	0	0	0	0	0	0	0	0	1	0	0	0	0	0	0	0	0	0	0	0
TIPRL	0	0	0	0	0	0	0	0	0	0	0	0	0	1	0	0	0	0	0	0	0	0	0
FBXW8	0	0	0	0	0	0	0	0	0	0	0	0	0	0	0	0	0	0	0	0	0	0	0
UBE2W	0	0	0	0	0	0	0	0	0	0	0	0	0	0	0	0	0	0	0	0	0	0	0
FOXO6	0	0	0	0	0	0	0	0	0	0	0	0	0	0	0	0	0	0	0	0	0	0	0
PDIA3	0	0	0	0	0	0	0	0	0	0	0	1	0	0	0	0	0	0	0	0	0	0	0
ACTA1	0	0	1	0	0	0	0	0	0	0	0	0	0	0	0	0	0	0	0	0	0	0	0
ANXA6	0	0	0	0	0	0	0	0	0	0	0	0	0	0	0	0	0	0	0	0	0	0	0
PRDX4	0	0	0	0	0	0	0	0	0	0	0	0	0	0	0	0	0	0	0	0	0	0	0
SNCA	0	0	0	0	0	0	0	0	0	0	0	0	0	0	0	0	0	0	0	0	0	0	0
ANXA7	0	0	0	0	0	0	0	0	0	0	0	1	0	0	0	0	0	0	0	0	0	0	0
TK1	0	0	0	0	0	0	0	0	0	0	0	0	0	0	0	0	0	0	0	0	0	0	0
SETD7	0	0	0	0	0	0	0	0	0	0	0	0	0	0	0	0	0	0	0	0	0	0	0
CDKN1A	0	0	0	0	0	0	0	0	0	0	0	0	0	0	0	0	0	0	0	0	0	0	0
SMN1	0	0	0	0	0	0	0	0	0	0	0	0	0	0	0	0	0	0	0	0	0	0	0
SPC24	0	0	0	0	0	0	0	0	0	0	0	0	0	0	0	0	0	0	0	0	0	0	0
GNL3L	0	0	0	0	0	0	0	0	0	0	0	1	0	0	0	0	0	0	0	0	0	0	0
LRFN1	0	0	0	0	0	0	0	0	0	0	0	0	0	0	0	0	0	0	0	0	0	0	0
PGAM5	0	0	0	0	0	0	0	0	0	0	0	0	0	0	0	0	0	0	0	0	0	0	0
SETDB1	0	0	0	0	0	0	0	0	0	0	0	1	0	1	0	0	0	0	0	0	0	0	0
ZBTB16	0	0	0	0	0	0	0	0	0	0	0	0	0	0	0	0	0	0	0	0	0	0	0
BMI1	0	0	0	0	0	0	0	0	0	0	0	0	0	0	0	0	0	0	0	0	0	0	0
HUWE1	0	0	0	0	0	0	0	0	0	0	0	1	0	1	0	0	0	0	0	0	0	0	0
SIRT7	0	0	0	0	0	0	0	0	0	0	0	1	0	0	0	0	0	0	0	0	0	0	0
ICT1	0	0	0	0	0	0	0	0	0	0	0	0	0	0	0	0	0	0	0	0	0	0	0
HDAC5	0	0	0	0	0	0	0	0	0	0	0	0	0	0	0	0	0	0	0	0	0	0	0
HSPA1A	0	0	0	0	0	0	0	0	0	0	0	0	0	0	0	0	0	0	0	0	0	0	0
PINK1	0	0	0	0	0	0	0	0	0	0	0	0	0	0	0	0	0	0	0	0	0	0	0
CUL4B	0	0	1	0	0	0	0	0	0	0	0	1	0	0	0	0	0	0	0	0	0	0	0
ESR1	0	0	0	0	0	0	0	0	0	0	0	0	0	0	0	0	0	0	0	0	0	0	0
MAP3K5	0	0	0	0	0	0	0	0	0	0	0	0	0	0	0	0	0	0	0	0	0	0	0
NFE2L2	0	0	0	0	0	0	0	0	0	0	0	0	0	0	0	0	0	0	0	0	0	0	0
USP11	0	0	0	0	0	0	0	0	0	0	0	0	0	0	0	0	0	0	0	0	0	0	0
RNPS1	0	0	0	0	0	0	0	0	0	0	0	0	0	0	0	0	0	0	0	0	0	0	0
RNF2	0	0	0	0	0	0	0	0	0	0	0	1	0	0	0	0	0	0	0	0	0	0	0
MDC1	0	0	0	0	0	0	0	0	0	0	0	1	1	0	0	0	0	0	0	0	0	0	0
FN1	0	0	0	0	0	0	0	0	0	0	0	0	0	0	0	0	0	0	0	0	0	0	0
KIFC1	0	0	0	0	0	0	0	0	0	0	0	0	0	0	0	0	0	0	0	0	0	0	0
CCDC8	0	0	1	0	0	0	0	0	0	0	0	0	0	0	0	0	0	0	0	0	0	0	0
BRCA1	0	1	0	0	0	1	1	0	0	0	0	0	0	1	0	1	0	0	0	0	0	0	0
GRB7	0	0	0	0	0	0	0	0	0	0	0	0	0	0	0	0	0	0	0	0	0	0	0
RBX1	0	0	0	0	0	0	0	0	0	0	0	0	0	0	0	0	0	0	0	0	0	0	0
OR12D2	0	0	0	0	0	0	0	0	0	0	0	0	0	0	0	0	0	0	0	0	0	0	0
FRMD8	0	0	0	0	0	0	0	0	0	0	0	0	0	0	0	0	0	0	0	0	0	0	0
POLH	0	0	0	0	0	0	0	0	0	0	0	0	0	0	0	0	0	0	0	0	0	0	0
PDCD5	0	0	0	0	0	0	0	0	0	0	0	1	0	0	0	0	0	0	0	0	0	0	0
CCT7	0	0	0	0	0	0	0	0	0	0	0	0	0	0	0	0	0	0	0	0	0	0	0
CCT2	0	0	0	0	0	0	0	0	0	0	0	0	0	0	0	0	0	0	0	0	0	0	0
UBE2D3	0	0	0	0	0	0	0	0	0	0	0	0	0	0	0	0	0	0	0	0	0	0	0
DDB1	0	0	0	0	0	0	0	0	0	0	0	1	0	0	0	0	0	0	0	0	0	0	0
CCT6A	0	0	0	0	0	0	0	0	0	0	0	0	0	0	0	0	0	0	0	0	0	0	0
HSP90AA1	0	0	0	0	0	0	0	0	0	0	0	0	0	0	0	0	0	0	0	0	0	0	0
BTRC	0	0	0	0	0	0	0	0	0	0	0	0	0	0	0	0	0	0	0	0	0	0	0
CCT3	0	0	0	0	0	0	0	0	0	0	0	0	0	0	0	0	0	0	0	0	0	0	0
CUL1	0	0	0	0	0	0	0	0	0	0	0	0	1	1	0	0	0	0	0	0	0	0	0
CUL4A	0	0	0	0	0	0	0	0	0	0	0	0	0	1	0	0	0	0	0	0	0	0	0
FBXO45	0	0	0	0	0	0	0	0	0	0	0	0	0	0	0	0	0	0	0	0	0	0	0
UHRF2	0	0	0	0	0	0	0	0	0	0	0	0	0	0	0	0	0	0	0	0	0	0	0
SGPL1	0	0	0	0	0	0	0	0	0	0	0	0	0	0	0	0	0	0	0	0	0	0	0
LAGE3	0	0	0	0	0	0	0	0	0	0	0	0	0	0	0	0	0	0	0	0	0	0	0
CUL2	0	0	0	0	0	0	0	0	0	0	0	1	0	0	0	0	0	0	0	0	0	0	0
CSNK1G1	0	0	0	0	0	0	0	0	0	0	0	0	0	0	0	0	0	0	0	0	0	0	0
TAF5L	0	0	0	0	0	0	0	0	0	0	0	1	0	0	0	0	0	0	0	0	0	0	0
ZC3H4	0	0	0	0	0	0	0	0	0	0	0	0	0	0	0	0	0	0	0	0	0	0	0
MRPL45	0	0	0	0	0	0	0	0	0	0	0	0	0	0	0	0	0	0	0	0	0	0	0
DYNC1H1	0	0	0	0	0	0	0	0	0	0	0	1	0	0	0	0	0	0	0	0	0	0	0
SLC25A10	0	0	0	0	0	0	0	0	0	0	0	0	0	0	0	0	0	0	0	0	0	0	0
OBSL1	0	0	0	0	0	0	0	0	0	0	0	0	0	0	0	0	0	0	0	0	0	0	0
ZC3H3	0	0	0	0	0	0	0	0	0	0	0	0	0	0	0	0	0	0	0	0	0	0	0
MLL2	0	0	0	0	0	0	0	0	0	0	0	1	1	1	0	0	0	0	0	0	0	0	1
WIZ	0	0	0	0	0	0	0	0	0	0	0	0	0	1	0	0	0	0	0	0	0	0	0
FIP1L1	0	0	0	0	0	0	0	0	0	0	0	0	0	0	0	0	0	0	0	0	0	0	0
PCDH9	0	0	0	0	0	0	0	0	0	0	0	1	0	0	0	0	0	0	0	0	0	0	0
SLC38A9	0	0	0	0	0	0	0	0	0	0	0	0	0	0	0	0	0	0	0	0	0	0	0
BCL6	0	0	0	0	0	0	0	0	0	0	0	0	0	0	0	0	0	0	0	0	0	0	0
RYK	0	0	0	0	0	0	0	0	0	0	0	1	0	0	0	0	0	0	0	0	0	0	0
POLR2A	0	0	0	0	0	0	0	0	0	0	0	1	0	1	0	0	0	0	0	0	0	0	0
CBX5	0	0	0	0	0	0	0	0	0	0	0	0	0	0	0	0	0	0	0	0	0	0	0
NFYA	0	0	0	0	0	0	0	0	0	0	0	0	0	0	0	0	0	0	0	0	0	0	0
ROR1	0	0	0	0	0	0	0	0	0	0	0	0	0	0	0	0	0	0	0	0	0	0	0
SPEG	0	0	0	0	0	0	0	0	0	0	0	1	0	0	0	0	0	0	0	0	0	0	0
TCL1B	0	0	0	0	0	0	0	0	0	0	0	0	0	0	0	0	0	0	0	0	0	0	0
SUMO3	0	0	0	0	0	0	0	0	0	0	0	0	0	0	0	0	0	0	0	0	0	0	0
RAD51	0	0	0	0	0	0	0	0	0	0	0	0	0	0	0	0	0	0	0	0	0	0	0
ARID2	0	0	0	0	0	0	0	0	0	0	0	1	1	0	0	0	0	0	0	0	0	0	1
MIS12	0	0	0	0	0	0	0	0	0	0	0	0	0	0	0	0	0	0	0	0	0	0	0
APP	0	0	0	0	0	0	0	0	0	0	0	0	0	0	0	0	0	0	0	0	0	0	0
VCP	0	0	0	0	0	0	0	0	0	0	0	0	0	0	0	0	0	0	0	0	0	0	0
CASP2	0	0	0	0	0	0	0	0	0	0	0	0	0	0	0	0	0	0	0	0	0	0	0
ADAMTSL5	0	0	0	0	0	0	0	0	0	0	0	0	0	0	0	0	0	0	0	0	0	0	0
WFIKKN1	0	0	0	0	0	0	0	0	0	0	0	1	0	0	0	0	0	0	0	0	0	0	0
KRTAP10-3	0	0	0	0	0	0	0	0	0	0	0	0	0	0	0	0	0	0	0	0	0	0	0
ADAMTSL4	0	0	0	0	0	0	0	0	0	0	0	0	0	0	0	0	0	0	0	0	0	0	0
KRTAP4-12	0	0	0	0	0	0	0	0	0	0	0	0	0	0	0	0	0	0	0	0	0	0	0
FBXW7	0	0	0	0	0	0	0	0	0	0	0	1	0	0	0	0	0	0	0	0	0	0	0
MYC	0	0	0	0	0	0	0	0	0	0	0	0	0	0	0	0	0	0	0	0	0	0	0
SPATA22	0	0	0	0	0	0	0	0	0	0	0	0	0	0	0	0	0	0	0	0	0	0	0
KDM1A	0	0	0	0	0	0	0	0	0	0	0	1	0	0	0	0	0	0	0	0	0	0	0
UBE3C	0	0	0	0	0	0	0	0	0	0	0	0	0	0	0	0	0	0	0	0	0	0	0
PPP2CA	0	0	0	0	0	0	0	0	0	0	0	0	0	0	0	0	0	0	0	0	0	0	0
CHCHD3	0	0	0	0	0	0	0	0	0	0	0	0	0	0	0	0	0	0	0	0	0	0	0
FANCM	0	0	0	0	0	0	0	0	0	0	0	1	0	0	0	0	0	0	0	0	0	0	0
UBE2O	0	0	0	0	0	0	0	0	0	0	0	0	0	0	0	0	0	0	0	0	0	0	0
FHL3	0	0	0	0	0	0	0	0	0	0	0	0	0	0	0	0	0	0	0	0	0	0	0
PPP1R18	0	0	0	0	0	0	0	0	0	0	0	0	0	0	0	0	0	0	0	0	0	0	0
PML	0	0	0	0	0	0	0	0	0	0	0	0	0	0	0	0	0	0	0	0	0	0	0
EIF4A2	0	0	0	0	0	0	0	0	0	0	0	0	0	0	0	0	0	0	0	0	0	0	0
USP9X	0	0	0	0	0	0	0	0	0	0	0	1	0	1	0	0	0	0	0	0	0	0	0
SLFN11	0	0	0	0	0	0	0	0	0	0	0	0	0	0	0	0	0	0	0	0	0	0	0
UNC13B	0	0	0	0	0	0	0	0	0	0	0	0	0	1	0	0	0	0	0	0	0	0	0
TCEB3	0	0	0	0	0	0	0	0	0	0	0	0	0	1	0	0	0	0	0	0	0	0	0
MAPK1	0	0	0	0	0	0	0	0	0	0	0	0	0	0	0	0	0	0	0	0	0	0	0
PPM1G	0	0	0	0	0	0	0	0	0	0	0	0	0	0	0	0	0	0	0	0	0	0	0
LARP1	0	0	0	0	0	0	0	0	0	0	0	0	0	0	0	0	0	0	0	0	0	0	0
STRAP	0	0	0	0	0	0	0	0	0	0	0	0	0	0	0	0	0	0	0	0	0	0	0
LAS1L	0	0	0	0	0	0	0	0	0	0	0	1	0	0	0	0	0	0	0	0	0	0	0
CPSF2	0	0	0	0	0	0	0	0	0	0	0	1	0	0	0	0	0	0	0	0	0	0	0
NPC2	0	0	0	0	0	0	0	0	0	0	0	0	0	1	0	0	0	0	0	0	0	0	0
CRIPAK	0	0	0	0	0	0	0	0	0	0	0	1	0	0	0	0	0	0	0	0	0	0	0
MICAL3	0	0	0	0	0	0	0	0	0	0	0	0	0	0	0	0	0	0	0	0	0	0	0
DCAF16	0	0	0	0	0	0	0	0	0	0	0	0	0	0	0	0	0	0	0	0	0	0	0
XRCC5	0	0	0	0	0	0	0	0	0	0	0	0	0	0	0	0	0	0	0	0	0	0	0
RFC2	0	0	0	0	0	0	0	0	0	0	0	0	0	0	0	0	0	0	0	0	0	0	0
YWHAZ	0	0	0	0	0	0	0	0	0	0	0	0	0	0	0	0	0	0	0	0	0	0	0
RPS20	0	0	0	0	0	0	0	0	0	0	0	0	0	0	0	0	0	0	0	0	0	0	0
CDK1	0	0	0	0	0	0	0	0	0	0	0	0	0	0	0	0	0	0	0	0	0	0	0
MCM6	0	0	0	0	0	0	0	0	0	0	0	0	0	0	0	0	0	0	0	0	0	0	0
KPNB1	0	0	0	0	0	0	0	0	0	0	0	1	0	0	0	0	0	0	0	0	0	0	0
XRCC6	0	0	0	0	0	0	0	0	0	0	0	0	0	0	0	0	0	0	0	0	0	0	0
MT2A	0	0	0	0	0	0	0	0	0	0	0	0	0	1	0	0	0	0	0	0	0	0	0
NUB1	0	0	0	0	0	0	0	0	0	0	0	0	0	0	0	0	0	0	0	0	0	0	0
UBB	0	0	0	0	0	0	0	0	0	0	0	0	0	1	0	0	0	0	0	0	0	0	0
PPP1CA	0	0	0	0	0	0	0	0	0	0	0	0	0	0	0	0	0	0	0	0	0	0	0
TP53	0	0	0	0	1	1	1	1	0	0	1	1	1	0	0	1	1	0	0	1	1	1	1
SIRT1	0	0	0	0	0	0	0	0	0	0	0	0	0	0	0	0	0	0	0	0	0	0	0
SRSF1	0	0	0	0	0	0	0	0	0	0	0	0	0	0	0	0	0	0	0	0	0	0	0
PHGDH	0	0	0	0	0	0	0	0	0	0	0	0	0	0	0	0	0	0	0	0	0	0	0
SNRNP200	0	0	0	0	0	0	0	0	0	0	0	1	0	0	0	0	0	0	0	0	0	0	0
HNRNPC	0	0	0	0	0	0	0	0	1	0	0	0	0	0	0	0	0	0	0	0	0	0	0
VDAC2	0	0	0	0	0	0	0	0	0	0	0	0	0	0	0	0	0	0	0	0	0	0	0
CAND1	0	0	0	0	0	0	0	0	0	0	0	1	0	0	0	0	0	0	0	0	0	0	0
F2RL2	0	0	0	0	0	0	0	0	0	0	0	0	0	0	0	0	0	0	0	0	0	0	0
PELP1	0	0	0	0	0	0	0	0	0	0	0	1	0	0	0	0	0	0	0	0	0	0	0
CFL1	0	0	0	0	0	0	0	0	0	0	0	0	0	0	0	0	0	0	0	0	0	0	0
WDHD1	0	0	0	0	0	0	0	0	0	0	0	0	0	0	0	0	0	0	0	0	0	0	0
PIK3R1	1	0	1	0	1	0	0	0	0	0	0	1	0	0	0	0	0	0	0	0	0	0	0
CDH1	0	0	0	0	1	0	0	1	0	0	0	1	1	0	0	0	1	0	0	0	0	0	1
YWHAB	0	0	0	0	0	0	0	0	0	0	0	0	0	0	0	0	0	0	0	0	0	0	0
CDK5	0	0	0	0	0	0	0	0	0	0	0	0	0	0	0	0	0	0	0	0	0	0	0
PRKCZ	0	0	0	0	0	0	0	0	0	0	0	1	0	0	0	0	0	0	0	0	0	0	0
GNB2L1	0	0	0	0	0	0	0	0	0	0	0	0	0	0	0	0	0	0	0	0	0	0	0
ARID1A	0	0	0	0	0	0	0	0	0	1	0	1	1	0	0	0	0	0	0	0	0	0	1
NCK1	0	0	0	0	0	0	0	0	0	0	0	0	0	0	0	0	0	0	0	0	0	0	0
ECT2	0	0	0	0	0	0	0	0	0	0	0	1	0	0	0	0	0	0	0	0	0	0	0
OSGIN2	0	0	0	0	0	0	0	0	0	0	0	0	0	0	0	0	0	0	0	0	0	0	0
DESI2	0	0	0	0	0	0	0	0	0	0	0	0	0	0	0	0	0	0	0	0	0	0	0
GTF2H5	0	0	0	0	0	0	0	0	0	0	0	0	0	0	0	0	0	0	0	0	0	0	0
SFPQ	0	0	0	0	0	0	0	0	0	0	0	1	0	0	0	0	0	0	0	0	0	0	0
HECW2	0	0	0	0	0	0	0	0	0	0	0	0	0	0	0	0	0	0	0	0	0	0	0
MCM7	0	0	0	0	0	0	0	0	0	0	0	0	0	0	0	0	0	0	0	0	0	0	0
NR0B2	0	0	0	0	0	0	0	0	0	0	0	0	0	0	0	0	0	0	0	0	0	0	0
IRF1	0	0	0	0	0	0	0	0	0	0	0	0	0	0	0	0	0	0	0	0	0	0	0
ZDHHC17	0	0	0	0	0	0	0	0	0	0	0	0	0	0	0	0	0	0	0	0	0	0	0
E2F1	0	0	0	0	0	0	0	0	0	0	0	0	0	0	0	0	0	0	0	0	0	0	0
EIF2AK2	0	0	0	0	0	0	1	0	0	0	0	1	0	0	0	0	0	0	0	0	0	0	0
GPR68	0	0	0	0	0	0	0	0	0	0	0	0	0	0	0	0	0	0	0	0	0	0	0
MBTPS1	0	0	0	0	0	0	0	0	0	0	0	0	0	1	0	0	0	0	0	0	0	0	0
TAC3	0	0	0	0	0	0	0	0	0	0	0	0	0	0	0	0	0	0	0	0	0	0	0
LPPR3	0	0	0	0	0	0	0	0	0	0	0	0	0	0	0	0	0	0	0	0	0	0	0
PLCB3	0	0	0	0	0	0	0	0	0	0	0	0	0	0	0	0	0	0	0	0	0	0	0
S1PR1	0	0	0	0	0	0	0	0	0	0	0	1	1	0	0	0	0	0	0	0	0	0	0
FGFR2	1	0	0	0	0	0	0	0	0	0	0	1	0	1	0	0	0	0	0	0	0	0	0
GRHL2	0	0	0	0	0	0	0	0	0	0	0	0	1	0	0	0	0	0	0	0	0	0	0
FGFR1	0	0	0	0	0	0	0	0	0	0	0	0	0	0	0	0	0	0	0	0	0	0	0
POLR2C	0	0	0	0	0	0	0	0	0	0	0	0	0	0	0	0	0	0	0	0	0	0	0
EBNA1BP2	0	0	0	0	0	0	0	0	0	0	0	0	0	0	0	0	0	0	0	0	0	0	0
TUBG1	0	0	0	0	0	0	0	0	0	0	0	0	0	0	0	0	0	0	0	0	0	0	0
RPS2	0	0	0	0	0	0	0	0	0	0	0	0	0	0	0	0	0	0	0	0	0	0	0
FGFR4	1	0	0	0	0	0	0	0	0	0	0	0	0	0	0	0	0	0	0	0	0	0	0
PDIA4	0	0	0	0	0	0	0	0	0	0	0	1	0	0	0	0	0	0	0	0	0	0	0
CUL7	0	0	0	0	0	0	0	0	0	0	0	1	0	0	0	0	0	0	0	0	0	0	0
AUH	0	0	0	0	0	0	0	0	0	0	0	0	0	0	0	0	0	0	0	0	0	0	0
ARPC5L	0	0	0	0	0	0	0	0	0	0	0	0	0	0	0	0	0	0	0	0	0	0	0
INMT	0	0	0	0	0	0	0	0	0	0	0	0	0	0	0	0	0	0	0	0	0	0	0
KLHL12	0	0	0	0	0	0	0	0	0	0	0	1	0	1	0	0	0	0	0	0	0	0	0
ENAH	0	0	0	0	0	0	0	0	0	0	0	1	1	0	0	0	0	0	0	0	0	0	0
SMC1A	0	0	0	0	0	0	0	0	0	0	1	0	0	1	0	0	0	0	0	0	0	0	0
MET	1	0	1	0	0	0	0	0	0	0	0	1	0	0	0	0	0	0	0	0	0	0	0
MSH2	0	0	0	0	0	0	0	0	0	0	0	1	0	0	0	0	0	0	0	0	0	0	0
EED	0	0	0	0	0	0	0	0	0	0	0	0	0	0	0	0	0	0	0	0	0	0	0
NEDD8	0	0	0	0	0	0	0	0	0	0	0	0	0	0	0	0	0	0	0	0	0	0	0
EGFR	1	0	1	0	0	0	0	0	0	0	0	0	0	0	0	0	0	0	0	0	0	0	0
CDK4	1	0	0	0	0	0	0	0	0	0	0	0	0	0	0	0	0	0	0	0	0	0	0
RPA1	0	0	0	0	0	0	0	0	0	0	0	0	0	1	0	0	0	0	0	0	0	0	0
CEBPA	0	0	0	0	0	0	0	0	0	0	0	0	0	0	0	0	0	0	0	0	0	0	0
AMOT	0	0	0	0	0	0	0	0	0	0	0	0	0	0	0	0	0	0	0	0	0	0	0
MGMT	0	0	0	0	0	0	0	0	0	0	0	0	0	0	0	0	0	0	0	0	0	0	0
HDAC11	0	0	0	0	0	0	0	0	0	0	0	0	0	1	0	0	0	0	0	0	0	0	0
HCFC1	0	0	0	0	0	0	0	0	0	0	0	1	0	1	0	0	0	0	0	0	0	0	0
NEK7	0	0	0	0	0	0	0	0	0	0	0	0	0	0	0	0	0	0	0	0	0	0	0
THRB	0	0	0	0	0	0	0	0	0	0	0	0	0	0	0	0	0	0	0	0	0	0	0
VTI1B	0	0	0	0	0	0	0	0	0	0	0	0	0	0	0	0	0	0	0	0	0	0	0
THRA	0	0	0	0	0	0	0	0	0	0	0	0	0	1	0	0	0	0	0	0	0	0	0
AIRE	0	0	0	0	0	0	0	0	0	0	0	0	0	0	0	0	0	0	0	0	0	0	0
FANCD2	0	0	0	0	0	0	0	0	0	0	0	1	0	1	0	0	0	0	0	0	0	0	0
RAB6A	0	0	0	0	0	0	0	0	0	0	0	0	0	0	0	0	0	0	0	0	0	0	0
PCSK4	0	0	0	0	0	0	0	0	0	0	0	0	0	0	0	0	0	0	0	0	0	0	0
GDI1	0	0	0	0	0	0	0	0	0	0	0	0	0	0	0	0	0	0	0	0	0	0	0
LAMP2	0	0	0	0	0	0	0	0	0	0	0	1	0	0	0	0	0	0	0	0	0	0	0
RABAC1	0	0	0	0	0	0	0	0	0	0	0	0	0	0	0	0	0	0	0	0	0	0	0
RUNDC3A	0	0	0	0	0	0	0	0	0	0	0	0	0	0	0	0	0	0	0	0	0	0	0
VHL	0	0	0	0	0	0	0	0	0	0	0	0	0	0	0	0	0	0	0	0	0	0	0
ACAP2	0	0	0	0	0	0	0	0	0	0	0	0	0	0	0	0	0	0	0	0	0	0	0
SAP30	0	0	0	0	0	0	0	0	0	0	0	0	0	0	0	0	0	0	0	0	0	0	0
SAP30BP	0	0	0	0	0	0	0	0	0	0	0	0	0	0	0	0	0	0	0	0	0	0	0
CHD4	0	0	0	0	0	0	0	0	0	0	0	0	0	1	0	0	0	0	0	0	0	0	0
RBBP4	0	0	0	0	0	0	0	0	0	0	0	0	0	0	0	0	0	0	0	0	0	0	0
MTA2	0	0	0	0	0	0	0	0	0	0	0	0	0	0	0	0	0	0	0	0	0	0	0
HDAC3	0	0	0	0	0	0	0	0	0	0	0	0	0	0	0	0	0	0	0	0	0	0	0
PSMC3	0	0	0	0	0	0	0	0	0	0	0	0	0	0	0	0	0	0	0	0	0	0	0
RXRA	0	0	0	0	0	0	0	0	0	0	0	0	0	0	0	0	0	0	0	0	0	0	0
ERBB2	1	0	0	0	0	0	0	0	0	0	1	0	0	0	0	0	0	0	0	0	1	0	0
ESR2	0	0	0	0	0	0	0	0	0	0	0	0	0	0	0	0	0	0	0	0	0	0	0
NR3C1	0	0	0	0	0	0	0	0	0	0	0	0	0	0	0	0	0	0	0	0	0	0	0
AURKA	0	0	0	0	0	0	0	0	0	0	0	0	0	0	0	0	0	0	0	0	0	0	0
CASP8	0	0	0	0	0	0	0	0	0	0	0	0	1	0	0	0	0	0	0	0	0	0	1
NOTCH2	0	0	0	0	0	0	0	0	0	0	0	1	0	1	0	0	0	0	0	0	0	0	0
CHEK2	0	0	0	0	0	1	0	0	0	0	0	0	0	0	0	0	0	0	0	0	0	0	0
RPA3	0	0	0	0	0	0	0	0	0	0	0	0	0	0	0	0	0	0	0	0	0	0	0
PIK3CA	1	0	0	0	1	0	0	0	0	0	1	1	0	1	0	0	0	0	0	1	0	1	0
TGFB1	0	0	0	0	0	0	0	0	0	0	0	0	0	0	0	0	0	0	0	0	0	0	0
MND1	0	0	0	0	0	0	0	0	0	0	0	0	0	0	0	0	0	0	0	0	0	0	0
RB1CC1	0	0	0	0	0	0	0	0	0	0	0	1	0	1	0	0	0	0	0	0	0	0	0
XRCC3	0	0	0	0	0	0	0	0	0	0	0	0	0	0	0	0	0	0	0	0	0	0	0
BRMS1	0	0	0	0	0	0	0	0	0	0	0	0	0	0	0	0	0	0	0	0	0	0	0
GATAD2A	0	0	0	0	0	0	0	0	0	0	0	0	0	0	0	0	0	0	0	0	0	0	0
MBD3	0	0	0	0	0	0	0	0	0	0	0	0	0	0	0	0	0	0	0	0	0	0	0
MBD2	0	0	0	0	0	0	0	0	0	0	0	0	0	0	0	0	0	0	0	0	0	0	0
CHD3	0	0	0	0	0	0	0	0	0	0	0	0	0	0	0	0	0	0	0	0	0	0	0
KRT40	0	0	0	0	0	0	0	0	0	0	0	0	0	0	0	0	0	0	0	0	0	0	0
HIST2H2AC	0	0	0	0	0	0	0	0	0	0	0	0	0	1	0	0	0	0	0	0	0	0	0
KAT2B	0	0	0	0	0	0	0	0	0	0	0	1	0	0	0	0	0	0	0	0	0	0	0
EPS8L3	0	0	0	0	0	0	0	0	0	0	0	0	0	0	0	0	0	0	0	0	0	0	0
ABI1	0	0	0	0	0	0	0	0	0	0	0	0	0	0	0	0	0	0	0	0	0	0	0
FASLG	0	0	0	0	0	0	0	0	0	0	0	0	0	0	0	0	0	0	0	0	0	0	0
CD3E	0	0	0	0	0	0	0	0	0	0	0	0	0	0	0	0	0	0	0	0	0	0	0
SRPK2	0	0	0	0	0	0	0	0	0	0	0	1	0	0	0	0	0	0	0	0	0	0	0
GAL3ST4	0	0	0	0	0	0	0	0	0	0	0	0	0	0	0	0	0	0	0	0	0	0	0
B4GALT1	0	0	0	0	0	0	0	0	0	0	0	0	0	0	0	0	0	0	0	0	0	0	0
VBP1	0	0	0	0	0	0	0	0	0	0	0	1	0	0	0	0	0	0	0	0	0	0	0
CEP250	0	0	0	0	0	0	0	0	0	0	0	0	0	0	0	0	0	0	0	0	0	0	0
LYST	0	0	0	0	0	0	0	0	0	0	0	1	1	1	0	0	0	0	0	0	0	0	0
WWOX	0	0	0	0	0	0	0	0	0	0	0	0	0	0	0	0	0	0	0	0	0	0	0
UTP14C	0	0	0	0	0	0	0	0	0	0	0	1	0	0	0	0	0	0	0	0	0	0	0
LMNA	0	0	0	0	0	0	0	0	0	0	0	1	0	0	0	0	0	0	0	0	0	0	0
VIM	0	0	0	0	0	0	0	0	0	0	0	0	1	0	0	0	0	0	0	0	0	0	0
GRPR	0	0	0	0	0	0	0	0	0	0	0	0	0	0	0	0	0	0	0	0	0	0	0
ABCB6	0	0	0	0	0	0	0	0	0	0	0	0	0	0	0	0	0	0	0	0	0	0	0
TECTB	0	0	0	0	0	0	0	0	0	0	0	0	0	0	0	0	0	0	0	0	0	0	0
TRAPPC10	0	0	0	0	0	0	0	0	0	0	0	1	0	1	0	0	0	0	0	0	0	0	0
HNRNPU	0	0	0	0	0	0	0	0	0	0	1	0	0	0	0	0	0	0	0	0	0	0	0
VPS72	0	0	0	0	0	0	0	0	0	0	0	0	0	0	0	0	0	0	0	0	0	0	0
IRS1	0	0	0	0	0	0	0	0	0	0	0	1	0	1	0	0	0	0	0	0	0	0	0
RAX2	0	0	0	0	0	0	0	0	0	0	0	0	0	0	0	0	0	0	0	0	0	0	0
FSCN2	0	0	0	0	0	0	0	0	0	0	0	0	0	0	0	0	0	0	0	0	0	0	0
PLEKHA1	0	0	0	0	0	0	1	0	0	0	0	0	0	0	0	0	0	0	0	0	0	0	0
LENG1	0	0	0	0	0	0	0	0	0	0	0	0	0	0	0	0	0	0	0	0	0	0	0
LMBRD1	0	0	0	0	0	0	0	0	0	0	0	0	0	0	0	0	0	0	0	0	0	0	0
CUTC	0	0	0	0	0	0	0	0	0	0	0	0	0	0	0	0	0	0	0	0	0	0	0
AFF4	0	0	0	0	0	0	0	0	0	0	0	0	0	0	0	0	0	0	0	0	0	0	0
SAE1	0	0	0	0	0	0	0	0	0	0	0	0	0	0	0	0	0	0	0	0	0	0	0
GTPBP2	0	0	0	0	0	0	0	0	0	0	0	0	0	1	0	0	0	0	0	0	0	0	0
TNRC18	0	0	0	0	0	0	0	0	0	0	0	1	0	0	0	0	0	0	0	0	0	0	0
TNRC6C	0	0	0	0	0	0	0	0	0	0	0	0	0	0	0	0	0	0	0	0	0	0	0
AGO4	0	0	0	0	0	0	0	0	0	0	0	0	0	0	0	0	0	0	0	0	0	0	0
AGO2	0	0	0	0	0	0	0	0	0	0	0	0	0	0	0	0	0	0	0	0	0	0	0
CNOT7	0	0	0	0	0	0	0	0	0	0	0	0	0	0	0	0	0	0	0	0	0	0	0
CNOT10	0	0	0	0	0	0	0	0	0	0	0	0	0	0	0	0	0	0	0	0	0	0	0
AGO1	0	0	0	0	0	0	0	0	0	0	0	0	0	0	0	0	0	0	0	0	0	0	0
HNRNPUL2	0	0	0	0	0	0	0	0	0	0	0	0	0	1	0	0	0	0	0	0	0	0	0
PAN2	0	0	0	0	0	0	0	0	0	0	0	1	0	0	0	0	0	0	0	0	0	0	0
PABPC1	0	0	0	0	0	0	0	0	0	0	0	0	0	0	0	0	0	0	0	0	0	0	0
PABPC4	0	0	0	0	0	0	0	0	0	0	0	0	0	0	0	0	0	0	0	0	0	0	0
CNOT1	0	0	0	0	0	0	0	0	0	0	0	0	0	1	0	0	0	0	0	0	0	0	0
CNOT2	0	0	0	0	0	0	0	0	0	0	0	0	0	0	0	0	0	0	0	0	0	0	0
RQCD1	0	0	0	0	0	0	0	0	0	0	0	0	0	0	0	0	0	0	0	0	0	0	0
CNOT3	0	0	0	0	0	0	0	0	0	0	0	0	0	0	0	0	0	0	0	0	0	0	0
CNOT8	0	0	0	0	0	0	0	0	0	0	0	0	0	0	0	0	0	0	0	0	0	0	0
PAN3	0	0	0	0	0	0	0	0	0	0	0	0	0	0	0	0	0	0	0	0	0	0	0
AGO3	0	0	0	0	0	0	0	0	0	0	0	0	0	0	0	0	0	0	0	0	0	0	0
CNOT6	0	0	0	0	0	0	0	0	0	0	0	0	0	0	0	0	0	0	0	0	0	0	0
LRRC14	0	0	0	0	0	0	0	0	0	0	0	0	0	0	0	0	0	0	0	0	0	0	0
COPS5	0	0	0	0	0	0	0	0	0	0	0	0	0	0	0	0	0	0	0	0	0	0	0
ATXN2L	0	0	0	0	0	0	0	0	0	0	0	1	0	0	0	0	0	0	0	0	0	0	0
CFTR	0	0	0	0	0	0	0	0	0	0	0	1	0	0	0	0	0	0	0	0	0	0	0
CCNA1	0	0	0	0	0	0	0	0	0	0	0	0	0	0	0	0	0	0	0	0	0	0	0
SNRNP70	0	0	0	0	0	0	0	0	0	0	0	0	0	0	0	0	0	0	0	0	0	0	0
CCDC88B	0	0	1	0	0	0	0	0	0	0	0	0	0	0	0	0	0	0	0	0	0	0	0
EPOR	0	0	0	0	0	0	0	0	0	0	0	0	0	0	0	0	0	0	0	0	0	0	0
PDAP1	0	0	0	0	0	0	0	0	0	0	0	0	0	0	0	0	0	0	0	0	0	0	0
LMNTD1	0	0	0	0	0	0	0	0	0	0	0	0	0	0	0	0	0	0	0	0	0	0	0
MIER1	0	0	0	0	0	0	0	0	0	0	0	0	0	0	0	0	0	0	0	0	0	0	0
RPS21	0	0	0	0	0	0	0	0	0	0	0	0	0	0	0	0	0	0	0	0	0	0	0
WDR5	0	0	0	0	0	0	0	0	0	0	0	0	0	0	0	0	0	0	0	0	0	0	0
MCM2	0	0	0	0	0	0	0	0	0	0	0	0	0	0	0	0	0	0	0	0	0	0	0
HSD17B10	0	0	0	0	0	0	0	0	0	0	0	0	0	0	0	0	0	0	0	0	0	0	0
RPS19	0	0	0	0	0	0	0	0	0	0	0	0	0	0	0	0	0	0	0	0	0	0	0
HIST1H4A	0	0	0	0	0	0	0	0	0	0	0	0	0	0	0	0	0	0	0	0	0	0	0
DDX17	0	0	0	0	0	0	0	0	0	0	0	1	0	0	0	0	0	0	0	0	0	0	0
PTBP1	0	0	0	0	0	0	0	0	0	0	0	0	0	1	0	0	0	0	0	0	0	0	0
G3BP1	0	0	0	0	0	0	0	0	0	0	0	0	0	0	0	0	0	0	0	0	0	0	0
KPNA2	0	0	0	0	0	0	0	0	0	0	0	0	0	0	0	0	0	0	0	0	0	0	0
TARDBP	0	0	0	0	0	0	0	0	0	0	0	0	0	0	0	0	0	0	0	0	0	0	0
PRDX2	0	0	0	0	0	0	0	0	0	0	0	0	0	0	0	0	0	0	0	0	0	0	0
NPM1	0	0	0	0	0	0	0	0	0	0	0	0	0	0	0	0	0	0	0	0	0	0	0
TOP1	0	0	0	0	0	0	0	0	0	0	0	1	0	0	0	0	0	0	0	0	0	0	0
SRSF3	0	0	0	0	0	0	0	0	0	0	0	0	0	0	0	0	0	0	0	0	0	0	0
EIF6	0	0	0	0	0	0	0	0	0	0	0	0	0	0	0	0	0	0	0	0	0	0	0
CAPRIN1	0	0	0	0	0	0	0	0	0	0	0	0	0	0	0	0	0	0	0	0	0	0	0
EIF2S2	0	0	0	0	0	0	0	0	0	0	0	0	0	0	0	0	0	0	0	0	0	0	0
SRSF6	0	0	0	0	0	0	0	0	0	0	0	0	0	0	0	0	0	0	0	0	0	0	0
RPS10	0	0	0	0	0	0	0	0	0	0	0	0	0	0	0	0	0	0	0	0	0	0	0
CD36	0	0	0	0	0	0	0	0	0	0	0	0	0	1	0	0	0	0	0	0	0	0	0
NOP16	0	0	0	0	0	0	0	0	0	0	0	1	0	0	0	0	0	0	0	0	0	0	0
TCEA2	0	0	0	0	0	0	0	0	0	0	0	0	0	0	0	0	0	0	0	0	0	0	0
USP39	0	0	0	0	0	0	0	0	0	0	0	0	0	0	0	0	0	0	0	0	0	0	0
MRPS2	0	0	0	0	0	0	0	0	0	0	0	0	0	0	0	0	0	0	0	0	0	0	0
H1F0	0	0	0	0	0	0	0	0	0	0	0	0	0	0	0	0	0	0	0	0	0	0	0
HNRNPA1	0	0	0	0	0	0	0	0	0	0	0	0	0	0	0	0	0	0	0	0	0	0	0
PRPF4	0	0	0	0	0	0	0	0	0	0	0	0	0	1	0	0	0	0	0	0	0	0	0
RNMTL1	0	0	0	0	0	0	0	0	0	0	0	0	0	0	0	0	0	0	0	0	0	0	0
NUDT16L1	0	0	0	0	0	0	0	0	0	0	0	0	0	0	0	0	0	0	0	0	0	0	0
DFFB	0	0	0	0	0	0	0	0	0	0	0	0	0	0	0	0	0	0	0	0	0	0	0
TRUB1	0	0	0	0	0	0	0	0	0	0	0	0	0	0	0	0	0	0	0	0	0	0	0
LRRC59	0	0	0	0	0	0	0	0	0	0	0	0	0	0	0	0	0	0	0	0	0	0	0
SF3B6	0	0	0	0	0	0	0	0	0	0	0	0	0	0	0	0	0	0	0	0	0	0	0
EEF1B2	0	0	0	0	0	0	0	0	0	0	0	0	0	0	0	0	0	0	0	0	0	0	0
ACLY	0	0	0	0	0	0	0	0	0	0	0	0	0	0	0	0	0	0	0	0	0	0	0
PWP1	0	0	0	0	0	0	0	0	0	0	0	0	0	1	0	0	0	0	0	0	0	0	0
SRSF9	0	0	0	0	0	0	0	0	0	0	0	0	0	0	0	0	0	0	0	0	0	0	0
DIMT1	0	0	0	0	0	0	0	0	0	0	0	0	0	0	0	0	0	0	0	0	0	0	0
SRRM2	0	0	0	0	0	0	0	0	0	0	0	0	0	1	0	0	0	0	0	0	0	0	0
RPL23	0	0	0	0	0	0	0	0	0	0	0	0	0	0	0	0	0	0	0	0	0	0	0
SHMT2	0	0	0	0	0	0	0	0	0	0	0	0	0	0	0	0	0	0	0	0	0	0	0
DDX1	0	0	0	0	0	0	1	0	0	0	0	0	0	0	0	0	0	0	0	0	0	0	0
ATP5A1	0	0	0	0	0	0	0	0	0	0	0	0	1	1	0	0	0	0	0	0	0	0	0
SEC24C	0	0	0	0	0	0	0	0	0	0	0	1	0	0	0	0	0	0	0	0	0	0	0
GNL2	0	0	0	0	0	0	0	0	0	0	0	0	0	0	0	0	0	0	0	0	0	0	0
CFAP58	0	0	0	0	0	0	0	0	0	0	0	0	0	0	0	0	0	0	0	0	0	0	0
MRPL1	0	0	0	0	0	0	0	0	0	0	0	0	0	0	0	0	0	0	0	0	0	0	0
LUC7L2	0	0	0	0	0	0	0	0	0	0	0	1	0	0	0	0	0	0	0	0	0	0	0
SRPK1	0	0	0	0	0	0	0	0	0	0	0	0	0	0	0	0	0	0	0	0	0	0	0
SSB	0	0	0	0	0	0	0	0	0	0	0	0	0	0	0	0	0	0	0	0	0	0	0
RPL34	0	0	0	0	0	0	0	0	0	0	0	0	0	0	0	0	0	0	0	0	0	0	0
C8orf33	0	0	0	0	0	0	0	0	0	0	0	0	0	0	0	0	0	0	0	0	0	0	0
H2AFV	0	0	0	0	0	0	0	0	0	0	0	0	0	0	0	0	0	0	0	0	0	0	0
SERBP1	0	0	0	0	0	0	0	0	0	0	0	0	0	0	0	0	0	0	0	0	0	0	0
RPL31	0	0	0	0	0	0	0	0	0	0	0	0	0	0	0	0	0	0	0	0	0	0	0
SF3A3	0	0	0	0	0	0	0	0	0	0	0	0	0	0	0	0	0	0	0	0	0	0	0
RPS9	0	0	0	0	0	0	0	0	0	0	0	0	0	1	0	0	0	0	0	0	0	0	0
PSMA5	0	0	0	0	0	0	0	0	0	0	0	0	0	0	0	0	0	0	0	0	0	0	0
RPL30	0	0	0	0	0	0	0	0	0	0	0	0	0	0	0	0	0	0	0	0	0	0	0
MYBBP1A	0	0	0	0	0	0	0	0	0	0	0	0	0	0	0	0	0	0	0	0	0	0	0
DDX47	0	0	0	0	0	0	0	0	0	0	0	1	0	0	0	0	0	0	0	0	0	0	0
HP1BP3	0	0	0	0	0	0	0	0	0	0	0	0	0	0	0	0	0	0	0	0	0	0	0
ZC3HAV1	0	0	0	0	0	0	0	0	0	0	0	0	0	0	0	0	0	0	0	0	0	0	0
OSBPL11	0	0	0	0	0	0	0	0	0	0	0	0	0	0	0	0	0	0	0	0	0	0	0
SF3B2	0	0	0	0	0	0	0	0	0	0	0	1	0	0	0	0	0	0	0	0	0	0	0
PCBP1	0	0	0	0	0	0	0	0	0	0	0	0	0	0	0	0	0	0	0	0	0	0	0
RPS16	0	0	0	0	0	0	0	0	0	0	0	0	0	0	0	0	0	0	0	0	0	0	0
RBM42	0	0	0	0	0	0	0	0	0	0	0	0	0	0	0	0	0	0	0	0	0	0	0
RPS18	0	0	0	0	0	0	0	0	0	0	0	0	0	0	0	0	0	0	0	0	0	0	0
UBE2M	0	0	0	0	0	0	0	0	0	0	0	0	0	0	0	0	0	0	0	0	0	0	0
LARP7	0	0	0	0	0	0	0	0	0	0	0	0	0	0	0	0	0	0	0	0	0	0	0
MTERF3	0	0	0	0	0	0	0	0	0	0	0	0	0	0	0	0	0	0	0	0	0	0	0
RPL37A	0	0	0	0	0	0	0	0	0	0	0	0	0	0	0	0	0	0	0	0	0	0	0
HSPD1	0	0	0	0	0	0	0	0	0	0	0	1	0	0	0	0	0	0	0	0	0	0	0
YTHDF2	0	0	0	0	0	0	0	0	0	0	0	0	0	0	0	0	0	0	0	0	0	0	0
TRMT1L	0	0	0	0	0	0	0	0	0	0	0	0	0	0	0	0	0	0	0	0	0	0	0
RPS11	0	0	0	0	0	0	0	0	0	0	0	0	0	0	0	0	0	0	0	0	0	0	0
RPL12	0	0	0	0	0	0	0	0	0	0	0	0	0	0	0	0	0	0	0	0	0	0	0
STAU1	0	0	0	0	0	0	0	0	0	0	0	1	0	1	0	0	0	0	0	0	0	0	0
RPS14	0	0	0	0	0	0	0	0	0	0	0	0	0	0	0	0	0	0	0	0	0	0	0
MRPL3	0	0	0	0	0	0	0	0	0	0	0	0	0	0	0	0	0	0	0	0	0	0	0
MRPL49	0	0	0	0	0	0	0	0	0	0	0	0	0	0	0	0	0	0	0	0	0	0	0
SND1	0	0	0	0	0	0	0	0	0	0	0	0	0	0	0	0	0	0	0	0	0	0	0
MRPL19	0	0	0	0	0	0	0	0	0	0	0	0	0	0	0	0	0	0	0	0	0	0	0
CIRBP	0	0	0	0	0	0	0	0	0	0	0	0	0	0	0	0	0	0	0	0	0	0	0
FBF1	0	0	0	0	0	0	0	0	0	0	0	0	0	0	0	0	0	0	0	0	0	0	0
SYNCRIP	0	0	0	0	0	0	0	0	0	0	0	1	0	1	0	0	0	0	0	0	0	0	0
RPL36	0	0	0	0	0	0	0	0	0	0	0	0	0	0	0	0	0	0	0	0	0	0	0
DDX18	0	0	0	0	0	0	0	0	0	0	0	0	0	0	0	0	0	0	0	0	0	0	0
C7orf50	0	0	0	0	0	0	0	0	0	0	0	0	0	0	0	0	0	0	0	0	0	0	0
RPS25	0	0	0	0	0	0	0	0	0	0	0	0	0	0	0	0	0	0	0	0	0	0	0
MRPL11	0	0	0	0	0	0	0	0	0	0	0	0	0	0	0	0	0	0	0	0	0	0	0
OPA1	0	0	0	0	0	0	0	0	0	0	0	1	0	0	0	0	0	0	0	0	0	0	0
FUBP3	0	0	0	0	0	0	0	0	0	0	0	0	1	0	0	0	0	0	0	0	0	0	0
TMA16	0	0	0	0	0	0	0	0	0	0	0	0	0	0	0	0	0	0	0	0	0	0	0
PPAN	0	0	0	0	0	0	0	0	0	0	0	0	0	0	0	0	0	0	0	0	0	0	0
DDX10	0	0	0	0	0	0	0	0	0	0	0	0	0	0	0	0	0	0	0	0	0	0	0
DDX55	0	0	0	0	0	0	0	0	0	0	0	1	0	0	0	0	0	0	0	0	0	0	0
CARS	0	0	0	0	0	0	0	0	0	0	0	0	0	0	0	0	0	0	0	0	0	0	0
GTPBP1	0	0	0	0	0	0	0	0	0	0	0	0	0	0	0	0	0	0	0	0	0	0	0
ERCC6	0	0	0	0	0	0	0	0	0	0	0	0	0	1	0	0	0	0	0	0	0	0	0
STAT1	0	0	0	0	0	0	0	0	0	0	0	0	0	0	0	0	0	0	0	0	0	0	0
SKP1	0	0	0	0	0	0	0	0	0	0	0	0	0	0	0	0	0	0	0	0	0	0	0
HNRNPD	0	0	0	0	0	0	0	0	0	0	0	1	0	0	0	0	0	0	0	0	0	0	0
SMARCA4	0	0	0	0	0	0	0	0	0	0	0	0	0	0	0	0	0	0	0	0	0	0	0
YBX1	0	0	0	0	0	0	0	0	0	0	0	0	0	0	0	0	0	0	0	0	0	0	0
BLM	0	0	0	0	0	0	0	0	0	0	0	0	0	0	0	0	0	0	0	0	0	0	0
CCNB1	0	0	0	0	0	0	0	0	0	0	0	0	0	0	0	0	0	0	0	0	0	0	0
UBE2D1	0	0	0	0	0	0	0	0	0	0	0	0	0	0	0	0	0	0	0	0	0	0	0
RPL28	0	0	0	0	0	0	0	0	0	0	0	0	0	0	0	0	0	0	0	0	0	0	0
HIST1H2AB	0	0	0	0	0	0	0	0	0	0	0	0	0	0	0	0	0	0	0	0	0	0	0
RPS13	0	0	0	0	0	0	0	0	0	0	0	0	0	0	0	0	0	0	0	0	0	0	0
NAT10	0	0	0	0	0	0	0	0	0	0	0	0	0	0	0	0	0	0	0	0	0	0	0
SMARCC1	0	0	0	0	0	0	0	0	0	0	0	0	0	0	0	0	0	0	0	0	0	0	0
SSRP1	0	0	0	0	0	0	0	0	0	0	0	0	0	0	0	0	0	0	0	0	0	0	0
PRMT1	0	0	0	0	0	0	0	0	0	0	0	0	0	0	0	0	0	0	0	0	0	0	0
DHX9	0	0	0	0	0	0	0	0	0	0	0	1	0	0	0	0	0	0	0	0	0	0	0
XRCC1	0	0	0	0	0	0	0	0	0	0	0	0	0	0	0	0	0	0	0	0	0	0	0
BRCC3	0	0	0	0	0	0	0	0	0	0	0	0	0	0	0	0	0	0	0	0	0	0	0
RSL1D1	0	0	0	0	0	0	0	0	0	0	0	0	0	1	0	0	0	0	0	0	0	0	0
MKI67	0	0	0	0	0	0	0	0	0	0	0	1	0	0	0	0	0	0	0	0	0	0	0
DDX24	0	0	0	0	0	0	0	0	0	0	0	0	0	0	0	0	0	0	0	0	0	0	0
RPSA	0	0	0	0	0	0	0	0	0	0	0	0	0	0	0	0	0	0	0	0	0	0	0
EIF5B	0	0	0	0	0	0	0	0	0	0	0	0	0	0	0	0	0	0	0	0	0	0	0
FXR2	0	0	0	0	0	0	0	0	0	0	0	0	0	0	0	0	0	0	0	0	0	0	0
RPS7	0	0	0	0	0	0	0	0	0	0	0	0	0	0	0	0	0	0	0	0	0	0	0
RBM28	0	0	0	0	0	0	0	0	0	0	0	0	0	0	0	0	0	0	0	0	0	0	0
RPL21	0	0	0	0	0	0	0	0	0	0	0	0	0	0	0	0	0	0	0	0	0	0	0
RPL32	0	0	0	0	0	0	0	0	0	0	0	0	0	0	0	0	0	0	0	0	0	0	0
ENO1	0	0	0	0	0	0	0	0	0	0	0	0	0	0	0	0	0	0	0	0	0	0	0
RPL3	0	0	0	0	0	0	0	0	0	0	0	0	0	0	0	0	0	0	0	0	0	0	0
NOP2	0	0	0	0	0	0	0	0	0	0	0	0	0	1	0	0	0	0	0	0	0	0	0
TUBA4A	0	0	0	0	0	0	0	0	0	0	0	1	0	0	0	0	0	0	0	0	0	0	0
RPS27	0	0	0	0	0	0	0	0	0	0	0	0	0	0	0	0	0	0	0	0	0	0	0
KPNA1	0	0	0	0	0	0	0	0	0	0	0	1	0	0	0	0	0	0	0	0	0	0	0
SUPT16H	0	0	0	0	0	0	1	0	0	0	0	1	0	0	0	0	0	0	0	0	0	0	0
GAR1	0	0	0	0	0	0	0	0	0	0	0	0	0	0	0	0	0	0	0	0	0	0	0
SCARA5	0	0	0	0	0	0	0	0	0	0	0	0	0	0	0	0	0	0	0	0	0	0	0
ZBED4	0	0	0	0	0	0	0	0	0	0	0	1	0	0	0	0	0	0	0	0	0	0	0
MEOX2	0	0	0	0	0	0	0	0	0	0	0	1	0	0	0	0	0	0	0	0	0	0	0
HSP90AB1	0	0	0	0	0	0	0	0	0	0	0	0	0	0	0	0	0	0	0	0	0	0	0
NF2	0	0	0	0	0	0	0	0	0	0	0	0	0	0	0	0	0	0	0	0	0	0	0
UBE2U	0	0	0	0	0	0	0	0	0	0	0	0	0	0	0	0	0	0	0	0	0	0	0
ENTPD6	0	0	0	0	0	0	0	0	0	0	0	0	0	0	0	0	0	0	0	0	0	0	0
GSK3B	0	0	0	0	0	0	0	0	0	0	0	0	0	0	0	0	0	0	0	0	0	0	0
ALPL	0	0	0	0	0	0	0	0	0	0	0	0	1	0	0	0	0	0	0	0	0	0	0
CAMKK1	0	0	0	0	0	0	0	0	0	0	0	1	0	0	0	0	0	0	0	0	0	0	0
CEACAM4	0	0	0	0	0	0	0	0	0	0	0	0	0	0	0	0	0	0	0	0	0	0	0
LARP4B	0	0	0	0	0	0	0	0	0	0	0	1	0	0	0	0	0	0	0	0	0	0	0
CDK18	0	0	0	0	0	0	0	0	0	0	0	0	0	0	0	0	0	0	0	0	0	0	0
FAM131B	0	0	1	0	0	0	0	0	0	0	0	0	0	0	0	0	0	0	0	0	0	0	0
SKP2	0	0	0	0	0	0	0	0	0	0	0	0	0	0	0	0	0	0	0	0	0	0	0
COPS4	0	0	0	0	0	0	0	0	0	0	0	0	0	0	0	0	0	0	0	0	0	0	0
F10	0	0	0	0	0	0	0	0	0	0	0	0	0	0	0	0	0	0	0	0	0	0	0
RNF214	0	0	0	0	0	0	0	0	0	0	0	0	0	0	0	0	0	0	0	0	0	0	0
PTPN23	0	0	0	0	0	0	0	0	0	0	0	0	0	0	0	0	0	0	0	0	0	0	0
TPRKB	0	0	0	0	0	0	0	0	0	0	0	0	0	0	0	0	0	0	0	0	0	0	0
AMBRA1	0	0	0	0	0	0	0	0	0	0	0	1	0	1	0	0	0	0	0	0	0	0	0
MTOR	0	0	0	0	0	0	0	0	0	0	0	0	0	0	0	0	0	0	0	0	0	0	0
RPTOR	0	0	0	0	0	0	0	0	0	0	0	1	0	0	0	0	0	0	0	0	0	0	0
TRAF6	0	0	0	0	0	0	0	0	0	0	0	0	0	0	0	0	0	0	0	0	0	0	0
UBD	0	0	0	0	0	0	0	0	0	0	0	0	0	0	0	0	0	0	0	0	0	0	0
MAP1B	0	0	0	0	0	0	0	0	0	0	0	0	0	0	0	0	0	0	0	0	0	0	0
PAQR7	0	0	0	0	0	0	0	0	0	0	0	0	0	0	0	0	0	0	0	0	0	0	0
TRMU	0	0	0	0	0	0	0	0	0	0	0	1	0	1	0	0	0	0	0	0	0	0	0
SYP	0	0	0	0	0	0	0	0	0	0	0	0	0	1	0	0	0	0	0	0	0	0	0
LMO4	0	0	0	0	0	0	1	0	0	0	0	0	0	0	0	0	0	0	0	0	0	0	0
C7orf43	0	0	0	0	0	0	0	0	0	0	0	1	0	0	0	0	0	0	0	0	0	0	0
AMOTL2	0	0	0	0	0	0	0	0	0	0	0	0	0	0	0	0	0	0	0	0	0	0	0
TMEM50A	0	0	0	0	0	0	0	0	0	0	0	0	0	0	0	0	0	0	0	0	0	0	0
NDC80	0	0	0	0	0	0	0	0	0	0	0	0	0	1	0	0	0	0	0	0	0	0	0
C1orf56	0	0	0	0	0	0	0	0	0	0	0	0	0	0	0	0	0	0	0	0	0	0	0
DRAP1	0	0	0	0	0	0	0	0	0	0	0	0	0	0	0	0	0	0	0	0	0	0	0
TRRAP	0	0	0	0	0	0	0	0	0	0	0	1	0	1	0	0	0	0	0	0	0	0	0
HIST3H3	0	0	0	0	0	0	0	0	0	0	0	0	0	0	0	0	0	0	0	0	0	0	0
TAF10	0	0	0	0	0	0	0	0	0	0	0	0	0	0	0	0	0	0	0	0	0	0	0
TAF7	0	0	0	0	0	0	0	0	0	0	0	0	0	0	0	0	0	0	0	0	0	0	0
TAF6	0	0	0	0	0	0	0	0	0	0	0	0	0	1	0	0	0	0	0	0	0	0	0
KCNH3	0	0	0	0	0	0	0	0	0	0	0	1	0	1	0	0	0	0	0	0	0	0	0
PSMA2	0	0	0	0	0	0	0	0	0	0	0	0	0	0	0	0	0	0	0	0	0	0	0
USP28	0	0	0	0	0	0	0	0	0	0	0	0	1	0	0	0	0	0	0	0	0	0	0
TERF2IP	0	0	0	0	0	0	0	0	0	0	0	0	0	0	0	0	0	0	0	0	0	0	0
TICRR	0	0	0	0	0	0	0	0	0	0	0	0	0	0	0	0	0	0	0	0	0	0	0
TOPBP1	0	0	0	0	0	0	0	1	0	0	0	1	0	0	0	0	0	0	0	0	0	0	0
MRFAP1L1	0	0	0	0	0	0	0	0	0	0	0	0	0	0	0	0	0	0	0	0	0	0	0
KRTAP5-9	0	0	0	0	0	0	0	0	0	0	0	0	0	0	0	0	0	0	0	0	0	0	0
KRTAP10-11	0	0	0	0	0	0	0	0	0	0	0	0	0	0	0	0	0	0	0	0	0	0	0
PHF20L1	0	0	0	0	0	0	0	0	0	0	0	0	0	0	0	0	0	0	0	0	0	0	0
UBE3A	0	0	0	0	0	0	0	0	0	0	0	0	0	0	0	0	0	0	0	0	0	0	0
PACSIN2	0	0	0	0	0	0	0	0	0	0	0	0	0	0	0	0	0	0	0	0	0	0	0
BCL6B	0	0	0	0	0	0	0	0	0	0	0	0	0	0	0	0	0	0	0	0	0	0	0
CNNM3	0	0	0	0	0	0	0	0	0	0	0	0	0	1	0	0	0	0	0	0	0	0	0
TBX6	0	0	0	0	0	0	0	0	0	0	0	0	0	0	0	0	0	0	0	0	0	0	0
SIRPB1	0	0	0	0	0	0	0	0	0	0	0	0	0	0	0	0	0	0	0	0	0	0	0
ATXN1L	0	0	0	0	0	0	0	0	0	0	0	0	0	0	0	0	0	0	0	0	0	0	0
IP6K2	0	0	0	0	0	0	0	0	0	0	0	0	0	0	0	0	0	0	0	0	0	0	0
GPATCH2L	0	0	0	0	0	0	0	0	0	0	0	0	0	0	0	0	0	0	0	0	0	0	0
SHBG	0	0	0	0	0	0	0	0	0	0	0	0	0	0	0	0	0	0	0	0	0	0	0
RBPMS	0	0	0	0	0	0	0	0	0	0	0	0	0	0	0	0	0	0	0	0	0	0	0
C9orf24	0	0	0	0	0	0	0	0	0	0	0	0	0	0	0	0	0	0	0	0	0	0	0
PSEN2	0	0	0	0	0	0	0	0	0	0	0	0	0	0	0	0	0	0	0	0	0	0	0
SOGA1	0	0	0	0	0	0	0	0	0	0	0	0	0	0	0	0	0	0	0	0	0	0	0
DTNB	0	0	0	0	0	0	0	0	0	0	0	0	0	0	0	0	0	0	0	0	0	0	0
ZNF680	0	0	0	0	0	0	0	0	0	0	0	1	0	0	0	0	0	0	0	0	0	0	0
MTSS1L	0	0	0	0	0	0	1	0	0	0	0	0	0	0	0	0	0	0	0	0	0	0	0
FAM57A	0	0	0	0	0	0	0	0	0	0	0	0	0	0	0	0	0	0	0	0	0	0	0
FUS	0	0	0	0	0	0	0	0	0	0	0	1	0	0	0	0	0	0	0	0	0	0	0
FBXW11	0	0	0	0	0	0	0	0	0	0	0	0	0	0	0	0	0	0	0	0	0	0	0
DCLRE1A	0	0	0	0	0	0	0	0	0	0	0	1	0	0	0	0	0	0	0	0	0	0	0
ILF3	0	0	0	0	0	0	0	0	0	0	0	1	0	1	0	0	0	0	0	0	0	0	0
PFKL	0	0	0	0	0	0	0	0	0	0	0	0	0	0	0	0	0	0	0	0	0	0	0
DBF4B	0	0	0	0	0	0	0	0	0	0	0	0	0	0	0	0	0	0	0	0	0	0	0
YAP1	0	0	0	0	0	0	0	0	0	0	0	0	0	0	0	0	0	0	0	0	0	0	0
CDC34	0	0	0	0	0	0	0	0	0	0	0	0	0	0	0	0	0	0	0	0	0	0	0
BTG1	0	0	0	0	0	0	0	0	0	0	0	0	0	0	0	0	0	0	0	0	0	0	0
REST	0	0	0	0	0	0	0	0	0	0	0	0	0	0	0	0	0	0	0	0	0	0	0
TP63	0	0	1	0	0	0	0	0	0	0	0	1	0	0	0	0	0	0	0	0	0	0	0
EEF1A1	0	0	0	0	0	0	0	0	0	0	0	0	0	0	0	0	0	0	0	0	0	0	0
SQSTM1	0	0	0	0	0	0	0	0	0	0	0	1	0	0	0	0	0	0	0	0	0	0	0
RPN2	0	0	0	0	0	0	0	0	0	0	0	0	0	0	0	0	0	0	0	0	0	0	0
FLCN	0	0	0	0	0	0	0	0	0	0	0	1	0	0	0	0	0	0	0	0	0	0	0
ARIH1	0	0	0	0	0	0	0	0	0	0	0	0	0	0	0	0	0	0	0	0	0	0	0
NUDT21	0	0	0	0	0	0	0	0	0	0	0	0	0	0	0	0	0	0	0	0	0	0	0
MAX	0	0	0	0	0	0	0	0	0	0	0	0	0	0	0	0	0	0	0	0	0	0	0
SUZ12	0	0	0	0	0	0	0	0	0	0	0	0	0	0	0	0	0	0	0	0	0	0	0
SF3A2	0	0	0	0	0	0	0	0	0	0	0	0	0	0	0	0	0	0	0	0	0	0	0
SNRPD2	0	0	0	0	0	0	0	0	0	0	0	0	0	0	0	0	0	0	0	0	0	0	0
UBE2I	0	0	0	0	0	0	0	0	0	0	0	0	0	0	0	0	0	0	0	0	0	0	0
DDX5	0	0	0	0	0	0	0	1	0	0	0	1	0	0	0	0	0	0	0	0	0	0	0
SF3A1	0	0	0	0	0	0	0	0	0	0	0	0	0	0	0	0	0	0	0	0	0	0	0
SF3B3	0	0	0	0	0	0	0	0	0	0	0	0	0	0	0	0	0	0	0	0	0	0	0
WBP4	0	0	0	0	0	0	0	0	0	0	0	0	0	0	0	0	0	0	0	0	0	0	0
SRSF4	0	0	0	0	0	0	0	0	0	0	0	0	0	0	0	0	0	0	0	0	0	0	0
EEF1G	0	0	0	0	0	0	0	0	0	0	0	0	0	0	0	0	0	0	0	0	0	0	0
KAT5	0	0	0	0	0	0	0	0	0	0	0	0	0	0	0	0	0	0	0	0	0	0	0
TUBGCP4	0	0	0	0	0	0	0	0	0	0	0	0	0	0	0	0	0	0	0	0	0	0	0
TFAP4	0	0	0	0	0	0	0	0	0	0	0	1	0	0	0	0	0	0	0	0	0	0	0
CDC5L	0	0	0	0	0	0	0	0	0	0	0	0	0	0	0	0	0	0	0	0	0	0	0
PIK3R2	0	0	0	0	0	0	0	0	0	0	0	0	0	0	0	0	0	0	0	0	0	0	0
GSE1	0	0	0	0	0	0	0	0	0	0	0	0	0	0	0	0	0	0	0	0	0	0	0
PTBP2	0	0	0	0	0	0	0	0	0	0	0	0	0	0	0	0	0	0	0	0	0	0	0
SRSF2	0	0	0	0	0	0	0	0	0	0	0	0	0	0	0	0	0	0	0	0	0	0	0
CUL5	0	0	0	0	0	0	0	0	0	0	0	0	0	0	0	0	0	0	0	0	0	0	0
PIAS1	0	0	0	0	0	0	0	0	0	0	0	1	0	0	0	0	0	0	0	0	0	0	0
TRIM9	0	0	0	0	0	0	0	0	0	0	0	1	0	0	0	0	0	0	0	0	0	0	0
TRIM21	0	0	0	0	0	0	0	0	0	0	0	0	0	0	0	0	0	0	0	0	0	0	0
ABCA1	0	0	0	0	0	0	0	0	0	0	0	1	0	1	0	0	0	0	0	0	0	0	0
PCM1	0	0	0	0	0	0	0	0	0	0	0	0	0	0	0	0	0	0	0	0	0	0	0
EZH2	0	0	0	0	0	0	0	0	0	0	0	0	0	0	0	0	0	0	0	0	0	0	0
VCL	0	0	0	0	0	0	0	0	0	0	0	0	0	0	0	0	0	0	0	0	0	0	0
HNRNPK	0	0	0	0	0	0	0	0	0	0	0	0	0	0	0	0	0	0	0	0	0	0	0
NONO	0	0	0	0	0	0	0	0	0	0	0	0	0	0	0	0	0	0	0	0	0	0	0
SF1	0	0	0	0	0	0	0	0	0	0	0	0	0	0	0	0	0	0	0	0	0	0	0
CPSF6	0	0	0	0	0	0	0	0	0	0	0	0	0	0	0	0	0	0	0	0	0	0	0
HNRNPF	0	0	0	0	0	0	0	0	0	0	0	0	0	1	0	0	0	0	0	0	0	0	0
KHDRBS3	0	0	0	0	0	0	0	0	0	0	0	0	0	0	0	0	0	0	0	0	0	0	0
RPL18	0	0	0	0	0	0	0	0	0	0	0	0	0	0	0	0	0	0	0	0	0	0	0
DOCK1	0	0	0	0	0	0	1	0	0	0	0	0	0	0	0	0	0	0	0	0	0	0	0
CTNNB1	0	0	0	0	0	0	0	0	0	0	0	0	0	0	0	0	0	0	0	0	0	0	0
YWHAE	0	0	0	0	0	0	0	0	0	0	0	0	0	0	0	0	0	0	0	0	0	0	0
KDR	0	0	0	0	0	0	0	0	0	0	0	1	0	0	0	0	0	0	0	0	0	0	0
TIAM1	0	0	0	0	0	0	0	0	0	0	0	1	1	0	0	0	0	0	0	0	0	0	0
NCOA6	0	0	0	0	0	0	0	0	0	0	0	0	0	0	0	0	0	0	0	0	0	0	0
ESRRA	0	0	0	0	0	0	0	0	0	0	0	0	0	0	0	0	0	0	0	0	0	0	0
ITK	0	0	0	0	0	0	0	0	0	0	0	1	0	0	0	0	0	0	0	0	0	0	0
ACTB	0	0	0	0	0	0	0	0	0	0	0	0	0	0	0	0	0	0	0	0	0	0	0
DGKA	0	0	0	0	0	0	0	0	0	0	0	1	0	1	0	0	0	0	0	0	0	0	0
TRIP4	0	0	0	0	0	0	0	0	0	0	0	0	0	0	0	0	0	0	0	0	0	0	0
CASP3	0	0	0	0	0	0	0	0	0	0	0	0	0	0	0	0	0	0	0	0	0	0	0
PCNA	0	0	0	0	0	0	0	0	0	0	0	0	0	0	0	0	0	0	0	0	0	0	0
FBXO5	0	0	0	0	0	0	0	0	0	0	0	0	0	0	0	0	0	0	0	0	0	0	0
TACC1	0	0	0	0	0	0	0	0	0	0	0	0	0	0	0	0	0	0	0	0	0	0	0
PCBP2	0	0	0	0	0	0	0	0	0	0	0	0	0	0	0	0	0	0	0	0	0	0	0
CCDC88A	0	0	0	0	0	0	0	0	0	0	0	0	0	0	0	0	0	0	0	0	0	0	0
EWSR1	0	0	0	0	0	0	0	0	0	0	0	0	1	0	0	0	0	0	0	0	0	0	0
SRRM1	0	0	0	0	0	0	0	0	0	0	0	0	0	1	0	0	0	0	0	0	0	0	0
SRSF10	0	0	0	0	0	0	0	0	0	0	0	0	0	0	0	0	0	0	0	0	0	0	0
OCLM	0	0	0	0	0	0	0	0	0	0	0	0	0	0	0	0	0	0	0	0	0	0	0
PKM	0	0	0	0	0	0	0	0	0	0	0	0	0	0	0	0	0	0	0	0	0	0	0
ATP5B	0	0	0	0	0	0	0	0	0	0	0	0	0	0	0	0	0	0	0	0	0	0	0
PRDX1	0	0	0	0	0	0	0	0	0	0	0	1	0	0	0	0	0	0	0	0	0	0	0
UBL4A	0	0	0	0	0	0	0	0	0	0	0	0	0	0	0	0	0	0	0	0	0	0	0
USP47	0	0	0	0	0	0	0	0	0	0	0	1	0	0	0	0	0	0	0	0	0	0	0
HPRT1	0	0	0	0	0	0	0	0	0	0	0	0	0	0	0	0	0	0	0	0	0	0	0
TUBA1A	0	0	0	0	0	0	0	0	0	0	0	0	0	0	0	0	0	0	0	0	0	0	0
YWHAQ	0	0	0	0	0	0	0	0	0	0	0	0	0	0	0	0	0	0	0	0	0	0	0
TUBA1B	0	0	0	0	0	0	0	0	0	0	0	1	0	0	0	0	0	0	0	0	0	0	0
FAF1	0	0	0	0	0	0	0	0	0	0	0	0	0	0	0	0	0	0	0	0	0	0	0
COPS6	0	0	0	0	0	0	0	0	0	0	0	0	0	0	0	0	0	0	0	0	0	0	0
OTUB1	0	0	0	0	0	0	0	0	0	0	0	0	0	0	0	0	0	0	0	0	0	0	0
MAST2	0	0	0	0	0	0	0	0	1	0	0	0	0	1	0	0	0	0	0	0	0	0	0
ALB	0	0	0	0	0	0	0	0	0	0	0	0	0	0	0	0	0	0	0	0	0	0	0
KLHL5	0	0	1	0	0	0	0	0	0	0	0	0	0	0	0	0	0	0	0	0	0	0	0
H3F3A	0	0	0	0	0	0	0	0	0	0	0	0	0	0	0	0	0	0	0	0	0	0	0
TBC1D4	0	0	0	0	0	0	0	0	0	0	0	0	0	0	0	0	0	0	0	0	0	0	0
TCF4	0	0	0	0	0	0	0	0	0	0	0	0	0	0	0	0	0	0	0	0	0	0	0
NKD2	0	0	0	0	0	0	0	0	0	0	0	0	0	1	0	0	0	0	0	0	0	0	0
RAVER1	0	0	0	0	0	0	0	0	0	0	0	0	0	0	0	0	0	0	0	0	0	0	0
TNIP1	0	0	0	0	0	0	0	0	0	0	0	0	0	0	0	0	0	0	0	0	0	0	0
TIMM50	0	0	0	0	0	0	0	0	0	0	0	0	0	1	0	0	0	0	0	0	0	0	0
TUBGCP3	0	0	0	0	0	0	0	0	0	0	0	0	0	0	0	0	0	0	0	0	0	0	0
GPBP1L1	0	0	0	0	0	0	0	0	0	0	0	0	0	0	0	0	0	0	0	0	0	0	0
LRRK2	0	0	0	0	0	0	0	0	0	0	0	1	1	1	0	0	0	0	0	0	0	0	0
EIF3E	0	0	0	0	0	0	0	0	0	0	0	0	0	0	0	0	0	0	0	0	0	0	0
SLC36A1	0	0	0	0	0	0	0	0	0	0	0	0	0	0	0	0	0	0	0	0	0	0	0
PCDHB12	0	0	0	0	0	0	0	0	0	0	0	0	0	0	0	0	0	0	0	0	0	0	0
C21orf58	0	0	0	0	0	0	0	0	0	0	0	0	0	0	0	0	0	0	0	0	0	0	0
ATXN7	0	0	0	0	0	0	0	0	0	0	0	1	0	0	0	0	0	0	0	0	0	0	0
KAT2A	0	0	0	0	0	0	0	0	0	0	0	0	0	0	0	0	0	0	0	0	0	0	0
WSB2	0	0	0	0	0	0	0	0	0	0	0	0	0	0	0	0	0	0	0	0	0	0	0
TAF9	0	0	0	0	0	0	0	0	0	0	0	0	0	0	0	0	0	0	0	0	0	0	0
H2AFX	0	0	0	0	0	0	0	0	0	0	0	0	0	0	0	0	0	0	0	0	0	0	0
TTR	0	0	0	0	0	0	0	0	0	0	0	0	0	0	0	0	0	0	0	0	0	0	0
GOLGA3	0	0	0	0	0	0	0	0	0	0	0	0	0	0	0	0	0	0	0	0	0	0	0
TRAF2	0	0	0	0	0	0	0	0	0	0	0	1	0	0	0	0	0	0	0	0	0	0	0
SMURF1	0	0	0	0	0	0	0	0	0	0	0	0	0	0	0	0	0	0	0	0	0	0	0
IKBKG	0	0	0	0	0	0	0	0	0	0	0	1	0	0	0	0	0	0	0	0	0	0	0
SHB	0	0	0	0	0	0	0	0	0	0	0	0	0	0	0	0	0	0	0	0	0	0	0
KIT	1	0	0	0	0	0	0	0	0	0	0	0	0	0	0	0	0	0	0	0	0	0	0
PLCG1	0	0	0	0	0	0	0	0	0	0	0	0	0	0	0	0	0	0	0	0	0	0	0
JAK3	1	0	0	0	0	0	0	0	0	0	0	0	0	0	0	0	0	0	0	0	0	0	0
IL2RG	0	0	0	0	0	0	0	0	0	0	0	0	0	0	0	0	0	0	0	0	0	0	0
GRAP2	0	0	0	0	0	0	0	0	0	0	0	0	0	0	0	0	0	0	0	0	0	0	0
ABL1	1	0	0	0	0	0	0	0	0	0	0	0	0	0	0	0	0	0	0	0	0	0	0
ZAP70	0	0	0	0	0	0	0	0	0	0	0	0	0	0	0	0	0	0	0	0	0	0	0
VAV1	0	0	0	0	0	0	0	0	0	0	0	0	0	0	0	0	0	0	0	0	0	0	0
JAK1	1	0	0	0	0	0	0	0	0	0	0	0	0	0	0	0	0	0	0	0	0	0	0
LAMTOR5	0	0	0	0	0	0	0	0	0	0	0	0	0	0	0	0	0	0	0	0	0	0	0
LCP2	0	0	0	0	0	0	1	0	0	0	0	0	0	0	0	0	0	0	0	0	0	0	0
IL2RB	0	0	1	0	0	0	0	0	0	0	0	0	1	0	0	0	0	0	0	0	0	0	0
LAT	0	0	0	0	0	0	0	0	0	0	0	0	0	0	0	0	0	0	0	0	0	0	0
CRK	0	0	0	0	0	0	0	0	0	0	0	0	0	0	0	0	0	0	0	0	0	0	0
EPS8	0	0	0	0	0	0	0	0	0	0	0	1	0	0	0	0	0	0	0	0	0	0	0
PDGFRA	1	0	1	0	0	0	0	0	0	0	0	1	0	0	0	0	0	0	0	0	0	0	0
SLC39A1	0	0	0	0	0	0	0	0	0	0	0	0	0	0	0	0	0	0	0	0	0	0	0
TXLNA	0	0	0	0	0	0	0	0	0	0	0	0	0	0	0	0	0	0	0	0	0	0	0
TBL3	0	0	0	0	0	0	0	0	0	0	0	0	0	0	0	0	0	0	0	0	0	0	0
CCP110	0	0	0	0	0	0	0	0	0	0	0	0	0	0	0	0	0	0	0	0	0	0	0
LATS1	0	0	0	0	0	0	0	0	0	0	0	0	0	0	0	0	0	0	0	0	0	0	0
AKAP9	0	0	0	0	0	0	0	0	0	0	0	1	0	0	0	0	0	0	0	0	0	0	0
LATS2	0	0	0	0	0	0	0	0	0	0	0	1	0	0	0	0	0	0	0	0	0	0	0
CCNA2	0	0	0	0	0	0	0	0	0	0	0	1	0	0	0	0	0	0	0	0	0	0	0
LYN	0	0	0	0	0	0	0	0	0	0	0	0	0	0	0	0	0	0	0	0	0	0	0
CHM	0	0	0	0	0	0	0	0	0	0	0	1	0	0	0	0	0	0	0	0	0	0	0
SMG7	0	0	0	0	0	0	0	0	0	0	0	0	0	0	0	0	0	0	0	0	0	0	0
DSTYK	0	0	0	0	0	0	0	0	0	0	0	1	0	0	0	0	0	0	0	0	0	0	0
MED13	0	0	0	0	0	0	0	0	0	0	0	1	0	0	0	0	0	0	0	0	0	0	0
THAP1	0	0	0	0	0	0	0	0	0	0	0	0	0	1	0	0	0	0	0	0	0	0	0
SNRPB	0	0	0	0	0	0	0	0	0	0	0	0	0	0	0	0	0	0	0	0	0	0	0
JUN	0	0	0	0	0	0	0	0	0	0	0	0	0	0	0	0	0	0	0	0	0	0	0
NAA15	0	0	0	0	0	0	0	0	0	0	0	1	0	0	0	0	0	0	0	0	0	0	0
MAP3K7	0	0	0	0	0	0	0	0	0	0	0	0	0	0	0	0	0	0	0	0	0	0	0
SIN3B	0	0	0	0	0	0	0	0	0	0	0	0	0	0	0	0	0	0	0	0	0	0	0
RBBP7	0	0	0	0	0	0	0	0	0	0	0	0	0	0	0	0	0	0	0	0	0	0	0
HDAC2	0	0	0	0	0	0	0	0	0	0	0	0	0	0	0	0	0	0	0	0	0	0	0
YY1	0	0	0	0	0	0	0	0	0	0	0	0	0	0	0	0	0	0	0	0	0	0	0
FOXO3	0	0	0	0	0	0	0	0	0	0	0	0	0	0	0	0	0	0	0	0	0	0	0
KMT2B	0	0	0	0	0	0	0	0	0	0	0	0	0	0	0	0	0	0	0	0	0	0	0
E2F4	0	0	0	0	0	0	0	0	0	0	0	1	1	0	0	0	0	0	0	0	0	0	0
MEN1	0	0	0	0	0	0	0	0	0	0	0	0	0	1	0	0	0	0	0	0	0	0	0
THAP7	0	0	0	0	0	0	0	0	0	0	0	0	0	0	0	0	0	0	0	0	0	0	0
WDR90	0	0	0	0	0	0	0	0	0	0	0	0	0	0	0	0	0	0	0	0	0	0	0
CXXC1	0	0	0	0	0	0	0	0	0	0	0	0	0	0	0	0	0	0	0	0	0	0	0
IREB2	0	0	0	0	0	0	0	0	0	0	0	0	0	0	0	0	0	0	0	0	0	0	0
BAP1	0	0	0	0	0	0	0	0	0	0	0	1	1	0	0	0	0	0	0	0	0	0	1
PPP1CC	0	0	0	0	0	0	0	0	0	0	0	0	0	0	0	0	0	0	0	0	0	0	0
GABPA	0	0	0	0	0	0	0	0	0	0	0	1	0	0	0	0	0	0	0	0	0	0	0
RPA2	0	0	0	0	0	0	0	0	0	0	0	0	0	0	0	0	0	0	0	0	0	0	0
MGA	0	0	0	0	0	0	0	0	0	0	0	1	0	0	0	0	0	0	0	0	0	0	0
POLR2J	0	0	0	0	0	0	0	0	0	0	0	0	0	0	0	0	0	0	0	0	0	0	0
PPARGC1B	0	0	0	0	0	0	0	0	0	0	0	1	0	0	0	0	0	0	0	0	0	0	0
PRR20A	0	0	0	0	0	0	0	0	0	0	0	0	0	0	0	0	0	0	0	0	0	0	0
RFX6	0	0	0	0	0	0	0	0	0	0	0	0	0	0	0	0	0	0	0	0	0	0	0
POU1F1	0	0	0	0	0	0	0	0	0	0	0	0	0	0	0	0	0	0	0	0	0	0	0
PRDM2	0	0	0	0	0	0	0	0	0	0	0	0	0	0	0	0	0	0	0	0	0	0	0
ELK1	0	0	0	0	0	0	0	0	0	0	0	0	0	0	0	0	0	0	0	0	0	0	0
MAPK3	0	0	0	0	0	0	0	0	0	0	0	0	0	0	0	0	0	0	0	0	0	0	0
CDK6	1	0	0	0	0	0	0	0	0	0	0	0	0	0	0	0	0	0	0	0	0	0	0
GRB10	0	0	0	0	0	0	0	0	0	0	0	1	0	0	0	0	0	0	0	0	0	0	0
MAPK9	0	0	0	0	0	0	0	0	0	0	0	0	0	0	0	0	0	0	0	0	0	0	0
MAPK10	0	0	0	0	0	0	0	0	0	0	0	1	0	0	0	0	0	0	0	0	0	0	0
FOS	0	0	0	0	0	0	0	0	0	0	0	0	0	0	0	0	0	0	0	0	0	0	0
CEBPB	0	0	0	0	0	0	0	0	0	0	0	0	0	0	0	0	0	0	0	0	0	0	0
MAP2K1	0	0	0	0	0	0	0	0	0	0	0	0	0	0	0	0	0	0	0	0	0	0	0
MAPK14	0	0	0	0	0	0	0	0	0	0	0	0	0	0	0	0	0	0	0	0	0	0	0
FLI1	0	0	0	0	0	0	0	0	0	0	0	0	0	0	0	0	0	0	0	0	0	0	0
ID3	0	0	0	0	0	0	0	0	0	0	0	0	0	0	0	0	0	0	0	0	0	0	0
MOB4	0	0	0	0	0	0	0	0	0	0	0	0	0	0	0	0	0	0	0	0	0	0	0
FBXO25	0	0	0	0	0	0	0	0	0	0	0	0	0	0	0	0	0	0	0	0	0	0	0
KLF4	0	0	0	0	0	0	0	0	0	0	0	1	0	0	0	0	0	0	0	0	0	0	0
PIAS2	0	0	0	0	0	0	0	0	0	0	0	0	0	0	0	0	0	0	0	0	0	0	0
TAOK2	0	0	0	0	0	0	0	0	0	0	0	0	0	0	0	0	0	0	0	0	0	0	0
ID1	0	0	0	0	0	0	0	0	0	0	0	0	0	0	0	0	0	0	0	0	0	0	0
ID2	0	0	0	0	0	0	0	0	0	0	0	0	0	0	0	0	0	0	0	0	0	0	0
MAP2K3	0	0	0	0	0	0	0	0	0	0	0	0	0	0	0	0	0	0	0	0	0	0	0
STARD3NL	0	0	0	0	0	0	0	0	0	0	0	0	0	0	0	0	0	0	0	0	0	0	0
FANCC	0	0	0	0	0	0	0	0	0	0	0	1	0	0	0	0	0	0	0	0	0	0	0
ELF2	0	0	0	0	0	0	0	0	0	0	0	0	0	0	0	0	0	0	0	0	0	0	0
TOLLIP	0	0	0	0	0	0	0	0	0	0	0	0	0	0	0	0	0	0	0	0	0	0	0
CHUK	0	0	0	0	0	0	0	0	0	0	0	0	0	0	0	0	0	0	0	0	0	0	0
RAC1	0	0	0	0	0	0	0	0	0	0	0	0	0	0	0	0	0	0	0	0	0	0	0
XRN2	0	0	0	0	0	0	0	0	0	0	0	0	0	0	0	0	0	0	0	0	0	0	0
GLTSCR2	0	0	0	0	0	0	0	0	0	0	0	0	0	0	0	0	0	0	0	0	0	0	0
TARBP2	0	0	0	0	0	0	0	0	0	0	0	0	0	0	0	0	0	0	0	0	0	0	0
PRKRA	0	0	0	0	0	0	0	0	0	0	0	0	0	0	0	0	0	0	0	0	0	0	0
TINAGL1	0	0	1	0	0	0	0	0	0	0	0	0	0	1	0	0	0	0	0	0	0	0	0
STRBP	0	0	0	0	0	0	0	0	0	0	0	0	0	0	0	0	0	0	0	0	0	0	0
IKBKB	0	0	0	0	0	0	0	0	0	0	0	0	0	0	0	0	0	0	0	0	0	0	0
PDGFRB	1	0	0	0	0	0	0	0	0	0	0	0	0	0	0	0	0	0	0	0	0	0	0
STAT3	0	0	0	0	0	0	0	0	0	0	0	0	0	0	0	0	0	0	0	0	0	0	0
MAVS	0	0	0	0	0	0	0	0	0	0	0	1	0	0	0	0	0	0	0	0	0	0	0
ZBTB32	0	0	0	0	0	0	0	0	0	0	0	0	0	0	0	0	0	0	0	0	0	0	0
TRAF5	0	0	0	0	0	0	0	0	0	0	0	0	0	0	0	0	0	0	0	0	0	0	0
MOV10	0	0	0	0	0	0	0	0	0	0	0	0	0	0	0	0	0	0	0	0	0	0	0
HDGF	0	0	0	0	0	0	0	0	0	0	0	0	0	0	0	0	0	0	0	0	0	0	0
LMTK2	0	0	0	0	0	0	0	0	0	0	0	0	0	1	0	0	0	0	0	0	0	0	0
CD5L	0	0	0	0	0	0	0	0	0	0	0	1	0	0	0	0	0	0	0	0	0	0	0
CD40LG	0	0	0	0	0	0	0	0	0	0	0	0	0	0	0	0	0	0	0	0	0	0	0
CRYAB	0	0	0	0	0	0	0	0	0	0	0	0	0	0	0	0	0	0	0	0	0	0	0
TRAF1	0	0	0	0	0	0	0	0	0	0	0	0	0	0	0	0	0	0	0	0	0	0	0
P4HA1	0	0	0	0	0	0	0	0	0	0	0	1	0	0	0	0	0	0	0	0	0	0	0
TNFRSF4	0	0	0	0	0	0	0	0	0	0	0	0	0	0	0	0	0	0	0	0	0	0	0
TRAF4	0	0	0	0	0	0	0	0	0	0	0	0	0	0	0	0	0	0	0	0	0	0	0
TRAF3	0	0	0	0	0	0	0	0	0	0	0	0	0	0	0	0	0	0	0	0	0	0	0
TNFRSF9	0	0	0	0	0	0	0	0	0	0	0	0	0	0	0	0	0	0	0	0	0	0	0
C6orf106	0	0	0	0	0	0	0	0	0	0	0	0	0	0	0	0	0	0	0	0	0	0	0
TCF3	0	0	0	0	0	0	0	0	0	0	0	0	0	0	0	0	0	0	0	0	0	0	0
GPC2	0	0	0	0	0	0	0	0	0	0	0	0	0	0	0	0	0	0	0	0	0	0	0
ATG2A	0	0	0	0	0	0	0	0	0	0	0	1	0	0	0	0	0	0	0	0	0	0	0
DNAJB1	0	0	0	0	0	0	0	0	0	0	1	0	0	0	0	0	0	0	0	0	0	0	0
GABARAPL1	0	0	0	0	0	0	0	0	0	0	0	0	0	0	0	0	0	0	0	0	0	0	0
MLLT1	0	0	0	0	0	0	0	0	0	0	0	0	0	0	0	0	0	0	0	0	0	0	0
AKAP8L	0	0	0	0	0	0	0	0	0	0	0	0	0	0	0	0	0	0	0	0	0	0	0
C10orf12	0	0	0	0	0	0	0	0	0	0	0	1	0	0	0	0	0	0	0	0	0	0	0
PTK2	0	0	0	0	0	0	0	0	0	0	0	0	0	0	0	0	0	0	0	0	0	0	0
TRIM36	0	0	0	0	0	0	0	0	0	0	0	0	0	0	0	0	0	0	0	0	0	0	0
HDAC6	0	0	0	0	0	0	0	0	0	0	0	0	0	0	0	0	0	0	0	0	0	0	0
RNF10	0	0	0	0	0	0	0	0	0	0	0	0	0	0	0	0	0	0	0	0	0	0	0
BRAP	0	0	0	0	0	0	0	0	0	0	0	0	0	0	0	0	0	0	0	0	0	0	0
JADE1	0	0	0	0	0	0	0	0	0	0	0	0	0	0	0	0	0	0	0	0	0	0	0
BYSL	0	0	0	0	0	0	0	0	0	0	0	0	0	0	0	0	0	0	0	0	0	0	0
APIP	0	0	0	0	0	0	0	0	0	0	0	0	0	0	0	0	0	0	0	0	0	0	0
CBLC	0	0	0	0	0	0	0	0	0	0	0	0	0	0	0	0	0	0	0	0	0	0	0
CSGALNACT2	0	0	0	0	0	0	0	0	0	0	0	0	0	0	0	0	0	0	0	0	0	0	0
SYNE4	0	0	0	0	0	0	0	0	0	0	0	0	0	0	0	0	0	0	0	0	0	0	0
ZNF250	0	0	0	0	0	0	0	0	0	0	0	0	0	0	0	0	0	0	0	0	0	0	0
TMEM248	0	0	0	0	0	0	0	0	0	0	0	0	0	0	0	0	0	0	0	0	0	0	0
AP1AR	0	0	0	0	0	0	0	1	0	0	0	0	0	0	0	0	0	0	0	0	0	0	0
RB1	0	0	0	0	1	0	0	1	0	0	0	0	0	0	0	0	1	0	1	0	0	0	0
GGA1	0	0	0	0	0	0	0	0	0	0	0	0	0	0	0	0	0	0	0	0	0	0	0
FSD1	0	0	0	0	0	0	0	0	0	0	0	1	0	0	0	0	0	0	0	0	0	0	0
RC3H1	0	0	0	0	0	0	0	0	0	0	0	1	0	0	0	0	0	0	0	0	0	0	0
DDX6	0	0	0	0	0	0	0	0	0	0	0	0	0	1	0	0	0	0	0	0	0	0	0

## Sheet: pancreas
Genes in PIE-MIN	Significantly mutated genes	Frame shift deletions	Frame shift insertions	In frame deletions	Missense mutations	Nonsense mutations	Nonstop mutations	Silent mutations	Splice site mutations
DR1	0	0	0	0	1	0	0	0	0
UBC	0	0	0	0	0	0	0	0	0
ZCCHC12	0	0	1	0	0	0	0	0	0
DCAF7	0	0	0	0	1	0	0	0	0
SUMO2	0	0	0	0	0	0	0	0	0
APP	0	0	0	0	0	0	0	0	1
DENR	0	1	0	0	1	0	0	0	0
MTA3	0	0	0	0	0	0	0	0	0
ELAVL1	0	0	0	0	1	0	0	0	1
SUMO1	0	0	0	0	0	0	0	0	1
THAP6	0	0	0	0	0	0	0	0	0
HNRNPH3	0	0	0	0	0	0	0	0	0
CCDC106	0	0	0	0	0	0	0	0	0
KRTAP10-7	0	0	0	0	1	0	0	0	0
TMEM39A	0	0	0	0	1	0	0	0	0
SHKBP1	0	0	0	0	1	0	0	0	0
SUMO3	0	0	0	0	0	0	0	1	0
CSTF1	0	0	0	0	1	1	0	1	0
NPR2	0	0	0	0	0	0	0	0	0
VIPAS39	0	0	0	0	1	0	0	0	0
TBC1D12	0	0	0	0	0	0	0	0	0
ADH5	0	0	0	0	0	0	0	0	0
APIP	0	0	0	0	0	0	0	0	0
DYNC1H1	0	1	0	0	1	0	0	1	0
PPIH	0	0	0	0	0	0	0	0	0
RAP1A	0	0	0	0	1	0	0	0	0
RAB6A	0	0	0	0	0	0	0	0	0
RAB7A	0	0	0	0	0	0	0	0	0
RAB22A	0	0	0	0	1	0	0	0	0
ZZZ3	0	0	0	0	0	0	0	0	0
TTC4	0	0	0	0	1	0	0	0	0
ULK2	0	0	0	0	0	0	0	0	0
LNX1	0	0	0	0	1	0	0	0	0
MAPK1	0	0	0	0	0	0	0	0	0
GABARAP	0	0	0	0	0	0	0	0	0
LUC7L2	0	0	0	0	1	0	0	0	0
IRF1	0	0	0	0	0	0	0	0	1
SQSTM1	0	0	0	0	0	0	0	1	0
PTEN	0	0	0	0	0	0	0	0	1
SETDB1	0	0	0	0	1	0	0	0	0
MAPK11	0	0	0	0	1	0	0	0	0
IPO9	0	0	0	0	1	0	0	0	0
DNM2	0	0	0	0	1	0	0	0	0
DNM1L	0	0	0	0	1	0	0	0	1
EEF1B2	0	0	0	0	0	0	0	0	0
NASP	0	0	0	0	0	0	0	0	1
GABARAPL2	0	0	0	0	0	0	0	0	0
POLA2	0	0	0	0	0	0	0	0	0
DIXDC1	0	0	0	0	1	0	0	0	0
ATR	0	0	0	0	1	0	0	0	1
VAMP4	0	0	0	0	0	0	0	0	0
MARK3	0	0	0	0	0	0	0	0	0
BTBD7	0	0	0	0	1	0	0	1	0
MAP1LC3B	0	0	0	0	0	0	0	0	0
GABARAPL1	0	0	0	0	1	0	0	0	0
RB1CC1	0	0	0	0	1	0	0	1	0
CBX6	0	0	0	0	0	0	0	1	0
MAGEA11	0	1	0	0	0	0	0	0	0
TFCP2	0	0	0	0	0	0	0	0	0
APPBP2	0	0	0	0	0	0	0	0	0
CREBBP	0	0	0	1	1	0	0	1	0
SMAD1	0	0	0	0	0	0	0	0	1
ITPK1	0	0	0	0	0	0	0	0	0
GNB5	0	0	0	0	0	0	0	0	0
BBX	0	0	0	0	1	0	0	0	1
PISD	0	0	0	0	0	0	0	0	0
YEATS2	0	0	0	0	0	0	0	0	0
AK2	0	0	0	0	0	0	0	0	0
METTL13	0	0	0	0	0	0	0	1	0
NFATC3	0	0	0	0	0	0	0	0	0
TTF1	0	0	0	0	1	0	0	0	0
FOS	0	0	0	0	0	0	0	0	0
NCOA3	0	1	0	0	0	0	0	1	0
MAPK8	0	0	0	0	0	0	0	0	0
ATF7	0	0	0	0	0	0	0	0	0
PTPN11	0	0	0	0	0	0	0	0	0
RAF1	0	0	0	0	1	0	0	0	0
NDUFS3	0	0	0	0	0	0	0	0	0
MAPK9	0	0	0	0	0	0	0	0	0
FAM160B1	0	0	0	0	0	0	0	1	0
CDK6	0	0	0	0	1	0	0	0	0
CSNK1A1	0	0	0	0	0	0	0	0	0
BCL2L13	0	0	0	0	0	0	0	0	0
VAPA	0	0	0	0	0	0	0	0	0
MADD	0	0	0	0	0	0	0	1	1
UBXN2B	0	0	0	0	0	0	0	0	0
NKIRAS2	0	0	0	0	0	1	0	0	0
SMARCAL1	0	0	0	0	1	0	0	0	0
IFT52	0	1	0	0	0	0	0	0	0
TMEM50B	0	0	0	0	0	0	0	0	0
UBE2B	0	0	0	0	0	0	0	0	0
CRNKL1	0	0	0	0	0	0	0	0	1
SFT2D1	0	0	0	0	0	0	0	0	0
ITFG1	0	0	0	0	0	0	0	1	0
C2orf49	0	0	0	0	0	0	0	1	0
PCID2	0	0	0	0	1	0	0	0	0
WDR48	0	0	0	0	1	0	0	0	0
ADCK2	0	0	0	0	0	0	0	0	0
ANKIB1	0	0	0	0	1	0	0	0	0
RNF185	0	0	0	0	0	0	0	0	1
UBALD1	0	0	0	0	0	0	0	0	0
RPL9	0	0	0	0	0	0	0	0	0
SMAD2	0	0	0	0	0	1	0	0	0
HOXA7	0	0	0	0	0	0	0	0	0
SMEK2	0	0	0	0	0	0	0	0	0
TOPBP1	0	0	0	0	1	0	0	0	0
IQSEC1	0	0	0	0	1	0	0	1	0
RAD51C	0	0	0	0	0	0	0	0	0
CGGBP1	0	0	0	0	0	0	0	0	0
POLR3C	0	0	0	0	0	0	0	0	0
TRIM33	0	0	0	0	1	0	0	0	0
ZMIZ1	0	0	0	0	1	0	0	0	0
TSEN34	0	0	0	0	0	0	0	0	0
RCOR3	0	0	0	0	1	0	0	1	0
ACTR8	0	0	0	0	1	0	0	0	0
PIGV	0	0	0	0	0	0	0	0	0
BBS2	0	0	0	0	0	0	0	0	0
ANAPC10	0	0	0	0	0	0	0	0	0
DNAJC16	0	1	0	0	1	0	0	0	0
POLR1A	0	0	0	0	1	0	0	0	0
ZSCAN21	0	0	0	0	1	0	0	0	0
ZMYND15	0	0	0	0	0	0	0	0	0
SCAMP3	0	0	0	0	0	0	0	1	0
DTX3L	0	0	0	0	0	0	0	0	0
RBM26	0	0	0	0	0	0	0	0	0
PHF3	0	0	0	0	1	1	0	1	0
C10orf11	0	0	0	0	0	0	0	0	0
ANKRD10	0	0	0	0	0	0	0	0	0
KAT6A	0	0	0	0	0	0	0	0	0
SART1	0	0	0	0	1	0	0	0	0
KAT7	0	0	0	0	0	0	0	0	0
HNRNPA3	0	0	0	0	0	0	0	0	0
SUPT5H	0	0	0	0	1	0	0	1	0
TADA3	0	0	0	0	0	0	0	0	0
PABPC1	0	0	0	0	1	0	0	0	0
DDX23	0	0	0	0	1	0	0	0	0
CNOT1	0	0	0	0	1	0	0	0	0
PAF1	0	0	0	0	1	0	0	0	0
PUM2	0	0	0	0	0	0	0	0	0
CNOT2	0	0	0	0	1	0	0	0	0
FBXW8	0	0	0	0	0	0	0	0	0
PCDH19	0	0	0	0	1	0	0	1	0
NDUFA2	0	0	0	0	0	0	0	0	0
NDUFA5	0	0	0	0	0	0	0	0	0
SPTAN1	0	0	0	0	1	0	0	0	1
ANKRD40	0	0	0	0	1	0	0	0	0
DST	0	1	0	0	1	0	0	1	0
DHX30	0	0	0	0	1	0	0	0	1
GIGYF2	1	0	0	0	1	0	0	0	0
LCMT2	0	0	0	0	1	0	0	0	0
IL17RA	0	0	0	0	1	0	0	0	0
PDSS2	0	0	0	0	1	0	0	0	0
MOB3A	0	0	0	0	0	0	0	1	0
TNRC6A	0	0	0	0	1	0	0	0	0
SPPL3	0	0	0	0	0	0	0	0	0
HM13	0	0	0	0	0	0	0	0	1
OTUB1	0	0	0	0	0	0	0	0	0
SDHD	0	0	0	0	0	0	0	0	0
CUL2	0	0	0	0	0	0	0	0	0
UQCRC2	0	0	0	0	0	0	0	0	0
PPA2	0	0	0	0	0	0	0	0	0
PPP2R5D	0	0	0	0	0	0	0	1	0
TIMM44	0	0	0	0	0	0	0	1	0
NDUFB3	0	0	0	0	0	0	0	0	0
TIMM17A	0	0	0	0	0	0	0	0	0
SDHB	0	0	0	0	0	0	0	0	0
BCS1L	0	0	0	0	1	0	0	1	0
TMEM135	0	0	0	0	0	0	0	0	0
TMEM127	0	0	0	0	0	0	0	0	0
HTRA2	0	0	0	0	0	0	0	0	0
DFFA	0	0	0	0	0	0	0	0	0
XRCC5	0	0	0	0	0	0	0	0	0
RTF1	0	0	0	0	1	0	0	1	0
TMEM63C	0	0	0	0	1	0	0	0	0
ZNF672	0	0	0	0	1	0	0	1	0
CSNK2A1	0	0	0	0	0	0	0	0	0
PCBP2	0	1	0	0	0	0	0	1	0
IQCB1	0	0	0	0	0	0	0	0	0
KAT8	0	0	0	0	1	0	0	0	0
YWHAZ	0	0	1	0	0	0	0	0	1
CCAR2	0	0	0	0	0	0	0	0	0
KANSL1	1	1	0	0	1	1	0	0	1
MCRS1	0	0	0	0	0	0	0	0	1
RNF2	0	0	0	0	1	0	0	0	0
MORF4L1	0	0	0	0	0	0	0	0	0
SIRT1	0	0	0	0	1	0	0	1	0
TP53	1	1	1	1	1	1	0	1	1
MDM2	0	0	0	0	1	0	0	0	0
BRD3	0	0	0	0	1	0	0	1	1
C9orf72	0	0	0	0	0	0	0	0	0
ZNF35	0	0	0	0	0	0	0	0	0
TAF9	0	0	0	0	1	0	0	0	0
WDR5	0	0	0	0	0	0	0	0	0
HIST1H4A	0	0	0	0	0	0	0	0	0
PHF20L1	0	1	0	0	0	0	0	0	1
MSL3	0	0	0	0	0	0	0	0	0
ZNF148	0	0	0	0	1	0	0	0	1
RREB1	0	0	0	0	1	1	0	1	0
ZNF317	0	0	0	0	1	0	0	0	0
HIST1H3A	0	0	0	0	0	0	0	0	0
OGT	0	0	0	0	0	0	0	0	0
PRKDC	0	0	0	0	1	0	0	1	0
TPR	0	0	0	0	1	0	0	0	0
XPO1	0	0	0	0	1	0	0	0	0
HECW2	0	0	0	0	1	0	0	0	1
GTF2B	0	0	0	0	0	0	0	0	0
MTF1	0	0	0	0	1	0	0	0	0
KMT2A	0	0	0	0	0	0	0	0	0
DYRK1B	0	0	0	0	0	0	0	0	0
RCOR1	0	0	0	0	0	0	0	0	0
BAZ2A	0	0	0	0	1	0	0	0	0
ZNF24	0	0	0	0	0	0	0	0	0
PPP1CB	0	0	0	0	1	0	0	0	0
YWHAE	0	0	0	0	1	0	0	0	0
RBBP5	0	0	0	0	0	0	0	0	1
HCFC1	1	0	0	0	1	1	0	0	0
MSL1	0	0	0	0	0	0	0	0	0
BRD4	0	0	0	0	0	0	0	0	0
BAP1	0	0	0	0	1	1	0	0	1
ING4	0	0	0	0	0	0	0	0	0
ZNF419	0	0	0	0	0	0	0	1	0
ZBTB11	0	0	0	0	0	0	0	0	0
FOXP3	0	0	0	0	1	0	0	0	0
TNK2	0	0	0	0	1	0	0	1	0
ATM	1	1	0	0	1	1	0	0	1
H2AFX	0	0	0	0	1	0	0	0	0
TCEB3	0	0	0	0	1	0	0	0	0
HVCN1	0	0	0	0	0	0	0	0	0
PHF20	0	0	1	0	0	0	0	0	0
ZBTB43	0	0	0	0	1	1	0	1	0
MSL2	0	0	0	0	0	0	0	0	0
PNMA1	0	0	0	1	0	0	0	0	0
AGPAT1	0	0	0	0	0	0	0	0	0
GNPDA2	0	0	0	0	0	0	0	0	0
ABCF2	0	0	0	1	1	0	0	0	0
CCT7	0	0	0	0	1	0	0	0	0
UPF2	0	0	0	0	1	0	0	0	0
PSMB2	0	0	0	0	0	0	0	0	0
CCT4	0	0	0	0	0	0	0	0	0
UBD	0	0	0	0	0	0	0	0	0
DOLK	0	0	0	0	0	0	0	0	0
ARFGEF2	0	0	0	0	1	0	0	1	0
DNAJA3	0	0	0	0	0	0	0	0	0
MPP2	0	0	0	0	1	0	0	0	1
ILKAP	0	0	0	0	0	0	0	0	0
DNAJB12	0	0	0	0	0	0	0	0	0
DHDDS	0	0	0	0	1	0	0	0	0
SPTLC1	0	0	0	0	0	0	0	0	0
STAM2	0	0	0	0	0	0	0	0	0
MON1B	0	0	0	0	0	0	0	1	0
BAG3	0	0	0	0	1	0	0	0	0
TCHP	0	0	0	0	0	0	0	0	0
GLO1	0	0	0	0	0	0	0	0	0
DEK	0	0	0	0	0	0	0	0	1
LANCL1	0	0	0	0	0	0	0	0	0
NNT	0	0	0	0	0	0	0	0	0
IFT46	0	0	0	0	1	0	0	0	0
DCAF6	0	0	0	0	0	0	0	0	0
DOCK6	0	1	0	0	0	0	0	1	1
TMEM128	0	0	0	0	0	0	0	1	0
NPM1	0	0	0	0	0	0	0	0	0
IDE	0	0	0	0	1	1	0	0	0
NVL	0	0	0	0	1	0	0	0	0
BRCA1	0	0	0	0	1	0	0	0	1
AP3M1	0	0	0	0	1	0	0	0	0
EPB49	0	0	0	0	0	0	0	0	1
SRRM1	0	0	0	0	1	0	0	0	0
NEFH	0	0	0	0	0	0	0	1	0
NANS	0	0	0	0	1	0	0	0	0
NEDD8	0	0	0	0	0	0	0	0	0
ZNF689	0	0	0	0	0	0	0	0	0
HNRNPU	0	0	1	0	1	0	0	0	0
NCL	0	0	0	0	0	0	0	0	0
TRIM28	0	0	0	0	1	0	0	0	0
HNRNPF	0	0	0	0	0	0	0	1	0
FOXK2	0	0	0	0	0	0	0	0	0
CBX5	0	0	0	0	1	0	0	0	0
SMARCAD1	0	0	0	0	1	0	0	0	0
CSNK1E	0	0	0	0	0	0	0	0	0
COPS2	0	0	0	0	0	0	0	0	0
BRF2	0	0	0	0	0	0	0	0	0
ECD	0	0	0	0	1	0	0	0	0
IPO8	0	0	0	0	0	1	0	0	0
AXIN1	0	0	0	0	0	0	0	1	0
CASC4	0	0	0	0	1	0	0	0	0
PHF21A	0	0	0	1	1	0	0	0	0
MBTPS2	0	0	0	0	1	1	0	0	0
USP25	0	0	0	0	0	0	0	1	0
HEXA	0	0	0	0	0	0	0	0	0
RAD23A	0	0	0	0	0	0	0	0	0
AHCY	0	0	0	0	0	0	0	1	0
APTX	0	0	0	0	0	0	0	0	0
PCNA	0	0	0	0	0	0	0	0	0
HK1	0	0	0	0	1	0	0	0	0
USP22	0	0	0	0	1	0	0	0	0
CMAS	0	0	0	0	1	0	0	0	0
STT3B	0	0	0	0	0	0	0	0	0
KTN1	0	0	0	0	1	0	0	0	1
H2AFV	0	0	0	0	0	0	0	0	0
EZR	0	0	0	0	1	0	0	0	0
HERC4	0	0	0	0	0	0	0	1	0
GTF3C4	0	0	0	0	1	0	0	0	0
WDR61	0	0	0	0	0	0	0	0	0
ACAT2	0	0	0	0	0	0	0	0	0
XPNPEP1	0	0	0	0	1	0	0	0	0
GDI1	0	0	1	0	0	0	0	0	1
GRB2	0	0	0	0	0	0	0	0	0
ABL1	0	0	0	0	1	0	0	0	0
C9orf78	0	0	0	0	0	0	0	0	0
SUMF1	0	0	0	0	1	0	0	0	0
ACP1	0	0	0	0	1	0	0	0	0
GM2A	0	1	0	0	0	0	0	0	0
FYN	0	0	0	0	0	0	0	0	0
UBA6	0	0	0	0	1	0	0	0	0
UBR7	0	0	0	0	0	0	0	0	0
PDCD10	0	0	0	0	0	0	0	0	0
NUBP2	0	0	0	0	1	0	0	0	0
CAPZB	0	0	0	0	0	0	0	1	0
FKBP9	0	0	0	0	0	0	0	0	0
CRK	0	0	0	0	0	0	0	0	0
FBXO6	0	0	0	0	0	0	0	0	0
HIST1H2BO	0	0	0	0	1	0	0	0	0
METTL17	0	0	0	0	0	0	0	0	0
INIP	0	0	0	0	0	0	0	0	0
KLHL8	0	0	0	0	0	0	0	0	0
CAPRIN1	0	0	0	0	1	1	0	0	0
DCTD	0	0	0	0	0	0	0	0	0
HARS	0	0	0	0	1	0	0	0	0
MMS19	0	0	0	0	0	0	0	0	0
INPP5K	0	0	0	0	0	0	0	0	0
HOXB9	0	0	0	0	0	0	0	0	0
SMURF1	0	0	0	0	0	0	0	0	0
PDE6D	0	0	0	0	0	0	0	0	0
CASC3	0	0	0	0	0	0	0	0	1
ATP6V1E1	0	0	0	0	0	0	0	0	1
MPRIP	0	0	0	0	1	0	0	0	1
COQ9	0	0	0	0	0	0	0	0	1
FAM89B	0	0	0	0	0	0	0	0	0
STAU2	0	0	1	0	0	0	0	1	0
ARAP1	0	0	0	0	1	0	0	1	0
CUL9	0	0	0	0	1	0	0	1	0
CSTF2T	0	1	0	0	0	1	0	0	0
NUP85	0	0	0	0	1	0	0	0	0
COPS4	0	0	0	0	0	0	0	0	0
RNF7	0	0	0	0	1	0	0	0	0
COQ6	0	0	0	0	0	1	0	1	1
EIF2B3	0	0	0	0	1	0	0	0	1
SLC35B3	0	0	0	0	1	0	0	0	0
DHRS7B	0	0	0	0	0	0	0	0	0
SLC35B1	0	0	0	0	1	0	0	0	0
SPRED2	0	0	0	0	1	0	0	0	0
ZNRF1	0	0	0	0	0	0	0	0	0
TRMT5	0	0	0	0	0	0	0	1	0
TMEM216	0	0	0	0	0	0	0	0	0
RAB18	0	0	0	0	0	0	0	1	0
RAB3GAP1	0	0	0	0	0	0	0	1	0
MCM3AP	0	0	0	0	1	0	0	1	0
CCDC132	0	0	0	0	0	0	0	0	0
C16orf13	0	0	1	0	0	0	0	0	0
INPP5E	0	0	0	0	0	0	0	0	0
HOXB4	0	0	0	0	0	0	0	0	0
DMRTA1	0	0	0	0	1	0	0	0	0
ROCK1	0	0	0	0	0	0	0	0	0
VPS29	0	0	0	0	0	0	0	0	0
TMEM126B	0	0	0	0	0	0	0	0	0
FAM120A	0	0	0	0	1	0	0	1	0
RABEPK	0	0	0	0	1	0	0	0	0
PRDX3	0	0	0	0	1	0	0	0	1
HDDC2	0	0	0	0	0	0	0	0	0
PARP2	0	0	0	0	1	0	0	0	0
PPP1R8	0	0	0	0	0	0	0	0	0
PLOD3	0	0	0	0	0	0	0	1	0
MLL3	1	0	1	0	1	1	0	1	1
CPSF2	0	0	0	0	0	0	0	0	0
SFPQ	0	0	0	0	1	0	0	0	0
TMEM87A	0	0	0	0	0	0	0	0	0
YTHDF2	0	0	0	0	0	0	0	0	0
MAN1B1	0	0	0	0	1	0	0	1	1
C1orf27	0	0	0	0	0	0	0	0	0
RNF111	0	0	0	0	1	0	0	0	0
NOL11	0	0	0	0	1	0	0	1	0
PFDN6	0	0	0	0	0	0	0	0	0
DRAM2	0	0	0	0	0	0	0	1	0
MRPS17	0	0	0	0	0	0	0	0	0
TARS2	0	0	0	0	1	0	0	0	1
DOCK7	0	0	0	0	1	0	0	0	0
SNX14	0	0	0	0	1	1	0	1	0
NT5C2	0	0	0	0	1	0	0	0	0
ALG9	0	0	0	0	0	0	0	0	0
INF2	0	0	0	0	1	0	0	0	0
PSMD5	0	0	0	0	0	0	0	0	0
CCDC157	0	0	0	0	1	0	0	0	1
LGR4	0	0	0	0	0	0	0	0	0
ZDHHC5	0	0	0	0	1	0	0	1	0
GEMIN7	0	0	0	0	0	0	0	0	0
VPS13D	1	0	0	0	1	0	0	0	1
CYB5R1	0	0	0	0	1	0	0	0	1
GCC2	0	0	0	0	0	0	0	1	0
CCDC85C	0	0	0	0	0	0	0	0	0
YAP1	0	0	0	0	1	1	0	0	0
LATS2	0	1	0	0	0	0	0	1	0
RARS	0	0	0	0	1	0	0	0	0
AFF1	0	0	0	0	0	0	0	0	0
NPRL3	0	0	1	0	0	0	0	0	0
ORC4	0	0	0	0	0	0	0	0	0
CASP9	0	0	0	0	0	0	0	1	0
BCAP29	0	0	0	0	0	0	0	0	0
PROSC	0	0	0	0	1	0	0	1	0
TEX261	0	0	0	0	0	0	0	0	0
DNAJC9	0	0	0	0	0	0	0	0	0
ERGIC3	0	0	0	0	0	0	0	0	0
RIC8A	0	0	0	0	0	0	0	0	0
CNOT10	0	0	0	0	0	0	0	0	0
POLR2B	0	0	0	0	1	0	0	0	0
NTMT1	0	0	0	0	0	0	0	0	0
PHIP	0	0	0	0	1	0	0	1	0
CCDC97	0	0	0	0	0	0	0	0	0
MAPK14	0	0	0	0	0	0	0	0	0
APBB1	0	0	0	0	0	0	0	0	0
SRPK2	0	0	0	0	0	0	0	0	0
ATOX1	0	0	0	0	0	0	0	0	0
ZNF830	0	0	0	0	0	0	0	0	0
METTL23	0	0	0	0	0	0	0	0	0
PTPMT1	0	0	0	0	0	0	0	0	0
ZSWIM7	0	0	0	0	0	0	0	0	0
DCAF8	0	0	0	0	0	0	0	0	0
ATG10	0	0	0	0	0	0	0	0	0
RBBP7	0	0	0	0	1	0	0	0	1
ATG3	0	0	0	0	0	0	0	0	0
USP7	0	0	0	0	0	0	0	0	0
USP11	0	0	0	0	0	0	0	1	0
ATG7	0	0	0	0	0	0	0	0	0
ATG12	0	0	0	0	0	0	0	0	0
MAP1LC3C	0	0	0	0	0	0	0	0	0
ATG4B	0	0	0	0	0	0	0	0	0
ADSS	0	0	0	0	1	0	0	1	0
HAT1	0	0	0	0	1	0	0	0	0
KRT85	0	0	0	0	0	0	0	1	1
MAP1B	0	0	0	0	1	1	0	1	0
ATG5	0	0	0	0	1	0	0	1	0
ELMO2	0	0	0	0	1	0	0	0	0
TIA1	0	0	0	0	0	0	0	0	0
DTWD1	0	0	0	0	1	0	0	0	0
EWSR1	0	0	0	0	0	0	0	1	0
PSMD13	0	0	0	0	1	0	0	0	0
SIN3A	0	0	0	0	0	0	0	0	0
HDAC1	0	0	0	1	1	0	0	0	1
RELA	0	0	0	0	0	0	0	0	0
SMAD4	1	1	1	1	1	1	1	0	1
RBBP4	0	0	0	0	1	0	0	0	0
NKX3-2	0	0	0	0	1	0	0	0	0
VPS26A	0	0	0	0	0	0	0	0	0
FIBP	0	0	0	0	0	0	0	0	0
HSD17B10	0	0	0	0	0	0	0	0	0
CUL7	0	0	0	0	0	0	0	1	0
OBSL1	0	0	0	0	1	0	0	1	0
GTF2H1	0	0	0	0	0	0	0	0	0
RBM15B	0	0	0	0	0	0	0	0	0
THOC5	0	0	0	0	1	0	0	0	0
SUZ12	0	1	0	0	0	0	0	0	0
TERF1	0	0	0	0	0	0	0	0	0
ASB12	0	0	0	0	0	0	0	0	0
RNPS1	0	0	0	0	0	0	0	0	0
PEX5L	0	0	0	0	1	0	0	0	0
SKIV2L	0	0	0	0	1	0	0	0	0
MRPL57	0	0	0	0	0	0	0	0	0
CLOCK	0	0	0	0	0	0	0	0	0
JUNB	0	0	0	0	0	0	0	1	0
PKNOX1	0	0	0	0	0	0	0	0	0
EIF4E2	0	0	0	0	1	0	0	0	0
SLU7	0	0	0	0	1	0	0	0	0
SIRT7	0	0	0	0	0	0	0	0	0
SCAMP2	0	0	0	0	0	0	0	0	0
TMEM242	0	0	0	0	0	0	0	0	0
RNF5	0	0	0	0	0	0	0	0	0
VKORC1	0	0	0	0	0	0	0	0	0
HIF1AN	0	0	0	0	0	0	0	0	0
TOB2	0	0	0	0	0	0	0	0	0
UBR5	0	0	0	0	0	0	0	0	1
PAN2	0	0	0	0	1	0	0	0	0
BHLHE40	0	0	0	0	1	0	0	1	0
CHAF1A	0	0	0	0	0	0	0	1	1
CNOT7	0	0	0	0	0	0	0	0	0
CEP76	0	1	0	0	1	0	0	0	0
RPS6KA1	0	0	0	0	0	0	0	0	1
CNOT8	0	0	0	0	0	0	0	0	0
HSP90AA1	0	0	0	0	0	0	0	0	0
CUL3	0	0	0	0	1	0	0	0	1
COPS5	0	0	0	0	0	0	0	0	0
CACUL1	0	0	0	0	0	0	0	0	0
ATCAY	0	0	0	0	0	0	0	1	0
SF3A2	0	0	0	0	0	0	0	0	0
RPA2	0	0	0	0	0	0	0	0	0
RPA3	0	0	0	0	0	0	0	1	0
RPA1	0	0	0	0	1	0	0	0	1
TOP1	0	0	0	0	0	0	0	0	0
HNRNPA1	0	0	0	0	0	0	0	0	0
STAU1	0	0	0	0	0	0	0	0	0
ERG	0	0	0	0	1	0	0	0	0
AK1	0	0	0	0	0	0	0	0	0
STUB1	0	0	0	0	0	0	0	0	0
NCAPD3	0	0	0	0	0	0	0	0	1
PIGT	0	0	0	0	0	0	0	0	0
EIF3H	0	0	0	0	0	0	0	0	1
ALG13	0	0	0	0	1	0	0	0	0
SAFB	0	0	0	0	0	0	0	0	0
CTIF	0	0	0	0	1	0	0	1	0
TRAF3IP1	0	0	0	0	0	0	0	0	0
ZBTB22	0	0	0	0	0	0	0	0	0
PIN1	0	0	0	0	0	0	0	0	0
UBQLN4	0	0	0	0	1	1	0	0	0
GATA1	0	0	0	0	1	0	0	0	0
WRNIP1	0	0	0	0	1	0	0	1	0
RBM39	0	0	0	0	1	0	0	0	0
MLLT6	0	0	0	0	1	0	0	0	0
DNAJC21	0	0	0	0	0	0	0	0	0
FXR2	0	0	0	1	0	0	0	0	0
AP4M1	0	0	0	0	0	0	0	0	0
PCTP	0	0	0	0	0	0	0	0	1
TPSG1	0	0	0	0	1	0	0	1	0
ZDHHC22	0	0	0	0	1	0	0	0	0
MACF1	1	1	0	1	1	1	0	1	0
ATF4	0	0	0	0	1	0	0	1	0
EEF1G	0	0	1	0	1	0	0	0	0
COPS6	0	0	0	0	0	0	0	0	0
CSNK1G1	0	0	0	0	0	0	0	0	0
TRIM59	0	0	0	0	0	0	0	0	0
KAT5	0	0	0	0	1	0	0	0	0
CRMP1	0	0	0	0	1	0	0	1	0
RIF1	0	0	0	0	1	0	0	1	1
LRIF1	0	0	0	0	1	0	0	0	0
C14orf1	0	0	0	0	0	0	0	0	0
UTP14A	0	0	0	0	0	0	0	0	0
NCDN	0	0	0	0	0	0	0	0	0
TMEM218	0	0	0	0	0	0	0	1	0
FN1	0	1	0	0	1	0	0	1	1
EEF1A1	0	0	0	0	0	0	0	0	1
SMAD3	1	0	0	0	1	1	0	0	0
ESR1	0	0	0	0	0	0	0	0	0
MEX3B	0	0	0	0	0	0	0	0	0
TOB1	0	0	0	0	1	0	0	0	0
SNW1	0	0	0	0	0	0	0	0	0
CUL4A	0	0	0	0	0	0	0	0	0
TRAF6	0	0	0	0	1	0	0	0	0
IKBKE	0	0	0	0	0	0	0	0	0
HDAC5	0	0	0	0	1	0	0	0	0
IGBP1	0	0	0	0	0	0	0	0	0
CUL4B	0	0	0	0	0	0	0	0	0
NFX1	0	0	0	0	0	0	0	1	0
NFKB2	0	1	0	0	1	0	0	0	0
ZFP36	0	0	1	0	1	0	0	0	0
APEX1	0	0	0	0	0	0	0	0	0
HNRNPD	0	0	0	0	0	0	0	0	0
AIRE	0	0	0	0	1	0	0	0	0
HNRNPR	0	0	1	0	0	0	0	0	0
RUVBL1	0	0	0	0	0	0	0	0	0
CAND1	0	0	1	0	1	0	0	0	0
ITCH	0	0	0	0	1	0	0	0	1
CDK2	0	0	0	0	1	0	0	0	0
EIF4A2	0	0	0	0	1	0	0	0	0
WWP2	0	0	0	0	1	0	0	0	0
SNRNP200	0	0	0	0	1	0	0	0	0
TNRC6B	0	0	0	0	0	0	0	1	0
DCUN1D1	0	0	0	0	1	0	0	0	0
CUL5	0	0	0	0	1	0	0	1	0
RPL13	0	0	0	0	1	0	0	0	0
PPP2CA	0	0	0	0	0	0	0	0	0
SNRPD3	0	0	0	0	0	0	0	0	0
CARM1	0	0	0	0	0	1	0	0	0
AGO1	0	0	0	0	0	0	0	0	0
ATP5A1	0	0	0	0	0	0	0	0	0
RPL7	0	0	0	0	0	0	0	0	0
TERT	0	0	0	0	1	0	0	1	0
SYMPK	0	0	0	0	1	0	0	0	0
HELZ	0	0	0	0	0	0	0	1	0
CD81	0	0	0	0	0	0	0	0	0
CEP250	0	0	0	0	1	0	0	1	0
IGSF8	0	1	0	0	0	0	0	0	0
DMTN	0	0	0	0	0	0	0	0	0
ARHGEF19	0	0	0	0	0	0	0	0	0
PDCD7	0	0	0	0	1	0	0	0	0
SRRT	0	0	0	0	1	0	0	0	0
ABHD4	0	0	0	0	1	0	0	0	0
ENDOV	0	0	0	0	1	0	0	0	1
ENKUR	0	0	0	0	0	0	0	0	0
MRPL27	0	0	0	0	1	0	0	0	0
MDFI	0	0	0	0	0	0	0	0	0
PPP2CB	0	0	0	0	1	0	0	0	0
C22orf39	0	0	0	0	0	0	0	0	0
TMPRSS5	0	0	0	0	1	0	0	0	0
TFAP2A	0	0	0	0	1	0	0	0	0
PPP2R5A	0	0	0	0	1	0	0	0	1
BTG1	0	0	0	0	0	0	0	0	0
JRK	0	0	0	0	0	0	0	0	0
CELF1	0	0	0	0	1	0	0	1	0
MAPK6	0	0	0	0	0	0	0	0	0
ICT1	0	0	0	0	0	0	0	0	1
HSD17B4	0	0	0	0	0	0	0	1	0
ARL3	0	0	0	0	0	0	0	0	0
SSR2	0	0	0	0	0	0	0	0	0
PSME1	0	0	0	0	0	0	0	0	0
PSMD4	0	0	0	0	0	0	0	0	0
ZNF835	0	0	0	0	1	0	0	1	0
TULP3	0	0	0	0	1	0	0	0	0
CSNK2B	0	0	0	0	0	0	0	1	0
CSDE1	0	0	0	0	1	0	0	1	0
CCNG1	0	0	0	0	0	0	0	0	0
RABEP1	0	0	0	0	0	0	0	0	0
ADK	0	0	0	0	0	0	0	0	0
MED7	0	0	0	0	0	0	0	0	0
ATP6AP1	0	0	0	0	0	0	0	0	0
SEPHS1	0	0	0	0	0	0	0	0	0
WDR60	0	0	0	0	1	0	0	0	0
TK1	0	0	0	0	0	0	0	0	0
NUDC	0	0	0	0	0	0	0	0	0
PEX5	0	0	0	0	0	0	0	0	0
TM2D1	0	0	0	0	0	0	0	1	0
YWHAB	0	0	0	0	0	0	0	0	0
GPATCH8	0	0	1	0	1	0	0	1	0
ZC3H4	0	0	0	0	1	0	0	0	0
AGFG1	0	0	0	0	1	0	0	0	1
HSPA1A	0	0	0	0	0	0	0	0	0
TRIP12	0	0	0	0	0	0	0	0	0
RPL24	0	0	0	0	1	0	0	0	0
PKM	0	0	0	0	1	0	0	0	1
PHB	0	0	0	0	1	0	0	0	0
HSP90AB1	0	0	0	0	0	0	0	1	0
TAB2	0	0	0	0	0	0	0	0	0
SPTBN1	0	0	0	0	1	0	0	1	0
ACTN4	0	0	0	0	1	0	0	1	0
ACTN1	0	0	0	0	1	0	0	0	0
CCNA2	0	0	0	0	0	0	0	0	0
TUBB	0	0	0	0	0	0	0	0	0
CDC5L	0	1	0	0	1	0	0	0	0
HSPA8	0	0	0	0	0	0	0	0	0
ACTA1	0	0	0	0	1	0	0	0	0
ACTB	0	0	0	0	0	0	0	1	0
ACTG1	0	0	0	0	1	0	0	0	0
DMD	0	0	0	0	1	0	0	1	1
S100A8	0	0	0	0	0	0	0	0	0
TRAF3	0	0	0	0	1	0	0	0	0
IL13RA1	0	0	0	0	0	0	0	0	0
SMC2	0	0	0	0	0	1	0	0	0
CCDC93	0	0	0	0	0	0	0	0	0
CKB	0	0	0	0	0	0	0	0	0
MAP1A	0	0	0	0	1	0	0	0	0
TRAP1	0	0	0	0	1	0	0	0	0
FGFR1OP2	0	0	0	0	1	0	0	0	0
KIF5A	0	0	0	0	1	0	0	0	0
MYH9	0	0	0	0	1	0	0	1	0
SMC4	0	0	0	0	0	0	0	1	0
HSPA1L	0	0	0	0	0	0	0	1	0
IMMT	0	0	0	0	0	0	0	1	1
HSPA6	0	0	0	0	0	0	0	0	0
IFT20	0	0	0	0	0	0	0	0	0
SMC3	0	0	0	0	0	0	0	0	0
MAP4	0	0	0	0	0	0	0	0	0
ACTC1	0	0	0	0	0	0	0	1	0
WAC	0	0	0	0	0	1	0	1	0
PPP1R13B	0	0	0	0	1	0	0	1	0
DTNBP1	0	0	0	0	0	0	0	0	0
KRT9	0	0	0	0	1	0	0	0	0
SNX6	0	0	0	0	0	0	0	0	0
TUBB2B	0	0	0	0	0	0	0	1	0
SFR1	0	0	0	0	0	0	0	0	0
MAPRE2	0	0	0	0	0	0	0	0	0
PGK1	0	1	0	1	0	0	0	0	1
HSPA9	0	0	0	0	1	0	0	0	0
PHGDH	0	0	0	0	0	0	0	0	0
ABI2	0	0	0	0	1	0	0	1	0
EXOC1	0	0	0	0	1	0	0	0	0
KRT10	0	0	0	0	1	0	0	0	0
TUBB2A	0	0	0	0	0	0	0	0	0
GOLGA4	0	0	0	0	1	1	0	1	0
RTFDC1	0	0	0	0	0	0	0	0	0
UBE2H	0	0	0	0	1	0	0	0	0
UBQLN1	0	0	0	0	0	0	0	0	0
HGS	0	0	0	0	1	0	0	1	0
OXR1	0	0	0	0	0	0	0	1	0
KEAP1	0	0	0	0	1	0	0	1	0
LIG4	0	0	0	0	1	1	0	1	0
VPS35	0	1	0	0	0	0	0	0	0
TOLLIP	0	0	0	0	0	0	0	1	1
NMI	0	0	0	0	0	0	0	0	0
GTF2E1	0	0	0	0	0	0	0	0	0
RUFY1	0	0	0	0	0	0	0	0	1
MED28	0	0	0	0	0	0	0	0	0
REEP4	0	0	0	0	0	0	0	0	0
ILK	0	0	0	0	0	0	0	0	0
SHFM1	0	0	0	0	0	0	0	0	0
IKZF3	0	0	0	0	0	0	0	0	0
TYSND1	0	0	0	0	0	0	0	0	0
UBE2I	0	0	0	0	0	0	0	0	0
IKZF5	0	0	0	0	1	0	0	1	0
EEF1D	0	0	0	0	1	0	0	1	0
IKZF2	0	0	0	0	0	0	0	0	0
IKZF1	0	0	0	0	1	0	0	1	0
LDOC1	0	0	0	0	0	0	0	0	1
OLA1	0	0	0	0	0	0	0	0	0
TBL1XR1	0	0	0	0	0	0	0	0	0
APOA1BP	0	1	0	0	0	0	0	0	0
PAXIP1	0	0	0	0	0	0	0	0	0
EPAS1	0	0	0	1	0	0	0	0	1
VCP	0	0	0	0	0	0	0	0	0
AGO2	0	0	0	0	0	0	0	0	0
VHL	0	0	0	0	0	0	0	1	0
TRAF2	0	0	0	0	1	0	0	0	0
CHUK	0	0	0	0	0	1	0	0	0
PARK2	0	0	0	0	1	0	0	1	0
HDAC6	0	0	0	0	0	0	0	0	1
TERF2	0	0	0	0	0	0	0	1	0
EGFR	0	0	0	0	0	0	0	1	0
PPP2R1A	0	0	0	0	1	0	0	1	0
EIF5A	0	0	0	0	0	0	0	0	0
PSMA3	0	0	0	0	0	0	0	0	1
UBB	0	0	0	0	0	0	0	0	0
TMEM189-UBE2V1	0	0	0	0	0	0	0	0	0
FBXO2	0	0	0	0	0	0	0	0	0
HSPB1	0	0	0	0	1	0	0	0	0
MKKS	0	0	0	0	1	0	0	0	0
CHEK2	0	0	0	0	0	0	0	0	0
PTBP1	0	0	0	0	1	0	0	0	1
NOS3	0	0	0	0	1	0	0	0	0
PRKCD	0	0	0	0	0	0	0	0	0
CTNNB1	0	0	0	0	1	0	0	0	0
TARDBP	0	0	0	0	0	0	0	0	0
SRSF3	0	0	0	0	0	0	0	0	0
ANP32B	0	0	0	0	0	0	0	0	0
APOE	0	0	0	0	0	0	0	1	0
SRRM2	0	1	0	0	1	0	0	0	0
VDAC2	0	0	0	0	0	0	0	0	1
CELF2	0	0	0	0	0	0	0	0	1
PSEN2	0	0	0	0	0	0	0	0	0
SET	0	0	0	0	0	0	0	0	0
PAIP2	0	0	0	0	0	0	0	0	0
GABPA	0	0	0	0	1	0	0	1	0
MAP1LC3A	0	0	0	0	1	0	0	0	1
RAB39A	0	0	0	0	0	0	0	0	0
LMAN1	0	0	0	0	0	0	0	0	1
TRIB3	0	0	0	0	1	0	0	0	0
ENY2	0	0	0	0	0	0	0	0	0
CLSTN1	0	0	0	0	1	0	0	0	0
CDC25A	0	0	0	0	0	0	0	0	0
PSMA1	0	0	0	0	0	0	0	0	0
TPI1	0	0	0	0	0	0	0	0	0
GAPDH	0	0	0	0	0	0	0	0	0
GRB10	0	0	0	0	1	0	0	0	0
MAPRE1	0	0	0	0	0	0	0	0	0
HADHB	0	0	0	0	0	0	0	0	1
PSMB4	0	0	0	0	0	0	0	0	0
ALB	0	1	0	0	0	0	0	0	0
ENO3	0	0	0	0	1	0	0	1	0
RAB35	0	0	0	0	1	0	0	0	0
MAG	0	0	0	0	1	0	0	1	0
FYCO1	0	0	0	0	1	0	0	0	0
CDIPT	0	0	0	0	0	0	0	0	1
RAB14	0	0	0	0	1	0	0	0	0
STXBP1	0	0	0	0	1	0	0	0	0
PSMA5	0	0	0	0	0	0	0	0	0
ECH1	0	0	0	0	0	0	0	1	0
HIRIP3	0	0	0	0	1	0	0	0	0
ANXA2	0	0	0	0	1	0	0	0	1
THBS1	0	0	0	0	1	0	0	1	1
PSMA7	0	0	0	0	0	0	0	0	0
ASPH	0	0	0	0	1	0	0	0	1
ALDOB	0	0	0	0	1	0	0	0	0
ACY1	0	0	0	0	1	0	0	0	0
FLOT1	0	0	0	0	1	0	0	0	0
CCDC28B	0	0	0	0	0	0	0	0	0
NPEPL1	0	0	0	0	0	0	0	0	0
FGFR1OP	0	0	0	0	0	0	0	0	0
SUPT7L	0	0	0	0	0	0	0	0	0
ASCC1	0	0	0	0	0	0	0	0	0
SYNPO	0	0	0	0	1	1	0	0	0
SH3KBP1	0	0	0	0	1	0	0	0	0
INTS8	0	0	0	0	0	0	0	0	0
ACVR2A	1	0	1	0	1	1	0	0	0
WDR45B	0	0	0	0	0	0	0	0	0
KLHL9	0	0	0	0	0	0	0	0	0
RBM4	0	0	0	0	0	0	0	0	0
TMEM50A	0	0	0	0	0	0	0	0	0
YY1	0	0	0	0	1	0	0	0	0
RUVBL2	0	0	0	0	1	0	0	0	0
TFPT	0	0	0	0	0	0	0	0	0
UCHL5	0	0	0	1	1	0	0	0	0
RNASEH1	0	0	0	0	0	0	0	0	0
CCNK	0	0	0	0	0	0	0	1	0
CRIPT	0	0	0	0	0	0	0	0	0
MECR	0	0	0	0	1	0	0	0	0
SSU72	0	0	0	0	0	0	0	0	0
PLEKHA3	0	0	0	0	0	0	0	0	0
CAT	0	0	0	0	0	0	0	0	0
SLC3A2	0	0	0	0	1	0	0	1	0
FKBP3	0	1	0	0	0	0	0	0	0
ACOX1	0	0	0	0	0	0	0	0	0
JOSD2	0	0	0	0	0	0	0	0	0
STX4	0	0	0	0	0	0	0	0	0
SNN	0	0	0	0	0	0	0	0	0
DHX8	0	0	0	0	1	0	0	0	0
MGMT	0	0	0	0	0	0	0	0	0
IL25	0	0	0	0	0	0	0	0	0
RAB33B	0	0	0	0	1	0	0	0	0
LRRN2	0	0	0	0	1	0	0	1	0
VCL	0	0	0	0	0	0	0	1	0
MTCH2	0	0	0	0	0	0	0	0	0
SLC6A6	0	0	0	0	1	0	0	0	0
MCTS1	0	0	0	0	0	0	0	0	0
C20orf141	0	0	0	0	0	0	0	0	0
ZDHHC17	0	0	0	0	0	0	0	0	0
UBE2N	0	0	0	0	0	0	0	0	1
STAT5B	0	0	0	0	0	0	0	1	0
ORC5	0	0	0	0	1	0	0	0	0
TM9SF2	0	0	0	0	1	0	0	0	0
DUSP18	0	0	0	0	0	0	0	0	0
PPM1F	0	0	0	0	1	0	0	1	0
STX6	0	0	0	0	0	0	0	0	0
TAF5L	0	0	0	0	0	0	0	0	0
ZFYVE16	0	0	0	0	0	0	0	0	0
RASSF5	0	0	0	0	0	0	0	0	0
TOR1A	0	0	0	0	0	0	0	0	0
EMC1	0	0	0	0	0	0	0	0	0
GAB1	0	0	0	0	0	0	0	0	0
VAV2	0	0	0	0	1	0	0	0	0
PARD3	0	0	0	0	1	0	0	1	0
PRKCI	0	0	0	1	0	0	0	0	1
PXN	0	0	0	0	0	0	0	1	0
MAPK3	0	0	0	0	0	0	0	0	0
HCK	1	0	0	0	1	1	0	0	0
LYN	0	0	0	0	0	0	0	0	0
SRC	0	0	0	0	1	0	0	0	0
SUPT6H	0	0	0	1	1	0	0	0	1
PTPN12	0	0	0	0	0	0	0	0	1
C1QBP	0	0	0	0	0	0	0	0	0
PTPRB	0	0	0	0	1	0	0	0	0
TNS3	0	0	0	0	1	0	0	1	0
BTK	0	0	0	0	0	0	0	1	0
SHC1	0	0	0	0	0	0	0	1	0
PIK3R2	0	0	0	0	1	0	0	0	0
SYK	0	1	0	0	0	0	0	0	0
RASA1	0	0	0	0	1	0	0	0	1
BCAR3	0	1	0	0	0	0	0	0	0
SOCS3	0	0	0	0	0	0	0	0	0
PTK6	0	0	0	0	0	0	0	0	1
PTPRO	0	0	0	0	1	0	0	1	0
SHC3	0	0	0	0	1	0	0	0	0
SH2D1B	0	0	0	0	0	0	0	0	0
IST1	0	0	0	0	0	0	0	0	0
PIK3CG	0	0	0	0	1	0	0	1	0
INPP5D	0	0	0	0	1	0	0	1	1
PDGFRB	0	0	0	0	1	0	0	0	0
MET	0	0	0	0	1	0	0	0	0
PLCG1	0	0	0	0	1	0	0	0	0
NCK1	0	0	0	0	0	0	0	0	0
CRKL	0	0	0	0	0	0	0	0	0
EPOR	0	0	0	0	1	0	0	0	0
ARHGAP32	0	0	0	0	1	0	0	1	0
ITK	0	0	0	0	1	1	0	0	0
YES1	0	0	0	0	0	0	0	0	0
GRAP2	0	0	0	0	1	0	0	0	0
SOS1	0	0	0	0	0	0	0	0	0
PIK3R1	0	0	0	0	1	0	0	0	0
VAV1	0	0	0	0	1	0	0	1	0
TEC	0	0	0	0	0	0	0	0	0
PTPRC	0	0	0	0	1	0	0	1	0
GAB2	0	0	0	0	0	0	0	1	0
MAPK4	0	0	0	0	1	0	0	0	0
TNS1	0	0	0	0	1	0	0	0	0
LCK	0	0	0	0	1	0	0	0	0
FES	0	0	0	0	0	0	0	0	0
NCK2	0	0	0	0	1	0	0	0	0
RET	0	1	0	0	1	0	0	1	0
PTPRG	0	0	0	0	1	0	0	0	1
VAV3	0	0	0	0	0	0	0	0	1
MARK2	1	0	1	0	1	1	0	0	1
INPPL1	0	0	0	0	0	0	0	0	0
SOCS6	0	0	0	0	0	0	0	0	0
MAP3K3	0	0	0	0	0	0	0	1	1
PLCG2	0	1	0	0	1	1	0	0	0
INSR	0	0	0	0	1	0	0	0	0
MST1R	0	0	0	0	0	0	0	0	0
PTPRJ	0	0	0	0	1	0	0	1	0
SLA	0	0	0	0	0	0	0	0	0
SH2D3A	0	0	0	0	0	0	0	0	0
SLA2	0	0	0	0	1	0	0	0	0
PTPN9	0	0	0	0	0	0	0	0	0
TNS4	0	0	0	0	1	0	0	0	0
LAT2	0	0	0	0	1	0	0	1	0
NEMF	0	0	0	0	1	0	0	0	0
FBXO42	0	0	0	0	0	0	0	0	0
SLC38A10	0	0	0	0	1	0	0	0	0
TMEM59	0	0	0	0	0	0	0	0	0
ARL2	0	0	0	0	0	0	0	0	0
NFRKB	0	0	0	0	1	0	0	0	0
STK16	0	0	0	0	0	0	0	0	0
PPP6R3	0	0	0	0	1	0	0	0	0
CHCHD3	0	0	0	0	0	0	0	0	0
MYC	0	0	0	1	0	0	0	0	0
UQCRQ	0	0	0	0	0	0	0	0	0
SMAD9	0	0	0	0	1	0	0	1	0
STAT1	0	0	0	0	0	0	0	0	0
SNF8	0	0	0	0	0	0	0	0	0
SDAD1	0	0	0	0	0	0	0	1	0
CEP85	0	0	0	0	0	0	0	0	0
ATL3	0	0	0	0	0	0	0	1	0
PURB	0	0	0	0	0	0	0	0	0
FBXO33	0	0	0	0	1	0	0	0	0
AP4B1	0	0	0	0	0	0	0	1	1
KCTD18	0	0	0	0	0	0	0	0	0
HNRNPLL	0	0	0	0	0	0	0	0	0
PAXBP1	0	0	0	0	0	0	0	0	0
