# Supplementary material for: Machine Learning-Assisted Network Inference Approach to Identify a New Class of Genes that Coordinate the Functionality of Cancer Networks
Source: Sci Rep. 2017 Aug 1;7:6993. doi: 10.1038/s41598-017-07481-5 (PMC5539301; doi:10.1038/s41598-017-07481-5)
Supplement: Supplementary file 7 — Supplementary Dataset 6 [file 41598_2017_7481_MOESM7_ESM.xlsx]

## Sheet: Breast cancer
	Differentially.expressed.only (Class I)	Differentially.expressed.and.mutated (Class I)	Non.differentially.expressed.but.mutated (Class I)	Non.differentially.expressed.and.not.mutated (Class II)
A1BG	1	0	0	0
CCDC178	1	0	0	0
CST4	1	0	0	0
CYP3A43	1	0	0	0
CYP3A7-CYP3AP1	1	0	0	0
F10	1	0	0	0
FBXW8	1	0	0	0
LINGO1	1	0	0	0
MAFG-AS1	1	0	0	0
PITX1	1	0	0	0
SCARA5	1	0	0	0
SMIM6	1	0	0	0
SPC24	1	0	0	0
TM4SF5	1	0	0	0
TMEM171	1	0	0	0
TMEM220	1	0	0	0
ARID2	0	1	0	0
BARD1	0	1	0	0
HSPA4	0	1	0	0
NGFR	0	1	0	0
SYNE4	0	1	0	0
TAF5L	0	1	0	0
THRB	0	1	0	0
ANXA7	0	0	1	0
ATM	0	0	1	0
BRCA1	0	0	1	0
CAND1	0	0	1	0
CEP170	0	0	1	0
CUL1	0	0	1	0
DDB1	0	0	1	0
DYNC1H1	0	0	1	0
FBXW7	0	0	1	0
GOLGA2	0	0	1	0
GRB2	0	0	1	0
HDAC1	0	0	1	0
MAGED1	0	0	1	0
PKN2	0	0	1	0
PRDX4	0	0	1	0
PSEN2	0	0	1	0
RPA1	0	0	1	0
SP3	0	0	1	0
SRPK2	0	0	1	0
STAU1	0	0	1	0
TMEM248	0	0	1	0
TRAF1	0	0	1	0
TRAF2	0	0	1	0
TRIM27	0	0	1	0
UBC	0	0	1	0
USP28	0	0	1	0
A4GALT	0	0	0	1
ABCA11P	0	0	0	1
ABCB6	0	0	0	1
ACAP2	0	0	0	1
ACO2	0	0	0	1
ACPT	0	0	0	1
ADAD2	0	0	0	1
ADTRP	0	0	0	1
AFF1	0	0	0	1
AFF4	0	0	0	1
AHDC1	0	0	0	1
AHNAK	0	0	0	1
AMZ1	0	0	0	1
ANHX	0	0	0	1
ANKRD24	0	0	0	1
ANO7	0	0	0	1
APIP	0	0	0	1
APMAP	0	0	0	1
ARCN1	0	0	0	1
ARL4D	0	0	0	1
ASGR1	0	0	0	1
ASNSD1	0	0	0	1
ATAD3B	0	0	0	1
B4GALT1	0	0	0	1
BAI1	0	0	0	1
BIRC7	0	0	0	1
BSN-AS2	0	0	0	1
BTBD3	0	0	0	1
C11orf72	0	0	0	1
C19orf40	0	0	0	1
C1D	0	0	0	1
C20orf181	0	0	0	1
C21orf58	0	0	0	1
C21orf67	0	0	0	1
C6orf106	0	0	0	1
C9orf62	0	0	0	1
CACNA1S	0	0	0	1
CACUL1	0	0	0	1
CARNS1	0	0	0	1
CCDC57	0	0	0	1
CDH15	0	0	0	1
CDHR2	0	0	0	1
CDK9	0	0	0	1
CEACAM4	0	0	0	1
CEP170B	0	0	0	1
CHADL	0	0	0	1
CHAF1A	0	0	0	1
CHRM4	0	0	0	1
CIDECP	0	0	0	1
CINP	0	0	0	1
CLPS	0	0	0	1
CLUHP3	0	0	0	1
COPS4	0	0	0	1
COX10	0	0	0	1
COX7A2L	0	0	0	1
CRYGD	0	0	0	1
CSGALNACT2	0	0	0	1
CTBS	0	0	0	1
CTU2	0	0	0	1
CYB5R1	0	0	0	1
DAB2IP	0	0	0	1
DCAF12	0	0	0	1
DDX51	0	0	0	1
DESI2	0	0	0	1
DIRAS1	0	0	0	1
DMRTA2	0	0	0	1
DNM2	0	0	0	1
DOCK9	0	0	0	1
DPEP1	0	0	0	1
DTNB	0	0	0	1
DTX3	0	0	0	1
DUX1	0	0	0	1
ELK1	0	0	0	1
EMC6	0	0	0	1
EPS8L3	0	0	0	1
ERN2	0	0	0	1
EXOSC3	0	0	0	1
FAIM2	0	0	0	1
FAM153A	0	0	0	1
FAM161A	0	0	0	1
FAM178A	0	0	0	1
FAM223B	0	0	0	1
FAM57A	0	0	0	1
FAM69B	0	0	0	1
FAM71A	0	0	0	1
FAM83C	0	0	0	1
FBXO27	0	0	0	1
FCHO1	0	0	0	1
FGF3	0	0	0	1
FIP1L1	0	0	0	1
FUT5	0	0	0	1
FXN	0	0	0	1
GAREM	0	0	0	1
GATAD2A	0	0	0	1
GBGT1	0	0	0	1
GEMIN5	0	0	0	1
GGA1	0	0	0	1
GJB3	0	0	0	1
GNB3	0	0	0	1
GOLGA3	0	0	0	1
GPC2	0	0	0	1
GRPR	0	0	0	1
GSTTP1	0	0	0	1
GTF2H5	0	0	0	1
HAB1	0	0	0	1
HCN2	0	0	0	1
HHLA3	0	0	0	1
HMCES	0	0	0	1
HOXC12	0	0	0	1
HS2ST1	0	0	0	1
HS3ST5	0	0	0	1
ID2-AS1	0	0	0	1
IL21R-AS1	0	0	0	1
IREB2	0	0	0	1
KCNA10	0	0	0	1
KCNH4	0	0	0	1
KCNN1	0	0	0	1
KCNQ4	0	0	0	1
KIF9-AS1	0	0	0	1
KMT2D	0	0	0	1
KRT75	0	0	0	1
L3MBTL4	0	0	0	1
LENG1	0	0	0	1
LENG9	0	0	0	1
LHX5	0	0	0	1
LINC00482	0	0	0	1
LINC00951	0	0	0	1
LINC01208	0	0	0	1
LINC01342	0	0	0	1
LINC01512	0	0	0	1
LMBRD1	0	0	0	1
LOC100132249	0	0	0	1
LOC100287210	0	0	0	1
LOC100506725	0	0	0	1
LOC100506858	0	0	0	1
LOC101060609	0	0	0	1
LOC101928661	0	0	0	1
LOC101929084	0	0	0	1
LOC153910	0	0	0	1
LOC219688	0	0	0	1
LOC283140	0	0	0	1
LOC286009	0	0	0	1
LOC339978	0	0	0	1
LOC388780	0	0	0	1
LOC390705	0	0	0	1
LOC729506	0	0	0	1
LPPR3	0	0	0	1
LRFN1	0	0	0	1
LRFN4	0	0	0	1
LRRC37A2	0	0	0	1
LRRC52	0	0	0	1
MAGI1-IT1	0	0	0	1
MAPK8IP1	0	0	0	1
MATN1	0	0	0	1
MDM2	0	0	0	1
MED17	0	0	0	1
MEF2D	0	0	0	1
MESP2	0	0	0	1
MIOX	0	0	0	1
MIR670HG	0	0	0	1
MIS12	0	0	0	1
MKKS	0	0	0	1
MLLT1	0	0	0	1
MPV17L	0	0	0	1
MUC8	0	0	0	1
NAGPA	0	0	0	1
NF2	0	0	0	1
NKX1-1	0	0	0	1
NSRP1	0	0	0	1
NTN3	0	0	0	1
OBP2A	0	0	0	1
OCLM	0	0	0	1
OGFRP1	0	0	0	1
OR7E91P	0	0	0	1
OSBPL7	0	0	0	1
OSGIN2	0	0	0	1
OTUD4	0	0	0	1
OTUD7A	0	0	0	1
PAQR7	0	0	0	1
PARP10	0	0	0	1
PAX7	0	0	0	1
PCDHB12	0	0	0	1
PCSK4	0	0	0	1
PDAP1	0	0	0	1
PDCD6IP	0	0	0	1
PDPK1	0	0	0	1
PIN1	0	0	0	1
PITHD1	0	0	0	1
PKD2L1	0	0	0	1
PLCB3	0	0	0	1
PLEKHN1	0	0	0	1
PLXNA2	0	0	0	1
POFUT1	0	0	0	1
POM121	0	0	0	1
PPP1R37	0	0	0	1
PRB1	0	0	0	1
PRDM2	0	0	0	1
PREP	0	0	0	1
PRIM2	0	0	0	1
PRPSAP2	0	0	0	1
PSEN1	0	0	0	1
PTCHD2	0	0	0	1
PTMS	0	0	0	1
PTPRS	0	0	0	1
PYGO2	0	0	0	1
RAB29	0	0	0	1
RAB6A	0	0	0	1
RAD51	0	0	0	1
RAX2	0	0	0	1
RERE	0	0	0	1
RNF207	0	0	0	1
RPA3	0	0	0	1
RPL13AP17	0	0	0	1
RSRC1	0	0	0	1
RTBDN	0	0	0	1
RUNDC3A	0	0	0	1
SAP30	0	0	0	1
SART1	0	0	0	1
SDF4	0	0	0	1
SENP1	0	0	0	1
SERINC2	0	0	0	1
SH3BP1	0	0	0	1
SIKE1	0	0	0	1
SLC19A1	0	0	0	1
SLC25A40	0	0	0	1
SLC36A1	0	0	0	1
SLC38A9	0	0	0	1
SLC7A1	0	0	0	1
SLURP1	0	0	0	1
SMIM13	0	0	0	1
SNORA71A	0	0	0	1
SNRNP70	0	0	0	1
SNRPB	0	0	0	1
SORT1	0	0	0	1
SP2	0	0	0	1
SPATA2	0	0	0	1
SPATA21	0	0	0	1
SPN	0	0	0	1
SRC	0	0	0	1
SRCAP	0	0	0	1
SSC5D	0	0	0	1
SSTR3	0	0	0	1
STYX	0	0	0	1
TAC3	0	0	0	1
TALDO1	0	0	0	1
TBL3	0	0	0	1
TCAP	0	0	0	1
TCF3	0	0	0	1
TCL1B	0	0	0	1
TDRG1	0	0	0	1
TECTB	0	0	0	1
TGS1	0	0	0	1
TICRR	0	0	0	1
TMCC2	0	0	0	1
TMEM105	0	0	0	1
TMEM134	0	0	0	1
TMEM17	0	0	0	1
TMEM251	0	0	0	1
TNAP	0	0	0	1
TNFRSF4	0	0	0	1
TNRC6C	0	0	0	1
TPSD1	0	0	0	1
TRAPPC9	0	0	0	1
TRIM65	0	0	0	1
TRPV4	0	0	0	1
TSG101	0	0	0	1
TTC31	0	0	0	1
TTLL3	0	0	0	1
TUBA4B	0	0	0	1
TUBGCP3	0	0	0	1
TXLNA	0	0	0	1
UBE2H	0	0	0	1
UBE2W	0	0	0	1
UBXN8	0	0	0	1
UHRF2	0	0	0	1
UQCRC1	0	0	0	1
USP2-AS1	0	0	0	1
VENTX	0	0	0	1
VHL	0	0	0	1
VPS72	0	0	0	1
VRTN	0	0	0	1
VTI1B	0	0	0	1
WDR90	0	0	0	1
WHAMMP2	0	0	0	1
WSB2	0	0	0	1
XAGE-4	0	0	0	1
ZACN	0	0	0	1
ZBED3	0	0	0	1
ZBTB7A	0	0	0	1
ZC3H3	0	0	0	1
ZC3H4	0	0	0	1
ZKSCAN5	0	0	0	1
ZNF107	0	0	0	1
ZNF414	0	0	0	1
ZNF770	0	0	0	1
ZNF777	0	0	0	1
ZNF865	0	0	0	1
ZXDB	0	0	0	1

## Sheet: Breast cancer PIE-MIN
FAM223B	CYP3A7-CYP3AP1
CYP3A7-CYP3AP1	UQCRC1
CARNS1	CYP3A7-CYP3AP1
MIR670HG	CYP3A7-CYP3AP1
GBGT1	CYP3A7-CYP3AP1
TECTB	CYP3A7-CYP3AP1
HS2ST1	CYP3A7-CYP3AP1
SH3BP1	CYP3A7-CYP3AP1
OR7E91P	CYP3A7-CYP3AP1
MKKS	CYP3A7-CYP3AP1
HOXC12	CYP3A7-CYP3AP1
TAC3	CYP3A7-CYP3AP1
LOC101929084	CYP3A7-CYP3AP1
LOC153910	CYP3A7-CYP3AP1
LOC339978	CYP3A7-CYP3AP1
LOC219688	CYP3A7-CYP3AP1
USP2-AS1	CYP3A7-CYP3AP1
APIP	CYP3A7-CYP3AP1
DCAF12	CYP3A7-CYP3AP1
GEMIN5	CYP3A7-CYP3AP1
SLC38A9	CYP3A7-CYP3AP1
RPL13AP17	CYP3A7-CYP3AP1
LOC100287210	CYP3A7-CYP3AP1
TMEM17	CYP3A7-CYP3AP1
GTF2H5	CYP3A7-CYP3AP1
IL21R-AS1	CYP3A7-CYP3AP1
LOC101928661	CYP3A7-CYP3AP1
LINC01512	CYP3A7-CYP3AP1
ACO2	CYP3A7-CYP3AP1
ELK1	CYP3A7-CYP3AP1
NAGPA	CYP3A7-CYP3AP1
KCNN1	CYP3A7-CYP3AP1
CRYGD	CYP3A7-CYP3AP1
FAM153A	CYP3A7-CYP3AP1
ZC3H3	CYP3A7-CYP3AP1
MUC8	CYP3A7-CYP3AP1
CINP	CYP3A7-CYP3AP1
CHRM4	CYP3A7-CYP3AP1
MIS12	CYP3A7-CYP3AP1
TNAP	CYP3A7-CYP3AP1
ZNF777	CYP3A7-CYP3AP1
CYB5R1	CYP3A7-CYP3AP1
COX10	CYP3A7-CYP3AP1
FXN	CYP3A7-CYP3AP1
KRT75	CYP3A7-CYP3AP1
CYP3A7-CYP3AP1	ZKSCAN5
ARCN1	CYP3A7-CYP3AP1
UBE2W	BARD1
BARD1	LINGO1
LMBRD1	CYP3A7-CYP3AP1
MIOX	CYP3A7-CYP3AP1
FBXO27	CYP3A7-CYP3AP1
LOC100506858	CYP3A7-CYP3AP1
TTC31	CYP3A7-CYP3AP1
C11orf72	CYP3A7-CYP3AP1
DDX51	CYP3A7-CYP3AP1
SLC19A1	CYP3A7-CYP3AP1
VHL	CYP3A7-CYP3AP1
TSG101	CYP3A7-CYP3AP1
BTBD3	CYP3A7-CYP3AP1
OTUD4	UBC
UBC	CST4
CHAF1A	CYP3A7-CYP3AP1
AHDC1	CYP3A7-CYP3AP1
MDM2	HSPA4
HSPA4	FBXW8
CEACAM4	CYP3A7-CYP3AP1
TPSD1	CYP3A7-CYP3AP1
SDF4	CYP3A7-CYP3AP1
ABCA11P	CYP3A7-CYP3AP1
SLC7A1	TAF5L
TAF5L	FBXW8
CACUL1	UBC
UBC	CST4
ZC3H4	DYNC1H1
DYNC1H1	MAGED1
MAGED1	PITX1
ZC3H4	UBC
UBC	CST4
WDR90	CYP3A7-CYP3AP1
PTCHD2	CYP3A7-CYP3AP1
TDRG1	CYP3A7-CYP3AP1
ADAD2	CYP3A7-CYP3AP1
ZNF865	CYP3A7-CYP3AP1
ADTRP	CYP3A7-CYP3AP1
PIN1	CYP3A7-CYP3AP1
VTI1B	CYP3A7-CYP3AP1
ASNSD1	CYP3A7-CYP3AP1
UHRF2	CYP3A7-CYP3AP1
HS3ST5	CYP3A7-CYP3AP1
OSGIN2	UBC
UBC	CST4
GGA1	CYP3A7-CYP3AP1
IREB2	CYP3A7-CYP3AP1
RNF207	CYP3A7-CYP3AP1
MESP2	CYP3A7-CYP3AP1
PAX7	CYP3A7-CYP3AP1
ANHX	CYP3A7-CYP3AP1
FAM161A	CYP3A7-CYP3AP1
WHAMMP2	CYP3A7-CYP3AP1
DESI2	UBC
UBC	FBXW8
GTF2H5	CYP3A43
GTF2H5	UBC
UBC	TMEM171
GTF2H5	SMIM6
TXLNA	CYP3A7-CYP3AP1
OGFRP1	CYP3A7-CYP3AP1
LINC00951	CYP3A7-CYP3AP1
BSN-AS2	CYP3A7-CYP3AP1
MEF2D	CYP3A7-CYP3AP1
ARL4D	CYP3A7-CYP3AP1
SP2	ARID2
ARID2	UBC
UBC	CST4
GJB3	CYP3A7-CYP3AP1
RUNDC3A	CYP3A7-CYP3AP1
TCL1B	CYP3A7-CYP3AP1
HCN2	CYP3A7-CYP3AP1
OSBPL7	CYP3A7-CYP3AP1
TCAP	CYP3A7-CYP3AP1
PPP1R37	CYP3A7-CYP3AP1
FGF3	ATM
ATM	UBC
UBC	SPC24
UBE2H	UBC
UBC	CST4
UBE2H	UBC
UBC	FBXW8
FAM57A	CYP3A7-CYP3AP1
CLUHP3	CYP3A7-CYP3AP1
OBP2A	CYP3A7-CYP3AP1
PKD2L1	CYP3A7-CYP3AP1
EMC6	CYP3A7-CYP3AP1
MED17	CYP3A7-CYP3AP1
RTBDN	CYP3A7-CYP3AP1
PAQR7	CYP3A7-CYP3AP1
RAB6A	CYP3A7-CYP3AP1
RAB6A	PCSK4
PCSK4	PITX1
RAB6A	UBC
UBC	SPC24
RAB6A	RPA1
RPA1	ANXA7
ANXA7	A1BG
RAB6A	UBC
UBC	CST4
RAB6A	UBC
UBC	FBXW8
C1D	CYP3A7-CYP3AP1
SAP30	CYP3A7-CYP3AP1
SAP30	SP3
SP3	PKN2
PKN2	LINGO1
SAP30	UBC
UBC	CST4
SAP30	DDB1
DDB1	FBXW8
PTMS	CYP3A7-CYP3AP1
GATAD2A	CYP3A7-CYP3AP1
GATAD2A	HDAC1
HDAC1	TRIM27
TRIM27	LINGO1
GATAD2A	UBC
UBC	CST4
EPS8L3	SRPK2
SRPK2	UBC
UBC	CST4
TRPV4	CYP3A7-CYP3AP1
CDHR2	CYP3A7-CYP3AP1
PCSK4	CYP3A7-CYP3AP1
DIRAS1	CYP3A7-CYP3AP1
LOC283140	CYP3A7-CYP3AP1
C19orf40	CYP3A7-CYP3AP1
CYP3A7-CYP3AP1	SRCAP
LENG1	CYP3A7-CYP3AP1
TECTB	THRB
THRB	SRC
SRC	A1BG
PLCB3	CYP3A7-CYP3AP1
LMBRD1	CYP3A43
LMBRD1	UBC
UBC	TMEM171
BIRC7	CYP3A7-CYP3AP1
PLEKHN1	CYP3A7-CYP3AP1
TRIM65	CYP3A7-CYP3AP1
FAM178A	CYP3A7-CYP3AP1
LENG9	CYP3A7-CYP3AP1
PRIM2	CYP3A7-CYP3AP1
AFF4	CYP3A7-CYP3AP1
AFF4	GOLGA2
GOLGA2	LINGO1
TTLL3	CYP3A7-CYP3AP1
ZACN	CYP3A7-CYP3AP1
PTPRS	CYP3A7-CYP3AP1
FAM83C	CYP3A7-CYP3AP1
RERE	CYP3A7-CYP3AP1
KIF9-AS1	CYP3A7-CYP3AP1
KIF9-AS1	CST4
ANKRD24	CYP3A7-CYP3AP1
TMEM134	CYP3A7-CYP3AP1
MPV17L	CYP3A7-CYP3AP1
TNRC6C	CYP3A7-CYP3AP1
TNRC6C	CAND1
CAND1	UBC
UBC	CST4
MAGI1-IT1	CYP3A7-CYP3AP1
CTU2	CYP3A7-CYP3AP1
LOC339978	A1BG
AHNAK	CYP3A7-CYP3AP1
LOC219688	TMEM171
LOC219688	SCARA5
LOC219688	TMEM220
SMIM13	CYP3A7-CYP3AP1
XAGE-4	CYP3A7-CYP3AP1
C20orf181	CYP3A7-CYP3AP1
LOC100132249	CYP3A7-CYP3AP1
SPATA21	CYP3A7-CYP3AP1
TALDO1	CYP3A7-CYP3AP1
B4GALT1	CYP3A7-CYP3AP1
PDAP1	UBC
UBC	CST4
ABCB6	CYP3A7-CYP3AP1
OTUD4	CYP3A7-CYP3AP1
CHAF1A	UBC
UBC	CST4
NF2	CYP3A7-CYP3AP1
NF2	DDB1
DDB1	FBXW8
RAD51	CYP3A7-CYP3AP1
MDM2	CYP3A7-CYP3AP1
MDM2	PRDX4
PRDX4	A1BG
MDM2	BARD1
BARD1	LINGO1
MDM2	UBC
UBC	CST4
DPEP1	CYP3A7-CYP3AP1
APMAP	CYP3A7-CYP3AP1
CEACAM4	A1BG
VPS72	CYP3A7-CYP3AP1
TUBA4B	CYP3A7-CYP3AP1
GRPR	CYP3A7-CYP3AP1
DUX1	CYP3A7-CYP3AP1
DUX1	CST4
OCLM	CYP3A7-CYP3AP1
CDK9	CYP3A7-CYP3AP1
KCNA10	CYP3A7-CYP3AP1
RPA3	CYP3A7-CYP3AP1
CDK9	CEP170
CEP170	A1BG
CDK9	CUL1
CUL1	FBXW8
KMT2D	CYP3A7-CYP3AP1
MAPK8IP1	CYP3A7-CYP3AP1
TMEM251	CYP3A7-CYP3AP1
ZBTB7A	CYP3A7-CYP3AP1
DTNB	CYP3A7-CYP3AP1
HAB1	CYP3A7-CYP3AP1
COPS4	CYP3A7-CYP3AP1
COPS4	UBC
UBC	TMEM171
COPS4	UBC
UBC	F10
RAB29	CYP3A7-CYP3AP1
CTBS	CYP3A7-CYP3AP1
VRTN	CYP3A7-CYP3AP1
LPPR3	CYP3A7-CYP3AP1
SLC7A1	UBC
UBC	CST4
PCDHB12	CYP3A7-CYP3AP1
SLC7A1	SRC
SRC	A1BG
DAB2IP	CYP3A7-CYP3AP1
CACUL1	BARD1
BARD1	LINGO1
PYGO2	CYP3A7-CYP3AP1
PARP10	CYP3A7-CYP3AP1
ZC3H4	CYP3A7-CYP3AP1
ZC3H4	USP28
USP28	FBXW7
FBXW7	LINGO1
ZC3H4	UBC
UBC	SPC24
FAM69B	CYP3A7-CYP3AP1
ZNF414	CYP3A7-CYP3AP1
ZNF414	ARID2
ARID2	UBC
UBC	CST4
ZC3H4	MAFG-AS1
STYX	CYP3A7-CYP3AP1
TICRR	ATM
ATM	BARD1
BARD1	LINGO1
TICRR	UBC
UBC	CST4
SSC5D	CYP3A7-CYP3AP1
LRFN1	CYP3A7-CYP3AP1
ID2-AS1	CYP3A7-CYP3AP1
LOC390705	CYP3A7-CYP3AP1
LINC00482	CYP3A7-CYP3AP1
PSEN1	CYP3A7-CYP3AP1
PSEN1	PSEN2
PSEN2	SPC24
SIKE1	CYP3A7-CYP3AP1
POM121	CYP3A7-CYP3AP1
MATN1	CYP3A7-CYP3AP1
FCHO1	CYP3A7-CYP3AP1
ZXDB	CYP3A7-CYP3AP1
ZXDB	PITX1
LINC01208	CYP3A7-CYP3AP1
EXOSC3	CYP3A7-CYP3AP1
ZBED3	CYP3A7-CYP3AP1
LOC100506725	CYP3A7-CYP3AP1
ACPT	CYP3A7-CYP3AP1
LOC388780	CYP3A7-CYP3AP1
ANO7	CYP3A7-CYP3AP1
LOC101060609	CYP3A7-CYP3AP1
SPATA2	CYP3A7-CYP3AP1
UBXN8	CYP3A7-CYP3AP1
PDCD6IP	CYP3A7-CYP3AP1
GAREM	CYP3A7-CYP3AP1
GPC2	CYP3A7-CYP3AP1
RAX2	CYP3A7-CYP3AP1
FAM71A	CYP3A7-CYP3AP1
ACAP2	CYP3A7-CYP3AP1
ACAP2	DIRAS1
DIRAS1	LINGO1
ACAP2	UBC
UBC	FBXW8
ACAP2	SRC
SRC	A1BG
C21orf67	CYP3A7-CYP3AP1
SENP1	CYP3A7-CYP3AP1
SSTR3	CYP3A7-CYP3AP1
CCDC57	CYP3A7-CYP3AP1
SLC36A1	ATM
ATM	BARD1
BARD1	LINGO1
OTUD7A	CYP3A7-CYP3AP1
C21orf58	CYP3A7-CYP3AP1
C21orf58	GRB2
GRB2	NGFR
NGFR	LINGO1
C9orf62	CYP3A7-CYP3AP1
OSGIN2	ATM
ATM	BARD1
BARD1	LINGO1
L3MBTL4	CYP3A7-CYP3AP1
CIDECP	CYP3A7-CYP3AP1
CIDECP	F10
GOLGA3	CYP3A7-CYP3AP1
GOLGA3	STAU1
STAU1	GOLGA2
GOLGA2	LINGO1
GOLGA3	UBC
UBC	CST4
RSRC1	CYP3A7-CYP3AP1
TMCC2	CYP3A7-CYP3AP1
DNM2	CYP3A7-CYP3AP1
DNM2	DIRAS1
DIRAS1	LINGO1
DNM2	UBC
UBC	CST4
LRRC52	CYP3A7-CYP3AP1
TUBGCP3	CYP3A7-CYP3AP1
CHADL	CYP3A7-CYP3AP1
SRC	CYP3A7-CYP3AP1
FIP1L1	CYP3A7-CYP3AP1
DMRTA2	CYP3A7-CYP3AP1
DESI2	CYP3A7-CYP3AP1
ZNF107	CYP3A7-CYP3AP1
IL21R-AS1	TM4SF5
LOC729506	CYP3A7-CYP3AP1
AMZ1	CYP3A7-CYP3AP1
TMEM105	CYP3A7-CYP3AP1
TXLNA	UBC
UBC	CST4
TXLNA	GOLGA2
GOLGA2	LINGO1
LINC00951	A1BG
LOC286009	CYP3A7-CYP3AP1
LINC01342	LINGO1
TBL3	CYP3A7-CYP3AP1
TBL3	UBC
UBC	CST4
NKX1-1	CYP3A7-CYP3AP1
SNORA71A	CYP3A7-CYP3AP1
SNORA71A	LINGO1
SPN	CYP3A7-CYP3AP1
SART1	CYP3A7-CYP3AP1
SNRNP70	CYP3A7-CYP3AP1
COX7A2L	CYP3A7-CYP3AP1
HMCES	CYP3A7-CYP3AP1
WSB2	CYP3A7-CYP3AP1
AFF1	CYP3A7-CYP3AP1
PRDM2	CYP3A7-CYP3AP1
PRDM2	SRC
SRC	A1BG
PRPSAP2	CYP3A7-CYP3AP1
ELK1	BRCA1
BRCA1	UBC
UBC	TMEM171
FAIM2	CYP3A7-CYP3AP1
PREP	CYP3A7-CYP3AP1
SP2	CYP3A7-CYP3AP1
SP2	PKN2
PKN2	LINGO1
SP2	SRC
SRC	A1BG
PDPK1	CYP3A7-CYP3AP1
PDPK1	UBC
UBC	CST4
SLC25A40	CYP3A7-CYP3AP1
GNB3	CYP3A7-CYP3AP1
BAI1	CYP3A7-CYP3AP1
CLPS	CYP3A7-CYP3AP1
CDH15	CYP3A7-CYP3AP1
ASGR1	CYP3A7-CYP3AP1
GSTTP1	CYP3A7-CYP3AP1
PLXNA2	CYP3A7-CYP3AP1
VENTX	CYP3A7-CYP3AP1
CRYGD	CCDC178
NTN3	CYP3A7-CYP3AP1
PRB1	CYP3A7-CYP3AP1
C6orf106	CYP3A7-CYP3AP1
TNFRSF4	CYP3A7-CYP3AP1
TNFRSF4	TRAF1
TRAF1	BARD1
BARD1	LINGO1
TNFRSF4	TRAF2
TRAF2	UBC
UBC	SPC24
TNFRSF4	TRAF2
TRAF2	UBC
UBC	CST4
C6orf106	UBC
UBC	FBXW8
LHX5	CYP3A7-CYP3AP1
SNRPB	CYP3A7-CYP3AP1
TCF3	UBC
UBC	CST4
POFUT1	CYP3A7-CYP3AP1
FUT5	CYP3A7-CYP3AP1
DOCK9	CYP3A7-CYP3AP1
SORT1	CYP3A7-CYP3AP1
CEP170B	CYP3A7-CYP3AP1
ERN2	CYP3A7-CYP3AP1
ERN2	CST4
MLLT1	CYP3A7-CYP3AP1
MLLT1	UBC
UBC	CST4
SLURP1	CYP3A7-CYP3AP1
FGF3	CYP3A7-CYP3AP1
MUC8	TMEM171
MUC8	TM4SF5
CACNA1S	CYP3A7-CYP3AP1
UBE2H	BARD1
BARD1	SRC
SRC	A1BG
CSGALNACT2	SYNE4
SYNE4	TMEM248
TMEM248	BARD1
BARD1	LINGO1
TGS1	CYP3A7-CYP3AP1
A4GALT	CYP3A7-CYP3AP1
LRFN4	CYP3A7-CYP3AP1
HHLA3	CYP3A7-CYP3AP1
SERINC2	CYP3A7-CYP3AP1
ZNF770	CYP3A7-CYP3AP1
KCNH4	CYP3A7-CYP3AP1
KCNQ4	CYP3A7-CYP3AP1
TRAPPC9	CYP3A7-CYP3AP1
LRRC37A2	CYP3A7-CYP3AP1
DTX3	CYP3A7-CYP3AP1
PITHD1	CYP3A7-CYP3AP1
NSRP1	CYP3A7-CYP3AP1
ATAD3B	CYP3A7-CYP3AP1

## Sheet: Ovarian cancer
	Differentially.expressed.only (Class I)	Differentially.expressed.and.mutated (Class I)	Non.differentially.expressed.but.mutated (Class I)	Non.differentially.expressed.and.not.mutated (Class II)
AMER2	1	0	0	0
ART3	1	0	0	0
CD70	1	0	0	0
CSMD3	1	0	0	0
DDX39A	1	0	0	0
DMD	1	0	0	0
DNMT1	1	0	0	0
EIF3F	1	0	0	0
EMC7	1	0	0	0
FBXW8	1	0	0	0
GBP1P1	1	0	0	0
GON4L	1	0	0	0
GRIN3B	1	0	0	0
HAND2-AS1	1	0	0	0
HAR1A	1	0	0	0
KCNA4	1	0	0	0
LGI3	1	0	0	0
LINC00515	1	0	0	0
LOC101929681	1	0	0	0
LOC283713	1	0	0	0
MRPL34	1	0	0	0
MYOM2	1	0	0	0
NR2F6	1	0	0	0
P2RY6	1	0	0	0
PEX5L	1	0	0	0
RNF181	1	0	0	0
SH3GL2	1	0	0	0
SHKBP1	1	0	0	0
SLC43A3	1	0	0	0
SMIM22	1	0	0	0
SPHKAP	1	0	0	0
THEM6	1	0	0	0
TTTY15	1	0	0	0
USP12	1	0	0	0
UTF1	1	0	0	0
ZDHHC5	1	0	0	0
ADAM15	0	1	0	0
ALCAM	0	1	0	0
APP	0	1	0	0
BRCA1	0	1	0	0
CPSF2	0	1	0	0
DDB1	0	1	0	0
EFCAB6	0	1	0	0
ETV1	0	1	0	0
FGF6	0	1	0	0
FOXO3	0	1	0	0
GRIN2A	0	1	0	0
HERC2	0	1	0	0
HIF1AN	0	1	0	0
HTT	0	1	0	0
ITGB2	0	1	0	0
LBR	0	1	0	0
MYBL2	0	1	0	0
MYC	0	1	0	0
PARP1	0	1	0	0
POLR2K	0	1	0	0
RPSA	0	1	0	0
SIN3A	0	1	0	0
UBQLN1	0	1	0	0
APC	0	0	1	0
ARID4B	0	0	1	0
ATF2	0	0	1	0
CCDC8	0	0	1	0
CREBBP	0	0	1	0
CUL2	0	0	1	0
EGFR	0	0	1	0
HAP1	0	0	1	0
HDAC3	0	0	1	0
HSP90AA1	0	0	1	0
HSPA5	0	0	1	0
LATS2	0	0	1	0
LZTS1	0	0	1	0
MYCN	0	0	1	0
NEB	0	0	1	0
RAF1	0	0	1	0
RB1	0	0	1	0
SIRT1	0	0	1	0
SKP2	0	0	1	0
SPHK1	0	0	1	0
SYNCRIP	0	0	1	0
TAF1	0	0	1	0
TRIO	0	0	1	0
UBC	0	0	1	0
ZNF446	0	0	1	0
ADORA2A-AS1	0	0	0	1
AMACR	0	0	0	1
ANAPC11	0	0	0	1
ANKRD11	0	0	0	1
APOBEC1	0	0	0	1
ASB10	0	0	0	1
ATCAY	0	0	0	1
AVP	0	0	0	1
B3GNT6	0	0	0	1
BAHD1	0	0	0	1
BRIX1	0	0	0	1
C21orf67	0	0	0	1
C21orf90	0	0	0	1
CABP1	0	0	0	1
CASP8	0	0	0	1
CCDC149	0	0	0	1
CCT8	0	0	0	1
CELA3A	0	0	0	1
CERCAM	0	0	0	1
CHERP	0	0	0	1
CLPS	0	0	0	1
CXorf31	0	0	0	1
CYB561A3	0	0	0	1
CYP2C9	0	0	0	1
CYTH3	0	0	0	1
DAB2IP	0	0	0	1
DAZAP2	0	0	0	1
DBR1	0	0	0	1
DDX56	0	0	0	1
DKFZp564H213	0	0	0	1
DNAJC5	0	0	0	1
DOK1	0	0	0	1
DPEP1	0	0	0	1
DPY19L1	0	0	0	1
FBXO10	0	0	0	1
FCER2	0	0	0	1
FLJ25758	0	0	0	1
FOXK2	0	0	0	1
FUT5	0	0	0	1
FUT6	0	0	0	1
GPR32	0	0	0	1
GYPB	0	0	0	1
HPRT1	0	0	0	1
HSD17B12	0	0	0	1
IRGQ	0	0	0	1
KCNK7	0	0	0	1
KRTAP7-1	0	0	0	1
LCNL1	0	0	0	1
LINC00269	0	0	0	1
LINC00445	0	0	0	1
LINC00689	0	0	0	1
LINC00906	0	0	0	1
LINC00961	0	0	0	1
LINC01013	0	0	0	1
LINC01346	0	0	0	1
LINGO3	0	0	0	1
LOC100126784	0	0	0	1
LOC100128843	0	0	0	1
LOC100505774	0	0	0	1
LOC100507403	0	0	0	1
LOC101927181	0	0	0	1
LOC283045	0	0	0	1
LOC284930	0	0	0	1
LOC285423	0	0	0	1
LOC285889	0	0	0	1
LOC728690	0	0	0	1
LPAL2	0	0	0	1
LRRC28	0	0	0	1
LYPD8	0	0	0	1
MAGIX	0	0	0	1
MAT2B	0	0	0	1
MBD3	0	0	0	1
MGST3	0	0	0	1
MOB1A	0	0	0	1
MYOZ3	0	0	0	1
NDUFA10	0	0	0	1
NECAP2	0	0	0	1
NEDD1	0	0	0	1
NFKBIB	0	0	0	1
NODAL	0	0	0	1
NPRL3	0	0	0	1
NSRP1	0	0	0	1
OGFOD1	0	0	0	1
OOEP	0	0	0	1
OR13C4	0	0	0	1
OR2B6	0	0	0	1
OR2L1P	0	0	0	1
PAICS	0	0	0	1
PDCD1	0	0	0	1
POLDIP3	0	0	0	1
POLR2A	0	0	0	1
POLR2C	0	0	0	1
PRM1	0	0	0	1
PRND	0	0	0	1
RAP2A	0	0	0	1
RNF122	0	0	0	1
RNF7	0	0	0	1
RNMT	0	0	0	1
RPL36	0	0	0	1
RPS4Y1	0	0	0	1
SAMD14	0	0	0	1
SAP30L	0	0	0	1
SARDH	0	0	0	1
SDHC	0	0	0	1
SERP2	0	0	0	1
SF3B6	0	0	0	1
SFTPC	0	0	0	1
SLC10A7	0	0	0	1
SLC22A7	0	0	0	1
SNORA74A	0	0	0	1
SNRPB2	0	0	0	1
TATDN2	0	0	0	1
TES	0	0	0	1
TMEM254	0	0	0	1
TMEM62	0	0	0	1
TMIGD2	0	0	0	1
TMSB4Y	0	0	0	1
TRIM15	0	0	0	1
TRUB1	0	0	0	1
TSPEAR	0	0	0	1
TSPY1	0	0	0	1
TYRO3P	0	0	0	1
WASL	0	0	0	1
ZAN	0	0	0	1
ZC3H15	0	0	0	1
ZHX3	0	0	0	1
ZNF396	0	0	0	1
ZNF517	0	0	0	1
ZNF587	0	0	0	1

## Sheet: Ovarian cancer PIE-MIN
ZC3H15	UBC
UBC	FBXW8
ZC3H15	UBC
UBC	P2RY6
PRM1	LBR
LBR	MYC
MYC	FBXW8
GYPB	UBQLN1
UBQLN1	UBC
UBC	FBXW8
LOC285423	FBXW8
LINC00961	FBXW8
LYPD8	FBXW8
NODAL	HIF1AN
HIF1AN	HERC2
HERC2	FBXW8
TYRO3P	FBXW8
OR2B6	OR13C4
OR13C4	FOXK2
FOXK2	EFCAB6
EFCAB6	HERC2
HERC2	FBXW8
SNORA74A	FBXW8
ZC3H15	UBC
UBC	GRIN2A
GRIN2A	GRIN3B
WASL	HSP90AA1
HSP90AA1	FBXW8
PRM1	TSPY1
TSPY1	DDX39A
GYPB	UBQLN1
UBQLN1	UBC
UBC	P2RY6
LPAL2	FBXW8
SAP30L	HDAC3
HDAC3	PARP1
PARP1	ART3
DBR1	UBC
UBC	CD70
DBR1	GBP1P1
NECAP2	LINC00515
ADORA2A-AS1	FBXW8
ZNF517	HERC2
HERC2	FBXW8
TMIGD2	LOC283713
C21orf67	FBXW8
ASB10	UBC
UBC	FBXW8
MYOZ3	DMD
DMD	UBC
UBC	FBXW8
LOC100507403	FBXW8
LINC00689	FBXW8
LOC100128843	FBXW8
KRTAP7-1	FBXW8
HPRT1	UBC
UBC	FBXW8
DAZAP2	UBC
UBC	FBXW8
CYTH3	LINC00515
DOK1	LOC283713
PDCD1	LOC283713
CELA3A	ZNF446
ZNF446	HERC2
HERC2	FBXW8
GPR32	FBXW8
TRUB1	UBC
UBC	FBXW8
LINC00445	FBXW8
NEDD1	UBC
UBC	SLC43A3
TSPEAR	DNMT1
DNMT1	UBC
UBC	FBXW8
C21orf90	FBXW8
LINC00906	FBXW8
LINC01013	FBXW8
LOC284930	FBXW8
SLC22A7	DMD
DMD	UBC
UBC	FBXW8
OR13C4	FOXK2
FOXK2	EFCAB6
EFCAB6	HERC2
HERC2	FBXW8
MGST3	UBC
UBC	FBXW8
BAHD1	LOC283713
NPRL3	LOC283713
ZNF587	HERC2
HERC2	FBXW8
TMSB4Y	LOC283713
TMSB4Y	LINC00515
POLDIP3	CCDC8
CCDC8	FBXW8
LINGO3	LATS2
LATS2	SKP2
SKP2	FBXW8
NFKBIB	LOC283713
EMC7	UBC
UBC	RPS4Y1
LOC728690	FBXW8
PRND	RPSA
RPSA	HSP90AA1
HSP90AA1	FBXW8
CCT8	CCDC8
CCDC8	FBXW8
FOXK2	HAND2-AS1
PRM1	LBR
LBR	UBC
UBC	GON4L
PRM1	DNMT1
DNMT1	PARP1
PARP1	ART3
PRM1	DNMT1
DNMT1	BRCA1
BRCA1	ZDHHC5
SNRPB2	UBC
UBC	SLC43A3
GYPB	UBQLN1
UBQLN1	HTT
HTT	PARP1
PARP1	ART3
GYPB	UBQLN1
UBQLN1	UBC
UBC	SPHK1
SPHK1	SPHKAP
GYPB	SMIM22
SNRPB2	SKP2
SKP2	FBXW8
ZC3H15	UBC
UBC	SLC43A3
LOC285423	TTTY15
LOC285423	PEX5L
LOC285423	ART3
ZHX3	LOC283713
TMEM254	SLC43A3
SAP30L	HDAC3
HDAC3	CREBBP
CREBBP	APC
APC	AMER2
SAP30L	SIN3A
SIN3A	HTT
HTT	DMD
SAP30L	ARID4B
ARID4B	TAF1
TAF1	MYOM2
TES	UBC
UBC	THEM6
BRIX1	UBC
UBC	FBXW8
KCNK7	ARID4B
ARID4B	DDB1
DDB1	FBXW8
OGFOD1	UBC
UBC	APC
APC	AMER2
OGFOD1	UBC
UBC	ALCAM
ALCAM	ART3
OGFOD1	LOC283713
CYB561A3	LOC283713
CERCAM	LOC283713
TES	UBC
UBC	FBXW8
ADORA2A-AS1	TTTY15
B3GNT6	FUT5
FUT5	ADAM15
ADAM15	UBC
UBC	FBXW8
ASB10	TTTY15
MYOZ3	SMIM22
LINC00269	FBXW8
NDUFA10	UBC
UBC	FBXW8
SAMD14	TRIO
TRIO	UBC
UBC	FBXW8
RAP2A	UBC
UBC	FBXW8
FBXO10	HSP90AA1
HSP90AA1	FBXW8
MAGIX	LATS2
LATS2	SKP2
SKP2	FBXW8
HPRT1	UBC
UBC	SLC43A3
FUT6	ADAM15
ADAM15	UBC
UBC	FBXW8
LINC01346	FBXW8
DAZAP2	UBC
UBC	P2RY6
PAICS	UBC
UBC	SLC43A3
CYTH3	LOC283713
SFTPC	HSPA5
HSPA5	CUL2
CUL2	FBXW8
DPEP1	SMIM22
CLPS	HPRT1
HPRT1	UBC
UBC	FBXW8
CLPS	HPRT1
HPRT1	DNMT1
FCER2	ITGB2
ITGB2	UBC
UBC	RNF181
DOK1	LINC00515
APOBEC1	SYNCRIP
SYNCRIP	CUL2
CUL2	FBXW8
AVP	DMD
DMD	HERC2
HERC2	FBXW8
SARDH	ETV1
ETV1	UBC
UBC	FBXW8
CABP1	HERC2
HERC2	FBXW8
CELA3A	SMIM22
TRIM15	MYBL2
MYBL2	SKP2
SKP2	FBXW8
FUT5	LOC283713
CYP2C9	TTTY15
LOC101927181	FBXW8
AMACR	UBC
UBC	FBXW8
TSPY1	TTTY15
TSPY1	UBC
UBC	FBXW8
RNF122	GON4L
GON4L	FBXW8
NODAL	FGF6
FGF6	PARP1
PARP1	ART3
NSRP1	UBC
UBC	FBXW8
CASP8	APP
APP	MRPL34
ANAPC11	FBXW8
ANAPC11	UBC
UBC	SLC43A3
ZAN	FBXW8
DNAJC5	UBC
UBC	NR2F6
DNAJC5	UBC
UBC	SLC43A3
DAB2IP	LOC283713
TRUB1	UBC
UBC	P2RY6
TRUB1	SMIM22
TRUB1	UBC
UBC	SLC43A3
ATCAY	APP
APP	ATF2
ATF2	UTF1
ATCAY	LOC101929681
ATCAY	APP
APP	POLR2K
POLR2K	LZTS1
LZTS1	LGI3
LOC100505774	EIF3F
CCDC149	UBC
UBC	FBXW8
DKFZp564H213	UTF1
LOC100126784	SHKBP1
LOC100126784	ZDHHC5
TSPEAR	TTTY15
TSPEAR	DNMT1
DNMT1	RB1
RB1	RAF1
RAF1	PEX5L
TSPEAR	DNMT1
DNMT1	PARP1
PARP1	ART3
TSPEAR	DNMT1
DNMT1	SIRT1
SIRT1	KCNA4
TSPEAR	DNMT1
DNMT1	UBC
UBC	CSMD3
ZNF396	FOXO3
FOXO3	PARP1
PARP1	ART3
LRRC28	UBC
UBC	FBXW8
HSD17B12	HAND2-AS1
HSD17B12	UBC
UBC	MYCN
MYCN	UTF1
HSD17B12	EGFR
EGFR	ALCAM
ALCAM	ART3
FLJ25758	HAR1A
IRGQ	LOC283713
SLC10A7	CPSF2
CPSF2	UBC
UBC	FBXW8
LCNL1	FBXW8
SF3B6	UBC
UBC	GRIN2A
GRIN2A	GRIN3B
SF3B6	UBC
UBC	SLC43A3
CXorf31	FBXW8
LOC283045	ART3
TATDN2	UBC
UBC	FBXW8
TYRO3P	TTTY15
OR2L1P	FBXW8
OR13C4	TTTY15
CHERP	SMIM22
MOB1A	UBC
UBC	FBXW8
SDHC	HAP1
HAP1	OOEP
MBD3	LINC00515
RNMT	CUL2
CUL2	FBXW8
POLR2A	CUL2
CUL2	FBXW8
POLR2C	LOC283713
POLDIP3	UBC
UBC	P2RY6
POLDIP3	SMIM22
LINGO3	RAP2A
RAP2A	PARP1
PARP1	ART3
LINGO3	TTTY15
LINGO3	SMIM22
USP12	UBC
UBC	SERP2
DPY19L1	UBC
UBC	NEB
NEB	MYOM2
DDX56	LOC283713
DDX56	UBC
UBC	SH3GL2
MAT2B	UBC
UBC	FBXW8
RNF7	FBXW8
LOC285889	FBXW8
TMEM62	LOC283713
ANKRD11	LOC283713
RPL36	LOC283713

## Sheet: Pancreatic cancer
	Differentially.expressed.only (Class I)	Differentially.expressed.and.mutated (Class I)	Non.differentially.expressed.but.mutated (Class I)	Non.differentially.expressed.and.not.mutated (Class II)
ASB12	1	0	0	0
ATCAY	1	0	0	0
BAI2	1	0	0	0
C10orf85	1	0	0	0
CLEC4GP1	1	0	0	0
FBXW8	1	0	0	0
HOXA7	1	0	0	0
LOC200609	1	0	0	0
NEFH	1	0	0	0
OR51B2	1	0	0	0
PCDH19	1	0	0	0
PEX5L	1	0	0	0
SHKBP1	1	0	0	0
TMEM63C	1	0	0	0
ZCCHC12	1	0	0	0
ZCCHC18	1	0	0	0
C10orf11	0	1	0	0
CCDC106	0	1	0	0
CRNKL1	0	1	0	0
JUNB	0	1	0	0
PNMA1	0	1	0	0
RPL9	0	1	0	0
ABCF2	0	0	1	0
ACTR8	0	0	1	0
APP	0	0	1	0
APPBP2	0	0	1	0
ATR	0	0	1	0
BRCA1	0	0	1	0
BRD3	0	0	1	0
CREBBP	0	0	1	0
CSTF1	0	0	1	0
CUL7	0	0	1	0
DDX23	0	0	1	0
DHDDS	0	0	1	0
DHX30	0	0	1	0
DST	0	0	1	0
DYNC1H1	0	0	1	0
ELAVL1	0	0	1	0
ENDOV	0	0	1	0
HCK	0	0	1	0
HNRNPU	0	0	1	0
IDE	0	0	1	0
IRF1	0	0	1	0
KAT8	0	0	1	0
MACF1	0	0	1	0
MAGEA11	0	0	1	0
MAPK11	0	0	1	0
MCM3AP	0	0	1	0
NCOA3	0	0	1	0
NPM1	0	0	1	0
OBSL1	0	0	1	0
PCBP2	0	0	1	0
PCID2	0	0	1	0
PHF3	0	0	1	0
RAD23A	0	0	1	0
RAF1	0	0	1	0
RAP1A	0	0	1	0
RARS	0	0	1	0
RBBP7	0	0	1	0
RNF5	0	0	1	0
SETDB1	0	0	1	0
SMAD2	0	0	1	0
SMAD9	0	0	1	0
STAU2	0	0	1	0
SUMO1	0	0	1	0
SUMO2	0	0	1	0
SUMO3	0	0	1	0
SUPT5H	0	0	1	0
TFCP2	0	0	1	0
TRIM28	0	0	1	0
UBC	0	0	1	0
VKORC1	0	0	1	0
XPO1	0	0	1	0
ZNF672	0	0	1	0
ADCK2	0	0	0	1
ADK	0	0	0	1
AFF1	0	0	0	1
AGPAT1	0	0	0	1
AK1	0	0	0	1
AK2	0	0	0	1
ANAPC10	0	0	0	1
AP1G1	0	0	0	1
APIP	0	0	0	1
APTX	0	0	0	1
ARHGEF19	0	0	0	1
ARL2	0	0	0	1
ARL3	0	0	0	1
ASCC1	0	0	0	1
ATF7	0	0	0	1
ATG10	0	0	0	1
ATOX1	0	0	0	1
ATP6AP1	0	0	0	1
BBS2	0	0	0	1
BCAP29	0	0	0	1
BCL2L13	0	0	0	1
BRF2	0	0	0	1
BSDC1	0	0	0	1
C16orf72	0	0	0	1
C7orf73	0	0	0	1
C9orf72	0	0	0	1
CACUL1	0	0	0	1
CACYBP	0	0	0	1
CCDC132	0	0	0	1
CCDC97	0	0	0	1
CCT4	0	0	0	1
CEBPZOS	0	0	0	1
CEP85	0	0	0	1
CGGBP1	0	0	0	1
CHCHD3	0	0	0	1
CLOCK	0	0	0	1
CNOT10	0	0	0	1
COPS2	0	0	0	1
COPS4	0	0	0	1
CRIPT	0	0	0	1
CSNK1E	0	0	0	1
CSNK1G1	0	0	0	1
CSNK2A1	0	0	0	1
CUL2	0	0	0	1
DCAF6	0	0	0	1
DCAF8	0	0	0	1
DCTD	0	0	0	1
DFFA	0	0	0	1
DLGAP3	0	0	0	1
DNAJA3	0	0	0	1
DNAJB12	0	0	0	1
DNAJC21	0	0	0	1
DNAJC9	0	0	0	1
DTX3L	0	0	0	1
DUSP18	0	0	0	1
EMC1	0	0	0	1
ERGIC3	0	0	0	1
FAM89B	0	0	0	1
FBXO42	0	0	0	1
FIBP	0	0	0	1
FOXK2	0	0	0	1
GAB1	0	0	0	1
GEMIN7	0	0	0	1
GLO1	0	0	0	1
GNB5	0	0	0	1
GNPDA2	0	0	0	1
GRB2	0	0	0	1
GTF2B	0	0	0	1
GTF2H1	0	0	0	1
HEXA	0	0	0	1
HIF1AN	0	0	0	1
HNRNPA3	0	0	0	1
HNRNPH3	0	0	0	1
HNRNPLL	0	0	0	1
HSD17B10	0	0	0	1
HTRA2	0	0	0	1
HVCN1	0	0	0	1
ILKAP	0	0	0	1
ING4	0	0	0	1
INIP	0	0	0	1
INPP5E	0	0	0	1
INPP5K	0	0	0	1
INTS8	0	0	0	1
IQCB1	0	0	0	1
IST1	0	0	0	1
ITPK1	0	0	0	1
JRK	0	0	0	1
KAT6A	0	0	0	1
KAT7	0	0	0	1
KCTD18	0	0	0	1
KLHL8	0	0	0	1
KLHL9	0	0	0	1
KMT2C	0	0	0	1
LANCL1	0	0	0	1
LINC00674	0	0	0	1
LINC01420	0	0	0	1
LOC100996506	0	0	0	1
LOC148413	0	0	0	1
MAPK1	0	0	0	1
MARK3	0	0	0	1
MAX	0	0	0	1
MED28	0	0	0	1
MED7	0	0	0	1
METTL17	0	0	0	1
METTL23	0	0	0	1
MLX	0	0	0	1
MMS19	0	0	0	1
MRPL57	0	0	0	1
MRPS17	0	0	0	1
MTA3	0	0	0	1
MTCH2	0	0	0	1
NCDN	0	0	0	1
NDUFA2	0	0	0	1
NDUFA5	0	0	0	1
NDUFB3	0	0	0	1
NFATC3	0	0	0	1
NHP2L1	0	0	0	1
NNT	0	0	0	1
NPEPL1	0	0	0	1
NPR2	0	0	0	1
NTMT1	0	0	0	1
ORC4	0	0	0	1
OTUB1	0	0	0	1
OTUD1	0	0	0	1
PAXBP1	0	0	0	1
PDE6D	0	0	0	1
PFDN6	0	0	0	1
PHRF1	0	0	0	1
PIGT	0	0	0	1
PIGV	0	0	0	1
PISD	0	0	0	1
PKNOX1	0	0	0	1
PLEKHA3	0	0	0	1
POLR3C	0	0	0	1
PPA2	0	0	0	1
PPIH	0	0	0	1
PPP1R8	0	0	0	1
PSMA1	0	0	0	1
PSMB2	0	0	0	1
PSMD4	0	0	0	1
PSMD5	0	0	0	1
PSME1	0	0	0	1
PTPMT1	0	0	0	1
PTPN11	0	0	0	1
PUM2	0	0	0	1
PURB	0	0	0	1
RAB6A	0	0	0	1
RAB7A	0	0	0	1
RABEP1	0	0	0	1
RAD51C	0	0	0	1
RASSF5	0	0	0	1
RBM14	0	0	0	1
RBM15B	0	0	0	1
RBM26	0	0	0	1
RBM4	0	0	0	1
RCOR1	0	0	0	1
REEP4	0	0	0	1
RELA	0	0	0	1
RIC8A	0	0	0	1
RNASEH1	0	0	0	1
ROCK1	0	0	0	1
RTFDC1	0	0	0	1
SAFB	0	0	0	1
SCAMP2	0	0	0	1
SDHB	0	0	0	1
SDHD	0	0	0	1
SEPHS1	0	0	0	1
SFT2D1	0	0	0	1
SMEK2	0	0	0	1
SNF8	0	0	0	1
SNN	0	0	0	1
SNTB2	0	0	0	1
SOS2	0	0	0	1
SPPL3	0	0	0	1
SPTLC1	0	0	0	1
SRPK2	0	0	0	1
SSU72	0	0	0	1
STAM2	0	0	0	1
STK16	0	0	0	1
STT3B	0	0	0	1
STX4	0	0	0	1
STX6	0	0	0	1
SUPT7L	0	0	0	1
TADA3	0	0	0	1
TAF5L	0	0	0	1
TBC1D12	0	0	0	1
TBL1XR1	0	0	0	1
TCHP	0	0	0	1
THAP6	0	0	0	1
THUMPD3	0	0	0	1
TIA1	0	0	0	1
TIMM17A	0	0	0	1
TMEM126B	0	0	0	1
TMEM127	0	0	0	1
TMEM135	0	0	0	1
TMEM170A	0	0	0	1
TMEM216	0	0	0	1
TMEM242	0	0	0	1
TMEM50A	0	0	0	1
TMEM50B	0	0	0	1
TMEM59	0	0	0	1
TMEM87A	0	0	0	1
TOB2	0	0	0	1
TOR1A	0	0	0	1
TRAF3IP1	0	0	0	1
TRIP12	0	0	0	1
TROVE2	0	0	0	1
TSEN34	0	0	0	1
TUG1	0	0	0	1
TYSND1	0	0	0	1
UBALD1	0	0	0	1
UBE2B	0	0	0	1
UBE2I	0	0	0	1
UBXN2B	0	0	0	1
ULK2	0	0	0	1
UQCRC2	0	0	0	1
VAMP4	0	0	0	1
VAPA	0	0	0	1
VPS26A	0	0	0	1
VPS29	0	0	0	1
WDR45B	0	0	0	1
XRCC5	0	0	0	1
YEATS2	0	0	0	1
YTHDF2	0	0	0	1
ZBTB11	0	0	0	1
ZBTB22	0	0	0	1
ZFYVE16	0	0	0	1
ZMYND15	0	0	0	1
ZNF24	0	0	0	1
ZNF35	0	0	0	1
ZNF689	0	0	0	1
ZNF830	0	0	0	1
ZNRF1	0	0	0	1
ZSWIM7	0	0	0	1
ZZZ3	0	0	0	1

## Sheet: Pancreatic cancer PIE-MINs
MTA3	UBC
UBC	ZCCHC12
THAP6	HNRNPH3
HNRNPH3	SUMO1
SUMO1	ZCCHC12
NPR2	UBC
UBC	ZCCHC12
DCAF6	C10orf85
TBC1D12	DYNC1H1
DYNC1H1	SUMO3
SUMO3	ZCCHC12
ZZZ3	SUMO2
SUMO2	ZCCHC12
ULK2	IRF1
IRF1	CREBBP
CREBBP	ZCCHC12
GNB5	APP
APP	ZCCHC12
PISD	UBC
UBC	ZCCHC12
YEATS2	SUMO3
SUMO3	ZCCHC12
AK2	SUMO2
SUMO2	ZCCHC12
NFATC3	NCOA3
NCOA3	CREBBP
CREBBP	ZCCHC12
BCL2L13	APP
APP	ZCCHC12
VAPA	APP
APP	ZCCHC12
UBXN2B	UBC
UBC	ZCCHC12
TMEM50B	UBE2B
UBE2B	SUMO3
SUMO3	ZCCHC12
ADCK2	UBC
UBC	ZCCHC12
UBALD1	RPL9
RPL9	SMAD2
SMAD2	HOXA7
SMEK2	UBC
UBC	ZCCHC12
RAD51C	APP
APP	ZCCHC12
CGGBP1	UBC
UBC	ZCCHC12
POLR3C	APP
APP	ZCCHC12
TSEN34	UBC
UBC	ZCCHC12
PIGV	UBC
UBC	ZCCHC12
BBS2	UBC
UBC	ZCCHC12
ANAPC10	UBC
UBC	ZCCHC12
ZMYND15	PHF3
PHF3	UBC
UBC	ZCCHC12
SFT2D1	UBC
UBC	ZCCHC12
KAT7	APP
APP	ZCCHC12
SPPL3	UBC
UBC	ZCCHC12
OTUB1	SUMO1
SUMO1	ZCCHC12
SDHD	MAPK1
MAPK1	CREBBP
CREBBP	ZCCHC12
HTRA2	APP
APP	ZCCHC12
DFFA	UBC
UBC	ZCCHC12
XRCC5	SUMO1
SUMO1	ZCCHC12
TMEM63C	ZNF672
ZNF672	ACTR8
ACTR8	IQCB1
AGPAT1	ABCF2
ABCF2	SUMO1
SUMO1	ZCCHC12
MTA3	GTF2B
GTF2B	ZNF672
ZNF672	TMEM63C
TCHP	UBC
UBC	ZCCHC12
SPTLC1	C10orf85
GLO1	UBC
UBC	ZCCHC12
LANCL1	UBC
UBC	ZCCHC12
NNT	UBC
UBC	ZCCHC12
DCAF6	SMAD2
SMAD2	HOXA7
DTX3L	SUMO2
SUMO2	ZCCHC12
DLGAP3	C10orf85
ZZZ3	BRCA1
BRCA1	DDX23
DDX23	TMEM63C
HVCN1	UBC
UBC	ZCCHC12
ZNF689	TRIM28
TRIM28	CREBBP
CREBBP	ZCCHC12
HEXA	RAD23A
RAD23A	CREBBP
CREBBP	ZCCHC12
METTL17	PNMA1
PNMA1	ZCCHC12
INIP	APP
APP	ZCCHC12
KLHL8	UBC
UBC	ZCCHC12
C16orf72	C10orf85
PSMB2	SUMO2
SUMO2	ZCCHC12
UQCRC2	SUMO1
SUMO1	ZCCHC12
CACYBP	C10orf85
CACYBP	OR51B2
DCTD	UBC
UBC	ZCCHC12
MMS19	SUMO1
SUMO1	ZCCHC12
CSNK1E	APP
APP	ZCCHC12
AK1	C10orf85
INPP5K	UBC
UBC	ZCCHC12
DNAJB12	C10orf85
PDE6D	UBC
UBC	ZCCHC12
MAX	C10orf85
FAM89B	STAU2
STAU2	UBC
UBC	ZCCHC12
UBXN2B	C10orf11
C10orf11	TMEM63C
COPS4	UBC
UBC	ZCCHC12
TMEM127	UBC
UBC	ZCCHC12
ZNRF1	UBC
UBC	HOXA7
LINC01420	ZCCHC12
TMEM216	ELAVL1
ELAVL1	SUMO1
SUMO1	ZCCHC12
PTPN11	C10orf85
VPS29	APP
APP	ZCCHC12
TMEM126B	APP
APP	ZCCHC12
TMEM135	UBC
UBC	ZCCHC12
CCT4	SUMO2
SUMO2	ZCCHC12
SDHB	UBC
UBC	ZCCHC12
PPP1R8	APP
APP	ZCCHC12
NDUFB3	UBC
UBC	HOXA7
NDUFB3	C10orf85
TMEM87A	UBC
UBC	HOXA7
YTHDF2	APP
APP	ZCCHC12
BRF2	UBC
UBC	ZCCHC12
PFDN6	SUMO3
SUMO3	ZCCHC12
PLEKHA3	C10orf85
ZNF830	C10orf85
TIMM17A	UBC
UBC	HOXA7
STX4	C10orf85
STX4	LOC200609
RCOR1	NPM1
NPM1	HOXA7
ZNF35	RAP1A
RAP1A	ZNF672
ZNF672	TMEM63C
PSMD5	APP
APP	ZCCHC12
PPA2	SUMO2
SUMO2	ZCCHC12
GEMIN7	UBC
UBC	ZCCHC12
PPIH	SUMO3
SUMO3	ZCCHC12
MARK3	C10orf85
ORC4	APP
APP	ZCCHC12
BCAP29	UBC
UBC	ZCCHC12
GTF2B	CREBBP
CREBBP	ZCCHC12
GRB2	C10orf85
DNAJA3	UBC
UBC	ZCCHC12
APTX	PNMA1
PNMA1	ZCCHC12
ILKAP	UBC
UBC	ZCCHC12
RIC8A	UBC
UBC	ZCCHC12
CNOT10	UBC
UBC	ZCCHC12
NTMT1	APP
APP	ZCCHC12
CCDC97	PCID2
PCID2	SUMO1
SUMO1	ZCCHC12
METTL23	UBC
UBC	ZCCHC12
PTPMT1	UBC
UBC	ZCCHC12
RAB6A	C10orf85
RAB6A	OR51B2
ZSWIM7	UBC
UBC	ZCCHC12
DCAF8	SUMO1
SUMO1	ZCCHC12
CCDC132	UBC
UBC	ZCCHC12
ATG10	RBBP7
RBBP7	CREBBP
CREBBP	ZCCHC12
TIA1	UBC
UBC	ZCCHC12
PUM2	UBC
UBC	ZCCHC12
PUM2	C10orf11
C10orf11	TMEM63C
VPS26A	SUMO2
SUMO2	ZCCHC12
VPS26A	RAP1A
RAP1A	ZNF672
ZNF672	TMEM63C
SDHD	BAI2
FIBP	APP
APP	ZCCHC12
HSD17B10	APP
APP	ZCCHC12
HSD17B10	OBSL1
OBSL1	DDX23
DDX23	TMEM63C
HSD17B10	BAI2
GTF2H1	UBC
UBC	ZCCHC12
RBM15B	HNRNPU
HNRNPU	DDX23
DDX23	TMEM63C
HTRA2	MAPK11
MAPK11	ZNF672
ZNF672	TMEM63C
HTRA2	PEX5L
DFFA	ZCCHC18
DFFA	SDHB
SDHB	ZNF672
ZNF672	TMEM63C
MRPL57	UBC
UBC	ZCCHC12
CLOCK	UBC
UBC	ZCCHC12
CLOCK	RARS
RARS	HOXA7
ATF7	JUNB
JUNB	HOXA7
ATF7	UBC
UBC	SHKBP1
HNRNPA3	C10orf85
SCAMP2	UBC
UBC	DDX23
DDX23	TMEM63C
TMEM242	RNF5
RNF5	UBC
UBC	ZCCHC12
TMEM242	VKORC1
VKORC1	UBC
UBC	DDX23
DDX23	TMEM63C
HIF1AN	UBC
UBC	ZCCHC12
APIP	SUMO1
SUMO1	ZCCHC12
TOB2	ELAVL1
ELAVL1	DHDDS
DHDDS	HOXA7
TCHP	UBC
UBC	DDX23
DDX23	TMEM63C
TCHP	ZCCHC18
CACUL1	C10orf85
CACUL1	UBC
UBC	HOXA7
THAP6	CCDC106
CCDC106	APP
APP	ATCAY
CEBPZOS	C10orf85
CEBPZOS	HOXA7
PIGT	DHDDS
DHDDS	HOXA7
PIGT	C10orf85
SAFB	C10orf85
SAFB	UBC
UBC	HOXA7
NPR2	ZNF672
ZNF672	TMEM63C
INPP5E	UBC
UBC	ZCCHC12
ZBTB22	BRD3
BRD3	APP
APP	ZCCHC12
CUL2	APPBP2
APPBP2	ZCCHC12
ZZZ3	SETDB1
SETDB1	NEFH
ARHGEF19	UBC
UBC	ZCCHC12
ARHGEF19	RAP1A
RAP1A	ZNF672
ZNF672	TMEM63C
RBM26	SUMO2
SUMO2	ZCCHC12
PKNOX1	APP
APP	ZCCHC12
MAPK1	CREBBP
CREBBP	ZCCHC12
ZNF24	C10orf85
JRK	UBC
UBC	ZCCHC12
RBM14	C10orf85
KMT2C	C10orf85
METTL17	CLEC4GP1
METTL17	DHX30
DHX30	DDX23
DDX23	TMEM63C
METTL17	UBC
UBC	DST
DST	PCDH19
METTL17	BAI2
METTL17	ZCCHC18
ARL3	UBC
UBC	ZCCHC12
PSME1	APP
APP	ZCCHC12
PSMD4	APP
APP	ZCCHC12
NHP2L1	C10orf85
AFF1	C10orf85
AFF1	UBC
UBC	SHKBP1
MMS19	BRF2
BRF2	ASB12
CSNK1E	UBC
UBC	HOXA7
PISD	BRCA1
BRCA1	DDX23
DDX23	TMEM63C
AK1	UBC
UBC	HOXA7
INPP5K	RAP1A
RAP1A	ZNF672
ZNF672	TMEM63C
RABEP1	UBC
UBC	ZCCHC12
AP1G1	C10orf85
ADK	SUMO3
SUMO3	ZCCHC12
MED7	SUMO2
SUMO2	ZCCHC12
YEATS2	KAT8
KAT8	ZNF672
ZNF672	TMEM63C
YEATS2	ZCCHC18
SNTB2	C10orf85
AK2	HTRA2
HTRA2	PEX5L
CSNK2A1	C10orf85
VAMP4	UBC
UBC	ZCCHC12
NFATC3	RAF1
RAF1	PEX5L
ATP6AP1	UBC
UBC	ZCCHC12
STAM2	UBC
UBC	ZCCHC12
STAM2	C10orf85
STAM2	UBC
UBC	HOXA7
STAM2	OR51B2
BCL2L13	UBC
UBC	DDX23
DDX23	TMEM63C
VAPA	CSTF1
CSTF1	DDX23
DDX23	TMEM63C
SEPHS1	UBC
UBC	ZCCHC12
SOS2	C10orf85
RAB7A	C10orf85
TUG1	ZCCHC12
TUG1	C10orf85
TUG1	HOXA7
ROCK1	C10orf85
DNAJC9	UBC
UBC	ZCCHC12
TRAF3IP1	MACF1
MACF1	DHDDS
DHDDS	HOXA7
RTFDC1	UBC
UBC	ZCCHC12
COPS4	ATF7
ATF7	ZNF672
ZNF672	TMEM63C
ING4	UBC
UBC	ZCCHC12
MED28	MAGEA11
MAGEA11	ZCCHC12
MED28	C10orf85
REEP4	UBC
UBC	ZCCHC12
TMEM50B	CRNKL1
CRNKL1	DDX23
DDX23	TMEM63C
CSNK1G1	APP
APP	ZCCHC12
TBL1XR1	UBC
UBC	ZCCHC12
ZNRF1	UBC
UBC	ZCCHC12
TMEM216	MCM3AP
MCM3AP	PCBP2
PCBP2	DDX23
DDX23	TMEM63C
DNAJC21	UBC
UBC	SHKBP1
TMEM216	CLEC4GP1
TMEM216	ELAVL1
ELAVL1	BRD3
BRD3	APP
APP	ATCAY
NPEPL1	TFCP2
TFCP2	ZCCHC12
PTPN11	SMAD2
SMAD2	HOXA7
TMEM135	UBC
UBC	NEFH
LOC100996506	ZCCHC12
SMEK2	SUPT5H
SUPT5H	DDX23
DDX23	TMEM63C
NDUFA5	APP
APP	ZCCHC12
TRIP12	UBC
UBC	ZCCHC12
PSMA1	PNMA1
PNMA1	ZCCHC12
RELA	SMAD2
SMAD2	HOXA7
RELA	C10orf85
SUPT7L	SUMO1
SUMO1	ZCCHC12
SUPT7L	UBE2I
UBE2I	PEX5L
UBE2B	SUMO3
SUMO3	ZCCHC12
COPS2	CREBBP
CREBBP	ZCCHC12
ASCC1	UBC
UBC	ZCCHC12
FOXK2	ZNF672
ZNF672	TMEM63C
CGGBP1	UBC
UBC	DDX23
DDX23	TMEM63C
WDR45B	APP
APP	ZCCHC12
NDUFA2	APP
APP	ZCCHC12
NDUFA2	DHX30
DHX30	DDX23
DDX23	TMEM63C
TMEM87A	C10orf85
KLHL9	UBC
UBC	ZCCHC12
RBM4	SUMO2
SUMO2	ZCCHC12
TMEM50A	UBC
UBC	ZCCHC12
NCDN	UBC
UBC	HOXA7
RNASEH1	ELAVL1
ELAVL1	RAF1
RAF1	PEX5L
CRIPT	UBC
UBC	ZCCHC12
BRF2	ZNF672
ZNF672	TMEM63C
PIGV	UBC
UBC	DDX23
DDX23	TMEM63C
MRPS17	UBC
UBC	ZCCHC12
PIGV	UBC
UBC	DST
DST	PCDH19
PIGV	UBC
UBC	APP
APP	ATCAY
PIGV	BAI2
SSU72	UBC
UBC	ZCCHC12
PLEKHA3	UBC
UBC	HOXA7
PLEKHA3	OR51B2
PLEKHA3	UBC
UBC	FBXW8
PLEKHA3	UBC
UBC	SHKBP1
THUMPD3	C10orf85
OTUD1	C10orf85
GNPDA2	SUMO1
SUMO1	ZCCHC12
UBE2I	CREBBP
CREBBP	ZCCHC12
IST1	C10orf85
TYSND1	IDE
IDE	APP
APP	ZCCHC12
STX4	UBC
UBC	HOXA7
LOC148413	C10orf85
LOC148413	HOXA7
SNN	MACF1
MACF1	UBC
UBC	ZCCHC12
PHRF1	C10orf85
PSMD5	UBC
UBC	DDX23
DDX23	TMEM63C
ZNF35	APP
APP	ZCCHC12
MTCH2	SUMO2
SUMO2	ZCCHC12
DUSP18	ATR
ATR	SMAD2
SMAD2	HOXA7
STX6	UBC
UBC	ZCCHC12
DUSP18	ENDOV
ENDOV	SHKBP1
TAF5L	ELAVL1
ELAVL1	SHKBP1
ZFYVE16	APP
APP	ZCCHC12
ZFYVE16	C10orf85
BSDC1	C10orf85
RASSF5	APPBP2
APPBP2	ZCCHC12
TOR1A	UBC
UBC	ZCCHC12
TOR1A	CUL7
CUL7	DDX23
DDX23	TMEM63C
EMC1	TFCP2
TFCP2	ZCCHC12
EMC1	UBC
UBC	HOXA7
GAB1	HCK
HCK	CREBBP
CREBBP	ZCCHC12
ERGIC3	UBC
UBC	ZCCHC12
SRPK2	APP
APP	ZCCHC12
KAT6A	CREBBP
CREBBP	ZCCHC12
KAT6A	C10orf85
FBXO42	UBC
UBC	ZCCHC12
SFT2D1	UBC
UBC	DDX23
DDX23	TMEM63C
LINC00674	SHKBP1
MLX	ZCCHC18
TMEM59	UBC
UBC	ZCCHC12
TMEM59	UBC
UBC	DST
DST	PCDH19
ARL2	SUMO2
SUMO2	ZCCHC12
ATOX1	UBC
UBC	ZCCHC12
ZBTB11	SUMO3
SUMO3	ZCCHC12
HNRNPH3	OR51B2
TROVE2	C10orf85
C9orf72	APP
APP	ZCCHC12
STK16	UBC
UBC	ZCCHC12
ITPK1	C10orf85
TADA3	SUMO2
SUMO2	ZCCHC12
DNAJA3	BAI2
CHCHD3	UBC
UBC	ZCCHC12
DNAJA3	XPO1
XPO1	ZNF672
ZNF672	TMEM63C
DNAJA3	SMAD9
SMAD9	DST
DST	PCDH19
SNF8	UBC
UBC	HOXA7
APTX	XPO1
XPO1	ZNF672
ZNF672	TMEM63C
INTS8	UBC
UBC	ZCCHC12
CEP85	UBC
UBC	ZCCHC12
STT3B	SUMO2
SUMO2	ZCCHC12
C7orf73	ZCCHC12
PURB	C10orf85
PURB	UBC
UBC	HOXA7
PURB	OR51B2
CCDC97	ZCCHC18
PTPMT1	UBC
UBC	DDX23
DDX23	TMEM63C
RAB6A	UBC
UBC	HOXA7
TMEM170A	C10orf85
KCTD18	APP
APP	ZCCHC12
HNRNPLL	SUMO3
SUMO3	ZCCHC12
PAXBP1	SUMO2
SUMO2	ZCCHC12
