# Supplementary material for: Machine Learning-Assisted Network Inference Approach to Identify a New Class of Genes that Coordinate the Functionality of Cancer Networks
Source: Sci Rep. 2017 Aug 1;7:6993. doi: 10.1038/s41598-017-07481-5 (PMC5539301; doi:10.1038/s41598-017-07481-5)
Supplement: Supplementary file 8 — Supplementary Tables [file 41598_2017_7481_MOESM8_ESM.xlsx]

## Sheet: Supplementary Table 1
Supplementary Table 1. Cancer types and number of expression arrays
Tissue	Normal	Tumor	TOTAL (Normal%-Tumor%)
1. Breast	129	1984	2113 (6.1%-93.9%)
2. Colon	208	1557	1765 (11.7%-88.2%)
3. Kidney	442	589	1031 (42.8%-57.1%)
4. Liver	309	279	588 (52.5%-47.4%)
5. Lung	212	875	1087 (19.5%-80.4%)
6. Ovary	115	839	954 (12.0%-87.9%)
7. Pancreas	81	178	259 (31.2%-68.7%)
8. Prostate	90	299	389 (23.1%-76.8%)
9. Skin	264	357	621 (42.5%-57.5%)
TOTAL	1850	6957	8807 (21%-79%)

## Sheet: Supplementary Table 2
Supplementary Table 2. Statistics of differentially and non-differentially expressed genes and Class II (cryptic) gene candidates in MINs across diverse cancer types
	Number of up-regulated genes (> 2-fold)	Number of down-regulated genes (> 2-fold)	Number of up-regulated genes (> 1.5-fold)	Number of down-regulated genes (> 1.5-fold)	Number of up-regulated genes (> 1.5-fold) in MIN	Number of down-regulated genes (> 1.5-fold) in MIN	Number of cryptic gene candidates in MIN (under 1.5 fold difference consideration)	% of cryptic gene candidates among all non-differentially expressed genes out of 20075 genes (under 1.5 fold difference consideration)	% of cryptic gene candidates in MIN (under 1.5 fold difference consideration)	Number of cryptic gene candidates in MIN (~ 1.0 fold consideration)	% of cryptic gene candidates among all non-differentially expressed genes out of 20075 genes (~ 1.0 fold difference consideration)	% of cryptic gene candidates in MIN (~ 1.0 fold consideration)	% of differentially expressed gene candidates in MIN (under ~ 1.0 fold consideration for cryptic genes)
pancreatic	401	267	1362	1083	26	41	444	2.52	89.9	405	2.3	79.3	20.7	17630	2.29722
prostate	182	95	1220	590	33	23	405	2.22	87.9	382	2.09	82.9	17.1	18265	2.09143
colon	521	811	1898	2303	101	12	357	2.25	76	306	1.93	65.1	34.9	15874	1.92768
kidney	370	695	1403	1636	57	78	261	1.53	65.9	223	1.31	56.3	43.7	17036	1.30899
liver	213	497	1015	1313	17	32	398	2.24	89	380	2.14	85	15	17747	2.14121
lung	830	462	2495	1689	138	97	144	0.91	38	103	0.65	27.2	72.8	15891	0.648166
ovarian	1089	1322	2987	3195	132	95	208	1.5	47.8	176	1.27	40.5	59.5	13893	1.26683
skin	526	1022	1932	2221	53	19	467	2.93	86.6	429	2.7	79.6	20.4	15922	2.69439
breast	392	494	1474	1355	87	51	350	2.03	71.7	325	1.88	66.6	33.4	17246	1.88449

## Sheet: Supplementary Table 3
Supplementary Table 3. Fisher’s Exact Test for ovarian, breast, and pancreatic cancer PIE-MINs for hub genes (> 5 connections) that connect to Class II genes.
		p-value
	Types cancer genes connected to hub genes	Ovarian	Breast	Pancreatic
	Differentially expressed only (Class I)	1.6e-25	4.9e-11	2.3e-11
	Differentially expressed and mutated (Class I)	2.3e-40	4.8e-10	5.9e-09
	Non-differentially expressed but mutated (Class I)	5.5e-31	4.1e-34	4.2e-80
	Non-differentially expressed and not mutated (Class II)	7.1e-135	2.3e-320	4.9e-324
